# Supplementary material for: JUND plays a genome-wide role in the quiescent to contractile switch in the pregnant human myometrium
Source: PLoS Genet. 2025 Jun 2;21(6):e1011261. doi: 10.1371/journal.pgen.1011261 (PMC12157839; doi:10.1371/journal.pgen.1011261)
Supplement: S1 Table — (XLSX) [file pgen.1011261.s003.xlsx]

## Sheet: DESeq2
gene_name	GeneID	baseMean	log2FoldChange	lfcSE	stat	pvalue	padj
C6orf15	ENSG00000204542.3	48.5739	23.8818	3.0037	7.9508	NA	NA
BPIFB1	ENSG00000125999.11	2132.47	14.7412	2.44985	6.0172	NA	NA
MUC5AC	ENSG00000215182.8	2673.64	9.75368	1.75964	5.54298	NA	NA
SCGB2A2	ENSG00000110484.7	331.755	8.90583	2.20707	4.03514	NA	NA
CSF3	ENSG00000108342.13	1812.78	8.73673	1.40366	6.22426	4.83837e-10	9.71401e-08
IL11	ENSG00000095752.7	314.983	8.64657	1.60648	5.38233	7.35298e-08	4.58978e-06
ALPP	ENSG00000163283.7	880.078	8.36146	2.00924	4.1615	NA	NA
LINC00261	ENSG00000259974.5	34.2916	8.32713	3.00391	2.77209	NA	NA
SERPINB4	ENSG00000206073.11	27.8511	8.07004	2.81347	2.86836	0.00412603	0.022792
MMP1	ENSG00000196611.6	402.987	7.99188	1.33465	5.98801	2.12426e-09	2.82745e-07
MUC5B	ENSG00000117983.17	11498.7	7.93152	1.58769	4.99564	NA	NA
OSM	ENSG00000099985.4	527.687	7.69481	1.34236	5.73228	9.90872e-09	9.66941e-07
SERPINB3	ENSG00000057149.16	50.8481	7.56939	1.9181	3.94629	NA	NA
SCGB1D2	ENSG00000124935.4	616.717	7.2459	1.99531	3.63147	NA	NA
IL36RN	ENSG00000136695.15	25.9408	6.99565	2.0616	3.39332	0.000690518	0.00580107
CXCL8	ENSG00000169429.12	8733.56	6.92047	1.28693	5.37752	7.5518e-08	4.68963e-06
PIGR	ENSG00000162896.6	1026.11	6.81115	1.78402	3.81786	NA	NA
PI3	ENSG00000124102.5	30.1807	6.72293	1.54196	4.36	1.30063e-05	0.000263061
SLPI	ENSG00000124107.5	3215.75	6.61749	1.53406	4.3137	NA	NA
HTR2C	ENSG00000147246.10	23.9636	6.55356	2.38144	2.75193	0.00592456	0.0297865
LINC00656	ENSG00000233746.2	12.3687	6.40125	1.34813	4.74825	2.0518e-06	6.20579e-05
SAA1	ENSG00000173432.13	153.789	6.40026	1.47871	4.32828	NA	NA
SAA2	ENSG00000134339.9	136.306	6.33346	1.37283	4.61345	3.96037e-06	0.000102145
ERN2	ENSG00000134398.15	49.1401	6.3189	1.80586	3.49911	NA	NA
SLC5A8	ENSG00000256870.3	8.08508	6.28546	3.00629	2.09077	NA	NA
SERPINA4	ENSG00000100665.12	7.99704	6.26967	3.00633	2.08549	NA	NA
SLC5A5	ENSG00000105641.4	33.6976	6.2457	2.96419	2.10705	NA	NA
RHCG	ENSG00000140519.14	28.7484	6.15019	2.52449	2.43621	0.0148419	0.0584124
ACY3	ENSG00000132744.8	17.8292	6.04029	1.71903	3.51378	NA	NA
FDCSP	ENSG00000181617.6	13.5011	6.03652	2.20695	2.73523	0.0062336	0.0309492
LRG1	ENSG00000171236.10	347.926	6.03607	0.990418	6.09446	1.09806e-09	1.75903e-07
ENSG00000234436	ENSG00000234436.1	9.38433	6.00755	1.4279	4.20726	2.58489e-05	0.000455393
PTGS2	ENSG00000073756.13	3948.96	5.92336	1.14703	5.16407	2.41641e-07	1.14631e-05
SLC6A14	ENSG00000268104.3	354.661	5.84845	1.82933	3.19705	NA	NA
SPDEF	ENSG00000124664.11	74.0983	5.83389	2.03146	2.87177	NA	NA
ENSG00000261285	ENSG00000261285.7	5.70855	5.78322	3.00759	1.92287	NA	NA
CSF2RBP1	ENSG00000232254.1	5.62131	5.75783	1.40028	4.11191	3.92405e-05	0.000626588
FFAR3	ENSG00000185897.7	5.48939	5.72608	2.28707	2.50368	0.012291	0.0508492
MT3	ENSG00000087250.9	5.42057	5.70503	1.53559	3.7152	0.000203043	0.00225283
CD300LD	ENSG00000204345.1	5.37843	5.69716	3.00786	1.89409	0.0582134	0.155837
ENSG00000235240	ENSG00000235240.1	7.54279	5.68778	1.20845	4.70668	2.51778e-06	7.17745e-05
EPPIN	ENSG00000101448.14	10.5974	5.67913	1.75204	3.24144	NA	NA
TECTB	ENSG00000119913.6	5.27849	5.66981	2.38524	2.37704	NA	NA
ENSG00000286256	ENSG00000286256.2	5.15436	5.6318	1.44256	3.90402	9.46072e-05	0.00123359
CXCL5	ENSG00000163735.7	869.484	5.63081	1.32169	4.26031	2.04143e-05	0.000378046
MCEMP1	ENSG00000183019.8	202.014	5.6077	1.05635	5.30855	1.105e-07	6.25085e-06
RMST	ENSG00000255794.11	135.874	5.58647	1.56304	3.5741	NA	NA
SLC5A1	ENSG00000100170.10	9.81838	5.56609	2.47511	2.24883	NA	NA
IL1B	ENSG00000125538.12	1593.96	5.56188	1.0674	5.2107	1.88128e-07	9.52586e-06
SELE	ENSG00000007908.16	219.399	5.49245	1.10196	4.98427	6.21952e-07	2.43692e-05
CD177	ENSG00000204936.10	428.902	5.48341	1.19981	4.57023	4.87179e-06	0.000120905
HCAR3	ENSG00000255398.3	44.8061	5.47209	1.19012	4.59793	4.26706e-06	0.00010857
IL17C	ENSG00000124391.5	9.07982	5.46243	1.95672	2.79162	0.00524448	0.02721
MZB1	ENSG00000170476.16	90.9219	5.44909	1.45785	3.73775	NA	NA
ENSG00000274213	ENSG00000274213.2	12.9134	5.43883	1.07688	5.05055	4.40545e-07	1.86108e-05
TFF1	ENSG00000160182.3	4.41454	5.41224	3.00888	1.79875	NA	NA
SCGB3A1	ENSG00000161055.4	4.33923	5.38584	1.68878	3.18919	NA	NA
CYP27B1	ENSG00000111012.10	167.238	5.37484	1.0507	5.11547	3.12959e-07	1.4252e-05
ENSG00000287996	ENSG00000287996.1	4.27693	5.36791	3.00906	1.78391	NA	NA
ODAM	ENSG00000109205.17	4.16488	5.32613	1.74166	3.05807	0.00222765	0.0143505
TRH	ENSG00000170893.4	29.7558	5.32346	1.26967	4.19278	2.7556e-05	0.000477567
LIF	ENSG00000128342.5	1184.04	5.32117	1.02994	5.16649	2.38533e-07	1.1363e-05
RPL10P9	ENSG00000233913.7	40.0976	5.31611	1.1993	4.43268	NA	NA
CCL20	ENSG00000115009.13	113.796	5.30783	1.43703	3.69362	0.000221084	0.00241524
ICAM4-AS1	ENSG00000267607.1	4.07365	5.29269	1.47529	3.58756	0.000333789	0.00333826
CXCL3	ENSG00000163734.4	289.77	5.26631	1.11148	4.73812	2.15705e-06	6.41164e-05
GJB6	ENSG00000121742.19	3.97474	5.25804	1.73329	3.03357	0.00241681	0.0153022
ENSG00000259283	ENSG00000259283.2	3.96624	5.25766	3.00953	1.747	NA	NA
CCL7	ENSG00000108688.11	26.4574	5.24452	1.28087	4.0945	4.23083e-05	0.0006628
MMP10	ENSG00000166670.10	606.509	5.22167	1.47518	3.53968	0.000400608	0.00383693
LINC01093	ENSG00000249173.8	21.4584	5.19738	2.01052	2.5851	0.0097352	0.0429821
ENSG00000289457	ENSG00000289457.2	10.0333	5.19431	1.00597	5.1635	2.42368e-07	1.14702e-05
ENSG00000254826	ENSG00000254826.1	30.0326	5.10465	1.32757	3.8451	0.000120503	0.00150126
ENSG00000238012	ENSG00000238012.2	10.6357	5.09989	1.33652	3.81581	0.000135739	0.00164853
ALDH3B2	ENSG00000132746.16	7.09537	5.09491	1.60557	3.17327	0.00150732	0.0105676
WFDC2	ENSG00000101443.18	446.899	5.07069	1.25212	4.04969	NA	NA
FCAR	ENSG00000186431.19	245.273	5.07003	0.995044	5.09528	3.48226e-07	1.56223e-05
ENSG00000288615	ENSG00000288615.1	11.6147	5.05528	1.26407	3.99921	6.3555e-05	0.000907671
ENSG00000270413	ENSG00000270413.1	3.39514	5.03268	3.0106	1.67165	0.0945925	0.220488
ENSG00000284070	ENSG00000284070.1	4.82692	5.02407	1.22959	4.08596	4.38941e-05	0.000682623
ENSG00000276758	ENSG00000276758.1	4.77341	5.02293	2.45615	2.04504	0.0408507	0.121028
ENSG00000259873	ENSG00000259873.1	3.34896	5.01352	3.0107	1.66524	NA	NA
SPACA4	ENSG00000177202.3	3.31873	5.0002	3.01077	1.66077	0.0967594	0.224082
TRBVB	ENSG00000241911.1	8.17777	4.97545	2.25161	2.20973	0.0271242	0.0901682
CSF2	ENSG00000164400.6	27.9957	4.9604	2.19132	2.26366	0.0235953	0.0817849
CD300LD-AS1	ENSG00000182352.8	3.20585	4.94777	1.63321	3.02948	0.00244972	0.015427
MIR5587	ENSG00000266124.1	8.43073	4.94021	1.0233	4.82773	1.38095e-06	4.52453e-05
RPL36P2	ENSG00000231302.1	6.36047	4.93002	1.005	4.90547	9.32021e-07	3.33428e-05
SDR16C5	ENSG00000170786.13	8.36472	4.92644	1.91306	2.57516	NA	NA
INSL3	ENSG00000248099.4	6.25174	4.91436	1.132	4.34129	1.41648e-05	0.000281616
IL1RN	ENSG00000136689.20	811.112	4.91392	1.00186	4.90477	9.35355e-07	3.3429e-05
SERPINA11	ENSG00000186910.4	7.81312	4.90675	2.17069	2.26046	0.0237926	0.0822516
CBLC	ENSG00000142273.13	10.4023	4.9051	1.38362	3.54511	0.000392453	0.00377781
SBK3	ENSG00000231274.5	3.106	4.89866	1.44182	3.39754	0.000679947	0.00573685
IL13RA2	ENSG00000123496.8	299.632	4.89723	1.07236	4.56678	4.95277e-06	0.000122079
ENSG00000288773	ENSG00000288773.2	6.10834	4.88881	3.00724	1.62568	0.104018	0.235721
EREG	ENSG00000124882.4	195.538	4.88028	1.372	3.55704	0.000375055	0.00365127
ENSG00000272141	ENSG00000272141.1	4.3458	4.86895	1.55235	3.13651	0.0017097	0.0116591
ESPN	ENSG00000187017.18	42.7101	4.84742	0.903523	5.36502	8.09383e-08	4.93315e-06
ENSG00000218809	ENSG00000218809.1	22.4488	4.82607	0.963301	5.00993	5.44504e-07	2.19768e-05
FOXA3	ENSG00000170608.3	2.89758	4.80143	1.60452	2.99244	0.00276761	0.0168826
ENSG00000214797	ENSG00000214797.3	4.13125	4.79775	1.54787	3.09959	NA	NA
STAG3L5P-PVRIG2P-PILRB	ENSG00000272752.6	2.86374	4.7966	1.02882	4.66223	3.12798e-06	8.48281e-05
MIR496	ENSG00000207961.3	4.07986	4.7866	1.0402	4.60159	4.19271e-06	0.000107123
AGXT	ENSG00000172482.5	2.86208	4.7859	3.01198	1.58895	0.112071	0.247887
SLC22A11	ENSG00000168065.16	4.10372	4.77923	1.23433	3.87192	0.000107983	0.00137366
AGR2	ENSG00000106541.12	697.614	4.77004	1.58225	3.01471	NA	NA
CXCL6	ENSG00000124875.10	120.49	4.75807	1.30344	3.6504	0.000261829	0.00276929
NTSR1	ENSG00000101188.5	7.33307	4.75161	1.15487	4.1144	3.88181e-05	0.000622121
SULT2B1	ENSG00000088002.12	18.1135	4.74014	1.59779	2.96668	0.00301031	0.0180379
ENSG00000288266	ENSG00000288266.1	8.85554	4.7333	1.26033	3.75561	0.000172918	0.00199056
MIR3945HG	ENSG00000251230.7	79.4781	4.73153	1.03719	4.56187	5.06995e-06	0.000124442
ENSG00000279798	ENSG00000279798.1	2.74006	4.72386	3.01237	1.56816	NA	NA
MIR661	ENSG00000207574.1	5.46875	4.72029	1.00847	4.68064	2.85985e-06	7.91576e-05
BRWD1-AS2	ENSG00000255568.4	3.87873	4.69678	1.10713	4.24232	2.21223e-05	0.000402066
BPIFB2	ENSG00000078898.7	3.83007	4.68798	3.00993	1.5575	NA	NA
ENSG00000278912	ENSG00000278912.1	2.66395	4.6832	3.01263	1.55452	NA	NA
PDYN-AS1	ENSG00000233896.2	3.80107	4.67165	1.41182	3.30895	0.000936455	0.00733364
ENSG00000280354	ENSG00000280354.1	5.27529	4.66735	1.04202	4.47913	7.49467e-06	0.000168115
ZNF114-AS1	ENSG00000268186.1	3.72605	4.64704	1.34103	3.46527	0.000529698	0.00477045
RETN	ENSG00000104918.8	14.1739	4.64687	1.21756	3.81653	0.000135342	0.0016458
TREML5P	ENSG00000225690.1	11.4355	4.6402	1.10178	4.21155	2.53621e-05	0.000448345
ENSG00000289530	ENSG00000289530.1	3.65538	4.63159	3.0102	1.53863	0.123894	0.266548
KRT15	ENSG00000171346.16	10.8371	4.63133	1.07535	4.30682	1.65619e-05	0.00031928
FAM83E	ENSG00000105523.4	55.452	4.62709	1.71381	2.69988	0.00693642	0.033538
FPR2	ENSG00000171049.9	696.669	4.61361	0.959578	4.80796	1.52478e-06	4.88914e-05
ENSG00000289447	ENSG00000289447.2	2.51696	4.60118	1.17768	3.90698	9.3457e-05	0.00122061
ENSG00000249007	ENSG00000249007.1	5.02471	4.5963	1.51518	3.03351	0.0024173	0.0153026
SOCS3-DT	ENSG00000266970.3	37.9172	4.57648	0.92537	4.94557	7.59228e-07	2.86387e-05
ENSG00000289445	ENSG00000289445.2	29.6433	4.5753	1.28951	3.54808	0.000388043	0.00374932
RPL5P2	ENSG00000237068.1	2.45766	4.56342	1.70488	2.67669	0.00743543	0.0351655
CHST6	ENSG00000183196.10	113.274	4.54973	1.24977	3.64044	NA	NA
ALPG	ENSG00000163286.9	8.17687	4.54295	1.41271	3.21576	0.001301	0.00944293
MIR329-2	ENSG00000207762.1	2.41526	4.53685	1.10267	4.11443	3.88137e-05	0.000622121
IGHV1-2	ENSG00000211934.3	2.37858	4.53495	1.35558	3.3454	0.000821642	0.00663693
CILP2	ENSG00000160161.9	7.20599	4.53012	1.2653	3.58029	0.000343218	0.00341276
ENSG00000251093	ENSG00000251093.1	3.45628	4.52732	1.21079	3.73915	0.000184647	0.00209363
IGHV2-70	ENSG00000274576.2	3.40696	4.51992	1.85121	2.4416	NA	NA
CT83	ENSG00000204019.5	2.37625	4.51804	3.01378	1.49913	0.13384	0.281805
ENSG00000237464	ENSG00000237464.1	2.36862	4.51348	3.01381	1.4976	NA	NA
RN7SL124P	ENSG00000242113.3	9.2247	4.50934	1.1575	3.89575	9.78949e-05	0.00126807
CAPN13	ENSG00000162949.16	14.2907	4.50916	1.14959	3.92241	8.76688e-05	0.00116512
SOCS3	ENSG00000184557.4	4722.84	4.50854	0.612171	7.36483	1.77369e-13	2.34969e-10
MT2A	ENSG00000125148.7	4093.59	4.50378	0.891283	5.05315	4.34581e-07	1.84018e-05
IL24	ENSG00000162892.16	105.905	4.49941	0.926175	4.85805	1.18546e-06	4.01859e-05
MIR4772	ENSG00000264764.1	2.32705	4.48448	1.517	2.95615	0.00311502	0.0185092
MT1A	ENSG00000205362.11	26.5156	4.47863	1.57652	2.84083	0.00449961	0.0242674
TNFRSF18	ENSG00000186891.14	10.0259	4.47647	1.85429	2.41411	0.0157737	0.0611884
ENSG00000285601	ENSG00000285601.1	2.30466	4.47062	1.74768	2.55804	0.0105265	0.0454938
TFF3	ENSG00000160180.17	273.771	4.46674	1.07621	4.15043	NA	NA
RND1	ENSG00000172602.11	35.0053	4.45606	0.746826	5.96666	2.42154e-09	3.14228e-07
PLEKHS1	ENSG00000148735.16	177.868	4.44966	1.42626	3.11981	NA	NA
ENSG00000289715	ENSG00000289715.1	2.27596	4.44956	1.63991	2.7133	0.00666162	0.0325387
ATP6V0C	ENSG00000185883.12	24.3971	4.42605	0.83106	5.32578	1.0052e-07	5.79497e-06
BCL2A1	ENSG00000140379.9	405.202	4.4257	0.935508	4.73079	2.23645e-06	6.59351e-05
PHLDA1-AS1	ENSG00000257453.1	2.22665	4.42171	1.55183	2.84935	0.00438089	0.0238004
ENSG00000277973	ENSG00000277973.1	2.22777	4.42097	2.04854	2.15811	0.0309191	0.0989915
SERPINB7	ENSG00000166396.13	12.2301	4.41439	1.59302	2.77109	0.00558698	0.0285658
HS3ST4	ENSG00000182601.7	2.20727	4.41166	2.94702	1.49699	NA	NA
TNIP3	ENSG00000050730.16	57.9294	4.40575	1.12739	3.90792	9.30958e-05	0.00121721
ENSG00000289139	ENSG00000289139.1	2.19827	4.4024	2.03812	2.16004	0.0307698	0.0986531
ICAM5	ENSG00000105376.5	7.90267	4.4014	1.01336	4.34337	1.40313e-05	0.000279422
Y_RNA	ENSG00000223060.1	3.14614	4.39964	1.17561	3.74242	0.000182256	0.00207171
SLC6A7	ENSG00000011083.9	2.19938	4.39796	1.53513	2.86488	0.00417166	0.02296
LHX1	ENSG00000273706.5	4.48137	4.39686	3.00881	1.46133	NA	NA
CAMSAP3	ENSG00000076826.10	19.3257	4.39465	0.906295	4.84902	1.24071e-06	4.15915e-05
HCAR2	ENSG00000182782.8	138.512	4.39167	1.01747	4.31625	1.58705e-05	0.000309078
ENSG00000290013	ENSG00000290013.1	2.18307	4.39077	1.73291	2.53376	0.0112846	0.0477387
ENSG00000289573	ENSG00000289573.1	27.0314	4.38926	0.893636	4.91168	9.02985e-07	3.2659e-05
LIPN	ENSG00000204020.6	195.663	4.38907	0.980717	4.47537	7.62779e-06	0.000170467
SLCO1B1	ENSG00000134538.3	2.13116	4.36101	2.95754	1.47454	NA	NA
ENSG00000237311	ENSG00000237311.3	3.04791	4.35917	1.58167	2.75605	0.00585034	0.0295529
CEACAM5	ENSG00000105388.17	2.11399	4.34576	2.0074	2.16486	0.0303981	0.0978689
S100A12	ENSG00000163221.9	126.597	4.33411	1.01176	4.28372	1.8379e-05	0.000345989
ENSG00000260681	ENSG00000260681.1	2.07329	4.32023	2.42751	1.7797	0.0751254	0.187407
S1PR4	ENSG00000125910.6	37.2325	4.31934	0.788108	5.48065	4.2377e-08	2.91053e-06
RHOV	ENSG00000104140.7	4.20624	4.31705	1.2817	3.36823	0.000756536	0.00622492
ECEL1P1	ENSG00000204121.2	7.26182	4.30343	2.89516	1.48642	0.137167	0.28658
TMEM247	ENSG00000284701.1	5.59865	4.30072	1.19154	3.60937	0.000306938	0.00314087
WNT7B	ENSG00000188064.10	2.91172	4.29143	1.41978	3.02259	0.00250617	0.015668
ENSG00000286581	ENSG00000286581.1	7.84717	4.28997	1.36269	3.14816	0.00164299	0.0113054
SIX1	ENSG00000126778.12	23.3721	4.28843	1.60326	2.67482	NA	NA
ENSG00000234292	ENSG00000234292.3	2.93941	4.28671	1.33146	3.21957	0.00128384	0.00934341
DGAT2	ENSG00000062282.15	218.459	4.27919	0.983193	4.35234	1.34694e-05	0.000270615
IGKV3-11	ENSG00000241351.3	4.11042	4.26889	1.30865	3.26207	0.00110602	0.00833978
ARC	ENSG00000198576.4	63.471	4.26608	0.839452	5.08198	3.73528e-07	1.63918e-05
RPS23P10	ENSG00000224203.2	2.00012	4.26567	1.79314	2.37888	0.0173653	0.0654618
LDC1P	ENSG00000260386.6	7.62667	4.26124	1.43115	2.97749	0.00290618	0.0175435
ENSG00000275948	ENSG00000275948.1	5.30782	4.2529	1.03508	4.10878	3.97748e-05	0.000632971
GJB2	ENSG00000165474.8	31.7594	4.25069	1.18413	3.58971	0.000331044	0.00331454
LINC01583	ENSG00000259518.2	2.8753	4.24945	1.54694	2.747	0.00601433	0.0301124
ENSG00000274256	ENSG00000274256.1	15.4935	4.23631	1.14616	3.69609	0.000218948	0.00239842
KRT17	ENSG00000128422.18	125.202	4.23152	1.11513	3.79464	0.000147859	0.00176553
MIR4769	ENSG00000263858.1	4.03959	4.22894	1.29024	3.27765	0.00104675	0.00799003
ENSG00000259871	ENSG00000259871.1	1.93972	4.22094	1.43912	2.933	0.00335706	0.0195904
KCNE5	ENSG00000176076.7	11.3737	4.2209	0.890488	4.73999	2.13727e-06	6.37905e-05
CXCR1	ENSG00000163464.8	478.216	4.22005	0.94064	4.48636	7.24495e-06	0.000164243
LINC01783	ENSG00000233421.5	2.77544	4.21987	1.25176	3.37114	0.000748579	0.00617067
CRISP3	ENSG00000096006.12	126.375	4.2153	1.21065	3.48184	NA	NA
MMP9	ENSG00000100985.7	149.47	4.20591	0.98182	4.28379	1.83733e-05	0.000345989
LINC01705	ENSG00000232679.2	24.9067	4.20385	1.25867	3.3399	0.000838086	0.00672177
ENSG00000230492	ENSG00000230492.2	17.3291	4.19211	1.06611	3.93215	8.41889e-05	0.00113227
ENSG00000234826	ENSG00000234826.1	1.87993	4.18829	1.58447	2.64333	0.00820952	0.0379342
CCNO	ENSG00000152669.9	3.80122	4.18067	1.49556	2.79539	0.00518373	0.0269682
CCDC177	ENSG00000267909.3	3.7862	4.1743	1.7548	2.37879	NA	NA
ENSG00000289242	ENSG00000289242.1	3.78368	4.17204	1.46795	2.84209	0.00448183	0.0241963
SLAMF9	ENSG00000162723.10	1.85732	4.15326	1.45927	2.84612	0.00442558	0.0239927
ENSG00000241612	ENSG00000241612.1	5.31083	4.15174	1.27861	3.24706	0.00116602	0.0086769
MIR320A	ENSG00000208037.1	2.64217	4.14734	1.5609	2.65703	0.0078833	0.0367508
ENSG00000241886	ENSG00000241886.1	78.4739	4.14607	0.944675	4.38889	1.13931e-05	0.000238483
ENSG00000259342	ENSG00000259342.1	5.27781	4.14408	1.22725	3.37673	0.000733542	0.00607994
ENSG00000244176	ENSG00000244176.1	2.63447	4.14312	1.54146	2.68778	0.00719284	0.0343639
GLYATL2	ENSG00000156689.7	10.841	4.13935	1.67115	2.47694	NA	NA
ENSG00000275285	ENSG00000275285.1	1.82673	4.1301	1.70512	2.42218	0.0154276	0.060146
TREML2	ENSG00000112195.9	112.868	4.12559	0.943309	4.37353	1.22252e-05	0.000252051
IL9RP3	ENSG00000226942.2	5.09974	4.0982	1.01947	4.01991	5.82201e-05	0.000851731
ENSG00000275432	ENSG00000275432.1	1.78524	4.0958	1.48151	2.76462	0.00569896	0.0289782
MIR3198-1	ENSG00000264757.1	2.55531	4.09428	1.35116	3.03019	0.00244396	0.0154137
ENSG00000290116	ENSG00000290116.1	50.8882	4.08469	1.04485	3.90934	9.25473e-05	0.00121178
IER3-AS1	ENSG00000272273.3	7.88144	4.07563	1.00482	4.05609	4.99006e-05	0.000756533
LIF-AS2	ENSG00000268812.3	25.1143	4.07531	0.970086	4.20098	2.6576e-05	0.000463746
FOLR3	ENSG00000110203.10	20.327	4.06377	0.990782	4.10158	4.10347e-05	0.000647894
ENSG00000260584	ENSG00000260584.1	1.74314	4.06285	1.74524	2.32796	0.0199144	0.072374
ENSG00000232680	ENSG00000232680.2	4.78654	4.06159	1.21861	3.33297	0.000859255	0.00686484
MIR6075	ENSG00000273742.1	3.50663	4.05392	1.09211	3.71199	0.000205633	0.0022739
IGKV2-30	ENSG00000243238.1	1.72025	4.05346	1.66072	2.44078	0.0146554	0.0578736
ENSG00000289088	ENSG00000289088.1	1.72448	4.05152	1.54783	2.61756	0.00885616	0.0400385
SLCO1A2	ENSG00000084453.17	3.46681	4.04422	1.68825	2.39551	NA	NA
ENSG00000255447	ENSG00000255447.1	1.71653	4.04167	1.37531	2.93873	0.00329559	0.0193158
SLCO1B3	ENSG00000111700.13	4.94726	4.03986	1.65886	2.43532	NA	NA
S100A8	ENSG00000143546.10	1179.71	4.03569	0.852546	4.73369	2.20471e-06	6.52119e-05
ENSG00000243953	ENSG00000243953.1	1.70519	4.02788	1.42393	2.82871	0.00467362	0.0249674
TRBV27	ENSG00000211752.3	7.87741	4.01897	1.24678	3.22349	0.0012664	0.00923436
FUT6	ENSG00000156413.15	27.8105	4.01858	1.70619	2.3553	NA	NA
PPIAP37	ENSG00000226003.2	1.68332	4.01764	1.99371	2.01516	0.0438882	0.127379
ENSG00000260466	ENSG00000260466.1	1.67563	4.01003	1.73795	2.30733	0.0210362	0.0752714
XIRP1	ENSG00000168334.9	108.211	4.0069	0.69876	5.7343	9.79176e-09	9.63318e-07
ENSG00000259925	ENSG00000259925.1	5.70374	4.00432	1.50114	2.66751	0.00764159	0.0358688
GUCY2GP	ENSG00000243316.7	4.35044	4.00412	1.50596	2.65885	NA	NA
FA2H	ENSG00000103089.9	5.75629	4.00069	1.3483	2.9672	0.00300521	0.0180193
MT1G	ENSG00000125144.14	9.54551	3.99861	1.22233	3.27129	0.00107057	0.00813069
EFCAB15P	ENSG00000233483.4	4.61698	3.99584	1.11032	3.59881	0.000319678	0.00323196
ENSG00000258831	ENSG00000258831.1	7.8414	3.99311	1.19514	3.34112	0.000834423	0.0067047
DUSP2	ENSG00000158050.5	26.4335	3.98506	0.836571	4.76356	1.90204e-06	5.84065e-05
KRT8P28	ENSG00000223810.2	9.06721	3.98333	2.32003	1.71693	0.0859916	0.20597
ENSG00000283423	ENSG00000283423.1	2.35031	3.97977	3.0142	1.32034	NA	NA
FLT1P1	ENSG00000229515.1	24.5993	3.97768	1.42263	2.796	0.00517391	0.0269364
ADAM8	ENSG00000151651.16	429.495	3.97579	0.624808	6.36322	1.97569e-10	4.96722e-08
SCO2	ENSG00000284194.3	6.00555	3.97012	0.982805	4.03958	5.35474e-05	0.000798389
Metazoa_SRP	ENSG00000203411.3	1.62787	3.96844	2.02798	1.95684	0.0503661	0.140655
IGLV3-19	ENSG00000211663.2	5.60897	3.96575	1.35265	2.93184	0.00336966	0.0196449
ANGPTL4	ENSG00000167772.12	558.518	3.96311	0.833515	4.7547	1.98739e-06	6.07117e-05
DMBT1	ENSG00000187908.20	248.149	3.96257	1.18872	3.33349	NA	NA
TOMM40P2	ENSG00000215270.3	1.62304	3.95802	1.47829	2.67743	0.00741891	0.0351165
LCN2	ENSG00000148346.12	472.58	3.95194	1.55597	2.53986	0.0110897	0.0471901
MIR299	ENSG00000207749.4	1.61265	3.94952	1.45297	2.71825	0.00656292	0.0321696
DEFA3	ENSG00000239839.7	3.3554	3.94948	1.54171	2.56175	NA	NA
MIR146B	ENSG00000202569.4	3.31283	3.94946	1.4761	2.67561	0.0074593	0.0352286
SLCO1B7	ENSG00000205754.12	1.59846	3.94511	2.56389	1.53872	NA	NA
PYY2	ENSG00000237575.4	3.23986	3.93756	1.25201	3.14498	0.00166096	0.0113997
ENSG00000261026	ENSG00000261026.1	20.7823	3.93699	0.924417	4.25889	2.05443e-05	0.000379483
ENSG00000281741	ENSG00000281741.2	2.29332	3.9356	1.20551	3.26467	0.00109593	0.00828157
ENSG00000286225	ENSG00000286225.1	2.3326	3.93513	1.63223	2.41089	0.0159138	0.0615339
RNU1-47P	ENSG00000199836.1	1.57691	3.926	1.22857	3.19559	0.00139544	NA
LAMC3	ENSG00000050555.19	840.757	3.91959	0.965156	4.0611	4.88428e-05	0.000744863
DCSTAMP	ENSG00000164935.6	10.7998	3.91732	1.16109	3.37383	0.000741298	0.00612738
CHI3L1	ENSG00000133048.13	707.932	3.91482	0.615597	6.35939	2.02562e-10	5.02297e-08
HMOX1	ENSG00000100292.18	1189.84	3.91327	0.659475	5.93392	2.95794e-09	3.66744e-07
CEBPE	ENSG00000092067.7	2.30222	3.90909	1.15041	3.39799	0.000678817	0.00573053
LINC00964	ENSG00000249816.8	3.23427	3.90867	1.02629	3.80853	0.000139795	0.0016848
LILRA5	ENSG00000187116.14	272.103	3.90697	0.885295	4.41318	1.01862e-05	0.000216294
KRT8P9	ENSG00000259470.2	1.56068	3.90669	2.00585	1.94765	0.0514568	NA
KREMEN2	ENSG00000131650.14	2.2893	3.90532	1.26655	3.08342	0.00204636	0.0134064
ENSG00000260253	ENSG00000260253.1	1.56097	3.90338	1.66467	2.34483	0.0190355	NA
LINC02205	ENSG00000259473.1	2.2875	3.90338	1.49252	2.6153	0.00891489	0.0402538
NPPB	ENSG00000120937.9	4.85707	3.89755	1.49078	2.61444	0.00893745	0.0403154
ENSG00000289888	ENSG00000289888.1	9.33628	3.8879	1.04483	3.72108	0.000198373	0.00221595
ENSG00000281571	ENSG00000281571.2	5.73007	3.88289	0.932701	4.16306	3.14012e-05	0.000525004
ENSG00000274092	ENSG00000274092.1	8.50556	3.88242	1.07924	3.59735	0.000321472	0.00324284
CBLN2	ENSG00000141668.10	3.18695	3.87785	2.66273	1.45635	NA	NA
ADAMTS4	ENSG00000158859.10	4493.42	3.87492	0.572601	6.76723	1.31274e-11	6.33686e-09
IL27	ENSG00000197272.2	7.57504	3.8736	0.949536	4.07947	4.51391e-05	0.000697787
LINC02836	ENSG00000237567.2	1.52736	3.87216	1.51	2.56434	0.0103371	NA
MIR6797	ENSG00000276926.1	2.19692	3.87144	1.35061	2.86644	0.00415116	0.0228819
ENSG00000268903	ENSG00000268903.1	53.8775	3.87132	0.800407	4.83669	1.32018e-06	4.3689e-05
MIR549A	ENSG00000208003.1	6.50691	3.87122	1.26836	3.05214	0.00227219	0.0145803
IGKV1-6	ENSG00000239855.1	1.51236	3.86617	1.2746	3.03325	0.00241934	NA
ENSG00000286076	ENSG00000286076.2	153.751	3.86073	0.951482	4.0576	4.95804e-05	0.000753458
ENSG00000203395	ENSG00000203395.2	25.1817	3.85954	0.818818	4.71355	2.43438e-06	7.00296e-05
LINC00659	ENSG00000228705.4	1.50897	3.85938	2.49796	1.54501	0.122344	NA
ENSG00000250362	ENSG00000250362.1	9.99477	3.8581	0.952343	4.05116	5.09635e-05	0.000769747
UMLILO	ENSG00000228277.1	1.50478	3.85547	2.48858	1.54926	0.121319	NA
IGLV3-21	ENSG00000211662.2	1.49924	3.85528	2.05368	1.87725	0.0604832	NA
IGLV4-69	ENSG00000211637.2	1.48294	3.85368	2.18274	1.76552	NA	NA
SNORA5C	ENSG00000201772.1	6.94456	3.84627	0.757072	5.08045	3.76541e-07	1.6504e-05
AQP9	ENSG00000103569.10	1179.51	3.8456	0.891348	4.31436	1.60064e-05	0.000311222
S100A9	ENSG00000163220.11	1683.11	3.83978	0.845042	4.54389	5.52242e-06	0.000133378
BOLA2P3	ENSG00000220771.2	1.48991	3.83855	1.39744	2.74683	0.00601735	NA
MIR212	ENSG00000267195.1	2.13997	3.83462	1.54931	2.47505	0.0133217	0.0539785
ENSG00000254814	ENSG00000254814.1	1.48439	3.83395	2.00353	1.91359	0.0556721	NA
ENSG00000234238	ENSG00000234238.2	1.48411	3.83379	2.01471	1.9029	0.0570536	NA
IGHV3-21	ENSG00000211947.2	2.10901	3.82977	1.23298	3.1061	0.00189574	0.0126257
PROK2	ENSG00000163421.9	419.654	3.82951	0.964831	3.9691	7.21437e-05	0.00100373
GNG10P1	ENSG00000234016.1	2.11506	3.82777	1.10471	3.46496	0.000530305	0.00477472
ENSG00000268204	ENSG00000268204.1	2.10245	3.81998	1.14516	3.33575	0.000850698	0.00680483
ERBB4	ENSG00000178568.15	214.357	3.81265	1.31739	2.89409	NA	NA
S100P	ENSG00000163993.7	38.5133	3.81188	0.841441	4.53018	5.89334e-06	0.00014037
IGHV4-34	ENSG00000211956.2	2.08191	3.81119	1.49629	2.54709	0.0108624	0.0465291
MIR3907	ENSG00000265810.1	4.0801	3.80613	1.12077	3.396	0.000683781	0.00576382
PTGES	ENSG00000148344.11	218.125	3.80298	0.709489	5.36017	8.31458e-08	5.03349e-06
LINC02218	ENSG00000249662.6	4.85097	3.80231	1.171	3.24705	0.00116607	0.0086769
ADGRG3	ENSG00000182885.17	620.54	3.80184	0.62938	6.04061	1.53537e-09	2.26915e-07
ENSG00000267027	ENSG00000267027.1	1.44614	3.80111	3.02058	1.25841	NA	NA
MTCO1P46	ENSG00000236007.1	1.44614	3.80111	3.02058	1.25841	NA	NA
ENSG00000224579	ENSG00000224579.1	6.71849	3.79846	1.02867	3.69261	0.000221966	0.00242269
ENSG00000233214	ENSG00000233214.1	2.96213	3.79684	1.16436	3.26088	0.00111068	0.00836165
ENSG00000289390	ENSG00000289390.1	2.09481	3.79607	1.15065	3.29908	0.000970036	0.00753954
UQCRFS1P1	ENSG00000226085.3	3.00785	3.77503	1.10587	3.41362	0.000641065	0.00549458
LINC02889	ENSG00000236039.3	193.22	3.77461	1.02196	3.69349	0.0002212	0.00241578
ANKRD33	ENSG00000167612.13	2.05511	3.77331	1.8106	2.08401	0.0371595	0.112834
CSMD3	ENSG00000164796.18	8.06293	3.77092	0.805886	4.67922	2.87971e-06	7.96195e-05
ENSG00000274549	ENSG00000274549.1	10.5147	3.77002	0.89741	4.20101	2.65731e-05	0.000463746
FPR1	ENSG00000171051.10	1035.16	3.76797	0.655277	5.75019	8.91408e-09	8.98956e-07
ENSG00000283525	ENSG00000283525.1	2.88295	3.75862	1.38981	2.70442	0.00684243	0.0332428
SLC22A31	ENSG00000259803.8	1.4052	3.7562	1.48477	2.52982	0.0114122	NA
RNU6-2	ENSG00000207357.1	28.6187	3.75519	0.909515	4.12879	3.64681e-05	0.000591793
ENSG00000289948	ENSG00000289948.1	35.6031	3.75408	0.908169	4.13368	3.56995e-05	0.000581856
RNF128	ENSG00000133135.14	1.40875	3.75403	1.67126	2.24622	0.0246899	NA
MIR7845	ENSG00000277590.1	7.97346	3.75358	0.714738	5.25169	1.5071e-07	7.96429e-06
MIR3175	ENSG00000284324.1	2.06626	3.75333	1.27468	2.94453	0.00323444	0.0190438
TNFRSF4	ENSG00000186827.12	11.5518	3.74763	0.902886	4.15073	3.31421e-05	0.000547889
ENSG00000179066	ENSG00000179066.8	4.12882	3.74754	1.81115	2.06915	NA	NA
MIR429	ENSG00000198976.1	1.39785	3.74749	2.00378	1.87021	0.061455	NA
CD177P1	ENSG00000204933.3	7.22277	3.74373	1.91864	1.95125	0.0510277	0.142054
ENSG00000289614	ENSG00000289614.2	4.79497	3.74023	0.989104	3.78144	0.000155926	0.00183403
SNHG9	ENSG00000255198.6	10.1541	3.73968	0.756312	4.94463	7.629e-07	2.8696e-05
ENSG00000286622	ENSG00000286622.1	2.91263	3.73908	1.08852	3.43502	0.000592514	0.00518275
ENSG00000256982	ENSG00000256982.3	2.03934	3.73863	1.37373	2.72153	0.00649814	0.0319341
ENSG00000228919	ENSG00000228919.5	6.25864	3.73794	1.03999	3.59421	0.00032538	0.00327043
OR51R1P	ENSG00000237272.2	6.44287	3.7343	1.06746	3.49829	0.000468251	0.00434236
RNVU1-8	ENSG00000286172.1	1.38297	3.73391	2.15942	1.72913	0.0837867	NA
PLA2G4D	ENSG00000159337.7	9.17447	3.73064	1.06932	3.48879	0.000485205	0.00445621
ENSG00000269981	ENSG00000269981.1	53.8961	3.72947	0.798375	4.67132	2.99268e-06	8.18949e-05
CBY3	ENSG00000204659.5	2.01451	3.72828	1.08346	3.44109	0.000579374	0.00509736
MT1L	ENSG00000260549.4	18.6541	3.72756	0.921594	4.04469	5.23928e-05	0.000785442
EPPIN-WFDC6	ENSG00000249139.2	1.37459	3.72698	2.60218	1.43225	0.152072	NA
FUT7	ENSG00000180549.8	10.9964	3.72542	0.970967	3.83681	0.000124643	0.00154065
ENSG00000261583	ENSG00000261583.1	1.37003	3.72302	3.02154	1.23216	NA	NA
SNTG1	ENSG00000147481.17	2.01039	3.71885	2.57272	1.4455	NA	NA
ENSG00000228413	ENSG00000228413.1	1.97661	3.71731	1.2388	3.00073	0.00269332	0.0165382
ENSG00000290041	ENSG00000290041.1	52.7215	3.71148	0.627254	5.91703	3.27805e-09	3.96919e-07
FSTL4	ENSG00000053108.17	6.87343	3.71123	1.1817	3.14059	0.00168605	0.0115355
ENSG00000277866	ENSG00000277866.1	5.40362	3.7092	1.30845	2.8348	0.00458542	0.0246233
IGHV1-18	ENSG00000211945.2	1.9912	3.708	1.64741	2.25081	0.0243977	0.0837962
ENSG00000288737	ENSG00000288737.2	7.00106	3.70608	1.15677	3.20382	0.00135616	0.0097379
ENSG00000259605	ENSG00000259605.3	5.00995	3.70584	0.842825	4.39692	1.09797e-05	0.000231513
LINC02943	ENSG00000237609.1	18.354	3.70495	0.957125	3.87091	0.00010843	0.00137885
BIRC7	ENSG00000101197.13	5.70688	3.70397	1.24076	2.98524	0.00283354	0.0171806
KCNN4	ENSG00000104783.15	65.4272	3.70214	0.735506	5.03347	4.81681e-07	1.99986e-05
SLC11A1	ENSG00000018280.17	1650.56	3.70132	0.658269	5.62281	1.87876e-08	1.57816e-06
SPATA20P1	ENSG00000231123.1	28.3577	3.69938	0.946857	3.90701	9.34446e-05	0.00122061
DAZL	ENSG00000092345.14	3.73256	3.699	1.47877	2.5014	0.0123704	0.0511076
RARRES2P1	ENSG00000241622.1	1.34064	3.69506	1.60786	2.29813	0.0215546	NA
ENSG00000271527	ENSG00000271527.1	1.95772	3.69487	1.43308	2.57827	0.00992967	0.043575
ELF3	ENSG00000163435.16	185.177	3.69327	1.08103	3.41645	0.000634434	0.00545287
CD300H	ENSG00000284690.3	12.8639	3.69272	0.819178	4.50784	6.54918e-06	0.00015253
ICAM3	ENSG00000076662.10	27.1599	3.68815	0.792027	4.6566	3.21473e-06	8.65968e-05
ENSG00000227158	ENSG00000227158.1	7.4397	3.68813	1.12357	3.28251	0.00102888	0.00789521
LYPD3	ENSG00000124466.9	20.6387	3.68769	1.02539	3.59637	0.000322694	0.00325054
DYRK3-AS1	ENSG00000237605.3	1.98773	3.68415	1.17626	3.13209	0.00173567	0.0117964
EVA1CP6	ENSG00000251610.2	1.97024	3.68288	1.54504	2.38368	0.0171403	0.0648798
MIR3183	ENSG00000264429.1	1.32559	3.67347	1.67771	2.18957	0.0285554	NA
MIR3173	ENSG00000264607.1	7.44148	3.67275	0.689724	5.32495	1.0098e-07	5.81219e-06
ENSG00000280265	ENSG00000280265.1	4.96641	3.66955	1.47972	2.47989	0.0131424	0.0534254
LINC02690	ENSG00000255226.2	2.82257	3.66403	1.4848	2.46769	0.0135988	0.0548009
OVOL1	ENSG00000172818.10	1.31169	3.65339	1.73055	2.11111	0.0347627	NA
MIR4285	ENSG00000264675.1	1.31578	3.65306	1.52978	2.38796	0.0169424	NA
FOXA2	ENSG00000125798.15	19.4949	3.65156	1.65916	2.20085	0.027747	0.0917031
ENSG00000239350	ENSG00000239350.2	1.30739	3.65153	2.03944	1.79046	0.0733799	NA
ENSG00000273132	ENSG00000273132.1	1.92401	3.64445	1.1105	3.2818	0.00103146	0.00790968
IGLV3-25	ENSG00000211659.2	1.87177	3.64073	1.53966	2.36464	0.0180478	0.0673542
ENSG00000259354	ENSG00000259354.5	102.436	3.6406	0.739092	4.92577	8.40282e-07	3.07599e-05
ENSG00000287931	ENSG00000287931.1	1.87871	3.63581	1.29247	2.81307	0.00490703	0.0258971
ENSG00000271969	ENSG00000271969.1	1.29614	3.63348	1.48833	2.44131	0.014634	NA
RNU6-648P	ENSG00000222122.1	1.90563	3.62502	1.75842	2.06152	0.0392534	0.117497
SLC7A5	ENSG00000103257.9	659.784	3.61348	0.622685	5.80307	6.51118e-09	6.83277e-07
HSPA6	ENSG00000173110.8	397.682	3.60524	0.686523	5.25145	1.50909e-07	7.96429e-06
DMBX1	ENSG00000197587.11	1.26471	3.60165	2.12358	1.69603	0.089881	NA
RNU4-38P	ENSG00000201342.1	1.83621	3.59888	1.31648	2.73371	0.00626249	0.0310553
PTGER1	ENSG00000160951.4	1.84136	3.59865	1.23557	2.91254	0.00358504	0.0205188
MISP	ENSG00000099812.9	54.6063	3.59804	1.0865	3.31159	0.000927665	0.00729003
ELAPOR1	ENSG00000116299.17	323.95	3.5958	1.05313	3.41438	NA	NA
C15orf48	ENSG00000166920.13	57.78	3.59401	1.15549	3.11039	0.00186842	0.0124736
ENSG00000261588	ENSG00000261588.1	1.83387	3.59338	1.22541	2.9324	0.00336355	0.0196157
CCDC74BP1	ENSG00000250261.1	1.84667	3.58248	1.1152	3.21242	0.00131621	0.0095228
ENSG00000256083	ENSG00000256083.1	2.56263	3.58141	1.30975	2.73442	0.00624901	0.0310044
LARP1BP2	ENSG00000243438.1	2.65057	3.5809	1.90793	1.87686	0.0605378	0.160387
ICAM1	ENSG00000090339.9	1336.72	3.5756	0.642625	5.56406	2.63569e-08	2.02596e-06
PCED1CP	ENSG00000231254.2	1.24414	3.57444	1.66971	2.14076	0.0322934	NA
SNAI1	ENSG00000124216.4	120.697	3.57376	0.665303	5.37163	7.80263e-08	4.82059e-06
ENSG00000255753	ENSG00000255753.1	3.33197	3.57214	1.20188	2.97214	0.00295732	0.0177734
TAC1	ENSG00000006128.12	1.23529	3.56926	2.04276	1.74728	0.0805896	NA
UCN2	ENSG00000145040.4	71.7656	3.56832	0.731133	4.88054	1.05796e-06	3.67937e-05
IL36B	ENSG00000136696.11	1.79677	3.5666	1.46776	2.42996	0.0151003	0.0592537
MIR652	ENSG00000208013.3	1.83688	3.56616	1.20622	2.95648	0.00311174	0.0184957
MROH5	ENSG00000226807.7	4.39474	3.5639	1.03059	3.45812	0.000543952	0.00486854
SERPINB2	ENSG00000197632.9	978.927	3.55746	1.60981	2.20986	0.0271149	0.0901521
SIGLEC12	ENSG00000254521.7	81.641	3.54799	1.24171	2.85733	0.0042722	0.0233501
SMIM44	ENSG00000284638.2	1.81035	3.54701	1.76078	2.01445	0.0439622	0.127518
ENSG00000274717	ENSG00000274717.1	23.7814	3.54686	0.607195	5.84137	5.1772e-09	5.68206e-07
CORO1A-AS1	ENSG00000261416.1	4.54002	3.54541	1.00094	3.5421	0.00039696	0.00380905
ENSG00000238201	ENSG00000238201.1	2.58771	3.54466	1.79166	1.97842	0.0478808	0.135751
IGLV2-14	ENSG00000211666.2	7.46922	3.54124	1.03713	3.41445	0.0006391	0.00548423
ENSG00000274292	ENSG00000274292.2	6.83963	3.54074	0.800902	4.42094	9.82735e-06	0.000209658
IGLV1-40	ENSG00000211653.2	2.58292	3.53989	1.58904	2.22769	0.025901	0.0872782
VSTM2L	ENSG00000132821.12	208.557	3.53864	1.01495	3.48652	NA	NA
ENSG00000283573	ENSG00000283573.1	1.20642	3.53664	2.06702	1.71098	0.0870847	NA
SLC16A10	ENSG00000112394.18	281.809	3.53456	0.82458	4.28649	1.81516e-05	0.000343165
IMPDH1P9	ENSG00000218976.2	1.20606	3.53325	1.68323	2.09909	0.0358092	NA
ENSG00000232774	ENSG00000232774.8	231.507	3.53041	1.09432	3.22612	NA	NA
ENSG00000260467	ENSG00000260467.1	26.5935	3.52802	0.773655	4.5602	5.11044e-06	0.000125351
MIR655	ENSG00000207646.1	1.79065	3.52353	1.25107	2.81641	0.00485644	0.0257201
ENSG00000250274	ENSG00000250274.2	38.6763	3.51918	0.811241	4.33802	1.43773e-05	0.000285214
MESP1	ENSG00000166823.6	3.53285	3.51914	1.2746	2.76097	0.00576294	0.0292133
ENSG00000284948	ENSG00000284948.1	20.3149	3.51538	0.736126	4.77551	1.79255e-06	5.5563e-05
DYNLT4	ENSG00000188396.4	104.562	3.51172	0.51417	6.82988	8.49865e-12	4.52478e-09
ENSG00000267240	ENSG00000267240.1	2.48863	3.51128	1.71001	2.05337	0.0400372	0.119247
MDP1	ENSG00000213920.9	1.19158	3.51127	1.84294	1.90526	0.0567463	NA
ENSG00000267990	ENSG00000267990.1	6.66735	3.50927	1.11802	3.13884	0.00169618	0.0115931
CCL24	ENSG00000106178.7	13.2581	3.50598	1.05393	3.32656	0.000879238	0.00698835
ENSG00000278594	ENSG00000278594.1	1.17746	3.50426	2.10026	1.66849	0.0952183	NA
ENSG00000225106	ENSG00000225106.1	1.17966	3.50387	2.64655	1.32394	0.185523	NA
PTX3	ENSG00000163661.4	409.147	3.50295	0.689837	5.07794	3.81549e-07	1.66482e-05
PDXP	ENSG00000241360.2	6.90936	3.50249	0.866134	4.04381	5.25885e-05	0.000787718
HOXB9	ENSG00000170689.10	20.0901	3.50212	0.887963	3.94399	8.01377e-05	0.00109113
LINC00293	ENSG00000253314.7	1.74978	3.49853	2.13267	1.64044	0.100913	0.230982
TNFAIP6	ENSG00000123610.5	279.372	3.49836	0.679536	5.14816	2.63056e-07	1.22772e-05
CEACAM18	ENSG00000213822.7	1.18096	3.49788	1.74235	2.00756	0.04469	NA
IL6	ENSG00000136244.12	653.02	3.49518	0.673421	5.19019	2.10079e-07	1.03275e-05
ENSG00000286972	ENSG00000286972.1	1.75812	3.49038	1.339	2.60672	0.00914145	0.0409956
C11orf53	ENSG00000150750.9	1.73754	3.48981	1.55043	2.25086	0.0243943	0.0837962
VSTM1	ENSG00000189068.11	8.33596	3.48965	1.18231	2.95155	0.00316182	0.0187166
APOBEC3A	ENSG00000128383.13	200.416	3.48752	0.876285	3.9799	6.89453e-05	0.000965982
CD300E	ENSG00000186407.7	418.184	3.48496	0.69133	5.04095	4.63222e-07	1.94103e-05
ENSG00000287561	ENSG00000287561.1	3.09968	3.48094	1.49433	2.32943	0.0198365	0.0721912
LGALS8-AS1	ENSG00000223776.5	4.20543	3.47894	0.976291	3.56342	0.000366049	0.0035895
HELZ-AS1	ENSG00000266473.1	2.44283	3.47798	1.10498	3.14755	0.00164648	0.0113196
EMC6	ENSG00000127774.7	2.38572	3.47616	1.49607	2.32353	0.0201506	0.0729871
LINC01671	ENSG00000225431.2	4.38733	3.4752	1.62484	2.1388	0.0324516	0.102484
CFAP299	ENSG00000197826.12	1.68604	3.4752	1.56112	2.2261	0.0260075	0.087499
YPEL5P1	ENSG00000232096.1	1.15471	3.47198	2.05935	1.68596	0.0918037	NA
ENSG00000239670	ENSG00000239670.1	3.55795	3.47183	1.02705	3.38039	0.000723843	0.00602299
PTP4A1	ENSG00000112245.13	21.4501	3.46771	0.765429	4.53041	5.88691e-06	0.000140309
ENSG00000286236	ENSG00000286236.1	25.4639	3.46724	1.00658	3.44457	0.00057197	0.00504548
AZGP1	ENSG00000160862.13	1.72662	3.46611	1.91913	1.80608	0.0709058	0.179689
RNU6ATAC9P	ENSG00000252019.1	3.13935	3.46485	1.02983	3.3645	0.000766834	0.00629391
FBLL1	ENSG00000188573.8	3.38217	3.45906	1.13808	3.03938	0.00237067	0.0150681
FAR1P1	ENSG00000235879.1	1.6669	3.45891	1.93051	1.7917	0.0731807	0.18373
MIR4733HG	ENSG00000264107.1	1.13697	3.45717	1.33716	2.58545	0.00972524	NA
MIR6753	ENSG00000275022.1	4.89514	3.45392	0.962835	3.58725	0.00033419	0.00334042
LIF-AS1	ENSG00000232530.1	5.38959	3.44804	1.30864	2.63483	0.0084179	0.0386361
RCBTB2P1	ENSG00000235150.1	2.35653	3.44757	1.22214	2.82093	0.00478849	0.0254459
SRSF8CP	ENSG00000214754.3	1.1256	3.43785	2.09332	1.64229	0.10053	NA
ITGAX	ENSG00000140678.17	1513.86	3.43652	0.63802	5.38623	7.19514e-08	4.5068e-06
RNA5-8SN4	ENSG00000276700.1	4.82831	3.43622	1.55078	2.2158	0.0267054	0.0892003
SALRNA1	ENSG00000258952.2	2.41293	3.43501	1.72212	1.99464	NA	NA
ENSG00000227933	ENSG00000227933.1	1.62677	3.43492	1.13606	3.02354	0.00249836	0.0156279
ENSG00000278171	ENSG00000278171.1	1.62893	3.43434	1.24163	2.76599	0.00567495	0.0289049
SOCS1	ENSG00000185338.7	130.946	3.43282	0.651896	5.26591	1.39499e-07	7.54923e-06
OR13C2	ENSG00000276119.1	1.12672	3.43281	1.45011	2.36727	0.0179197	NA
GK-IT1	ENSG00000229331.1	55.12	3.43279	1.14869	2.98845	0.00280393	0.0170622
UGT2B17	ENSG00000197888.3	1.1245	3.43066	2.23793	1.53296	0.125285	NA
OLIG2	ENSG00000205927.5	1.12625	3.42735	1.28758	2.66186	0.00777112	NA
RASAL1	ENSG00000111344.12	16.8756	3.42663	1.01396	3.37944	0.000726324	0.0060353
FGB	ENSG00000171564.12	68.3124	3.42566	1.58075	2.16711	0.0302264	0.097524
ENSG00000241003	ENSG00000241003.1	2.31024	3.42396	1.54863	2.21096	0.0270387	0.0899763
SERPINA1	ENSG00000197249.14	1887.77	3.41665	0.813889	4.19793	2.69366e-05	0.000468852
ENSG00000263098	ENSG00000263098.1	3.26141	3.41497	0.937673	3.64197	0.000270564	0.00284587
ENSG00000224671	ENSG00000224671.2	1.64601	3.4127	1.45074	2.35239	0.0186534	0.0689885
LINC02596	ENSG00000233431.1	3.10618	3.40971	1.49694	2.27779	0.0227393	0.0796379
FUT3	ENSG00000171124.14	51.2168	3.40905	1.75922	1.93782	NA	NA
IL1A	ENSG00000115008.6	130.271	3.40689	1.08564	3.13815	0.00170016	0.0116115
ENSG00000261235	ENSG00000261235.1	17.2567	3.4063	0.95589	3.56348	0.000365969	0.0035895
RN7SL491P	ENSG00000264400.2	1.09946	3.39936	2.14147	1.5874	0.112423	NA
LINC01888	ENSG00000237576.2	1.59572	3.39884	1.4037	2.42134	0.0154634	NA
ENSG00000288932	ENSG00000288932.2	114.003	3.39839	0.922356	3.68447	0.000229177	0.00248939
CXCL1	ENSG00000163739.5	1709.16	3.39372	0.905073	3.74966	0.000177072	0.00202487
ADM5	ENSG00000224420.4	8.06337	3.39154	0.825525	4.10834	3.9852e-05	0.000633086
ENSG00000236807	ENSG00000236807.1	1.09514	3.39069	1.84492	1.83785	0.066084	NA
ENSG00000227358	ENSG00000227358.1	1.09554	3.38986	1.75274	1.93403	0.0531091	NA
TSPO	ENSG00000100300.18	258.095	3.38684	0.384584	8.80651	1.29107e-18	2.33709e-14
ENSG00000231073	ENSG00000231073.1	11.7024	3.38313	0.618046	5.47392	4.4019e-08	2.98439e-06
MTCYBP44	ENSG00000248282.1	6.95766	3.38182	1.32711	2.54825	0.0108264	0.0464295
GK	ENSG00000198814.14	1375.77	3.38056	0.671788	5.03218	4.84935e-07	2.01107e-05
CIR1P2	ENSG00000250215.1	1.08354	3.377	1.84454	1.83081	0.0671291	NA
RANP9	ENSG00000253393.1	1.06929	3.37654	1.72832	1.95365	0.0507429	NA
MIR3680-1	ENSG00000265462.1	4.11786	3.37511	1.04918	3.21691	0.00129581	0.00941661
IGLV2-23	ENSG00000211660.3	3.9077	3.37169	1.12224	3.00444	0.00266072	0.016388
CRPP1	ENSG00000223603.1	1.08036	3.37083	1.7405	1.9367	0.0527824	NA
FFAR2	ENSG00000126262.5	185.961	3.36333	0.914798	3.67659	0.000236377	0.00255838
SP6	ENSG00000189120.5	17.7292	3.36324	0.579153	5.80717	6.35362e-09	6.72592e-07
ZG16B	ENSG00000162078.12	9.79772	3.36298	1.17729	2.85655	NA	NA
MIR6730	ENSG00000276830.1	1.07683	3.36251	1.5337	2.19242	0.0283488	NA
IGKV3-15	ENSG00000244437.1	1.06384	3.36122	1.73811	1.93384	0.053133	NA
ENSG00000290009	ENSG00000290009.1	1.07487	3.36001	1.52108	2.20896	0.0271777	NA
MIR26B	ENSG00000199121.4	1.60417	3.3567	1.24217	2.70229	0.00688647	NA
RNVU1-15	ENSG00000207205.1	5.21657	3.34759	0.870792	3.8443	0.000120896	0.0015041
ENSG00000256654	ENSG00000256654.4	5.35471	3.3465	1.43972	2.32442	0.0201029	0.0728826
CHAC1	ENSG00000128965.13	35.1959	3.3455	0.744064	4.49625	6.91623e-06	0.000158387
MIR3178	ENSG00000266232.1	1.06299	3.34538	1.48923	2.24638	0.0246796	NA
ATXN7L3P1	ENSG00000215168.2	1.05812	3.34379	1.77426	1.88461	0.0594826	NA
ENSG00000273100	ENSG00000273100.1	5.13738	3.34363	0.959952	3.48312	0.000495603	0.0045333
GCSHP4	ENSG00000256171.1	9.00645	3.34256	1.1067	3.02028	0.00252538	0.0157582
LINC00668	ENSG00000265933.5	1.05827	3.34168	1.62383	2.0579	0.0396	NA
ENSG00000261245	ENSG00000261245.2	15.9916	3.33786	0.90259	3.69809	0.000217227	0.00238606
ENSG00000289056	ENSG00000289056.2	1.05402	3.33755	1.58303	2.10832	0.0350031	NA
ENSG00000241917	ENSG00000241917.1	3.6363	3.33685	1.10286	3.02564	0.00248104	0.0155619
FAM157A	ENSG00000236438.7	184.432	3.33515	0.886998	3.76004	0.000169883	0.00196689
RPL21P50	ENSG00000228489.1	1.03973	3.33472	1.56155	2.13552	0.0327183	NA
LIPG	ENSG00000101670.12	165.041	3.33121	0.713417	4.66937	3.02122e-06	8.23645e-05
ENSG00000261055	ENSG00000261055.1	1.53031	3.32865	1.5479	2.15043	0.0315215	NA
LINC01991	ENSG00000224187.1	1.56408	3.32844	1.53693	2.16564	0.0303389	NA
ENSG00000272004	ENSG00000272004.1	1.0347	3.32698	1.64057	2.02794	0.0425659	NA
ANAPC1P1	ENSG00000233673.7	24.8072	3.32559	1.19816	2.77558	NA	NA
LINC01269	ENSG00000258689.2	1.57931	3.3253	1.85823	1.78949	0.0735356	NA
MMP25	ENSG00000008516.18	300.709	3.32489	0.810916	4.10016	4.12863e-05	0.000651015
ENSG00000212930	ENSG00000212930.3	1.53136	3.32466	1.34878	2.46494	0.0137038	NA
FBP1	ENSG00000165140.12	137.248	3.32425	0.870344	3.81947	0.00013374	0.00162982
ENSG00000288860	ENSG00000288860.1	1.04117	3.32277	1.71603	1.93631	0.0528299	NA
CXCL2	ENSG00000081041.9	418.722	3.3225	0.597455	5.56108	2.68109e-08	2.05214e-06
MIR132	ENSG00000267200.1	1.56431	3.32229	1.87215	1.77458	0.0759665	NA
ENSG00000242953	ENSG00000242953.1	1.51854	3.32149	1.8731	1.77326	0.0761853	NA
SIGLEC18P	ENSG00000268581.1	2.19906	3.31845	1.15738	2.8672	0.00414124	0.0228481
EFCAB3	ENSG00000172421.10	1.56167	3.3168	1.43158	2.31689	0.0205098	NA
CEACAM3	ENSG00000170956.17	109.112	3.31647	0.937287	3.53837	0.000402599	0.00384974
ENSG00000286788	ENSG00000286788.1	1.56309	3.31513	2.16672	1.53002	0.126012	NA
RN7SL39P	ENSG00000241223.3	1.03535	3.31426	2.61895	1.26549	0.205695	NA
OACYLP	ENSG00000224367.6	89.8739	3.31396	0.739022	4.48426	7.31685e-06	0.000165252
IFITM3P2	ENSG00000223722.3	1.03563	3.31208	2.25076	1.47153	0.141147	NA
CA15P1	ENSG00000241527.1	10.9083	3.30925	0.733507	4.51154	6.43585e-06	0.000150422
TOMM40P1	ENSG00000277156.1	2.14079	3.30804	1.3026	2.53957	0.0110989	0.047218
DUX4L26	ENSG00000236138.4	1.55779	3.30795	1.26138	2.62248	0.00872926	NA
ENSG00000240934	ENSG00000240934.2	1.03173	3.3063	2.17853	1.51768	0.129096	NA
ENSG00000253991	ENSG00000253991.1	2.13606	3.30528	1.64422	2.01024	0.0444061	0.128495
MIR4530	ENSG00000266559.1	2.84601	3.30479	1.02702	3.21786	0.00129151	0.0093891
PADI4	ENSG00000159339.13	69.1416	3.30371	0.795253	4.1543	3.26292e-05	0.000541139
ENSG00000258632	ENSG00000258632.2	13.1758	3.30341	1.0644	3.10354	0.00191223	0.0127075
ENSG00000273259	ENSG00000273259.3	22.2175	3.3031	0.89563	3.68802	0.000226008	0.00246087
NAMPT	ENSG00000105835.13	27322.5	3.30242	0.628084	5.25793	1.45689e-07	7.80253e-06
IGHV1-69D	ENSG00000280411.1	2.12113	3.30171	1.75991	1.87607	0.0606457	0.160581
ENSG00000255811	ENSG00000255811.1	1.00978	3.30105	1.40369	2.3517	0.0186878	NA
ENSG00000252582	ENSG00000252582.1	2.1354	3.29812	1.31677	2.5047	0.0122554	0.0507601
ENSG00000263680	ENSG00000263680.2	2.11942	3.2921	1.53838	2.13998	0.0323562	0.102281
RPL7AP34	ENSG00000213312.3	2.2029	3.29123	1.8769	1.75354	0.0795094	0.195104
RN7SKP172	ENSG00000223273.1	1.01981	3.29025	2.20328	1.49334	0.135348	NA
IL23A	ENSG00000110944.9	85.5678	3.29021	0.950144	3.46286	0.000534472	0.00480388
UTY	ENSG00000183878.16	1.0151	3.29006	2.08175	1.58043	0.114008	NA
GEMIN8P1	ENSG00000259496.2	1.01916	3.28966	2.15692	1.52516	0.127218	NA
USP9Y	ENSG00000114374.13	1.01492	3.28889	1.77074	1.85736	0.0632604	NA
MIR5586	ENSG00000263629.1	1.01222	3.28644	1.6997	1.93354	0.0531691	NA
EGR4	ENSG00000135625.8	3.20428	3.28331	1.2704	2.58447	0.00975286	0.0430443
IGKV3-20	ENSG00000239951.1	3.68857	3.28298	1.14153	2.87595	0.00402817	0.0223779
MRPL12	ENSG00000262814.8	23.3079	3.28262	0.518616	6.32957	2.4584e-10	5.85553e-08
ENSG00000255091	ENSG00000255091.1	1.00908	3.28024	1.24513	2.63445	0.00842734	NA
STC1	ENSG00000159167.12	2914.98	3.27946	0.647989	5.06098	4.17097e-07	1.78494e-05
VTRNA1-3	ENSG00000202515.1	14.7507	3.2788	0.787064	4.16586	3.10187e-05	0.000520149
LINC00322	ENSG00000237864.1	1.0105	3.27828	2.15989	1.5178	0.129065	NA
MEP1A	ENSG00000112818.11	1.01086	3.27817	2.08889	1.56934	0.11657	NA
KISS1R	ENSG00000116014.10	2.19582	3.27764	1.28541	2.54989	0.0107758	0.0462675
MIR3176	ENSG00000266235.1	8.30839	3.27714	0.770059	4.2557	2.08393e-05	0.000383388
MIR200B	ENSG00000207730.3	1.00771	3.27703	2.61369	1.2538	0.209916	NA
LINC02318	ENSG00000258390.2	0.994507	3.27516	1.6847	1.94406	0.0518884	NA
TMEFF1	ENSG00000241697.5	1.52237	3.27432	1.54635	2.11745	0.0342215	NA
MUCL1	ENSG00000172551.12	1.00203	3.26934	2.62789	1.24409	0.213466	NA
ENSG00000257878	ENSG00000257878.3	9.53259	3.26589	0.907378	3.59926	0.000319125	0.00322727
MTDHP3	ENSG00000268433.1	1.51868	3.26497	2.15756	1.51327	0.130211	NA
ENSG00000289167	ENSG00000289167.1	1.46218	3.26303	1.87577	1.73957	0.0819347	NA
CICP6	ENSG00000230304.1	1.00776	3.26251	1.45919	2.23583	0.0253626	NA
ENSG00000285976	ENSG00000285976.2	1.00301	3.25936	1.53507	2.12327	0.0337313	NA
CYP4F26P	ENSG00000226562.5	0.994663	3.25722	2.16129	1.50707	0.131792	NA
ENSG00000256249	ENSG00000256249.1	11.4758	3.25674	1.16234	2.80187	0.00508074	0.0265737
MDGA2	ENSG00000139915.21	2.99836	3.25353	1.30761	2.48815	0.0128411	0.0524361
LINC02300	ENSG00000258175.1	0.989466	3.25289	3.02858	1.07406	0.282794	NA
ST6GALNAC1	ENSG00000070526.15	217.954	3.25278	1.14576	2.83898	NA	NA
MUC6	ENSG00000184956.16	577.822	3.25208	1.02492	3.173	NA	NA
ENSG00000264475	ENSG00000264475.1	3.6488	3.25192	1.05564	3.08052	0.00206637	0.0135111
ENSG00000284513	ENSG00000284513.1	1.48007	3.24838	2.25501	1.44052	NA	NA
ENSG00000285128	ENSG00000285128.1	1.48006	3.24761	1.83696	1.76793	0.0770722	NA
ENSG00000205537	ENSG00000205537.2	29.7351	3.24689	0.794607	4.08616	4.38581e-05	0.000682623
DNM1P38	ENSG00000259637.1	1.49387	3.24475	1.42165	2.28238	0.022467	NA
MIR6069	ENSG00000274280.1	3.08562	3.24148	1.05557	3.07084	0.00213454	0.0138592
ACTBL2	ENSG00000169067.4	2.58121	3.24088	3.00585	1.07819	0.280949	0.465258
NLRP6	ENSG00000174885.13	42.9859	3.23768	0.772517	4.19108	2.77628e-05	0.000479799
ENSG00000228353	ENSG00000228353.1	0.981857	3.23517	1.62224	1.99426	0.0461232	NA
ENSG00000236425	ENSG00000236425.1	0.971225	3.23468	1.76812	1.82945	0.0673325	NA
GAL3ST2	ENSG00000154252.12	1.42799	3.23433	1.20778	2.6779	0.00740847	NA
DDX11L8	ENSG00000256263.1	1.46131	3.23413	1.25087	2.58551	0.00972345	NA
ENSG00000248015	ENSG00000248015.7	0.977931	3.23236	1.81897	1.77703	0.075563	NA
ENSG00000260899	ENSG00000260899.1	0.977659	3.23164	1.77568	1.81994	0.0687678	NA
LINC01655	ENSG00000227925.2	6.13108	3.23133	1.07961	2.99304	0.00276211	0.0168605
TMEM145	ENSG00000167619.13	1.42884	3.23129	1.97578	1.63545	0.101954	NA
ENSG00000249441	ENSG00000249441.1	19.3449	3.23082	1.44439	2.2368	0.0252995	0.0858689
ENSG00000260823	ENSG00000260823.1	16.1948	3.22909	0.895744	3.60493	0.000312235	0.00317946
LINC00304	ENSG00000180422.3	6.72055	3.22868	0.904427	3.56986	0.000357166	0.00351955
IL1R2	ENSG00000115590.14	1141.38	3.22744	1.20129	2.68665	0.00721721	0.0344394
5S_rRNA	ENSG00000285626.1	2.14441	3.22489	1.51405	2.12998	0.0331733	0.104019
ENSG00000224417	ENSG00000224417.2	1.41223	3.22283	2.26732	1.42143	NA	NA
MIR6799	ENSG00000276270.1	0.959023	3.22133	1.52816	2.10797	0.0350332	NA
ENSG00000273428	ENSG00000273428.4	2.05636	3.2146	1.11535	2.88213	0.00394992	0.0220684
ENSG00000224066	ENSG00000224066.1	4.40306	3.21429	0.902581	3.56122	0.000369137	0.00361
LINC00500	ENSG00000249381.1	1.40669	3.21381	2.16944	1.4814	0.1385	NA
ENSG00000290002	ENSG00000290002.1	0.965586	3.21333	1.57718	2.0374	0.0416104	NA
MIR4696	ENSG00000265902.1	0.966335	3.21242	1.50873	2.12922	0.033236	NA
ZIC4	ENSG00000174963.18	0.963991	3.21068	2.71219	1.18379	0.236495	NA
ENSG00000273209	ENSG00000273209.1	1.46923	3.20949	1.39411	2.30218	0.0213251	NA
ENSG00000269540	ENSG00000269540.1	1.39874	3.20856	1.37435	2.3346	0.0195645	NA
MIR1281	ENSG00000284015.1	2.77336	3.20812	1.02891	3.11797	0.00182099	0.0122376
MIR548AM	ENSG00000265144.1	0.963041	3.2065	1.45222	2.208	0.0272439	NA
WTAPP1	ENSG00000255282.6	5.33094	3.20461	1.22142	2.62367	0.00869888	0.0395596
PPBPP1	ENSG00000250550.3	0.959429	3.20415	2.71359	1.18078	0.237691	NA
MUC2	ENSG00000198788.9	7.00401	3.20113	2.46139	1.30054	0.193416	0.362371
MT1JP	ENSG00000255986.6	1.40775	3.19872	1.60752	1.98985	0.0466074	NA
C4orf48	ENSG00000243449.8	10.1054	3.19722	0.678038	4.71539	2.41243e-06	6.97024e-05
PDF	ENSG00000258429.2	11.9723	3.19529	0.71654	4.45933	8.22168e-06	0.00018172
SUMO1P1	ENSG00000241721.1	1.45978	3.19506	1.64045	1.94767	0.0514539	NA
SAMD11P1	ENSG00000262480.2	11.2833	3.19205	0.530446	6.01767	1.76947e-09	2.46392e-07
ENSG00000286264	ENSG00000286264.2	2.07908	3.19044	1.1358	2.80899	0.00496976	0.0261216
CTRB2	ENSG00000168928.13	1.98898	3.18999	1.16341	2.74192	0.0061081	0.0304513
ENSG00000287225	ENSG00000287225.1	2.61604	3.18943	1.24247	2.56701	0.0102579	0.0446636
LSP1P2	ENSG00000240665.1	0.951233	3.18886	2.21607	1.43897	0.150159	NA
TFPI2	ENSG00000105825.14	287.313	3.18513	0.840364	3.79018	0.000150539	0.00178986
ENSG00000261519	ENSG00000261519.3	0.945078	3.18418	1.3279	2.39791	0.016489	NA
MIR1185-2	ENSG00000221614.1	3.54758	3.18274	0.94074	3.38323	0.00071639	0.00598159
TMEM125	ENSG00000179178.11	16.8461	3.18186	1.43342	2.21978	0.0264339	0.0885508
SPINT1	ENSG00000166145.15	290.903	3.17734	1.08716	2.9226	0.00347121	0.0200648
FGFBP1	ENSG00000137440.5	15.822	3.17584	1.62691	1.95207	NA	NA
ENSG00000279606	ENSG00000279606.1	2.53438	3.17567	1.62174	1.95819	0.050208	0.140333
CCDC71L	ENSG00000253276.5	3176.32	3.17409	0.604359	5.25199	1.50465e-07	7.9641e-06
ENSG00000253013	ENSG00000253013.1	2.02479	3.17398	1.08441	2.92693	0.00342326	0.0198615
ENSG00000248459	ENSG00000248459.1	1.39794	3.17143	1.85721	1.70763	0.0877053	NA
KRT8P38	ENSG00000226358.1	0.941246	3.17011	1.85419	1.7097	0.087322	NA
CXCR2	ENSG00000180871.8	871.367	3.1698	0.834541	3.79825	0.000145719	0.001744
ENSG00000289452	ENSG00000289452.1	1.37208	3.16975	1.19494	2.65264	0.00798656	NA
ENSG00000235027	ENSG00000235027.1	18.5861	3.16868	0.701417	4.51754	6.25637e-06	0.000147081
RNU6-960P	ENSG00000200926.1	16.3782	3.16823	1.38848	2.28179	0.0225017	0.0790616
OR7D2	ENSG00000188000.6	10.1685	3.16772	1.04772	3.02342	0.00249933	0.0156279
ENSG00000287635	ENSG00000287635.1	0.940158	3.16669	1.73925	1.82072	0.0686494	NA
ENSG00000276216	ENSG00000276216.1	9.06651	3.16351	0.765211	4.13416	3.56252e-05	0.000581504
MIR665	ENSG00000283159.1	2.02593	3.16239	1.24906	2.53181	0.0113475	0.0479768
ENSG00000251516	ENSG00000251516.1	1.40565	3.16231	1.5183	2.0828	0.0372694	NA
SPINT3	ENSG00000101446.8	0.931689	3.16084	2.18245	1.4483	0.147533	NA
ENSG00000274370	ENSG00000274370.1	14.6549	3.15968	0.742461	4.25569	2.08404e-05	0.000383388
ENSG00000284490	ENSG00000284490.1	2.68974	3.15947	1.01199	3.12204	0.00179605	0.012102
PNKDP1	ENSG00000228089.1	0.924438	3.15742	1.46757	2.15146	0.0314399	NA
ENSG00000233383	ENSG00000233383.1	2.04142	3.15534	1.19239	2.64622	0.00813959	0.0376595
ENSG00000227479	ENSG00000227479.1	0.921551	3.15393	1.75123	1.80098	0.0717058	NA
RNU6-1042P	ENSG00000206931.1	0.926555	3.15321	2.14341	1.47112	0.141259	NA
ENSG00000233817	ENSG00000233817.1	3.8813	3.15267	1.09542	2.87805	0.00400146	0.0222738
ENSG00000244144	ENSG00000244144.1	2.6825	3.15095	1.10875	2.84189	0.00448473	0.0242083
ENSG00000287675	ENSG00000287675.1	1.40695	3.14915	1.41547	2.22481	0.0260939	NA
BDKRB1	ENSG00000100739.11	31.3129	3.14683	0.630062	4.99448	5.89958e-07	2.33686e-05
LINC00906	ENSG00000267339.8	25.0862	3.14625	1.48643	2.11665	0.0342895	0.106477
CICP25	ENSG00000277349.1	6.31707	3.14567	2.41474	1.3027	0.192678	0.36137
LINC01983	ENSG00000223783.1	0.917915	3.14339	2.72605	1.15309	0.248872	NA
WFDC6	ENSG00000243543.9	0.917915	3.14339	2.72605	1.15309	0.248872	NA
ENSG00000236770	ENSG00000236770.1	0.922246	3.14289	1.77009	1.77555	0.0758065	NA
LINC02354	ENSG00000257488.5	1.92403	3.14143	1.30206	2.41265	0.0158368	0.0613617
MIR6822	ENSG00000284158.1	1.98518	3.14081	1.20106	2.61503	0.0089219	0.0402655
DUOXA1	ENSG00000140254.13	15.6883	3.13874	0.875162	3.58646	0.000335194	0.00334772
ENSG00000267385	ENSG00000267385.1	9.79843	3.13753	0.793614	3.95347	7.70263e-05	0.00105751
TBC1D3B	ENSG00000274808.6	0.913989	3.13729	2.64163	1.18763	0.234978	NA
SCGB1D4	ENSG00000197745.3	0.913353	3.13722	3.03069	1.03515	0.300598	NA
FAM136EP	ENSG00000230634.1	1.37712	3.13377	1.7907	1.75002	0.0801143	NA
JUNB	ENSG00000171223.6	2711.13	3.1332	0.46863	6.68587	2.29553e-11	9.66365e-09
ENSG00000269919	ENSG00000269919.1	50.7223	3.13114	0.832667	3.76038	0.000169655	0.0019655
AQP4-AS1	ENSG00000260372.7	3.55601	3.12996	0.914418	3.4229	0.000619564	0.00535338
AQP5	ENSG00000161798.7	1.95106	3.12739	1.71273	1.82597	0.0678555	0.174304
TMEM132A	ENSG00000006118.15	385.403	3.12586	0.571139	5.47303	4.42407e-08	2.99381e-06
LRRC26	ENSG00000184709.7	0.905128	3.12409	2.73044	1.14417	0.252552	NA
SNORA41B	ENSG00000207516.1	1.93964	3.12336	1.41817	2.20238	0.0276385	0.0914147
Y_RNA	ENSG00000238366.1	7.03865	3.12293	0.887885	3.51726	0.000436019	0.00410111
IGKV1-16	ENSG00000240864.3	0.898713	3.12277	1.71543	1.8204	0.0686976	NA
ENSG00000289474	ENSG00000289474.2	0.910728	3.12269	1.56799	1.99153	0.0464227	NA
KDF1	ENSG00000175707.10	9.25059	3.12151	0.974734	3.20242	0.00136276	0.00977368
ENSG00000236393	ENSG00000236393.2	26.2086	3.12142	0.845555	3.69157	0.000222876	0.00242955
MTCYBP23	ENSG00000259671.1	95.8323	3.12128	0.908343	3.43623	0.000589863	0.00516579
C2CD4B	ENSG00000205502.4	80.0447	3.12087	0.626372	4.98246	6.27817e-07	2.45724e-05
ENSG00000238594	ENSG00000238594.1	1.33426	3.11993	1.81435	1.71959	0.0855075	NA
LINC03025	ENSG00000276462.2	8.00107	3.11859	1.33395	2.33786	0.0193945	0.0710183
ENSG00000280649	ENSG00000280649.2	7.29814	3.11715	0.81948	3.80381	0.000142487	0.00171041
SUMO2P18	ENSG00000253639.1	1.36378	3.11472	1.21387	2.56595	0.0102895	NA
TCN1	ENSG00000134827.8	130.319	3.11418	1.41735	2.19718	NA	NA
PLIN5	ENSG00000214456.8	49.1046	3.11413	0.681654	4.56849	4.91248e-06	0.000121756
XDH	ENSG00000158125.10	106.648	3.11395	1.0994	2.83242	0.00461973	0.0247562
MIR7848	ENSG00000276961.1	25.1	3.11305	0.746406	4.17073	3.03632e-05	0.000512432
MIR616	ENSG00000208028.1	9.90592	3.11038	0.732627	4.24551	2.18094e-05	0.000396778
MIR3186	ENSG00000266189.1	1.91858	3.11014	1.08558	2.86496	0.00417065	0.02296
PKMYT1	ENSG00000127564.17	13.097	3.10964	0.526454	5.90676	3.48904e-09	4.12802e-07
Metazoa_SRP	ENSG00000274008.1	56.3171	3.1096	0.687975	4.51994	6.18584e-06	0.000145707
VTRNA1-1	ENSG00000199990.1	1.3204	3.10906	1.3263	2.34417	0.0190695	NA
IFITM9P	ENSG00000213275.2	1.32912	3.108	1.51323	2.05389	0.0399863	NA
ENSG00000275997	ENSG00000275997.1	6.81289	3.10799	0.662129	4.69394	2.67999e-06	7.53895e-05
ENSG00000248515	ENSG00000248515.2	180.331	3.1071	1.4648	2.12118	0.0339064	0.105705
MTFP1	ENSG00000242114.6	5.20114	3.10687	1.04949	2.96037	0.00307268	0.0183207
TRGJP1	ENSG00000211692.1	2.42245	3.10681	1.65133	1.8814	0.0599171	0.159199
FGR	ENSG00000000938.13	809.007	3.10623	0.616963	5.03472	4.78558e-07	1.99525e-05
GPR42	ENSG00000126251.7	1.92183	3.10586	1.81126	1.71475	NA	NA
TDO2	ENSG00000151790.9	15.7287	3.10522	1.13461	2.73681	0.00620383	0.0308267
STK19B	ENSG00000250535.1	1.34661	3.10206	1.36523	2.27218	0.0230754	NA
LINC02376	ENSG00000256292.2	1.9256	3.09994	1.54292	2.00914	0.0445219	0.128764
ENSG00000233919	ENSG00000233919.1	5.65497	3.09942	1.02354	3.02813	0.00246068	0.0154745
ENSG00000250914	ENSG00000250914.1	0.874842	3.0991	1.33844	2.31545	0.0205882	NA
BASP1P1	ENSG00000230535.1	109.28	3.09906	1.94575	1.59274	NA	NA
ENSG00000251139	ENSG00000251139.2	222.087	3.09893	0.653862	4.73943	2.14319e-06	6.39144e-05
RN7SL15P	ENSG00000264573.2	3.98769	3.09877	1.09451	2.83119	0.0046375	0.0248367
CICP3	ENSG00000229376.3	3.17897	3.09865	0.996144	3.11064	0.00186679	0.012465
LUCAT1	ENSG00000248323.8	1137.5	3.09861	0.80651	3.84199	0.000122039	0.00151311
NME1-NME2	ENSG00000011052.21	0.894165	3.09796	1.48887	2.08074	0.0374575	NA
IGHV4-4	ENSG00000276775.1	1.34127	3.09753	1.64884	1.87861	0.0602976	NA
ENSG00000289010	ENSG00000289010.1	5.20391	3.09637	1.01848	3.04018	0.00236439	0.0150361
ENSG00000258674	ENSG00000258674.5	3.38053	3.09573	0.893875	3.46326	0.000533663	0.0047978
CNGB1	ENSG00000070729.14	5.02436	3.0953	1.12932	2.74086	0.00612781	0.0305269
HES2	ENSG00000069812.11	31.465	3.08869	1.14924	2.6876	0.00719671	0.0343733
ENSG00000213045	ENSG00000213045.3	1.9519	3.08843	1.55194	1.99005	0.0465856	0.133054
APOA2	ENSG00000158874.11	24.2321	3.08703	0.615697	5.01388	5.3343e-07	2.1578e-05
GAPDHP49	ENSG00000234285.1	5.04566	3.08642	1.07551	2.86972	0.00410829	0.0227079
CDH15	ENSG00000129910.8	24.2864	3.08622	0.897212	3.43979	0.00058217	0.00511823
HP	ENSG00000257017.10	163.583	3.08594	0.692871	4.45385	8.43437e-06	0.000185521
CSNK1A1L	ENSG00000180138.7	33.5855	3.08475	0.735628	4.19336	2.74854e-05	0.000476572
ENSG00000254610	ENSG00000254610.3	0.88168	3.08451	1.7649	1.7477	0.0805166	NA
ENSG00000253744	ENSG00000253744.1	5.885	3.083	0.712651	4.32609	1.51777e-05	0.000297668
MIR495	ENSG00000207743.3	2.8313	3.08192	1.19817	2.5722	0.0101054	0.0441173
ENSG00000245719	ENSG00000245719.1	0.866154	3.08171	1.51017	2.04064	0.0412865	NA
RNU1-58P	ENSG00000199283.1	1.29313	3.07948	2.2401	1.37471	0.169222	NA
ZNF648	ENSG00000179930.6	1.30391	3.07581	1.33723	2.30014	0.0214405	NA
IGHV1-3	ENSG00000211935.3	1.81673	3.07386	1.51508	2.02884	0.0424744	0.124495
ADM	ENSG00000148926.10	1051.55	3.07044	0.827341	3.71121	0.000206271	0.00227956
LAMB3	ENSG00000196878.15	500.949	3.0648	0.838257	3.65616	0.00025602	0.00272572
MARK2P17	ENSG00000244065.1	1.83192	3.06453	1.2146	2.52307	0.0116335	0.0488924
ACTL8	ENSG00000117148.8	0.87075	3.06416	2.68066	1.14306	0.253013	NA
ATP5MFP1	ENSG00000224421.1	0.868743	3.06345	1.46891	2.08553	0.0370215	NA
MIR589	ENSG00000207973.1	1.91534	3.06264	1.22777	2.49448	0.0126141	0.0518192
CSF3R	ENSG00000119535.19	2783.03	3.06181	0.658942	4.64656	3.37519e-06	9.00483e-05
TMIGD2	ENSG00000167664.9	2.51979	3.05833	1.18311	2.58499	0.00973823	0.0429902
RN7SL798P	ENSG00000240905.3	6.46636	3.05827	0.96101	3.18235	0.00146087	0.0102998
LINC00221	ENSG00000270816.6	1.32344	3.0565	1.68373	1.81532	0.0694755	NA
TREM1	ENSG00000124731.13	1686.92	3.05629	0.833633	3.66623	0.000246156	0.00264446
C16orf90	ENSG00000215131.11	1.87855	3.05605	1.19931	2.54817	0.010829	0.0464352
ENSG00000279164	ENSG00000279164.1	15.8017	3.05541	0.974989	3.13379	0.00172565	0.0117402
ENSG00000255118	ENSG00000255118.1	2.64185	3.05509	1.32367	2.30804	0.0209967	0.0751671
ENSG00000267591	ENSG00000267591.1	1.27247	3.05499	1.93346	1.58006	0.114093	NA
RGS16	ENSG00000143333.7	492.808	3.05463	0.557463	5.47951	4.26508e-08	2.91896e-06
ENSG00000289927	ENSG00000289927.1	36.869	3.05403	0.829749	3.68067	0.000232626	0.00252231
ENSG00000287821	ENSG00000287821.1	0.860638	3.0533	1.58962	1.92077	0.0547604	NA
MTCO2P4	ENSG00000253977.1	0.867087	3.05117	1.93499	1.57685	0.114831	NA
TTLL10-AS1	ENSG00000205231.1	1.29551	3.05052	1.53962	1.98134	0.047553	NA
HIF1A-AS1	ENSG00000258777.2	13.9797	3.04965	0.775782	3.93107	8.45693e-05	0.00113535
ENSG00000253339	ENSG00000253339.4	2.48153	3.04923	1.41576	2.15377	0.0312581	0.0997242
OR7E140P	ENSG00000238152.2	1.27524	3.04824	1.35368	2.25182	0.0243337	NA
NDUFAF4P2	ENSG00000213483.4	0.862645	3.04765	2.16033	1.41074	0.158322	NA
PRSS22	ENSG00000005001.10	54.8825	3.04534	1.4408	2.11365	0.0345454	0.107006
ENSG00000288019	ENSG00000288019.1	0.862616	3.04453	1.93513	1.57329	0.115651	NA
ENSG00000260741	ENSG00000260741.1	3.22051	3.04364	1.54798	1.9662	NA	NA
DUSP4	ENSG00000120875.9	358.663	3.04346	0.654114	4.6528	3.27452e-06	8.79457e-05
NCCRP1	ENSG00000188505.5	8.55416	3.04175	0.969584	3.13717	0.00170589	0.0116375
IGHV2-5	ENSG00000211937.3	0.851615	3.04	2.1277	1.42877	0.153069	NA
KRT33B	ENSG00000131738.11	5.27174	3.0359	1.31866	2.30226	NA	NA
IFITM5	ENSG00000206013.2	3.21003	3.03553	0.93228	3.25603	0.00112984	0.0084636
ENSG00000284731	ENSG00000284731.1	0.854449	3.03499	2.1518	1.41044	0.15841	NA
ENSG00000280419	ENSG00000280419.1	1.23335	3.03457	1.65637	1.83206	0.0669421	NA
ENSG00000236116	ENSG00000236116.1	0.854177	3.03457	2.15183	1.41022	0.158474	NA
SDR42E1P5	ENSG00000236785.1	6.09477	3.03423	1.22125	2.48453	0.0129723	0.0528529
CDK8P1	ENSG00000230044.1	1.79794	3.03327	1.29953	2.33412	0.0195893	0.0715437
FSCN1P1	ENSG00000261559.1	5.87656	3.0328	0.665834	4.55489	5.24122e-06	0.00012778
ENSG00000289246	ENSG00000289246.2	0.849807	3.03093	2.68814	1.12752	0.259523	NA
MIR4731	ENSG00000265110.1	1.25308	3.02982	1.46626	2.06636	0.0387948	NA
SPHK1	ENSG00000176170.14	356.006	3.02835	0.503805	6.01095	1.84437e-09	2.53891e-07
ENSG00000268189	ENSG00000268189.2	2.46849	3.02805	1.15788	2.61517	0.0089182	0.0402587
PELATON	ENSG00000224397.9	619.508	3.02573	0.80012	3.7816	0.000155826	0.00183345
SNORA9B	ENSG00000206897.1	1.83053	3.0255	1.12572	2.68762	0.00719622	0.0343733
ENSG00000282097	ENSG00000282097.1	0.851602	3.02488	1.75623	1.72238	0.0850012	NA
MIR301B	ENSG00000212102.1	0.850666	3.02486	1.83107	1.65197	0.0985414	NA
AS3MT	ENSG00000214435.9	1.83102	3.02385	1.27501	2.37163	0.0177096	0.0663589
ENSG00000287460	ENSG00000287460.1	1.75249	3.02285	1.3987	2.16119	0.0306804	0.0984799
HK2	ENSG00000159399.10	1039.74	3.0226	0.807144	3.74481	0.000180528	0.00205659
FIBCD1	ENSG00000130720.13	12.2521	3.02209	0.919887	3.28528	0.0010188	0.00782949
SNORD3A	ENSG00000263934.5	151.206	3.01979	0.671748	4.49542	6.94313e-06	0.000158693
ENSG00000275210	ENSG00000275210.1	49.027	3.01965	0.779594	3.87336	0.000107344	0.00136667
RN7SL553P	ENSG00000241227.3	0.850604	3.01874	1.55163	1.94553	0.0517109	NA
PTMAP3	ENSG00000218902.3	2.28795	3.01857	1.68898	1.78722	0.0739023	0.18507
BBLN	ENSG00000171159.5	85.7364	3.0176	0.400462	7.5353	4.8722e-14	9.79961e-11
ENSG00000289930	ENSG00000289930.1	3.5754	3.01613	1.1487	2.62569	0.0086473	0.0394092
RNA5SP328	ENSG00000222740.1	0.828657	3.0118	2.187	1.37714	0.16847	NA
ENSG00000231868	ENSG00000231868.1	0.837695	3.01134	2.67643	1.12513	0.260533	NA
TOR1BP1	ENSG00000233872.1	0.838865	3.01117	2.23722	1.34594	0.178321	NA
WNT8A	ENSG00000061492.12	0.844182	3.00993	1.62193	1.85577	0.0634869	NA
ENSG00000253840	ENSG00000253840.1	0.842408	3.008	1.57012	1.91577	0.0553938	NA
TMEM61	ENSG00000143001.5	0.84269	3.00786	1.55036	1.9401	0.0523673	NA
ENSG00000228488	ENSG00000228488.1	0.839399	3.00772	1.80104	1.66999	0.0949214	NA
MEPE	ENSG00000152595.17	2.35137	3.00706	1.14532	2.62553	0.00865148	0.0394138
MIR4642	ENSG00000266619.1	2.48755	3.00697	1.06635	2.81988	0.00480418	0.0254997
LINC01993	ENSG00000204277.1	4.70589	3.00678	0.954432	3.15033	0.00163086	0.0112378
MCCD1	ENSG00000204511.3	1.84006	3.00549	1.12027	2.68283	0.00730031	0.0347384
NRXN2-AS1	ENSG00000237410.1	2.41982	3.00518	1.30021	2.3113	0.0208162	0.0746815
ENSG00000244151	ENSG00000244151.1	4.36517	3.00394	0.812312	3.69802	0.000217292	0.00238606
KRT38	ENSG00000171360.4	2.99991	3.00335	2.69558	1.11418	0.265203	0.447868
LINC00939	ENSG00000249267.8	1.23569	2.99892	1.52375	1.96812	0.049054	NA
ENSG00000260395	ENSG00000260395.1	0.824243	2.99878	1.76167	1.70223	0.0887113	NA
MIR6772	ENSG00000274816.1	2.935	2.99876	1.04866	2.85961	0.00424157	0.0232352
ENSG00000226963	ENSG00000226963.1	7.93213	2.9972	0.742958	4.03415	5.48012e-05	0.000813161
MIF	ENSG00000240972.2	1.84338	2.99702	1.55701	1.92485	0.0542483	0.148391
LRFN4	ENSG00000173621.9	91.2831	2.99656	0.409747	7.31319	2.60867e-13	2.95138e-10
LRRC8E	ENSG00000171017.11	5.80505	2.9941	0.782588	3.82589	0.0001303	0.00159587
CHI3L2	ENSG00000064886.14	154.261	2.99268	0.954688	3.13472	0.00172016	0.0117157
ADAT3	ENSG00000213638.6	28.6315	2.99236	0.549669	5.44393	5.21191e-08	3.41215e-06
RNF17	ENSG00000132972.19	7.9414	2.9898	1.36046	2.19764	NA	NA
MXRA5Y	ENSG00000235649.2	11.1124	2.9892	0.789923	3.78416	0.000154227	0.00182174
LINC00589	ENSG00000251191.8	0.825132	2.98861	2.14366	1.39417	0.163267	NA
ENSG00000259160	ENSG00000259160.1	1.74535	2.98824	1.11743	2.6742	0.00749074	0.035321
ENSG00000289100	ENSG00000289100.1	7.32358	2.98729	0.911411	3.27765	0.00104675	0.00799003
MIR4483	ENSG00000283656.1	1.26333	2.98566	1.92508	1.55093	0.120919	NA
MIR6812	ENSG00000273555.1	1.21254	2.98511	1.3281	2.24765	0.0245983	NA
INSL4	ENSG00000120211.4	1.77482	2.98272	2.305	1.29402	NA	NA
ENSG00000241026	ENSG00000241026.1	38.8258	2.97992	0.634935	4.69328	2.68861e-06	7.55148e-05
ENSG00000270694	ENSG00000270694.1	1.21625	2.97896	1.58298	1.88187	0.0598543	NA
MIR1251	ENSG00000221479.3	1.25122	2.97816	2.68938	1.10738	0.26813	NA
RPSAP52	ENSG00000241749.4	4.49391	2.97809	1.3268	2.24457	0.0247958	0.0846973
NLRP12	ENSG00000142405.23	108.179	2.97753	0.626799	4.75038	2.03036e-06	6.15638e-05
LINC01257	ENSG00000204603.7	2.5208	2.97744	1.2008	2.47954	0.0131552	0.0534655
RN7SL368P	ENSG00000239948.2	37.7793	2.97729	0.771846	3.85737	0.000114616	0.00144282
MIR2114	ENSG00000252454.3	0.812139	2.97542	2.19142	1.35776	0.17454	NA
HAS1	ENSG00000105509.11	18.1153	2.97528	0.866841	3.43232	0.000598435	0.0052257
ENSG00000254182	ENSG00000254182.1	0.817652	2.97469	1.7999	1.65269	0.0983939	NA
ENSG00000290060	ENSG00000290060.1	2.98128	2.97438	1.40938	2.11042	0.0348224	0.107578
TJP3	ENSG00000105289.15	31.4193	2.97413	1.121	2.6531	0.00797569	0.0370898
SAMSN1-AS1	ENSG00000223662.1	1.25873	2.97384	1.8775	1.58394	0.113208	NA
CD8B	ENSG00000172116.23	43.1789	2.97329	0.795116	3.73945	NA	NA
VWA5B2	ENSG00000145198.15	16.0333	2.97143	0.690314	4.30447	1.6739e-05	0.000321836
ENSG00000258858	ENSG00000258858.1	7.70987	2.96923	0.768587	3.86323	0.000111898	0.00141549
ENSG00000286418	ENSG00000286418.1	1.24782	2.96825	1.63589	1.81445	0.0696081	NA
ENSG00000228943	ENSG00000228943.1	1.74802	2.9672	1.09873	2.70058	0.0069218	0.0334843
IL18RAP	ENSG00000115607.10	265.588	2.96591	0.902861	3.28502	0.00101977	0.00783357
MIR548F2	ENSG00000221782.1	3.08383	2.96354	2.72223	1.08865	NA	NA
ENSG00000229672	ENSG00000229672.3	1.80744	2.96138	1.28625	2.30234	0.0213163	0.0759656
AKR7A2P2	ENSG00000224341.1	0.798114	2.95876	1.78048	1.66178	0.0965576	NA
ATP6V1G1P2	ENSG00000253502.1	0.809052	2.95646	1.37782	2.14575	0.0318929	NA
KRT8P43	ENSG00000218186.2	2.37355	2.95613	1.2906	2.29051	0.0219917	0.0777604
C17orf107	ENSG00000205710.4	25.8241	2.95591	0.813671	3.6328	0.000280359	0.00292427
MGAT2	ENSG00000168282.6	4.44607	2.95557	1.11033	2.66189	0.00777027	0.0363456
FGA	ENSG00000171560.17	148.818	2.95536	1.74807	1.69064	0.090905	0.21421
ENSG00000290008	ENSG00000290008.1	26.1957	2.95365	0.817326	3.6138	0.000301748	0.0030965
ENSG00000288561	ENSG00000288561.1	2.81093	2.9536	1.14301	2.58406	0.00976443	0.0430744
ONECUT1	ENSG00000169856.9	2.75425	2.95357	1.34201	2.20086	0.0277461	0.0917031
SMIM22	ENSG00000267795.6	5.67087	2.95343	1.00364	2.94273	0.00325327	0.0191297
ENSG00000273093	ENSG00000273093.1	1.2394	2.95254	1.54303	1.91347	0.0556874	NA
DPPA5P4	ENSG00000119660.4	0.804741	2.95213	1.61751	1.8251	0.0679855	NA
ENSG00000232721	ENSG00000232721.3	0.804923	2.95173	1.54306	1.9129	0.0557603	NA
ENSG00000257086	ENSG00000257086.1	3.16078	2.9481	0.918157	3.21089	0.00132324	0.00955834
ENSG00000223779	ENSG00000223779.6	3.3692	2.94736	1.26302	2.33359	0.0196171	0.071609
KIR2DL3	ENSG00000243772.8	7.65703	2.94718	1.25779	2.34314	0.0191221	0.0702767
ENSG00000267078	ENSG00000267078.1	0.800634	2.94716	1.82892	1.61142	0.107087	NA
LINC02255	ENSG00000277718.1	0.800394	2.94596	1.77223	1.66229	0.0964542	NA
TPTEP2-CSNK1E	ENSG00000283900.1	4.69539	2.94506	0.812213	3.62597	0.00028788	0.00298124
RN7SKP18	ENSG00000251814.1	1.18707	2.94501	2.2993	1.28083	0.200254	NA
ENSG00000287771	ENSG00000287771.1	168.429	2.94397	0.891902	3.30078	0.000964177	0.00750689
ENSG00000253214	ENSG00000253214.3	28.2619	2.94249	0.811245	3.62713	0.000286592	0.0029713
SRXN1	ENSG00000271303.2	5.88188	2.94216	0.953218	3.08655	0.00202491	0.0132904
C6orf223	ENSG00000181577.16	9.51436	2.9401	0.804172	3.65606	0.000256119	0.00272572
C16orf74	ENSG00000154102.11	4.63628	2.94001	0.8443	3.48219	0.000497337	0.0045424
CCDC107	ENSG00000159884.12	72.8058	2.93944	0.400806	7.3338	2.23711e-13	2.75683e-10
MIR574	ENSG00000207944.1	1.70796	2.93556	1.11941	2.62243	0.0087306	0.0396587
Y_RNA	ENSG00000222305.1	2.81341	2.93444	1.09078	2.69021	0.00714061	0.0342092
PPP1R14C	ENSG00000198729.5	64.8796	2.93427	0.986751	2.97367	0.00294262	0.0177174
ENSG00000269524	ENSG00000269524.1	2.34121	2.93297	1.17922	2.48722	0.0128747	0.0525377
CD7	ENSG00000173762.8	40.3797	2.93205	0.631352	4.64408	3.41599e-06	9.06768e-05
ENSG00000288986	ENSG00000288986.1	0.788231	2.92833	1.8496	1.58322	0.113371	NA
MIR4725	ENSG00000265976.1	2.70655	2.92782	1.33797	2.18825	0.0286511	0.0937615
HLA-DPA3	ENSG00000237398.1	0.78953	2.92702	1.40016	2.09049	0.0365742	NA
SAMD11	ENSG00000187634.13	55.9783	2.9265	0.634899	4.60939	4.03852e-06	0.000103795
LINC00313	ENSG00000185186.10	1.73174	2.92575	1.27833	2.28873	0.0220949	0.0780641
MIR1343	ENSG00000251862.2	1.22023	2.92559	1.16777	2.50527	0.0122358	NA
C1QTNF8	ENSG00000184471.9	1.17394	2.92484	1.90146	1.5382	0.123999	NA
LINC02858	ENSG00000285869.1	2.43544	2.92403	1.34136	2.1799	0.0292646	0.0952612
ENSG00000266076	ENSG00000266076.1	0.792092	2.92281	2.22214	1.31532	0.188403	NA
RPL23AP37	ENSG00000236148.5	3.58636	2.92133	1.34948	2.16477	0.030405	0.0978734
ENSG00000288930	ENSG00000288930.1	0.784807	2.92117	1.80448	1.61884	0.105481	NA
ENSG00000289732	ENSG00000289732.1	7.2231	2.9204	0.890643	3.27898	0.00104182	0.00797081
RN7SL515P	ENSG00000241406.3	1.20202	2.91908	1.2757	2.28823	0.0221244	NA
ENSG00000288925	ENSG00000288925.1	5.26625	2.91873	1.2639	2.3093	0.0209271	0.0749922
ENSG00000270437	ENSG00000270437.1	1.76451	2.91463	1.31079	2.22357	0.0261771	0.0879307
CKLF-CMTM1	ENSG00000254788.7	5.50242	2.91447	0.871766	3.34318	0.000828234	0.00667083
ELOA3DP	ENSG00000288616.1	1.19334	2.91444	1.80937	1.61075	0.107234	NA
MIR3167	ENSG00000266215.1	0.780028	2.91395	2.70421	1.07756	0.281231	NA
MT1H	ENSG00000205358.4	0.786533	2.91384	2.23145	1.30581	0.191618	NA
LINC01714	ENSG00000227634.3	2.29672	2.91202	1.34223	2.16953	0.0300424	0.0970774
C10orf99	ENSG00000188373.5	0.784298	2.90999	2.22347	1.30876	0.190615	NA
CRTC1P1	ENSG00000204993.3	1.72719	2.90953	2.26584	1.28408	0.199112	0.369592
C1QL2	ENSG00000144119.4	0.783643	2.90847	2.18234	1.33273	0.18262	NA
IGHV7-4-1	ENSG00000282122.1	0.768844	2.90457	2.16216	1.34336	0.179155	NA
ENSG00000250038	ENSG00000250038.7	3.05157	2.90447	1.45644	1.99422	NA	NA
MT1M	ENSG00000205364.4	28.9164	2.90438	0.772628	3.7591	0.000170526	0.00197213
MIR3677	ENSG00000266643.1	1.20275	2.90172	1.59345	1.82103	0.0686016	NA
NRAP	ENSG00000197893.14	1.20278	2.90124	1.54894	1.87305	0.0610615	NA
ENSG00000234282	ENSG00000234282.1	3.33094	2.90076	1.323	2.19257	0.0283386	0.0930418
MIR5008	ENSG00000264483.1	0.778337	2.89998	2.22448	1.30366	0.192348	NA
ENSG00000289471	ENSG00000289471.2	2.37557	2.89967	1.20292	2.41052	0.0159298	0.0615661
H2AC4	ENSG00000278463.2	24.5614	2.8996	0.642948	4.50986	6.48708e-06	0.00015136
ENSG00000280104	ENSG00000280104.1	0.777973	2.89936	2.22454	1.30335	0.192455	NA
STK25P1	ENSG00000267570.1	0.778155	2.89911	2.16587	1.33854	0.180721	NA
C19orf38	ENSG00000214212.9	28.4581	2.89879	0.692461	4.18622	2.83634e-05	0.000488519
DIO3	ENSG00000197406.8	857.224	2.89709	0.826162	3.50669	0.000453723	0.00423147
SIRPB3P	ENSG00000223750.1	2.41704	2.89573	1.45045	1.99643	0.0458868	0.131598
PLAUR	ENSG00000011422.12	1359.74	2.89397	0.601743	4.80931	1.51453e-06	4.86531e-05
ENSG00000280368	ENSG00000280368.1	1.20239	2.89361	1.45542	1.98815	0.0467947	NA
ADGRE2	ENSG00000127507.18	658.438	2.89173	0.564814	5.11979	3.05883e-07	1.40357e-05
ENSG00000233648	ENSG00000233648.1	1.14673	2.89134	1.82068	1.58805	0.112274	NA
MT2P1	ENSG00000162840.4	1.1884	2.89032	1.82844	1.58076	0.113934	NA
IER3	ENSG00000137331.12	1437.67	2.89025	0.54956	5.2592	1.4468e-07	7.76001e-06
ENSG00000201407	ENSG00000201407.1	0.774835	2.88869	1.84051	1.56951	0.116529	NA
FOXJ1	ENSG00000129654.8	26.3543	2.88716	1.5576	1.85359	0.0637971	0.166598
ENSG00000290118	ENSG00000290118.1	22.1281	2.88716	1.00956	2.85983	0.00423872	0.0232302
ADAMTS7P1	ENSG00000274376.4	3.74298	2.88655	1.31364	2.19736	0.0279945	0.0922487
ENSG00000259833	ENSG00000259833.5	1.64757	2.88606	1.14282	2.52538	0.0115572	0.04867
MIR4685	ENSG00000264610.1	1.70369	2.88538	1.36828	2.10877	0.0349649	0.107862
GGT8P	ENSG00000236969.2	1.70755	2.88385	1.56193	1.84633	0.0648444	0.168436
HOXD1	ENSG00000128645.15	1.17484	2.88124	1.59931	1.80155	0.0716169	NA
SCEL-AS1	ENSG00000224347.6	0.765689	2.88123	2.79597	1.03049	0.302779	NA
IGHV3-53	ENSG00000211967.3	0.765316	2.88057	2.79614	1.03019	0.30292	NA
CYP24A1	ENSG00000019186.10	105.413	2.87956	1.43777	2.00279	0.0451994	0.130276
SPO11	ENSG00000054796.13	0.766143	2.87928	2.22662	1.29312	0.195971	NA
COX5BP1	ENSG00000248448.2	0.76578	2.87919	2.30692	1.24807	0.212007	NA
P2RY2	ENSG00000175591.12	63.5552	2.87823	0.644121	4.46846	7.87862e-06	0.000175315
SLED1	ENSG00000249138.1	127.861	2.87723	0.679081	4.23694	2.26586e-05	0.000409757
KLKP1	ENSG00000197588.9	1.62653	2.87703	1.6696	1.72318	0.0848551	0.204017
USP7-AS1	ENSG00000260979.1	5.02119	2.87384	0.788412	3.64509	0.000267293	0.00281556
FAM183DP	ENSG00000205716.4	2.20451	2.87247	1.65939	1.73104	0.0834455	0.201781
ADM-DT	ENSG00000254554.1	15.8737	2.87144	0.736729	3.89755	9.71711e-05	0.00126093
AREG	ENSG00000109321.11	148.97	2.87103	1.07883	2.66124	0.00778545	0.0363884
ENSG00000270330	ENSG00000270330.1	0.761433	2.87045	2.18002	1.31671	0.187937	NA
IRX6	ENSG00000159387.8	11.8345	2.87005	1.18218	2.42776	0.0151923	0.059494
LINC01659	ENSG00000234928.3	0.754832	2.87004	2.14659	1.33703	0.181214	NA
ENSG00000289176	ENSG00000289176.1	9.73998	2.86886	0.992193	2.89143	0.00383491	0.0215455
ENSG00000289193	ENSG00000289193.2	0.76255	2.8686	1.82093	1.57535	0.115177	NA
ENSG00000254057	ENSG00000254057.1	1.13444	2.86691	1.38521	2.06966	0.0384842	NA
RPL12P49	ENSG00000230180.1	1.60796	2.86671	1.6319	1.75667	0.0789744	0.19412
LINC01678	ENSG00000225331.2	1.6166	2.866	1.16632	2.4573	0.0139987	0.0559824
DHCR24	ENSG00000116133.13	401.412	2.86568	0.627343	4.56796	4.92497e-06	0.000121875
ENSG00000261469	ENSG00000261469.1	2.34954	2.86546	1.22839	2.3327	0.0196639	0.071748
HAPLN1	ENSG00000145681.11	2.60449	2.86484	1.60065	1.78979	0.073487	0.184294
MS4A15	ENSG00000166961.15	0.757698	2.86411	2.1866	1.30984	0.190249	NA
ENSG00000277876	ENSG00000277876.1	1.60968	2.864	1.80829	1.58381	0.113236	0.249732
SMPD5	ENSG00000204791.12	4.20419	2.86319	1.27454	2.24645	0.0246753	0.0844212
CD300LF	ENSG00000186074.19	75.899	2.8618	0.658114	4.3485	1.37075e-05	0.000274331
RN7SL717P	ENSG00000240302.3	0.75807	2.86162	1.84009	1.55515	0.11991	NA
LINC02474	ENSG00000228437.5	6.56273	2.85967	0.967541	2.95561	0.00312051	0.0185205
BHLHA15	ENSG00000180535.4	17.7458	2.85952	0.805117	3.55168	0.000382779	0.00371239
COL7A1	ENSG00000114270.18	2844.64	2.85952	0.598013	4.78169	1.73826e-06	5.43925e-05
MIR378A	ENSG00000199047.3	0.743196	2.85849	1.53173	1.86619	0.0620155	NA
MFN1P1	ENSG00000233874.2	1.69375	2.85798	1.40036	2.04089	0.041262	0.121917
ENSG00000254974	ENSG00000254974.1	1.14366	2.85748	1.55286	1.84014	0.0657481	NA
SNORD116-5	ENSG00000207191.1	1.12142	2.85586	1.5054	1.89707	0.0578182	NA
CCR3	ENSG00000183625.16	46.1327	2.8532	0.722945	3.94664	7.92571e-05	0.00108239
SERINC2	ENSG00000168528.12	272.683	2.85317	0.70374	4.05429	5.02865e-05	0.00076079
ENSG00000290031	ENSG00000290031.1	1.15927	2.8505	1.58687	1.7963	0.072447	NA
CCK	ENSG00000187094.12	2.20056	2.84959	1.40775	2.02422	0.0429472	0.125413
LINC02176	ENSG00000260340.1	1.11292	2.84786	1.60264	1.77698	0.0755721	NA
RNU6-403P	ENSG00000200033.1	1.59356	2.84651	1.61858	1.75865	0.0786367	NA
LCN10	ENSG00000187922.14	35.2232	2.84622	0.731192	3.89258	9.91839e-05	0.00128199
ENSG00000256072	ENSG00000256072.1	3.94937	2.84313	1.03255	2.75351	0.00589599	0.0297127
SLC2A6	ENSG00000160326.14	90.0993	2.84051	0.478854	5.93189	2.99474e-09	3.67531e-07
EIF4EBP3	ENSG00000243056.2	9.78862	2.83903	0.581133	4.88534	1.0325e-06	3.61866e-05
ARHGEF38-IT1	ENSG00000249885.1	2.03673	2.8386	1.78455	1.59066	0.111687	0.247339
ENSG00000233708	ENSG00000233708.1	1.14694	2.83754	1.5678	1.80989	0.0703127	NA
LRRC10	ENSG00000198812.5	0.745384	2.83733	1.55795	1.82119	0.0685778	NA
ENSG00000237371	ENSG00000237371.1	1.5796	2.8368	1.2144	2.33597	0.0194926	NA
SNORD3B-1	ENSG00000265185.6	57.2916	2.83674	1.0135	2.79897	0.00512656	0.0267477
KLHL40	ENSG00000157119.12	1.10116	2.83517	1.84041	1.54051	0.123437	NA
VNN3P	ENSG00000093134.17	138.578	2.83517	0.877428	3.23122	0.00123261	0.00905184
EPGN	ENSG00000182585.10	12.9951	2.83509	0.905303	3.13165	0.00173826	0.0118076
YBX2P1	ENSG00000213438.2	7.90101	2.83434	0.869385	3.26016	0.00111349	0.00837236
SERPINA5	ENSG00000188488.14	60.0742	2.83371	0.784323	3.61294	0.000302745	0.0031041
RNU4-69P	ENSG00000222609.1	4.32244	2.83268	0.950038	2.98165	0.00286698	0.0173485
IGHV3-30	ENSG00000270550.1	6.19937	2.83183	1.04033	2.72205	0.00648786	0.0319009
MIR4655	ENSG00000265089.1	0.72619	2.8313	1.5505	1.82606	0.067841	NA
TNF	ENSG00000232810.5	39.4474	2.83116	0.579031	4.88949	1.01099e-06	3.56398e-05
SERPINA3	ENSG00000196136.18	189.966	2.83064	0.699842	4.04469	5.23931e-05	0.000785442
SH3RF3-AS1	ENSG00000259863.1	115.033	2.83063	0.57813	4.89618	9.77154e-07	3.46493e-05
ENSG00000254859	ENSG00000254859.1	7.75726	2.83051	0.787004	3.59657	0.000322443	0.00324992
ENSG00000229996	ENSG00000229996.1	21.0423	2.8302	0.637476	4.4397	9.00855e-06	0.000195648
ENSG00000277003	ENSG00000277003.1	1.10484	2.82962	1.20997	2.33859	0.0193568	NA
PCP2	ENSG00000174788.10	6.00096	2.82889	0.680973	4.15418	3.26451e-05	0.000541155
LINC01648	ENSG00000233399.2	2.48559	2.8276	1.65276	1.71083	0.0871121	0.207884
CRB3	ENSG00000130545.16	11.479	2.82727	0.891477	3.17145	0.00151682	0.0106178
ENSG00000259600	ENSG00000259600.2	173.73	2.82517	0.938157	3.01141	0.00260039	0.0160958
MTND3P12	ENSG00000259626.2	38.5015	2.82471	0.831205	3.39834	0.000677973	0.00573027
ENSG00000289634	ENSG00000289634.1	0.736633	2.82357	1.81952	1.55182	0.120706	NA
KIF19BP	ENSG00000230914.3	3.31632	2.82058	1.17629	2.39786	0.0164912	0.0630758
ENSG00000255155	ENSG00000255155.1	3.38342	2.82039	1.10658	2.54873	0.0108115	0.0463876
TATDN2P3	ENSG00000235205.1	0.732416	2.8198	2.23285	1.26287	0.206636	NA
SPINT1-AS1	ENSG00000261183.7	5.79247	2.81916	1.34513	2.09583	0.0360972	0.110405
ENSG00000276807	ENSG00000276807.1	0.73266	2.81904	1.87148	1.50632	0.131986	NA
IGHV3-7	ENSG00000211938.2	2.52325	2.81893	1.48928	1.89281	0.0583834	0.15612
TMPRSS2	ENSG00000184012.14	17.9293	2.81739	1.40499	2.00528	0.0449333	0.129747
KIR3DL2	ENSG00000240403.5	1.56498	2.81725	1.38653	2.03187	0.042167	NA
LINC02888	ENSG00000236318.2	40.8627	2.81676	1.14013	2.47057	0.0134898	0.0544769
LBP	ENSG00000129988.6	99.1243	2.8155	1.086	2.59253	0.0095272	0.0423011
ENSG00000253474	ENSG00000253474.2	0.728318	2.81254	2.23369	1.25914	0.207978	NA
ENSG00000259031	ENSG00000259031.1	3.74153	2.81121	0.899597	3.12497	0.00177826	0.0120157
AQP6	ENSG00000086159.13	1.13846	2.81096	1.57913	1.78007	0.075065	NA
ENSG00000286503	ENSG00000286503.1	3.14465	2.81072	1.09411	2.56895	0.0102008	0.0444469
ENSG00000261222	ENSG00000261222.4	19.6443	2.81026	0.938534	2.99431	0.00275066	0.0168146
MSC	ENSG00000178860.9	113.997	2.80861	0.525767	5.34193	9.19597e-08	5.40473e-06
TNFRSF10C	ENSG00000173535.15	269.045	2.80776	0.624131	4.49867	6.83799e-06	0.000157483
ENSG00000260165	ENSG00000260165.1	2.7685	2.80757	1.07743	2.6058	0.00916609	0.0410733
RASD1	ENSG00000108551.5	565.965	2.80446	0.500741	5.60061	2.13596e-08	1.74955e-06
DHX33-DT	ENSG00000262099.1	0.713403	2.80331	1.80152	1.55609	0.119688	NA
LPO	ENSG00000167419.11	7.17244	2.80287	1.42885	1.96162	NA	NA
ENSG00000289984	ENSG00000289984.1	8.06092	2.80202	0.664077	4.21942	2.4493e-05	0.00043639
SNORD124	ENSG00000238793.1	1.6153	2.80184	1.56092	1.79499	0.072656	0.182758
ENSG00000288819	ENSG00000288819.2	34.6194	2.80057	0.726379	3.85552	0.000115486	0.00145125
RN7SL471P	ENSG00000263426.2	160.524	2.80034	1.07507	2.6048	0.0091929	0.0411498
ENSG00000276289	ENSG00000276289.6	5.26288	2.80004	1.22019	2.29476	0.021747	0.0770915
RPS13P3	ENSG00000236913.1	0.725322	2.79818	2.77486	1.00841	0.31326	NA
ENSG00000232325	ENSG00000232325.4	1.63394	2.79802	1.71728	1.62933	0.103242	0.234725
TBC1D27P	ENSG00000128438.10	0.722015	2.79768	1.87058	1.49562	0.134753	NA
ENSG00000286958	ENSG00000286958.1	0.713435	2.79721	2.17208	1.2878	0.197814	NA
ENSG00000274128	ENSG00000274128.1	2.15772	2.79657	1.09243	2.55995	0.0104687	0.0452873
MIR6762	ENSG00000274822.1	0.720242	2.79541	2.19261	1.27492	0.202337	NA
ENSG00000240338	ENSG00000240338.6	12.3461	2.79509	0.682143	4.09751	4.17614e-05	0.000656789
ENSG00000283849	ENSG00000283849.1	20.7678	2.79383	0.648003	4.31144	1.62196e-05	0.000314523
SOCAR	ENSG00000240350.3	4.87179	2.79326	0.861056	3.244	0.00117864	0.00875133
RN7SKP1	ENSG00000202395.1	7.0073	2.79276	0.8847	3.15674	0.00159545	0.0110528
VN2R10P	ENSG00000226348.1	2.13391	2.79018	1.18957	2.34554	0.0189993	0.0698751
IGHV3-23	ENSG00000211949.3	2.13281	2.78948	1.08855	2.56255	0.0103905	0.0450783
RIMBP3B	ENSG00000274600.2	0.71699	2.78907	1.80521	1.54501	0.122344	NA
Y_RNA	ENSG00000199962.1	2.22608	2.78866	1.47585	1.88953	0.0588209	0.157
MIR629	ENSG00000207965.1	0.716145	2.78806	2.17551	1.28157	0.199994	NA
ENSG00000233069	ENSG00000233069.1	0.715963	2.78739	1.81862	1.5327	0.125351	NA
LINC01127	ENSG00000281162.4	51.4911	2.78738	0.795509	3.50389	0.000458509	0.00426513
SOST	ENSG00000167941.3	1.12555	2.78656	2.22328	1.25336	0.210075	NA
ENSG00000289543	ENSG00000289543.2	3.23121	2.78648	1.51105	1.84407	NA	NA
CDRT15	ENSG00000223510.7	4.99777	2.78606	0.793651	3.51044	0.000447368	0.0041819
ENSG00000282572	ENSG00000282572.4	46.8241	2.78601	0.64512	4.31859	1.57032e-05	0.000306313
BARHL1	ENSG00000125492.10	1.1057	2.78519	1.22598	2.27181	0.0230979	NA
ENSG00000229382	ENSG00000229382.1	0.711867	2.78128	1.8188	1.52918	0.126219	NA
MIR200CHG	ENSG00000257084.2	2.24458	2.78043	1.50146	1.85182	0.0640516	0.16706
ENSG00000287190	ENSG00000287190.1	3.23355	2.77993	1.1699	2.3762	0.017492	0.0657692
ENSG00000213642	ENSG00000213642.3	1.60151	2.77854	1.56925	1.77061	0.0766251	NA
S100A14	ENSG00000189334.9	6.85328	2.77788	1.12099	2.47805	0.0132103	0.0536473
ENSG00000226115	ENSG00000226115.1	1.0874	2.77745	1.5454	1.79724	0.0722981	NA
CST7	ENSG00000077984.6	167.689	2.77729	0.65853	4.2174	2.47131e-05	0.000439016
NAA20P1	ENSG00000227064.1	1.05602	2.77713	1.5942	1.74202	0.0815047	NA
SLC16A3	ENSG00000141526.18	1078.81	2.77664	0.521846	5.32081	1.03308e-07	5.89516e-06
MIR223HG	ENSG00000274536.9	2156.09	2.77616	0.783639	3.54265	0.000396121	0.00380402
ADAMTSL4-AS1	ENSG00000203804.5	16.9695	2.77569	0.67376	4.11971	3.79357e-05	0.00061041
ENSG00000289936	ENSG00000289936.1	0.715826	2.77502	2.20929	1.25607	0.209091	NA
LINC01644	ENSG00000218357.4	2.08739	2.77479	1.54064	1.80106	0.0716927	0.181027
GGT6	ENSG00000167741.11	0.712383	2.7736	2.76244	1.00404	0.315359	NA
ENSG00000237210	ENSG00000237210.1	1.51645	2.77358	2.22295	1.24771	0.212139	NA
CD70	ENSG00000125726.11	1.97317	2.77276	1.54826	1.79088	0.0733118	0.183999
FAM157C	ENSG00000260528.6	127.618	2.77259	0.673933	4.11405	3.88782e-05	0.000622258
TRGV6	ENSG00000226212.2	1.56475	2.77136	1.167	2.37477	0.0175598	NA
UBE2E1-AS1	ENSG00000223791.1	2.84516	2.77133	1.04872	2.64258	0.00822771	0.0379992
ARL2BP	ENSG00000102931.8	6.58789	2.77115	0.696344	3.97958	6.90384e-05	0.000966912
ENSG00000286714	ENSG00000286714.1	2.08632	2.77111	1.52446	1.81777	0.0690993	0.176425
GK-AS1	ENSG00000243055.1	180.851	2.77011	0.706164	3.92275	8.75424e-05	0.0011641
CLDN3	ENSG00000165215.6	67.483	2.77008	1.17841	2.3507	0.0187382	0.0692173
NBPF4	ENSG00000196427.14	0.712474	2.7697	2.27694	1.21641	0.223827	NA
IFNLR1	ENSG00000185436.12	6.76126	2.76902	0.875003	3.16458	0.00155307	0.0108129
5S_rRNA	ENSG00000277411.1	2.00571	2.76843	1.14803	2.41146	0.0158888	0.0614636
ENSG00000225385	ENSG00000225385.3	2.84046	2.76831	1.16363	2.37902	0.0173585	0.0654428
ENSG00000250458	ENSG00000250458.2	0.703831	2.76794	1.54971	1.7861	0.0740835	NA
C3orf86	ENSG00000225873.4	40.0489	2.76751	0.688703	4.01844	5.85858e-05	0.00085457
PTPRN	ENSG00000054356.14	57.6997	2.76625	0.591517	4.67654	2.9176e-06	8.03261e-05
ZDHHC19	ENSG00000163958.14	13.0293	2.76599	0.908107	3.04589	0.00231994	0.0148172
ENSG00000237453	ENSG00000237453.1	1.1084	2.76497	1.41205	1.95812	0.0502155	NA
MYBPH	ENSG00000133055.10	17.6035	2.76378	0.772432	3.57802	0.000346201	0.00343432
RAP1BP3	ENSG00000219703.1	0.705959	2.76129	2.75787	1.00124	0.31671	NA
ENSG00000221060	ENSG00000221060.1	0.710702	2.76064	1.90466	1.44942	0.147221	NA
ALX3	ENSG00000156150.9	0.70744	2.75967	2.21098	1.24816	0.211971	NA
H2AB1	ENSG00000274183.2	1.05749	2.75948	1.40804	1.9598	0.0500187	NA
ENSG00000289576	ENSG00000289576.2	26.554	2.75906	0.79206	3.4834	0.000495086	0.00452972
CALCA	ENSG00000110680.13	3.47089	2.75903	1.06078	2.60094	0.00929681	0.0414765
SCGB2A1	ENSG00000124939.6	44.6051	2.75899	1.81427	1.52071	0.128332	0.273576
ENSG00000215692	ENSG00000215692.2	0.699662	2.75813	2.2483	1.22676	0.219912	NA
ENSG00000289768	ENSG00000289768.1	1.51457	2.75799	1.32201	2.08621	0.0369599	NA
HMGA2-AS1	ENSG00000197301.7	36.6884	2.7577	0.693894	3.97423	7.06066e-05	0.000985443
ENSG00000251127	ENSG00000251127.2	0.706049	2.75764	2.2586	1.22095	0.222104	NA
GPR84	ENSG00000139572.4	86.812	2.7564	0.647827	4.25484	2.09201e-05	0.000384072
RN7SL36P	ENSG00000244314.3	5.07362	2.75478	0.770257	3.57644	0.000348303	0.00344817
TAS2R38	ENSG00000257138.1	0.70177	2.75324	2.76014	0.9975	0.318522	NA
IGHA2	ENSG00000211890.4	17.2922	2.75296	0.914786	3.00941	0.00261759	0.0161746
RPL12P42	ENSG00000213253.5	3.7899	2.74906	1.08756	2.52774	0.01148	0.0484161
MTCO1P12	ENSG00000237973.1	1756.28	2.74832	1.02269	2.68733	NA	NA
ECEL1P3	ENSG00000230122.1	1.58432	2.74795	1.28857	2.13256	0.0329608	NA
PEBP1P3	ENSG00000236278.2	23.4048	2.74729	0.586376	4.68521	2.79678e-06	7.77686e-05
PPM1J-DT	ENSG00000261595.1	0.691974	2.74666	1.83864	1.49385	0.135214	NA
DUOX2	ENSG00000140279.13	32.0447	2.74637	0.773618	3.55003	NA	NA
MIR3197	ENSG00000263681.1	0.702878	2.74587	1.85498	1.48027	0.138802	NA
LINC02438	ENSG00000248238.2	13.5714	2.74533	1.07504	2.55369	0.0106588	0.0459174
ENSG00000234055	ENSG00000234055.1	0.702324	2.74464	1.84222	1.48985	0.136263	NA
ENSG00000223866	ENSG00000223866.1	0.698881	2.74385	2.21276	1.24001	0.214971	NA
BMP2	ENSG00000125845.7	665.693	2.74054	0.581969	4.70908	2.48839e-06	7.11047e-05
ENSG00000278531	ENSG00000278531.1	2.06646	2.73998	1.21891	2.24789	0.0245829	0.0842723
ADI1P2	ENSG00000250684.4	1.0602	2.73921	1.22223	2.24115	0.0250161	NA
LINC01926	ENSG00000267593.2	0.697824	2.73756	1.90499	1.43704	0.150705	NA
ENSG00000288964	ENSG00000288964.1	3.7243	2.7375	1.29337	2.11657	0.0342965	0.10649
ENSG00000269927	ENSG00000269927.1	6.99297	2.73626	0.951431	2.87595	0.00402819	0.0223779
ENSG00000248409	ENSG00000248409.2	0.694501	2.73571	2.2137	1.23581	0.21653	NA
MGAM	ENSG00000257335.8	986.744	2.73361	0.85653	3.1915	0.00141536	0.0100504
MIR3605	ENSG00000284154.1	27.8109	2.73337	0.442977	6.17045	6.80939e-10	1.26424e-07
ENSG00000256955	ENSG00000256955.2	0.68993	2.73052	2.83894	0.961808	0.336146	NA
ENSG00000283303	ENSG00000283303.1	1.03392	2.73039	2.25309	1.21184	0.225573	NA
ENSG00000289267	ENSG00000289267.1	3.33522	2.7292	1.29468	2.10801	0.0350305	0.108
CCNG1P1	ENSG00000218991.1	7.16875	2.72842	0.929569	2.93514	0.00333397	0.0194808
LINC01353	ENSG00000231507.4	9.57641	2.72834	0.816434	3.34178	0.000832428	0.00669121
PIM3	ENSG00000198355.5	698.311	2.72828	0.412084	6.62068	3.57552e-11	1.36261e-08
TREML4	ENSG00000188056.12	52.1843	2.72692	1.06515	2.56012	0.0104636	0.0452873
ENSG00000249091	ENSG00000249091.1	1.55192	2.72687	2.22705	1.22443	0.22079	NA
ENSG00000256843	ENSG00000256843.1	0.689294	2.72683	2.33103	1.1698	0.242083	NA
ENSG00000284715	ENSG00000284715.1	0.689476	2.7267	2.26243	1.20521	0.228123	NA
ENSG00000268240	ENSG00000268240.1	19.0286	2.72669	0.869552	3.13574	0.0017142	0.011681
SPATA2L	ENSG00000158792.16	80.3284	2.72595	0.446539	6.10462	1.03047e-09	1.6805e-07
ENSG00000287645	ENSG00000287645.1	0.689659	2.72591	2.28198	1.19454	0.232267	NA
BTNL8	ENSG00000113303.12	33.7719	2.7254	0.762946	3.57221	0.000353984	0.003492
ENSG00000273855	ENSG00000273855.1	1.5656	2.72378	1.21996	2.23267	0.0255705	NA
C10orf95	ENSG00000120055.7	0.685832	2.723	3.03978	0.895787	0.370367	NA
ENSG00000254675	ENSG00000254675.1	1.08637	2.72289	1.33796	2.0351	0.0418406	NA
LINC02257	ENSG00000238042.5	10.7657	2.72283	0.971037	2.80404	0.00504668	0.0264452
POU5F1P3	ENSG00000235602.5	28.4942	2.7228	0.659358	4.12947	3.63593e-05	0.000591088
TFF2	ENSG00000160181.9	0.685015	2.72136	3.03982	0.895237	0.37066	NA
GALNT4	ENSG00000257594.4	7.28912	2.72105	0.825326	3.29694	0.000977435	0.00758565
ENSG00000288001	ENSG00000288001.1	0.67956	2.72085	2.2227	1.22412	0.220907	NA
RN7SL602P	ENSG00000264352.2	2.86563	2.72049	1.39725	1.94703	0.0515307	0.143069
TFR2	ENSG00000106327.13	14.319	2.71798	0.520853	5.21833	1.80546e-07	9.2323e-06
LKAAEAR1	ENSG00000171695.11	2.14025	2.71731	1.0049	2.70406	0.00684981	0.0332678
KRT23	ENSG00000108244.17	107.588	2.71729	1.0113	2.68694	0.00721093	0.0344222
SFN	ENSG00000175793.12	35.7459	2.71684	1.06793	2.54403	0.0109581	0.0468224
SPRR2F	ENSG00000244094.2	0.678877	2.71664	3.03994	0.893649	0.37151	NA
CASP5	ENSG00000137757.11	38.6868	2.71637	0.747045	3.63616	0.000276735	0.00289575
SIDT1-AS1	ENSG00000239453.1	1.56343	2.71603	1.19325	2.27616	0.0228364	NA
ENSG00000286946	ENSG00000286946.1	0.686931	2.71596	1.88655	1.43964	0.149969	NA
NAMPTP1	ENSG00000229644.6	25.3408	2.71553	0.742907	3.65528	0.000256901	0.00273045
MMP8	ENSG00000118113.12	25.9752	2.71545	1.40388	1.93424	0.0530831	0.146224
SLC30A2	ENSG00000158014.15	13.4077	2.71543	1.17505	2.31091	0.0208379	0.0747242
ENSG00000232528	ENSG00000232528.3	21.836	2.71445	0.670213	4.05013	5.11892e-05	0.000772189
HSPB9	ENSG00000260325.2	2.99908	2.714	1.0185	2.66471	0.00770549	0.0360986
PRSS21	ENSG00000007038.11	2.95046	2.71369	1.17978	2.30017	0.0214388	0.0762445
ENSG00000243230	ENSG00000243230.1	3.0258	2.71023	1.02927	2.63316	0.00845941	0.0387776
TRBV11-3	ENSG00000276597.1	0.681463	2.71017	2.25815	1.20018	0.230071	NA
TMEM89	ENSG00000183396.4	1.56637	2.70984	1.2563	2.157	0.0310054	NA
CDK7P1	ENSG00000213194.3	0.68116	2.70776	1.90566	1.4209	0.155346	NA
IGHV4-39	ENSG00000211959.2	1.57272	2.70733	1.33851	2.02265	0.0431097	NA
ENSG00000281732	ENSG00000281732.1	10.7047	2.70662	0.727625	3.7198	0.000199377	0.00222305
BCL3	ENSG00000069399.15	836.712	2.70662	0.49025	5.5209	3.37277e-08	2.44705e-06
MEFV	ENSG00000103313.14	320.037	2.70531	0.666339	4.05996	4.90819e-05	0.000747564
ENSG00000264063	ENSG00000264063.1	0.678483	2.70452	2.26456	1.19428	0.232367	NA
ENSG00000268649	ENSG00000268649.5	1.45533	2.70299	1.18691	2.27734	0.0227661	NA
CIDEB	ENSG00000136305.12	0.677365	2.7024	2.26484	1.19319	0.232794	NA
IGKV4-1	ENSG00000211598.2	7.44892	2.70197	0.91948	2.93858	0.00329718	0.0193187
RNU4-14P	ENSG00000222790.1	0.681654	2.70114	1.58402	1.70524	0.0881489	NA
MUC4	ENSG00000145113.22	166.372	2.70104	0.864401	3.12476	0.0017795	0.0120219
ENSG00000260256	ENSG00000260256.1	1.50519	2.701	1.41862	1.90396	0.0569152	NA
SNORD3B-2	ENSG00000262074.7	78.1542	2.7007	1.14297	2.36288	0.0181334	0.0675759
HS6ST1P1	ENSG00000187952.9	1.01221	2.70036	1.24268	2.17302	0.029779	NA
BIK	ENSG00000100290.3	5.83987	2.69985	0.888974	3.03704	0.00238911	0.0151666
STEAP1	ENSG00000164647.9	219.155	2.69944	0.636648	4.24009	2.23427e-05	0.000405258
FOXR1	ENSG00000176302.13	1.04257	2.69877	1.38356	1.9506	0.0511048	NA
AZU1	ENSG00000172232.10	0.677002	2.69852	1.88684	1.43018	0.152665	NA
ENSG00000289541	ENSG00000289541.1	3.84235	2.6983	1.19711	2.25401	0.0241957	0.0832759
ENSG00000265799	ENSG00000265799.1	7.85359	2.69805	0.87988	3.06638	0.0021667	0.0140453
MIR485	ENSG00000208027.4	0.677406	2.69676	1.62863	1.65585	0.0977518	NA
RAC2	ENSG00000128340.16	387.656	2.69624	0.572352	4.7108	2.46751e-06	7.05638e-05
Y_RNA	ENSG00000201867.1	3.7325	2.6957	0.928214	2.90418	0.00368219	0.0209176
MIR106B	ENSG00000208036.1	0.677374	2.69513	1.62836	1.65512	0.0978996	NA
LINC00511	ENSG00000227036.10	77.5029	2.6941	0.616618	4.36916	1.24723e-05	0.000255978
ENSG00000260803	ENSG00000260803.1	0.673208	2.69302	1.90617	1.4128	0.157715	NA
H2AX	ENSG00000188486.4	206.321	2.69178	0.363116	7.413	1.23473e-13	1.78809e-10
ENSG00000225378	ENSG00000225378.1	3.65376	2.69159	0.854295	3.15065	0.00162906	0.0112276
KRT16	ENSG00000186832.9	2.26649	2.69053	1.23478	2.17897	0.0293342	0.0954192
ENSG00000226012	ENSG00000226012.1	38.9459	2.69022	0.838236	3.20938	0.00133022	0.00959731
MIR3689D1	ENSG00000265848.1	1.04998	2.68983	1.81114	1.48516	0.137502	NA
SH2B2	ENSG00000160999.11	109.563	2.68942	0.521418	5.1579	2.49737e-07	1.17881e-05
HSD17B2	ENSG00000086696.11	125.855	2.68883	1.012	2.65695	0.00788501	0.0367541
MTND5P32	ENSG00000259379.1	191.866	2.68836	0.934607	2.87647	0.00402154	0.022353
RANP6	ENSG00000213370.3	1.43611	2.6883	1.26383	2.12711	0.0334112	NA
NUP210P3	ENSG00000248916.1	1.99017	2.68805	1.06869	2.51527	0.0118941	0.049696
MYADM-AS1	ENSG00000228323.2	8.90066	2.68747	0.668315	4.02127	5.78854e-05	0.000848112
ENSG00000257524	ENSG00000257524.6	11.7875	2.68616	0.626753	4.28583	1.82057e-05	0.000344009
PNPLA3	ENSG00000100344.11	19.925	2.68599	0.742681	3.61661	0.000298486	0.00306651
ENSG00000215464	ENSG00000215464.4	0.668898	2.68488	2.28692	1.17402	0.240388	NA
IGLV3-10	ENSG00000211669.3	0.669269	2.68453	1.88713	1.42255	0.154868	NA
INAVA	ENSG00000163362.11	23.4642	2.68395	0.838219	3.20197	0.00136493	0.0097853
ENSG00000285984	ENSG00000285984.1	1.96408	2.68391	1.66382	1.6131	0.106722	0.239927
RASSF7	ENSG00000099849.15	27.5113	2.68357	0.600442	4.46933	7.84656e-06	0.000174817
ENSG00000269403	ENSG00000269403.1	0.670016	2.6834	1.84114	1.45746	0.144989	NA
HSPA12A-AS1	ENSG00000232767.2	0.657929	2.68304	1.83794	1.4598	0.144344	NA
RN7SL270P	ENSG00000277198.1	0.653922	2.68273	1.6101	1.66619	0.095676	NA
LMNTD2	ENSG00000185522.9	11.9406	2.68182	0.834095	3.21525	0.00130333	0.00945417
LINC02940	ENSG00000235888.5	193.197	2.68175	0.602665	4.44982	8.59415e-06	0.000188571
NFE2	ENSG00000123405.14	237.431	2.68155	0.834038	3.21515	0.00130378	0.00945555
CHL1-AS2	ENSG00000224318.6	0.664863	2.67848	2.22022	1.2064	0.227662	NA
H2BW3P	ENSG00000235946.1	0.665264	2.67808	1.88752	1.41883	0.155948	NA
RPL34P22	ENSG00000244267.1	0.991947	2.67768	1.38617	1.93171	0.0533958	NA
U2	ENSG00000278048.1	16.6125	2.67625	0.779388	3.43378	0.000595226	0.00520144
RN7SL334P	ENSG00000244618.3	1.91018	2.67567	1.12538	2.37757	0.0174272	0.0655926
ENSG00000282527	ENSG00000282527.2	0.997659	2.67552	1.90389	1.4053	0.159933	NA
C4orf36	ENSG00000163633.12	3.49352	2.67542	0.982093	2.7242	0.00644572	0.0317603
CLEC4D	ENSG00000166527.8	76.4788	2.67318	0.72186	3.70319	0.000212909	0.00234504
ENSG00000275091	ENSG00000275091.1	0.987495	2.67245	1.40433	1.903	0.0570399	NA
CLDN4	ENSG00000189143.10	109.966	2.67228	0.677377	3.94504	7.97857e-05	0.00108795
ENSG00000255723	ENSG00000255723.1	4.43187	2.67225	0.758694	3.52217	0.000428026	0.00404391
MIR548F3	ENSG00000221436.1	1.98516	2.67109	1.175	2.27326	0.0230105	0.0803502
ENSG00000288704	ENSG00000288704.1	8.62811	2.67088	0.675982	3.95111	7.77903e-05	0.00106558
KCNJ15	ENSG00000157551.19	608.509	2.67037	0.670212	3.98436	6.76616e-05	0.000954472
ENSG00000289905	ENSG00000289905.1	2.47504	2.67025	1.23355	2.16468	0.0304122	0.097888
ZC3H12A	ENSG00000163874.11	541.098	2.67023	0.504693	5.2908	1.2178e-07	6.75177e-06
CCL2	ENSG00000108691.10	2060.67	2.67006	0.517425	5.16028	2.46581e-07	1.16543e-05
RHOH	ENSG00000168421.14	197.368	2.66969	0.64913	4.11272	3.91021e-05	0.000625013
SMOX	ENSG00000088826.18	834.01	2.6689	0.637776	4.18471	2.85536e-05	0.000489931
MIR8075	ENSG00000277942.1	7.55708	2.66757	0.602264	4.42923	9.45681e-06	0.000203552
ANPEP	ENSG00000166825.15	2661.98	2.66676	0.776034	3.43639	0.00058952	0.00516404
MAGED4	ENSG00000154545.17	1.0391	2.66656	1.3727	1.94257	0.0520686	NA
FOSB	ENSG00000125740.14	3337.17	2.6659	0.572031	4.66041	3.15586e-06	8.54562e-05
RPL10P17	ENSG00000225196.2	1.04995	2.66407	1.59341	1.67193	0.0945384	NA
RN7SKP103	ENSG00000200718.1	2.78499	2.66382	1.10947	2.40098	0.0163513	0.0626836
ENSG00000236768	ENSG00000236768.1	0.661015	2.66351	1.40357	1.89767	0.0577401	NA
ENSG00000280028	ENSG00000280028.1	5.07628	2.6622	0.769547	3.45944	0.00054131	0.00485089
ENSG00000288801	ENSG00000288801.1	3.28544	2.6603	1.01625	2.61776	0.00885094	0.0400299
MMP17	ENSG00000198598.7	94.6981	2.66013	0.431608	6.16331	7.12413e-10	1.31593e-07
ENSG00000236099	ENSG00000236099.1	0.656515	2.6601	1.88737	1.40942	0.158711	NA
ENSG00000264750	ENSG00000264750.1	0.656241	2.66002	2.22188	1.19719	0.231232	NA
ENSG00000277737	ENSG00000277737.3	1.03742	2.65768	1.37639	1.93091	0.0534938	NA
TUBB4BP7	ENSG00000217372.2	1.85844	2.65712	1.32751	2.00159	0.045329	0.130514
ENSG00000279838	ENSG00000279838.1	207.829	2.65624	0.651977	4.07414	4.61851e-05	0.000710618
IER2	ENSG00000160888.7	317.77	2.65564	0.356668	7.44569	9.644e-14	1.66262e-10
CSF2RB	ENSG00000100368.15	1018.38	2.65363	0.548704	4.83617	1.32363e-06	4.37632e-05
NTM-IT	ENSG00000238262.1	1.04172	2.65305	1.59206	1.66643	0.0956275	NA
LINGO3	ENSG00000220008.4	15.9112	2.6526	0.623145	4.2568	2.07378e-05	0.000382277
CYP26A1	ENSG00000095596.12	0.970248	2.65197	1.40094	1.89299	0.0583596	NA
ENSG00000230647	ENSG00000230647.3	2.28522	2.65173	1.37276	1.93167	0.0533999	0.146828
IGLV1-50	ENSG00000211645.2	2.08038	2.65143	1.15935	2.28699	0.0221966	0.0782882
HMGA2	ENSG00000149948.14	43.0118	2.64694	0.775534	3.41306	0.000642387	0.00550331
NPTX2	ENSG00000106236.4	211.6	2.64622	0.643054	4.11508	3.87048e-05	0.000620855
ENSG00000289381	ENSG00000289381.1	3.21799	2.6453	1.45466	1.8185	0.0689882	0.176238
PKP3	ENSG00000184363.10	36.2284	2.64452	0.81971	3.22617	0.00125461	0.00918169
ENSG00000250976	ENSG00000250976.1	1.45701	2.6438	1.55686	1.69816	0.0894768	NA
CSNK1G2-AS1	ENSG00000180846.8	20.2411	2.64192	0.508771	5.19275	2.07214e-07	1.02486e-05
ENSG00000227482	ENSG00000227482.1	0.97712	2.6419	1.68963	1.5636	0.117912	NA
PARD6A	ENSG00000102981.10	10.9861	2.64183	0.51048	5.17518	2.27694e-07	1.09912e-05
EIF4A2P5	ENSG00000255490.1	2.06151	2.64134	1.33675	1.97594	0.0481611	0.136251
TUBB3P2	ENSG00000230101.5	3.90624	2.6409	1.07162	2.46439	0.0137247	0.0552038
LINC02526	ENSG00000229654.1	1.00837	2.64023	1.5029	1.75676	0.0789581	NA
ENSG00000265982	ENSG00000265982.1	9.3578	2.63843	0.583851	4.51902	6.2127e-06	0.00014615
MIR6514	ENSG00000274066.1	2.18292	2.63805	1.16778	2.25903	0.0238817	0.0825013
ENSG00000264695	ENSG00000264695.1	2.29941	2.63753	1.96429	1.34274	0.179356	0.344407
RPLP0P12	ENSG00000267669.1	0.637379	2.63577	2.26384	1.16429	0.244307	NA
G0S2	ENSG00000123689.6	1020.22	2.63279	0.858458	3.06689	0.002163	0.0140239
MIR3909	ENSG00000266320.1	7.64043	2.63239	0.645756	4.07645	4.5729e-05	0.000706002
PP7080	ENSG00000188242.4	4.81374	2.63211	0.934234	2.81739	0.0048415	0.0256597
LTB	ENSG00000227507.3	38.8113	2.6314	0.559185	4.70577	2.52909e-06	7.19e-05
ADGRE3	ENSG00000131355.15	126.157	2.63097	0.968938	2.71531	0.0066214	0.032386
ENSG00000270980	ENSG00000270980.1	1.4792	2.63059	1.89679	1.38686	0.165483	NA
ENSG00000265678	ENSG00000265678.1	17.9993	2.62979	0.405585	6.48394	8.93595e-11	2.69602e-08
KCNF1	ENSG00000162975.5	8.00124	2.62885	0.950171	2.76671	0.00566249	0.0288617
ENSG00000271380	ENSG00000271380.1	1.80979	2.62623	1.46321	1.79483	0.07268	0.182793
IGLV1-47	ENSG00000211648.2	1.47528	2.62613	1.27256	2.06365	0.0390505	NA
ELL3	ENSG00000128886.12	2.59366	2.62573	1.11825	2.34807	0.0188707	0.0695719
ENSG00000253092	ENSG00000253092.1	2.01466	2.62456	1.1678	2.24744	0.0246122	0.0843216
ENSG00000231295	ENSG00000231295.1	7.79222	2.62408	0.972154	2.69924	0.00694979	0.0335749
ENSG00000239739	ENSG00000239739.1	0.642785	2.62378	2.87304	0.913243	0.361115	NA
LINC02476	ENSG00000225546.6	1.47728	2.62292	1.64248	1.59692	0.110282	NA
NPTX1	ENSG00000171246.7	253.904	2.62242	1.1713	2.2389	0.0251623	0.0856062
SNORA80B	ENSG00000206633.1	5.63727	2.61979	0.76353	3.43116	0.000601015	0.00523602
CEBPD	ENSG00000221869.5	2013.06	2.61978	0.446145	5.87202	4.30516e-09	4.91685e-07
DNAH17-AS1	ENSG00000267432.6	5.89779	2.61733	1.25887	2.07911	0.0376075	0.113845
GPX1P2	ENSG00000215326.3	0.632433	2.61449	1.90737	1.37073	0.170459	NA
H3C9P	ENSG00000220875.1	0.638314	2.61432	2.87588	0.909051	0.363323	NA
FOXQ1	ENSG00000164379.7	51.7196	2.61383	1.3813	1.8923	0.0584515	0.156256
ENSG00000259006	ENSG00000259006.1	0.631936	2.61326	1.57616	1.658	0.0973184	NA
LINC03025	ENSG00000234394.8	2.91114	2.61322	1.54537	1.691	0.0908367	0.214147
Y_RNA	ENSG00000200298.1	3.46467	2.61229	1.40029	1.86553	0.0621074	0.163352
ENSG00000232328	ENSG00000232328.3	0.631719	2.6121	2.34845	1.11226	0.266025	NA
ENSG00000288999	ENSG00000288999.2	4.96614	2.61208	0.913579	2.85918	0.00424743	0.0232533
ENSG00000260592	ENSG00000260592.3	4.63589	2.61148	1.32186	1.97561	0.0481992	0.136318
ENSG00000290122	ENSG00000290122.1	1.92525	2.61088	1.13239	2.30562	0.0211316	0.0755157
ATP5MGP6	ENSG00000267376.1	0.639059	2.61053	2.30556	1.13228	0.257519	NA
WWC1	ENSG00000113645.15	176.437	2.61022	1.24045	2.10425	0.0353565	0.108755
ADCY8	ENSG00000155897.10	3.47162	2.61007	1.51414	1.7238	0.0847438	0.203828
MIR449B	ENSG00000207728.1	0.63627	2.60967	2.83247	0.921341	0.356872	NA
TFCP2L1	ENSG00000115112.8	517.345	2.60967	1.00303	2.60178	0.00927405	0.0414056
LINC01679	ENSG00000237989.2	20.4619	2.60858	0.722475	3.61062	0.000305463	0.00312666
SENP3-EIF4A1	ENSG00000277957.1	4.44443	2.6082	0.913958	2.85374	0.00432076	0.023544
TRIB3	ENSG00000101255.12	99.2667	2.60724	0.543832	4.7942	1.63321e-06	5.17313e-05
MIR1180	ENSG00000221540.1	3.73532	2.60551	0.870982	2.99146	0.00277644	0.0169306
CEACAM7	ENSG00000007306.15	0.634216	2.60532	2.83379	0.919377	0.357898	NA
MIR4654	ENSG00000266144.1	1.36357	2.60517	1.30099	2.00246	0.0452355	NA
CLIC3	ENSG00000169583.13	8.60174	2.6051	0.556887	4.67797	2.8973e-06	7.99496e-05
LINC02393	ENSG00000256597.3	0.636079	2.60442	2.30645	1.12919	0.258817	NA
ENSG00000254616	ENSG00000254616.1	2.45719	2.60355	1.04699	2.48671	0.0128931	0.0526068
ENSG00000259892	ENSG00000259892.1	0.948716	2.60282	1.63553	1.59142	0.111514	NA
B3GNT3	ENSG00000179913.11	69.5659	2.60279	1.47342	1.76649	0.0773136	0.191193
SLC7A15P	ENSG00000232800.1	2.23125	2.60244	1.2695	2.04997	0.0403669	0.119952
ENSG00000228384	ENSG00000228384.4	6.49185	2.60215	0.663644	3.921	8.81829e-05	0.00117073
ENSG00000249478	ENSG00000249478.1	0.952105	2.60204	2.25061	1.15615	0.247619	NA
PSENEN	ENSG00000205155.8	60.9894	2.60165	0.355552	7.31721	2.53179e-13	2.95138e-10
NENFP2	ENSG00000258288.1	2.59112	2.60006	0.997195	2.60737	0.00912401	0.0409271
JAK3	ENSG00000105639.21	706.769	2.60001	0.476914	5.45175	4.98769e-08	3.31713e-06
TMEM71	ENSG00000165071.15	316.903	2.59953	0.664351	3.91289	9.11996e-05	0.00119978
ENSG00000280071	ENSG00000280071.5	29.5454	2.59897	0.648447	4.008	6.12363e-05	0.000884
GGT3P	ENSG00000197421.10	4.07881	2.5985	1.59533	1.62881	NA	NA
SALL4P7	ENSG00000258692.2	0.976747	2.59655	1.93287	1.34337	0.179153	NA
ENSG00000280444	ENSG00000280444.1	1.43033	2.59579	1.6245	1.5979	0.110066	NA
SAPCD2	ENSG00000186193.9	9.70268	2.59567	0.726315	3.57375	0.000351904	0.00347622
ENSG00000228141	ENSG00000228141.7	0.944166	2.59566	1.41927	1.82887	0.0674191	NA
ENSG00000224272	ENSG00000224272.2	1.45645	2.59293	1.43425	1.80787	0.0706268	NA
MIR4469	ENSG00000284062.1	2.25791	2.592	1.09238	2.3728	0.017654	0.0662051
KCNK5	ENSG00000164626.9	32.4438	2.59166	0.854167	3.03413	NA	NA
FCN3	ENSG00000142748.14	5.27604	2.59143	0.865778	2.99318	0.00276086	0.0168557
ENSG00000261296	ENSG00000261296.1	0.627511	2.59083	2.81586	0.920086	0.357528	NA
RXFP4	ENSG00000173080.6	8.70557	2.59074	0.61616	4.20466	2.61479e-05	0.000458652
KRT73-AS1	ENSG00000257495.5	0.619059	2.59048	1.60811	1.61089	0.107204	NA
RNU6-1092P	ENSG00000252764.1	1.43546	2.59047	1.21383	2.13412	0.0328326	NA
TUBAP8	ENSG00000238145.2	7.22705	2.59016	1.1442	2.26373	0.0235906	0.0817844
IGFALS	ENSG00000099769.6	3.54402	2.58811	0.82382	3.1416	0.00168028	0.0115083
ENSG00000232309	ENSG00000232309.2	0.984804	2.58806	1.57387	1.64439	0.100095	NA
ENSG00000205300	ENSG00000205300.3	0.62602	2.58764	2.81682	0.918641	0.358284	NA
RIN1	ENSG00000174791.11	129.004	2.58704	0.431566	5.99455	2.04052e-09	2.74763e-07
LINC00303	ENSG00000176754.13	0.998634	2.58692	2.26459	1.14233	0.253316	NA
ENSG00000236412	ENSG00000236412.1	0.625657	2.58686	2.81705	0.918286	0.358469	NA
ENSG00000279276	ENSG00000279276.1	9.9322	2.58632	0.783669	3.30027	0.000965914	0.00751456
MT1DP	ENSG00000205361.9	0.626775	2.58509	2.29282	1.12747	0.259543	NA
ENSG00000203635	ENSG00000203635.2	10.9467	2.58425	0.851134	3.03624	0.00239545	0.0152011
MORF4L2P1	ENSG00000250147.1	0.625748	2.58299	2.29314	1.1264	0.259997	NA
ENSG00000256802	ENSG00000256802.3	6.55144	2.5804	0.987631	2.61272	0.00898249	0.0404363
CATIP-AS2	ENSG00000237281.1	12.6773	2.5791	0.609165	4.23383	2.29743e-05	0.000414224
FGF16	ENSG00000196468.8	1.36456	2.5772	1.98506	1.2983	0.194186	NA
ENSG00000278078	ENSG00000278078.1	0.614995	2.57704	2.3026	1.11919	0.26306	NA
ENSG00000269246	ENSG00000269246.2	1.34395	2.57628	1.5531	1.6588	0.0971563	NA
ENSG00000249771	ENSG00000249771.2	1.85939	2.57537	1.28707	2.00095	0.0453974	0.130618
APOC1P1	ENSG00000214855.11	0.621802	2.57468	2.31079	1.1142	0.265195	NA
SERTAD1	ENSG00000197019.5	131.995	2.57452	0.452832	5.68537	1.3053e-08	1.18403e-06
ENSG00000242507	ENSG00000242507.6	2.43207	2.5729	0.967926	2.65816	0.00785683	0.0366557
TMEM238	ENSG00000233493.4	0.92729	2.57176	1.396	1.84224	0.0654404	NA
FEN1P1	ENSG00000215873.2	2.26095	2.57175	1.07961	2.38212	0.0172131	0.0650633
LINC02240	ENSG00000260192.3	0.928006	2.57173	1.26793	2.02829	0.0425304	NA
ENSG00000287871	ENSG00000287871.1	0.928037	2.57124	1.57763	1.62981	0.103141	NA
RPL13P12	ENSG00000215030.5	86.8241	2.56974	0.662406	3.87941	0.000104711	0.00134099
ATP6V0D2	ENSG00000147614.4	4.97085	2.56956	1.26232	2.03558	0.0417923	0.123088
VTI1BP4	ENSG00000227759.2	2.45719	2.56918	1.13901	2.25562	0.0240942	0.0830452
RPL7L1P2	ENSG00000231490.1	1.87276	2.56901	1.3288	1.93333	0.0531959	0.146451
RN7SL472P	ENSG00000240457.3	5.48986	2.56851	1.16927	2.19667	NA	NA
GAPDHP54	ENSG00000226769.1	3.88265	2.56813	1.05212	2.44091	0.0146502	0.0578592
GARIN4	ENSG00000162771.8	1.41912	2.56805	1.47374	1.74254	0.0814132	NA
ENSG00000249526	ENSG00000249526.1	8.20292	2.56769	0.687596	3.73431	0.000188232	0.00212382
SINHCAFP3	ENSG00000253488.1	0.618297	2.5671	2.25317	1.13933	0.254566	NA
SCNN1A	ENSG00000111319.13	509.772	2.56563	1.00172	2.56123	0.0104302	0.045191
ENSG00000261172	ENSG00000261172.1	9.9684	2.56541	0.949043	2.70316	0.00686845	0.0333056
MIR346	ENSG00000199104.2	0.618106	2.5632	1.97141	1.30018	0.193538	NA
KLF16	ENSG00000129911.9	162.721	2.5628	0.357209	7.1745	7.25704e-13	6.25557e-10
LINC01267	ENSG00000251576.1	0.61855	2.5626	1.91047	1.34134	0.17981	NA
PERCC1	ENSG00000284395.2	0.934806	2.56254	1.57338	1.62869	0.103379	NA
MIR941-1	ENSG00000283206.1	1.74168	2.5624	1.47369	1.73876	0.0820773	0.199418
GABRR3	ENSG00000183185.10	0.614099	2.56205	2.89188	0.885945	0.375647	NA
NMB	ENSG00000197696.10	18.6075	2.56199	0.554324	4.62184	3.80359e-06	9.90206e-05
MIR500B	ENSG00000239057.2	1.36503	2.56107	1.46447	1.74881	0.0803239	NA
ENSG00000267283	ENSG00000267283.1	0.617523	2.56082	1.92297	1.3317	0.182959	NA
ENSG00000272449	ENSG00000272449.3	5.31245	2.56072	0.921729	2.77818	0.00546651	0.0280922
CCDC137P	ENSG00000242609.1	3.9163	2.56063	0.86504	2.96012	0.00307515	0.0183264
IGKV1-12	ENSG00000243290.3	0.975491	2.56007	1.84751	1.38569	0.165843	NA
ORM2	ENSG00000228278.5	5.91358	2.56002	0.705196	3.63022	0.000283175	0.00294346
ENSG00000234398	ENSG00000234398.1	0.613091	2.55983	2.89257	0.884968	0.376174	NA
CPNE7	ENSG00000178773.15	31.4765	2.55966	0.878822	2.9126	0.00358431	0.0205188
ENSG00000230790	ENSG00000230790.2	0.614008	2.55904	2.36191	1.08346	0.278603	NA
ENSG00000260650	ENSG00000260650.1	0.925854	2.55747	1.87813	1.36171	0.173289	NA
RNU2-12P	ENSG00000253025.1	0.613454	2.55738	2.29692	1.11339	0.26554	NA
MIR4294	ENSG00000264800.1	0.614977	2.55533	1.92283	1.32895	0.183866	NA
ENSG00000256658	ENSG00000256658.1	1.30991	2.55531	1.19889	2.1314	0.0330565	NA
RPS5P3	ENSG00000215088.3	0.949182	2.55519	1.38532	1.84447	0.065114	NA
PFKFB4	ENSG00000114268.12	374.063	2.55448	0.613933	4.16085	3.1707e-05	0.000528753
CCL17	ENSG00000102970.11	1.75007	2.55361	1.32996	1.92007	0.0548496	0.149655
ENSG00000231964	ENSG00000231964.1	22.467	2.55301	0.654578	3.90025	9.60946e-05	0.0012492
MRPS16P1	ENSG00000229182.3	0.609629	2.55265	3.04433	0.838493	0.401754	NA
FAM237B	ENSG00000283267.2	25.5873	2.55147	0.632002	4.03712	5.41114e-05	0.000804207
ENSG00000225637	ENSG00000225637.1	0.978254	2.55128	1.87934	1.35754	0.174611	NA
ENSG00000237974	ENSG00000237974.1	0.609265	2.55118	2.82787	0.902157	0.366974	NA
ENSG00000251844	ENSG00000251844.1	0.608902	2.55103	3.04438	0.837948	0.40206	NA
IGHV6-1	ENSG00000211933.2	0.609175	2.551	2.83288	0.900497	0.367856	NA
SNRPEP5	ENSG00000225642.1	0.921122	2.55028	1.86822	1.36509	0.172226	NA
CHRNE	ENSG00000108556.10	12.4744	2.54923	0.665646	3.82971	0.000128293	0.00157555
PNP	ENSG00000198805.13	695.835	2.54892	0.485157	5.25382	1.4898e-07	7.94355e-06
ADIG	ENSG00000182035.13	0.609389	2.54796	2.26726	1.12381	0.261094	NA
MIR1250	ENSG00000221025.1	0.613888	2.54757	1.64299	1.55057	0.121005	NA
ENSG00000239906	ENSG00000239906.1	1.94071	2.54596	1.182	2.15395	0.0312441	0.099697
ENSG00000213598	ENSG00000213598.4	0.610666	2.54541	1.92282	1.32379	0.185572	NA
ENSG00000267611	ENSG00000267611.1	2.48147	2.54402	1.04839	2.42659	0.0152416	0.0596226
NAPRT	ENSG00000147813.16	68.8122	2.54394	0.366684	6.9377	3.98534e-12	2.48768e-09
TAS1R2	ENSG00000179002.6	1.38971	2.54331	1.50319	1.69194	0.0906577	NA
BRI3P1	ENSG00000225169.1	1.31197	2.54301	1.56309	1.62691	0.103756	NA
LINC02261	ENSG00000249699.1	1.33021	2.54142	1.32484	1.91829	0.0550743	NA
CICP16	ENSG00000248213.3	13.6161	2.5413	0.592589	4.28847	1.79908e-05	0.000341014
SSBL3P	ENSG00000257572.1	0.606136	2.54101	2.25663	1.12602	0.260157	NA
ENSG00000263176	ENSG00000263176.1	0.915236	2.5409	1.87744	1.35339	0.175931	NA
LEXM	ENSG00000162398.12	1.31589	2.54034	1.85888	1.3666	0.171751	NA
RNA5SP36	ENSG00000222129.1	0.6097	2.53995	1.64266	1.54625	0.122045	NA
ENSG00000236173	ENSG00000236173.1	0.605139	2.5384	2.36454	1.07353	0.283034	NA
SERPINA9	ENSG00000170054.16	0.912848	2.53761	1.8774	1.35166	0.176484	NA
ENSG00000243797	ENSG00000243797.6	66.5298	2.53739	0.733046	3.46144	0.000537303	0.00482094
IGLV1-51	ENSG00000211644.3	0.590536	2.53723	1.61875	1.5674	0.117021	NA
ENSG00000188897	ENSG00000188897.10	208.546	2.53685	0.550281	4.6101	4.02483e-06	0.000103638
ENSG00000253471	ENSG00000253471.1	0.605229	2.53644	1.92376	1.31849	0.187341	NA
ENSG00000289322	ENSG00000289322.2	2.03789	2.53635	1.1706	2.16671	0.0302572	0.0975624
THA1P	ENSG00000267676.1	2.62506	2.53619	1.25257	2.02479	0.0428894	0.125324
ENSG00000223669	ENSG00000223669.1	0.913298	2.53504	1.65785	1.52912	0.126235	NA
MIR4320	ENSG00000283343.1	0.908999	2.53293	1.92745	1.31413	0.188801	NA
ENSG00000254639	ENSG00000254639.1	6.95031	2.53128	0.654933	3.86494	0.000111116	0.00140708
SLC52A3	ENSG00000101276.18	63.9402	2.53114	0.53867	4.69887	2.61607e-06	7.3821e-05
RN7SL105P	ENSG00000243704.3	3.9876	2.53102	0.922106	2.74482	0.00605434	0.0302708
C12orf50	ENSG00000165805.10	3.18907	2.53081	1.3759	1.83938	0.065859	0.170394
ENSG00000223539	ENSG00000223539.4	0.601193	2.53065	2.26982	1.11492	0.264887	NA
IFNB1	ENSG00000171855.7	0.927516	2.52874	1.35265	1.86947	0.0615578	NA
ENSG00000263167	ENSG00000263167.1	4.7731	2.52817	1.03337	2.44652	0.0144241	0.0572159
ENSG00000235151	ENSG00000235151.1	6.61999	2.52752	0.695659	3.63327	0.000279853	0.00291982
MTCO2P5	ENSG00000231766.1	10.7722	2.52712	0.908671	2.78112	0.00541723	0.0278785
CELA1	ENSG00000139610.2	0.908719	2.52704	1.66667	1.51623	0.129462	NA
SLC39A3	ENSG00000141873.11	99.5879	2.52662	0.318517	7.93248	2.14819e-15	8.56588e-12
ENSG00000288048	ENSG00000288048.1	4.46043	2.52509	1.12766	2.23923	0.0251407	0.0855686
ARHGEF16	ENSG00000130762.15	27.0417	2.52446	0.6759	3.73496	0.000187744	0.00212077
LINC02832	ENSG00000227308.2	3.48695	2.52395	0.950141	2.6564	0.007898	0.0368004
PRSS8	ENSG00000052344.16	56.9856	2.52304	0.995384	2.53474	0.0112532	0.0476558
ENSG00000285629	ENSG00000285629.1	0.597809	2.52269	2.31842	1.08811	0.276546	NA
ENSG00000255641	ENSG00000255641.1	0.590042	2.52101	2.25783	1.11656	0.264181	NA
ENSG00000287328	ENSG00000287328.1	5.35023	2.52052	0.865197	2.91324	0.00357703	0.0205007
ENSG00000269444	ENSG00000269444.1	2.15162	2.52021	1.13614	2.21822	0.0265398	0.0888357
MFSD4B-DT	ENSG00000231046.1	1.69933	2.51896	1.39856	1.80111	0.0716862	0.181023
LILRA2	ENSG00000239998.7	144.313	2.51891	0.599062	4.20475	2.61366e-05	0.000458652
LRRC15	ENSG00000172061.9	1314.2	2.51856	0.870907	2.89188	0.00382943	0.021518
SNORD1B	ENSG00000199961.1	1.36775	2.51798	1.32291	1.90337	0.056992	NA
ENSG00000235389	ENSG00000235389.2	1.38902	2.51555	1.4965	1.68096	0.09277	NA
ENSG00000267656	ENSG00000267656.1	4.27812	2.51541	0.743612	3.38269	0.000717806	0.00599065
ENSG00000233589	ENSG00000233589.1	0.957113	2.51477	1.60021	1.57153	0.116059	NA
ENSG00000271418	ENSG00000271418.1	0.596853	2.51417	1.68487	1.4922	0.135646	NA
ENSG00000273154	ENSG00000273154.3	1.28683	2.51377	1.59668	1.57437	0.115401	NA
CLEC5A	ENSG00000258227.7	295.642	2.51322	0.692583	3.62877	0.000284775	0.00295839
MIR6745	ENSG00000275208.1	0.59313	2.51291	2.30327	1.09102	0.275265	NA
MIR5693	ENSG00000266072.1	2.04788	2.51255	1.25637	1.99985	0.0455162	0.130829
PISRT1	ENSG00000281473.1	0.592966	2.51248	2.36894	1.06059	0.288875	NA
ENSG00000254975	ENSG00000254975.1	0.592634	2.51239	2.27258	1.10552	0.268934	NA
WDR86	ENSG00000187260.16	217.044	2.51237	0.566136	4.43775	9.09034e-06	0.00019707
MIR5091	ENSG00000266240.1	0.944619	2.51183	1.41666	1.77306	0.0762185	NA
ENSG00000263207	ENSG00000263207.2	1.28852	2.51057	1.95511	1.28411	0.199104	NA
GSTT2	ENSG00000099984.11	1.3092	2.51049	1.26689	1.98162	0.0475222	NA
RN7SKP83	ENSG00000252321.1	0.577719	2.50981	1.67019	1.50271	0.132914	NA
SAPCD2P3	ENSG00000232491.1	4.27913	2.50955	0.806626	3.11118	0.00186343	0.0124541
ENSG00000224049	ENSG00000224049.1	0.592512	2.50943	1.97383	1.27135	0.203605	NA
FZD9	ENSG00000188763.5	3.98512	2.50915	0.839085	2.99034	0.0027867	0.0169819
CACNA1E	ENSG00000198216.14	39.4968	2.50677	0.701115	3.5754	0.000349687	0.00345904
SAMSN1	ENSG00000155307.19	850.29	2.5063	0.648388	3.86544	0.00011089	0.00140471
ENSG00000277867	ENSG00000277867.1	2.1188	2.50611	1.23331	2.03201	0.0421527	0.123801
ENSG00000289009	ENSG00000289009.2	88.6079	2.50519	0.542026	4.62191	3.8023e-06	9.90206e-05
ENSG00000287143	ENSG00000287143.1	0.58197	2.50514	2.2927	1.09266	0.274543	NA
ENSG00000213939	ENSG00000213939.4	0.938051	2.50392	1.60212	1.56288	0.118081	NA
ENSG00000288865	ENSG00000288865.1	9.48913	2.50391	0.883706	2.83342	0.00460529	0.0247007
MIR4754	ENSG00000266640.1	0.588659	2.50327	2.30482	1.0861	0.277433	NA
LINC01565	ENSG00000198685.4	2.2306	2.50246	1.10331	2.26813	0.0233212	0.0811068
PLA2G4F	ENSG00000168907.13	1.66487	2.50236	1.67054	1.49793	0.134151	0.282244
SIK1	ENSG00000142178.9	44.035	2.50218	0.660525	3.78816	0.000151765	0.00179907
C2CD4C	ENSG00000183186.8	3.59772	2.50176	0.835711	2.99358	0.00275729	0.0168452
MIR4489	ENSG00000265874.1	2.63804	2.5016	1.03422	2.41883	0.0155707	0.0606023
FAM83A	ENSG00000147689.17	28.8647	2.5016	1.39846	1.78882	0.0736436	0.184563
YWHAQP4	ENSG00000177803.7	0.588505	2.50098	2.32138	1.07737	0.281315	NA
RN7SL619P	ENSG00000266770.2	0.89279	2.50087	1.49004	1.6784	0.0932699	NA
ENSG00000279511	ENSG00000279511.1	88.0584	2.50065	0.728716	3.43158	0.00060007	0.00523366
LINC03019	ENSG00000254813.5	0.588384	2.50024	1.92473	1.29901	0.19394	NA
LINC01988	ENSG00000283036.3	21.1443	2.49756	0.731933	3.41228	0.000644222	0.00551381
ENSG00000279605	ENSG00000279605.1	7.32834	2.4963	0.717665	3.47836	0.000504492	0.00459487
ALDH1L1	ENSG00000144908.14	24.4059	2.49487	0.978042	2.55088	NA	NA
ENSG00000289241	ENSG00000289241.1	0.584318	2.49417	2.30642	1.0814	0.279517	NA
RPL5P12	ENSG00000242697.2	1.29975	2.49417	1.14094	2.18606	0.0288113	NA
ENSG00000254467	ENSG00000254467.2	1.76115	2.49307	1.08934	2.2886	0.0221024	0.0780754
ENSG00000285744	ENSG00000285744.1	309.731	2.49285	0.59241	4.20799	2.57656e-05	0.000454148
KCNK4	ENSG00000182450.14	1.33138	2.49233	1.32279	1.88414	0.0595462	NA
ENSG00000248493	ENSG00000248493.1	0.884143	2.4923	1.66417	1.49763	0.13423	NA
TNFSF14	ENSG00000125735.11	139.203	2.49167	0.581496	4.28494	1.8279e-05	0.000344853
H1-8	ENSG00000178804.8	1.84283	2.49073	1.1746	2.12048	0.0339655	0.105807
LIPK	ENSG00000204021.5	3.24348	2.48971	1.06811	2.33094	0.0197567	0.0719784
SLC34A2	ENSG00000157765.13	1423.44	2.48905	1.72067	1.44656	0.14802	0.302171
RNU6-1100P	ENSG00000222623.1	4.62712	2.48771	0.929815	2.67548	0.00746212	0.035232
ENSG00000214812	ENSG00000214812.3	4.74671	2.48652	1.21556	2.04558	0.0407976	0.12091
ENSG00000219039	ENSG00000219039.2	2.92188	2.48612	1.46911	1.69226	0.0905965	0.213817
ENSG00000286180	ENSG00000286180.1	0.918225	2.48474	1.37408	1.80829	0.0705613	NA
PTCSC1	ENSG00000287736.1	371.467	2.48388	0.619211	4.01137	6.03681e-05	0.000875979
SNORD104	ENSG00000199753.1	0.580098	2.48346	1.97535	1.25723	0.208672	NA
ENSG00000262999	ENSG00000262999.1	17.2554	2.48278	0.631021	3.93454	8.33565e-05	0.0011248
TSGA10IP	ENSG00000175513.10	1.93643	2.48139	1.11351	2.22844	0.0258512	0.0871707
ENSG00000288873	ENSG00000288873.2	0.581055	2.48135	1.60587	1.54517	0.122305	NA
TSLP	ENSG00000145777.15	35.3013	2.48082	0.818561	3.0307	0.00243984	0.0154022
SDF2L1	ENSG00000128228.5	110.357	2.48082	0.474148	5.23216	1.67545e-07	8.65305e-06
FAM110C	ENSG00000184731.6	244.261	2.48079	0.664328	3.73429	0.000188248	0.00212382
Metazoa_SRP	ENSG00000278554.1	0.574678	2.48058	2.84673	0.871379	0.383547	NA
LINC02520	ENSG00000204110.7	1.62162	2.48043	2.22008	1.11727	0.263877	0.446359
NUDT8	ENSG00000167799.10	10.7733	2.48032	0.53447	4.6407	3.47231e-06	9.19617e-05
ENSG00000286492	ENSG00000286492.1	31.0647	2.47989	0.484936	5.11385	3.15661e-07	1.4357e-05
C19orf71	ENSG00000183397.6	47.4211	2.47963	0.411559	6.02498	1.6913e-09	2.41134e-07
CASS4	ENSG00000087589.17	257	2.47926	0.67132	3.69311	0.000221525	0.0024186
LINC01348	ENSG00000280587.3	19.114	2.47738	0.578772	4.2804	1.86556e-05	0.000349771
ENSG00000284188	ENSG00000284188.3	0.876834	2.47722	1.56229	1.58563	0.112823	NA
ENSG00000271666	ENSG00000271666.1	0.922331	2.47719	1.82973	1.35386	0.175783	NA
ENSG00000277968	ENSG00000277968.1	10.5362	2.47638	0.721854	3.43059	0.000602276	0.00524194
ENSG00000270513	ENSG00000270513.1	1.36768	2.47539	1.38588	1.78615	0.0740747	NA
ENSG00000241054	ENSG00000241054.1	0.576684	2.47502	2.27729	1.08683	0.277112	NA
RNU6-1265P	ENSG00000252151.1	3.76241	2.47487	1.01313	2.44279	0.014574	0.0576591
ENSG00000269736	ENSG00000269736.1	0.576866	2.47456	1.84365	1.34221	0.179529	NA
ENSG00000266924	ENSG00000266924.1	1.25505	2.47132	1.95427	1.26457	0.206026	NA
C2CD4A	ENSG00000198535.5	75.5216	2.47016	1.47275	1.67725	0.0934944	0.218734
ENSG00000217801	ENSG00000217801.12	19.9282	2.46984	0.701494	3.52083	0.000430199	0.0040602
SBNO2	ENSG00000064932.16	2697.41	2.46906	0.395135	6.24865	4.14017e-10	8.71457e-08
ENSG00000186148	ENSG00000186148.13	3.42479	2.46865	1.2608	1.958	0.0502303	0.140384
SH3TC1	ENSG00000125089.18	507.427	2.46807	0.471218	5.23764	1.62641e-07	8.46015e-06
ENSG00000214559	ENSG00000214559.3	1.34459	2.46803	1.25789	1.96204	0.049758	NA
ELAVL3	ENSG00000196361.10	4.90365	2.46794	1.28174	1.92546	0.0541724	0.148232
ENSG00000256343	ENSG00000256343.8	1.2653	2.46743	1.23137	2.00382	0.0450898	NA
ENSG00000270972	ENSG00000270972.1	7.71709	2.46665	0.706571	3.49102	0.000481178	0.00443378
CLUHP6	ENSG00000265279.1	0.901029	2.46617	1.59426	1.5469	0.121886	NA
ENSG00000249189	ENSG00000249189.1	0.867669	2.4658	1.6851	1.4633	0.143386	NA
CKM	ENSG00000104879.5	4.32242	2.46539	0.986016	2.50036	0.0124069	0.0512069
ENSG00000231349	ENSG00000231349.2	0.565183	2.46505	2.319	1.06298	0.287791	NA
RNU6-219P	ENSG00000201598.1	0.572114	2.46501	1.92593	1.27991	0.200577	NA
ENSG00000267582	ENSG00000267582.1	8.81102	2.4643	0.6393	3.85469	0.000115878	0.00145466
IRAK2	ENSG00000134070.5	213.949	2.46367	0.499397	4.93328	8.0859e-07	2.99804e-05
NAGS	ENSG00000161653.11	48.6157	2.46204	0.579577	4.24799	2.15694e-05	0.000393201
CAPN15	ENSG00000103326.12	728.494	2.46091	0.342666	7.18166	6.88694e-13	6.25557e-10
ENTHD1	ENSG00000176177.10	2.65983	2.46029	1.3631	1.80493	0.0710864	0.17993
ALPL	ENSG00000162551.14	624.292	2.45904	0.61372	4.00678	6.1551e-05	0.000886787
MIR6718	ENSG00000275518.1	0.569698	2.45817	2.86062	0.859314	0.390167	NA
RAD17P1	ENSG00000232400.1	2.56802	2.45807	1.63039	1.50766	0.131641	0.278546
ENSG00000225498	ENSG00000225498.1	18.4859	2.4562	0.657601	3.73509	0.00018765	0.00212037
LIME1	ENSG00000203896.10	15.7668	2.45356	0.514174	4.77184	1.82546e-06	5.639e-05
COL18A1	ENSG00000182871.16	5183.07	2.45308	0.340291	7.20878	5.64568e-13	5.52423e-10
LINC01856	ENSG00000237574.1	1.99457	2.45296	1.55527	1.57719	0.114752	0.252185
SELENOO-AS1	ENSG00000273137.1	10.6565	2.45182	0.516744	4.74476	2.08757e-06	6.27729e-05
ENSG00000235321	ENSG00000235321.1	1.23862	2.45094	1.71229	1.43139	0.152319	NA
ZSWIM8-AS1	ENSG00000272589.1	0.844288	2.45084	1.59483	1.53674	0.124358	NA
FAM166A	ENSG00000188163.8	6.49334	2.45064	0.676542	3.62231	0.000291989	0.00301319
GREM1-AS1	ENSG00000259721.1	8.67999	2.44985	0.896868	2.73156	0.00630354	0.0312103
IL10	ENSG00000136634.7	136.14	2.44952	0.614065	3.98902	6.63468e-05	0.00094007
ARMH2	ENSG00000260286.4	3.52957	2.4493	0.931689	2.62889	0.00856648	0.0391197
EDN3	ENSG00000124205.18	2.11625	2.44881	1.48615	1.64775	0.0994035	0.228409
SEMA6B	ENSG00000167680.17	922.283	2.44771	0.455714	5.37116	7.8233e-08	4.82513e-06
FOXD1	ENSG00000251493.5	1.6487	2.44677	1.24303	1.96839	0.0490233	0.137961
TNFAIP2	ENSG00000185215.11	3645.21	2.44658	0.499961	4.89353	9.90426e-07	3.49945e-05
ENSG00000287495	ENSG00000287495.1	0.855278	2.4462	1.37512	1.7789	0.0752561	NA
CLDN5	ENSG00000184113.10	255.513	2.44613	0.384047	6.36936	1.89824e-10	4.8578e-08
WASIR2	ENSG00000231439.4	1.30685	2.44482	1.3773	1.77508	0.0758849	NA
ENSG00000250137	ENSG00000250137.1	5.33094	2.44382	0.770519	3.17165	0.00151575	0.0106145
SLCO4A1	ENSG00000101187.16	101.277	2.44236	0.586686	4.16297	3.1414e-05	0.000525004
ADAMTS14	ENSG00000138316.11	78.2314	2.4417	0.471497	5.17862	2.23531e-07	1.08482e-05
PFKFB3	ENSG00000170525.21	2784.57	2.44126	0.518004	4.71282	2.4431e-06	7.01428e-05
RNU6-897P	ENSG00000252944.1	2.05766	2.43977	1.09701	2.22402	0.0261469	0.08787
FBXL6	ENSG00000182325.11	59.2987	2.43925	0.371373	6.56819	5.09317e-11	1.78094e-08
MIR4718	ENSG00000264733.1	2.67409	2.43845	1.13059	2.1568	0.0310213	0.0991957
MIR4660	ENSG00000263407.1	4.5101	2.43762	0.792155	3.0772	0.00208952	0.0136403
LINC01050	ENSG00000271216.2	60.8026	2.4376	0.963137	2.53089	0.0113772	0.0480912
Y_RNA	ENSG00000202306.1	0.564719	2.43657	3.04775	0.799464	0.424021	NA
SLC44A4	ENSG00000204385.13	268.504	2.43454	0.687623	3.54052	0.000399343	0.00382684
ENSG00000216516	ENSG00000216516.1	0.903331	2.43432	1.92753	1.26292	0.206616	NA
RIPOR3	ENSG00000042062.13	440.629	2.43427	0.436053	5.58251	2.37066e-08	1.89047e-06
ENSG00000287131	ENSG00000287131.1	1.22875	2.43415	2.22239	1.09529	0.273392	NA
WDFY3-AS1	ENSG00000251260.2	1.62926	2.43305	1.14432	2.1262	0.0334864	0.104702
CATIP	ENSG00000158428.4	5.85361	2.43281	1.01506	2.39673	0.0165423	0.0632149
GNA15	ENSG00000060558.4	176.925	2.43274	0.529448	4.59486	4.33036e-06	0.000109946
MIR6859-4	ENSG00000278739.1	1.23452	2.432	1.62069	1.50059	0.133461	NA
RN7SKP29	ENSG00000222889.1	0.911636	2.43088	1.90299	1.2774	0.201462	NA
RARA-AS1	ENSG00000265666.1	64.0675	2.43058	0.490128	4.95906	7.0835e-07	2.71377e-05
PLK3	ENSG00000173846.13	601.57	2.4305	0.409543	5.93467	2.94439e-09	3.66319e-07
ENSG00000267159	ENSG00000267159.2	1.9493	2.43015	1.34295	1.80956	0.0703638	0.178755
LINC02012	ENSG00000272989.1	0.859065	2.42964	1.62564	1.49457	0.135025	NA
CSRNP1	ENSG00000144655.15	805.039	2.42819	0.450356	5.39172	6.97857e-08	4.40929e-06
ENSG00000236525	ENSG00000236525.1	60.9405	2.42762	0.808687	3.00193	0.00268271	0.0164954
RNU6ATAC3P	ENSG00000210709.1	0.885868	2.42687	1.40169	1.73139	0.0833826	NA
BAIAP3	ENSG00000007516.14	26.6811	2.42682	0.43224	5.61452	1.97113e-08	1.64431e-06
TRPC6P7	ENSG00000251147.1	0.849016	2.42584	2.27366	1.06693	0.286002	NA
SLC25A22	ENSG00000177542.11	135.98	2.42552	0.330857	7.331	2.28441e-13	2.75683e-10
ENSG00000240143	ENSG00000240143.1	7.16426	2.42529	0.77508	3.12909	0.00175348	0.011886
CACNA1G	ENSG00000006283.18	146.358	2.42518	0.862183	2.81283	0.00491071	0.025909
KIF21B	ENSG00000116852.15	367.119	2.42491	0.521605	4.64894	3.33649e-06	8.92788e-05
CDC42BPG	ENSG00000171219.9	35.3739	2.42444	0.838772	2.89046	0.00384676	0.0215987
ENSG00000219622	ENSG00000219622.1	1.22966	2.42419	1.53737	1.57684	0.114833	NA
EPHA8	ENSG00000070886.12	1.30378	2.42417	1.84202	1.31604	0.18816	NA
RNU6-902P	ENSG00000253021.1	1.26591	2.42416	1.40145	1.72975	0.0836754	NA
MIR3170	ENSG00000263399.1	1.25238	2.42405	1.3016	1.86236	0.0625522	NA
MTUS1-DT	ENSG00000253944.1	8.7723	2.42166	0.661225	3.66238	0.000249879	0.00267528
ENSG00000262202	ENSG00000262202.4	57.3457	2.42152	0.735201	3.29369	0.00098883	0.00765743
MTCO3P23	ENSG00000259651.2	69.8679	2.42131	0.966345	2.50564	0.012223	0.0506664
SAA4	ENSG00000148965.10	6.27584	2.42119	1.31873	1.836	NA	NA
OR7E155P	ENSG00000234655.3	0.873623	2.42034	1.8308	1.32201	0.186164	NA
CLEC17A	ENSG00000187912.12	14.7303	2.42028	0.815198	2.96895	0.00298819	0.017938
U8	ENSG00000206987.1	0.881741	2.41964	1.58512	1.52647	0.126894	NA
PDE4DIPP4	ENSG00000275585.2	1.7958	2.41964	1.34153	1.80363	0.0712886	0.180266
ATF1P1	ENSG00000219387.2	0.557922	2.41947	2.94057	0.822789	0.410628	NA
CEACAM6	ENSG00000086548.9	4.96181	2.41794	0.997919	2.42298	0.0153939	0.0600496
MYL7	ENSG00000106631.8	0.83509	2.41784	1.36989	1.76498	0.0775667	NA
LINC02555	ENSG00000260943.1	3.77738	2.41753	1.28164	1.88628	0.0592569	0.157885
ENSG00000285882	ENSG00000285882.1	0.551112	2.41737	2.28658	1.0572	0.290422	NA
LEFTY1	ENSG00000243709.1	6.17002	2.4173	0.967905	2.49745	0.0125089	0.0514745
ENSG00000284740	ENSG00000284740.2	5.74249	2.41706	0.680876	3.54993	0.000385328	0.00373305
ENSG00000273821	ENSG00000273821.1	0.850639	2.41657	1.62428	1.48778	0.136809	NA
TRBV30	ENSG00000237254.2	0.55904	2.41605	2.33473	1.03483	0.300748	NA
EVX1	ENSG00000106038.13	2.70186	2.41588	1.06189	2.27508	0.0229009	0.080068
GLTPD2	ENSG00000182327.8	15.0529	2.41476	0.572763	4.21599	2.48684e-05	0.00044134
PDZK1IP1	ENSG00000162366.8	95.7609	2.4127	1.03826	2.3238	0.0201361	0.0729519
SLA	ENSG00000155926.14	2125.54	2.41258	0.590122	4.08827	4.34599e-05	0.000677032
H3P13	ENSG00000243977.1	0.851122	2.41192	1.4929	1.61559	0.106182	NA
ILDR1	ENSG00000145103.15	35.6172	2.4118	1.1747	2.05311	0.0400618	0.11928
ALDH1A2-AS1	ENSG00000259285.1	4.33089	2.41073	0.81506	2.95773	0.00309914	0.018439
SCRT2	ENSG00000215397.4	1.94544	2.41072	1.4096	1.71021	0.0872262	0.20806
RNY3	ENSG00000202354.1	0.553915	2.40949	2.90046	0.830728	0.406127	NA
PGBD4P2	ENSG00000277708.1	0.553915	2.40949	2.90046	0.830728	0.406127	NA
ENSG00000272783	ENSG00000272783.1	11.8997	2.4074	0.716696	3.35903	0.000782158	0.00639505
ENSG00000256481	ENSG00000256481.1	6.37158	2.40734	0.607062	3.96557	7.32218e-05	0.00101451
RNFT1P3	ENSG00000187870.7	0.547255	2.40728	2.31955	1.03782	0.299354	NA
C11orf91	ENSG00000205177.7	19.0555	2.40596	0.739894	3.25176	0.00114691	0.00857022
RPL7AP78	ENSG00000224573.1	0.841537	2.405	1.69068	1.42251	0.154879	NA
NEU4	ENSG00000204099.12	4.10279	2.40432	1.22568	1.96162	0.0498064	0.139472
TMDD1	ENSG00000284730.2	0.546892	2.40401	2.87876	0.835084	0.403671	NA
IGHV4-31	ENSG00000231475.3	0.546892	2.40401	2.87876	0.835084	0.403671	NA
ENSG00000254973	ENSG00000254973.2	1.25125	2.40363	1.75192	1.372	0.170064	NA
CHCHD2P2	ENSG00000215006.4	0.542978	2.40331	1.88164	1.27724	0.201518	NA
ENSG00000279719	ENSG00000279719.2	4.25441	2.40309	1.67253	1.4368	0.150775	0.305773
ENSG00000229848	ENSG00000229848.1	3.64886	2.40222	0.786801	3.05315	0.0022645	0.0145439
ANTKMT	ENSG00000103254.10	27.2818	2.40221	0.533972	4.49877	6.83484e-06	0.000157483
ASTL	ENSG00000188886.4	1.90411	2.40219	1.22242	1.96512	0.0494005	0.13874
A3GALT2	ENSG00000184389.9	11.9397	2.40169	0.763399	3.14604	0.00165496	0.0113672
ENSG00000287883	ENSG00000287883.1	1.20856	2.40076	1.53461	1.56441	0.117722	NA
MIR3691	ENSG00000265083.1	1.20546	2.40024	1.71384	1.4005	0.161364	NA
ENSG00000290024	ENSG00000290024.1	0.549817	2.39944	2.88929	0.830459	0.406279	NA
ENSG00000278745	ENSG00000278745.1	17.9422	2.399	0.871919	2.7514	0.00593416	0.0298265
Metazoa_SRP	ENSG00000274514.1	3.5039	2.39897	0.812825	2.95139	0.00316344	0.0187231
C5orf52	ENSG00000187658.7	0.543039	2.39826	2.28961	1.04746	0.29489	NA
CDC37P1	ENSG00000259982.1	0.543008	2.39712	2.27731	1.05261	0.292521	NA
SCNN1G	ENSG00000166828.3	59.6212	2.39695	0.971074	2.46835	0.0135736	0.054708
MIR152	ENSG00000207947.3	0.878993	2.39687	1.56535	1.5312	0.125719	NA
MIR3132	ENSG00000265252.1	1.25111	2.39668	1.22457	1.95716	0.0503288	NA
RN7SL473P	ENSG00000277452.1	80.472	2.39668	0.47935	4.99985	5.73753e-07	2.2902e-05
TRAV5	ENSG00000211779.3	1.18405	2.39629	1.58074	1.51593	0.129537	NA
SNORD12C	ENSG00000209042.1	8.52554	2.39582	0.676029	3.54396	0.000394161	0.00379104
RNF10P1	ENSG00000230182.1	0.550189	2.39555	2.33823	1.02452	0.305591	NA
MIR1270	ENSG00000238517.1	4.39246	2.39446	0.797078	3.00405	0.00266414	0.0164007
PPBPP2	ENSG00000248848.1	0.549635	2.3944	2.34955	1.01909	0.308161	NA
RNU1-30P	ENSG00000272020.1	0.546473	2.39125	2.89202	0.826845	0.408325	NA
UNC13D	ENSG00000092929.13	278.593	2.39109	0.409044	5.84557	5.04843e-09	5.57995e-07
ST6GALNAC2	ENSG00000070731.11	43.7181	2.3903	0.593466	4.02769	5.63284e-05	0.000830678
TRBV12-3	ENSG00000274752.1	0.550753	2.39012	1.94853	1.22662	0.219964	NA
MIR26A1	ENSG00000199075.1	0.83316	2.38956	1.66829	1.43234	0.152047	NA
LINC02217	ENSG00000248455.8	7.23089	2.38917	0.931042	2.56612	0.0102843	0.04473
TGFA-IT1	ENSG00000224606.1	3.24358	2.38835	1.15333	2.07083	0.0383743	0.115535
MIR4727	ENSG00000274054.1	0.546464	2.38697	2.35085	1.01536	0.309933	NA
SIX3	ENSG00000138083.5	0.546655	2.38692	2.30857	1.03394	0.301165	NA
APRT	ENSG00000198931.11	201.855	2.38639	0.364361	6.54952	5.77232e-11	1.90574e-08
FSHB	ENSG00000131808.11	0.538879	2.38614	2.3226	1.02736	0.304252	NA
C11orf96	ENSG00000187479.9	2066.48	2.38582	0.417073	5.72039	1.0628e-08	1.01792e-06
MIR1301	ENSG00000221445.3	1.31498	2.38581	1.41271	1.68883	0.0912526	NA
AATK	ENSG00000181409.14	195.7	2.38522	0.400057	5.96219	2.48876e-09	3.19515e-07
FER1L6	ENSG00000214814.7	8.21461	2.38495	0.972764	2.45172	0.0142174	0.0566255
ENSG00000233645	ENSG00000233645.1	0.545628	2.38489	2.34008	1.01915	0.308132	NA
CYP2W1	ENSG00000073067.14	3.34087	2.38485	0.841704	2.83336	0.00460621	0.024702
BTBD7P2	ENSG00000237618.1	0.545446	2.38446	2.34016	1.01893	0.308234	NA
ZIC2	ENSG00000043355.12	0.87513	2.38319	1.59355	1.49552	0.134778	NA
MAP3K4-AS1	ENSG00000272841.1	242.395	2.38306	0.601176	3.964	7.3703e-05	0.00101962
OR9N1P	ENSG00000244292.1	0.833493	2.38267	1.40561	1.69512	0.0900522	NA
RAF1P1	ENSG00000250040.2	2.6982	2.38254	1.22008	1.95278	0.0508457	0.141669
SLC52A2	ENSG00000185803.12	170.698	2.38222	0.377659	6.30785	2.82931e-10	6.43259e-08
MIR365B	ENSG00000283978.1	0.546373	2.38052	1.94909	1.22135	0.221953	NA
ENSG00000229407	ENSG00000229407.5	0.546373	2.38052	1.94909	1.22135	0.221953	NA
SCARNA21	ENSG00000252835.1	116.937	2.38048	0.424149	5.61238	1.99566e-08	1.66094e-06
TRABD-AS1	ENSG00000273253.2	7.828	2.38029	0.608419	3.91225	9.14396e-05	0.00120075
ENSG00000287776	ENSG00000287776.2	0.541912	2.38011	2.91031	0.817821	0.41346	NA
ENSG00000268289	ENSG00000268289.1	0.545971	2.38004	1.99291	1.19425	0.232378	NA
Metazoa_SRP	ENSG00000273573.1	0.546344	2.37993	1.94896	1.22113	0.222036	NA
DNAH17	ENSG00000187775.17	250.568	2.37964	0.41506	5.73324	9.85321e-09	9.64123e-07
FOSL1	ENSG00000175592.9	293.898	2.37851	0.624311	3.80981	0.000139072	0.00167888
LINC01233	ENSG00000269364.1	0.541167	2.37828	2.91094	0.817015	0.41392	NA
FCN1	ENSG00000085265.12	775.363	2.37795	0.617307	3.85213	0.000117093	0.00146686
RPL7P36	ENSG00000234109.1	4.36083	2.37777	1.22844	1.9356	0.0529172	0.145922
LINC02605	ENSG00000261618.2	404.4	2.37742	0.613567	3.87475	0.000106734	0.00136262
RNU6-116P	ENSG00000206769.1	0.881502	2.37709	1.62108	1.46637	0.142548	NA
IGHG1	ENSG00000211896.7	181.498	2.37696	0.56851	4.18103	2.90191e-05	0.000494975
KRTAP10-11	ENSG00000243489.4	0.805682	2.37551	1.45244	1.63553	0.101938	NA
RN7SL405P	ENSG00000264540.2	2.11395	2.37545	1.08857	2.18217	0.029097	0.0948435
ENSG00000278075	ENSG00000278075.1	2.95317	2.37545	0.9309	2.55178	0.0107175	0.046099
ENSG00000289852	ENSG00000289852.1	0.54153	2.37537	2.35291	1.00954	0.312714	NA
LINC01283	ENSG00000234191.1	1.23875	2.37506	1.26381	1.87929	0.0602051	NA
ENSG00000226971	ENSG00000226971.1	0.541258	2.37472	2.35303	1.00922	0.31287	NA
ENSG00000280311	ENSG00000280311.1	1.72222	2.37471	1.04424	2.2741	0.02296	0.0802282
ENSG00000289642	ENSG00000289642.1	0.530935	2.37254	1.92969	1.22949	0.218887	NA
ENSG00000269110	ENSG00000269110.1	0.824893	2.37163	1.47028	1.61305	0.106734	NA
RN7SL42P	ENSG00000263999.2	0.54163	2.37088	1.9937	1.18919	0.234366	NA
C8G	ENSG00000176919.13	4.81327	2.37066	0.784879	3.02041	0.00252433	0.0157543
ENSG00000234117	ENSG00000234117.2	0.820878	2.36963	1.57635	1.50324	0.132778	NA
MIR588	ENSG00000207632.1	0.820272	2.36914	1.57638	1.5029	0.132865	NA
GOLGA6A	ENSG00000159289.6	0.861245	2.36881	1.93773	1.22246	0.221533	NA
RNU6-450P	ENSG00000201524.1	9.86175	2.36878	0.73679	3.21501	0.00130442	0.00945565
ENSG00000231705	ENSG00000231705.1	2.94884	2.36873	0.933763	2.53675	0.0111886	0.047475
ENSG00000234389	ENSG00000234389.1	42.0232	2.3685	0.845091	2.80265	0.00506841	0.026536
HHLA1	ENSG00000132297.13	0.537283	2.36816	2.91413	0.812648	0.41642	NA
ENSG00000251286	ENSG00000251286.2	0.538521	2.36775	2.34295	1.01059	0.312215	NA
ENSG00000255050	ENSG00000255050.1	4.47337	2.36741	0.832779	2.84279	0.00447211	0.0241576
ENSG00000226117	ENSG00000226117.1	0.537714	2.36633	2.35453	1.00501	0.314893	NA
LINC01950	ENSG00000251027.2	0.537442	2.36606	2.4005	0.985649	0.324305	NA
NTN3	ENSG00000162068.2	14.6959	2.36602	0.490372	4.82496	1.40033e-06	4.56734e-05
RNA5SP429	ENSG00000200558.1	0.537532	2.36589	2.35461	1.00479	0.314997	NA
LINC01618	ENSG00000250302.3	5.71158	2.3645	0.827741	2.85657	0.00428248	0.0233921
RPLP0P2	ENSG00000243742.6	12.1604	2.36397	0.860644	2.74674	0.00601906	0.0301319
ENSG00000288900	ENSG00000288900.1	20.934	2.36295	0.826133	2.86025	0.00423305	0.0232132
ENSG00000288703	ENSG00000288703.1	6.88814	2.3624	0.921218	2.56443	0.0103346	0.0448951
PROB1	ENSG00000228672.4	65.6326	2.36005	0.465394	5.07108	3.95571e-07	1.71717e-05
MIR656	ENSG00000207959.1	2.71924	2.36002	1.05022	2.24717	0.024629	0.0843344
YDJC	ENSG00000161179.14	65.8527	2.35881	0.373086	6.32242	2.57507e-10	6.01786e-08
MIR4257	ENSG00000264553.1	10.1982	2.35877	0.613597	3.84418	0.000120958	0.00150435
SLC38A2-AS1	ENSG00000258096.1	18.7218	2.35861	0.541297	4.35733	1.31661e-05	0.000265108
SLC46A2	ENSG00000119457.8	32.9228	2.35855	0.522303	4.51567	6.3116e-06	0.000147804
GZMB	ENSG00000100453.14	73.46	2.3585	0.681976	3.45833	0.000543544	0.0048673
RPS2P28	ENSG00000179157.4	2.75137	2.3581	0.93222	2.52955	0.0114208	0.0482248
CFTR-AS1	ENSG00000232661.1	0.532971	2.35789	2.91792	0.808073	0.419049	NA
LHX1-DT	ENSG00000277268.2	0.532789	2.35787	3.05023	0.773012	0.439515	NA
IGLV1-44	ENSG00000211651.3	1.62807	2.35763	1.4316	1.64685	0.0995881	0.228731
RPL32P27	ENSG00000239617.1	0.872682	2.3574	1.42741	1.65152	0.0986331	NA
TRAJ24	ENSG00000211865.1	1.61281	2.35715	1.15373	2.04307	0.0410455	0.121406
TMEM184A	ENSG00000164855.16	52.427	2.3571	0.490997	4.80063	1.58165e-06	5.04066e-05
HAL	ENSG00000084110.11	158.031	2.35615	0.665018	3.54298	0.00039563	0.00380133
GSTM2P1	ENSG00000218803.1	0.80112	2.35552	1.86165	1.26529	0.205768	NA
PPP1R14BP5	ENSG00000213133.4	6.52337	2.35474	0.829262	2.83956	0.00451752	0.0243309
ENSG00000232431	ENSG00000232431.3	3.45749	2.35431	1.01653	2.31602	0.0205572	0.0740671
SIRPAP1	ENSG00000225774.2	4.56654	2.35402	1.01566	2.31772	0.0204644	0.0738529
SLCO4A1-AS2	ENSG00000277496.1	21.628	2.35384	0.591849	3.9771	6.97622e-05	0.000975978
Metazoa_SRP	ENSG00000277628.1	1.64617	2.35346	1.21734	1.93327	0.0532025	0.146452
ENSG00000235081	ENSG00000235081.1	3.73598	2.35234	0.978626	2.40371	0.0162295	0.0623317
DLG1-AS1	ENSG00000227375.6	0.845605	2.35145	1.40609	1.67233	0.0944591	NA
MIR6815	ENSG00000275167.1	0.53393	2.35138	1.91714	1.2265	0.220009	NA
ENSG00000288097	ENSG00000288097.1	0.843071	2.35097	1.6063	1.4636	0.143305	NA
TMC5	ENSG00000103534.17	195.198	2.35073	1.01393	2.31845	0.0204251	0.0737331
SH2D6	ENSG00000152292.18	1.71582	2.35033	1.17896	1.99356	0.0462006	0.132298
ENSG00000278918	ENSG00000278918.1	42.5853	2.35012	0.492829	4.76864	1.85471e-06	5.71472e-05
TMEM95	ENSG00000182896.13	6.26741	2.34957	1.00078	2.34773	0.0188881	0.0696004
ENSG00000227845	ENSG00000227845.2	2.97073	2.34931	0.981868	2.39269	0.0167253	0.0637393
MIR154	ENSG00000207978.1	4.60177	2.34867	1.06146	2.21268	0.0269194	0.0897329
HRH2	ENSG00000113749.8	433.892	2.34799	0.551642	4.25636	2.0778e-05	0.000382822
SLCO4A1-AS1	ENSG00000232803.1	5.32362	2.34784	1.01754	2.30738	0.0210337	0.0752698
ENSG00000239791	ENSG00000239791.2	3.33422	2.3466	0.952541	2.46351	0.0137583	0.0553083
SMIM33	ENSG00000283288.2	1.96785	2.3464	1.75169	1.3395	0.180408	0.345668
LINC00628	ENSG00000280924.1	1.85888	2.34472	1.25292	1.87141	0.0612885	0.161786
MIR3977	ENSG00000283359.1	1.17135	2.34455	1.674	1.40057	0.161342	NA
PERM1	ENSG00000187642.10	10.0281	2.34396	0.986207	2.37675	0.017466	0.0656986
PLEKHN1	ENSG00000187583.11	18.5004	2.34364	0.598085	3.91856	8.90784e-05	0.00117764
MIR1269B	ENSG00000265503.1	0.850598	2.34309	1.84631	1.26907	0.204416	NA
OTOG	ENSG00000188162.12	0.529398	2.34236	1.95131	1.2004	0.229983	NA
ENSG00000254364	ENSG00000254364.1	1.92229	2.34207	1.2505	1.87291	0.0610805	0.161413
FAM220A	ENSG00000178397.13	2.3516	2.34151	1.13371	2.06535	0.0388898	0.116622
LAD1	ENSG00000159166.15	30.5337	2.34128	0.748246	3.12902	0.00175388	0.0118865
TMPRSS3	ENSG00000160183.17	13.0205	2.33995	1.11704	2.09478	0.0361908	0.110616
ENSG00000217644	ENSG00000217644.5	5.52428	2.33992	0.961018	2.43484	0.0148986	0.0585654
ENSG00000215841	ENSG00000215841.4	0.529247	2.33975	1.95091	1.19931	0.230407	NA
LARGE2	ENSG00000165905.18	27.7881	2.33848	0.79495	2.94167	0.00326451	0.0191674
CBARP	ENSG00000099625.14	37.0618	2.33806	0.478282	4.88846	1.01628e-06	3.57911e-05
VDR	ENSG00000111424.12	427.601	2.33801	0.500459	4.67173	2.98668e-06	8.18544e-05
RPS6KA2-AS1	ENSG00000231654.1	3.45266	2.33791	0.925181	2.52697	0.0115051	0.0484901
AGR3	ENSG00000173467.9	9.47159	2.33777	1.04145	2.24474	0.0247849	0.0846681
NPIPA3	ENSG00000224712.13	3.30824	2.33731	1.23704	1.88943	NA	NA
HMGB1P49	ENSG00000230519.2	2.72085	2.33637	1.0447	2.23641	0.0253248	0.0859207
ENSG00000258843	ENSG00000258843.1	4.81367	2.33615	1.00291	2.32938	0.019839	0.0721912
Y_RNA	ENSG00000199866.1	1.27227	2.33587	1.35696	1.7214	0.0851791	NA
ENSG00000227050	ENSG00000227050.1	0.525803	2.33577	2.3481	0.994751	0.319857	NA
TMEM251P1	ENSG00000249514.1	0.525803	2.33577	2.3481	0.994751	0.319857	NA
MIR6728	ENSG00000274258.1	0.525242	2.33526	2.34855	0.994341	0.320057	NA
RN7SL464P	ENSG00000243872.3	0.52971	2.33504	1.66883	1.39921	0.161751	NA
TERT	ENSG00000164362.21	0.524746	2.3349	2.36017	0.989296	0.322519	NA
KPNA2P2	ENSG00000228928.1	0.799651	2.33479	1.63473	1.42824	0.153222	NA
ENSG00000268670	ENSG00000268670.1	27.6728	2.33435	0.371652	6.28102	3.36367e-10	7.47106e-08
TEX49	ENSG00000257987.6	1.17378	2.33425	1.41128	1.654	0.0981275	NA
CDX1	ENSG00000113722.18	1.16177	2.33408	1.725	1.35309	0.176028	NA
KRT87P	ENSG00000135477.11	6.14412	2.33224	0.954885	2.44243	0.0145889	0.0576946
TOR4A	ENSG00000198113.3	202.559	2.33016	0.411477	5.66293	1.48813e-08	1.30767e-06
SGPP2	ENSG00000163082.10	674.203	2.32984	0.855601	2.72304	NA	NA
BNIP3P33	ENSG00000268717.1	1.15088	2.32909	1.36858	1.70182	0.0887889	NA
CORO1A	ENSG00000102879.17	465.556	2.32791	0.482268	4.827	1.38608e-06	4.53311e-05
LGALS12	ENSG00000133317.16	4.53969	2.32787	1.02713	2.2664	0.0234272	0.0813502
TGM7	ENSG00000159495.8	2.20209	2.32739	1.68473	1.38146	0.167138	0.327846
HMGB1P20	ENSG00000219163.2	0.838157	2.32695	1.47146	1.58139	0.113789	NA
MFSD10	ENSG00000109736.15	282.204	2.32611	0.371987	6.25321	4.02092e-10	8.61382e-08
MIR4646	ENSG00000266776.1	0.520891	2.32518	2.36184	0.984479	0.32488	NA
ENSG00000283155	ENSG00000283155.1	1.69828	2.32493	1.31509	1.76788	0.0770815	0.190945
ENSG00000260861	ENSG00000260861.6	3.09105	2.32455	1.07614	2.16009	0.0307655	0.0986531
UPK3BP1	ENSG00000242435.1	6.88437	2.32431	0.573885	4.05014	5.11871e-05	0.000772189
RPSAP76	ENSG00000235332.2	0.520528	2.32429	2.36201	0.984034	0.325099	NA
ENSG00000286333	ENSG00000286333.1	4.51255	2.32426	1.30303	1.78373	0.0744668	0.186072
ENSG00000228838	ENSG00000228838.1	6.27789	2.32424	0.603354	3.8522	0.00011706	0.00146686
DND1P1	ENSG00000264070.1	17.0871	2.32399	0.702198	3.30959	0.000934317	0.00732573
ENSG00000235673	ENSG00000235673.1	5.08489	2.3237	0.842427	2.75834	0.00580959	0.0293963
ENSG00000259094	ENSG00000259094.1	41.8526	2.32313	0.57431	4.04509	5.23037e-05	0.00078475
FAM222A-AS1	ENSG00000255650.6	2.08215	2.32309	1.11603	2.08156	0.0373826	0.113369
MIR1289-1	ENSG00000221763.1	0.824916	2.32299	1.60342	1.44877	0.147403	NA
OR6M2P	ENSG00000254613.2	0.520991	2.32292	1.95247	1.18973	0.234151	NA
GJD4	ENSG00000177291.4	0.509831	2.32285	1.985	1.17021	0.241918	NA
ENSG00000277358	ENSG00000277358.1	1.61336	2.32247	1.15446	2.01173	0.0442479	0.128146
MTND4LP12	ENSG00000236300.2	7.19633	2.32015	0.986595	2.35168	0.018689	0.0690848
PLCB2-AS1	ENSG00000259307.1	1.49042	2.31984	1.359	1.70702	0.0878189	NA
ENSG00000250347	ENSG00000250347.1	1.67453	2.31976	1.10596	2.0975	0.0359493	0.110066
SIGLEC9	ENSG00000129450.9	252.563	2.31804	0.519149	4.46508	8.00378e-06	0.000177772
ENSG00000227484	ENSG00000227484.1	0.521051	2.31738	1.66863	1.38879	0.164896	NA
ENSG00000288960	ENSG00000288960.2	0.509922	2.31552	2.35279	0.984158	0.325038	NA
CTSD	ENSG00000117984.15	1070.79	2.3155	0.402533	5.75232	8.80247e-09	8.90181e-07
ENSG00000234789	ENSG00000234789.1	3.99407	2.31545	0.940507	2.46191	0.0138198	0.0554874
SLC43A2	ENSG00000167703.15	1019.74	2.31421	0.484459	4.77689	1.78026e-06	5.52292e-05
LRTM2	ENSG00000166159.11	1.22842	2.31405	1.39595	1.65769	0.0973796	NA
MIR3121	ENSG00000265435.1	0.787731	2.31351	1.56889	1.47461	0.140318	NA
MIR3922	ENSG00000264295.1	1.59791	2.31345	1.2695	1.82233	0.0684042	NA
ENSG00000266709	ENSG00000266709.1	35.3187	2.31225	0.654177	3.53459	0.000408412	0.00389212
CDC42EP5	ENSG00000167617.3	55.5843	2.31101	0.421585	5.48173	4.21193e-08	2.90454e-06
SDS	ENSG00000135094.11	73.8362	2.31041	0.538406	4.29121	1.77705e-05	0.000337723
GNAI2P2	ENSG00000231957.2	0.517669	2.31019	1.70071	1.35836	0.174348	NA
CDH16	ENSG00000166589.13	21.7582	2.30959	1.44384	1.59962	0.109682	0.244276
ENSG00000289981	ENSG00000289981.1	2.50807	2.3089	0.984205	2.34595	0.0189785	0.0698131
SMIM32	ENSG00000271824.2	2.59116	2.30817	1.20696	1.91237	0.0558282	0.151378
ENSG00000282897	ENSG00000282897.1	3.19489	2.30755	1.29133	1.78695	0.0739448	0.185144
GALNT9	ENSG00000182870.13	8.47245	2.30738	0.80153	2.87872	0.00399297	0.0222394
ENSG00000273391	ENSG00000273391.1	4.74944	2.30712	0.82674	2.79062	0.00526078	0.0272711
MIR1273C	ENSG00000264814.1	4.18286	2.3069	0.794281	2.90439	0.00367969	0.0209103
ENSG00000255838	ENSG00000255838.1	14.0814	2.3067	0.752669	3.06469	0.00217895	0.0141096
ENSG00000237503	ENSG00000237503.2	0.512948	2.30536	2.3542	0.979252	0.327456	NA
ENSG00000272512	ENSG00000272512.1	28.2483	2.30496	0.606728	3.799	0.000145282	0.00174107
MIR33B	ENSG00000207839.1	0.512664	2.30496	2.9797	0.773553	0.439195	NA
CEACAM16	ENSG00000213892.12	5.46868	2.30487	0.960615	2.39937	0.0164232	0.0628717
ENSG00000278996	ENSG00000278996.1	0.513883	2.30477	2.36435	0.974803	0.329658	NA
DDT	ENSG00000099977.15	1.19089	2.30359	1.41631	1.62647	0.103849	NA
CD48	ENSG00000117091.10	100.723	2.30291	0.508709	4.52697	5.98346e-06	0.000142143
ENSG00000231902	ENSG00000231902.2	0.512394	2.30289	1.95376	1.17869	0.23852	NA
DUOXA2	ENSG00000140274.14	7.29314	2.30281	0.939083	2.45219	NA	NA
RPS20P1	ENSG00000229761.1	0.513017	2.3025	1.95318	1.17885	0.238459	NA
LINC00160	ENSG00000230978.2	1.23218	2.30228	1.56727	1.46897	0.141841	NA
ENSG00000244706	ENSG00000244706.4	0.779085	2.30212	2.28757	1.00636	0.314243	NA
ENSG00000249639	ENSG00000249639.1	0.512765	2.30204	2.36488	0.973427	0.330341	NA
SH2D3A	ENSG00000125731.13	113.65	2.30155	0.552047	4.16912	3.05778e-05	0.000514423
FOXD2	ENSG00000186564.6	6.09415	2.30128	0.753143	3.05557	0.00224632	0.0144399
CEBPB	ENSG00000172216.6	2045.36	2.30112	0.466432	4.93346	8.07858e-07	2.99804e-05
ENSG00000200063	ENSG00000200063.1	6.22043	2.30101	0.760871	3.02417	0.00249313	0.0156134
TRBV3-1	ENSG00000237702.2	0.513198	2.30054	1.66831	1.37896	0.167906	NA
MAPK6-DT	ENSG00000259438.1	1.12179	2.29989	1.21134	1.89864	0.0576121	NA
ENSG00000280195	ENSG00000280195.2	17.7109	2.29943	0.49593	4.6366	3.54186e-06	9.34672e-05
SLC17A9	ENSG00000101194.18	220.267	2.29929	0.356859	6.44315	1.17022e-10	3.28422e-08
ENSG00000278817	ENSG00000278817.1	1.15608	2.29889	1.49687	1.5358	0.124588	NA
HELZ2	ENSG00000130589.16	984.587	2.29814	0.478213	4.80568	1.54226e-06	4.92814e-05
MIR3127	ENSG00000264157.3	0.512735	2.29738	1.50149	1.53007	0.125999	NA
GCNT3	ENSG00000140297.13	144.647	2.29677	1.10497	2.07859	0.0376554	0.113924
LINC01770	ENSG00000225285.1	12.92	2.29659	0.517486	4.43797	9.08105e-06	0.000196986
ENSG00000286533	ENSG00000286533.1	37.283	2.29648	0.519344	4.42189	9.78402e-06	0.000208856
SLC25A34-AS1	ENSG00000224459.2	0.501546	2.29635	2.33962	0.981507	0.326343	NA
CARD9	ENSG00000187796.16	16.8438	2.29482	0.646662	3.54871	0.000387118	0.00374605
ENSG00000233029	ENSG00000233029.3	19.2224	2.29475	0.616767	3.72062	0.000198738	0.00221934
SYNGR2P1	ENSG00000260174.1	0.509785	2.29466	2.36631	0.969724	0.332184	NA
GPRC5C	ENSG00000170412.18	118.826	2.29447	0.575242	3.9887	6.64355e-05	0.000940277
ENSG00000256064	ENSG00000256064.1	1.55848	2.29394	1.94975	1.17653	0.239384	NA
SLC25A1P1	ENSG00000254479.1	2.15456	2.29384	0.987079	2.32386	0.0201328	0.072947
GNLY	ENSG00000115523.17	371.029	2.29383	0.670115	3.42304	0.000619259	0.00535203
ENSG00000232760	ENSG00000232760.1	0.508205	2.29369	2.35652	0.973337	0.330386	NA
LINC02887	ENSG00000280279.1	12.0579	2.29344	0.75918	3.02094	0.00251992	0.015735
TERC	ENSG00000270141.3	1.2347	2.29336	1.599	1.43425	0.151502	NA
ENSG00000279775	ENSG00000279775.1	13.4538	2.29238	0.663703	3.45392	0.000552497	0.00492311
TRAV9-2	ENSG00000211793.2	0.508456	2.29223	1.99879	1.14681	0.251461	NA
PTGIR	ENSG00000160013.9	155.507	2.29189	0.502927	4.55711	5.18611e-06	0.000126692
KRT37	ENSG00000108417.4	6.87451	2.29147	1.87544	1.22183	NA	NA
KRT8P47	ENSG00000271647.1	0.509071	2.29131	1.66807	1.37363	0.169557	NA
SELL	ENSG00000188404.10	1345.07	2.29129	0.651109	3.51906	0.000433079	0.00407993
LINC02583	ENSG00000187600.14	15.4261	2.29126	0.769722	2.97674	0.0029133	0.0175786
ENSG00000268655	ENSG00000268655.3	2.43208	2.29081	1.22187	1.87483	0.0608158	0.160862
ZFAND3-DT	ENSG00000225945.1	2.64908	2.29014	0.898797	2.548	0.0108342	0.0464521
PRRX2	ENSG00000167157.11	95.3731	2.28917	0.505654	4.52714	5.97877e-06	0.000142124
TMX4-AS1	ENSG00000229766.7	6.57412	2.2891	0.86447	2.64798	0.00809753	0.0375128
ENSG00000252774	ENSG00000252774.1	0.827032	2.28853	1.55994	1.46707	0.142357	NA
ENSG00000288731	ENSG00000288731.1	1.16595	2.28744	1.38897	1.64686	0.0995875	NA
GZMM	ENSG00000197540.8	4.04172	2.28646	0.762113	3.00015	0.00269843	0.0165527
ENSG00000289637	ENSG00000289637.1	5.33302	2.2864	0.645349	3.5429	0.000395757	0.00380153
RNU6-860P	ENSG00000222792.1	1.70165	2.28633	1.50056	1.52365	0.127596	0.27244
RRAD	ENSG00000166592.12	79.8666	2.28605	0.520924	4.38846	1.14156e-05	0.000238483
MIR194-2HG	ENSG00000229719.6	6.94314	2.28519	0.833422	2.74194	0.00610774	0.0304513
SPINK2	ENSG00000128040.12	0.779399	2.28408	1.96488	1.16245	0.245051	NA
ENSG00000235592	ENSG00000235592.1	0.766336	2.28378	1.41869	1.60978	0.107446	NA
PLEKHG6	ENSG00000008323.16	131.83	2.2837	0.46527	4.90834	9.18525e-07	3.3059e-05
ENSG00000277952	ENSG00000277952.1	3.18146	2.28361	1.04746	2.18014	0.029247	0.0952361
LINC02864	ENSG00000263711.6	2.12048	2.28352	1.85374	1.23184	0.218007	0.392791
WNT6	ENSG00000115596.4	18.8761	2.28352	0.898386	2.5418	0.0110283	0.0470222
ENSG00000282033	ENSG00000282033.1	0.504078	2.28305	2.36977	0.96341	0.335342	NA
CNFN	ENSG00000105427.10	2.26118	2.28292	0.998651	2.286	0.0222542	0.0784127
ENSG00000258493	ENSG00000258493.2	0.504257	2.2825	1.99969	1.14143	0.253692	NA
RPS18P1	ENSG00000225831.1	4.45701	2.28239	0.883873	2.58226	0.00981557	0.043242
ENSG00000290115	ENSG00000290115.1	0.504167	2.28226	1.95475	1.16754	0.242991	NA
STEAP2-AS1	ENSG00000227646.7	3.95255	2.28212	1.08812	2.0973	0.0359666	0.110091
LINC00237	ENSG00000225127.4	0.778563	2.28124	1.89829	1.20173	0.229467	NA
ENSG00000218029	ENSG00000218029.3	0.767323	2.2812	1.61069	1.41628	0.156693	NA
SAG	ENSG00000130561.17	1.46276	2.28118	1.63524	1.39501	0.163013	NA
RIPOR3-AS1	ENSG00000234693.1	23.5991	2.28026	0.57399	3.97264	7.10804e-05	0.00099091
ENSG00000287107	ENSG00000287107.1	0.833842	2.27982	1.93967	1.17537	0.239848	NA
LINC02537	ENSG00000283215.2	1.4458	2.27838	1.89308	1.20353	0.228773	NA
VASN	ENSG00000168140.5	862.854	2.27808	0.50649	4.49778	6.86653e-06	0.000157839
R3HDM4	ENSG00000198858.10	744.929	2.27745	0.370145	6.15287	7.60931e-10	1.35708e-07
PPP1R14B-AS1	ENSG00000256940.4	4.17892	2.27687	0.730689	3.11605	0.0018329	0.0123
GALNT14	ENSG00000158089.15	42.7331	2.2761	0.702174	3.24151	0.00118899	0.00880294
FGFR4	ENSG00000160867.15	6.21662	2.27552	0.703042	3.23668	0.00120929	0.0089248
ENSG00000271933	ENSG00000271933.1	7.28879	2.27521	1.15147	1.97591	0.0481647	0.136251
CTRB1	ENSG00000168925.12	9.07139	2.27492	0.764258	2.97664	0.00291423	0.0175786
MRPL23	ENSG00000214026.11	19.5731	2.27475	0.43846	5.18805	2.12512e-07	1.0397e-05
MIR4534	ENSG00000284266.1	1.63292	2.27441	1.27773	1.78004	0.0750699	0.18732
LINC01361	ENSG00000236268.6	0.501097	2.27215	1.95451	1.16252	0.245026	NA
ENSG00000287095	ENSG00000287095.1	86.5733	2.27187	0.683702	3.3229	0.000890871	0.00706386
GPSM3	ENSG00000213654.10	234.446	2.2718	0.476556	4.76712	1.86881e-06	5.75328e-05
ENSG00000279070	ENSG00000279070.2	1.55308	2.26993	1.19293	1.90281	0.0570647	NA
ENSG00000267398	ENSG00000267398.1	0.499827	2.26987	2.32801	0.975029	0.329546	NA
LINC00452	ENSG00000229373.9	7.35695	2.26847	0.687891	3.29772	0.00097473	0.00756799
RPL12P14	ENSG00000224321.1	2.62401	2.26765	1.0158	2.23238	0.0255896	0.0865271
HILPDA	ENSG00000135245.10	337.148	2.2676	0.462391	4.90407	9.38718e-07	3.34831e-05
ST14	ENSG00000149418.11	223.305	2.26755	0.668246	3.39328	0.000690604	0.00580107
ENDOG	ENSG00000167136.7	17.0261	2.26648	0.445699	5.08522	3.67199e-07	1.62123e-05
ENSG00000286989	ENSG00000286989.1	5.08369	2.26628	0.692003	3.27496	0.00105678	0.00805129
Y_RNA	ENSG00000206817.1	1.45708	2.26627	1.41166	1.60539	0.108407	NA
UCN	ENSG00000163794.6	6.73438	2.2656	0.658339	3.44139	0.000578729	0.00509293
ENSG00000223461	ENSG00000223461.1	10.3492	2.26551	0.499264	4.5377	5.68717e-06	0.000136356
ECEL1	ENSG00000171551.12	8.43321	2.26543	0.841514	2.69209	0.00710057	0.0340811
FBXO6	ENSG00000116663.11	24.7812	2.26529	0.441656	5.12908	2.91158e-07	1.34518e-05
LLGL2	ENSG00000073350.14	122.507	2.26423	0.580051	3.9035	9.48117e-05	0.00123562
ENSG00000254693	ENSG00000254693.1	3.77423	2.26422	1.11391	2.03268	0.042085	0.123653
RNU5A-8P	ENSG00000200972.1	1.15128	2.26416	1.63045	1.38867	0.164932	NA
IGKV1OR2-108	ENSG00000231292.6	0.816414	2.26388	1.58833	1.42532	0.154064	NA
FAM246C	ENSG00000286025.2	3.38629	2.26382	0.902693	2.50785	0.0121467	0.0504368
ENSG00000288473	ENSG00000288473.1	0.496316	2.2631	2.42032	0.935041	0.349767	NA
RHOF	ENSG00000139725.8	18.2141	2.26296	0.624536	3.62343	0.000290727	0.00300376
PRR29	ENSG00000224383.8	27.1479	2.26264	0.399628	5.66186	1.49742e-08	1.31266e-06
VWA8-AS1	ENSG00000278338.4	2.03176	2.26171	0.985345	2.29535	0.021713	0.0769854
ENSG00000286897	ENSG00000286897.1	0.496192	2.26147	1.92127	1.17707	0.239167	NA
PITPNM1	ENSG00000110697.13	776.314	2.26131	0.358533	6.30712	2.84282e-10	6.43259e-08
ENSG00000279543	ENSG00000279543.1	0.496374	2.2612	2.37301	0.952881	0.340651	NA
LYPLA2	ENSG00000011009.11	250.436	2.25885	0.314778	7.176	7.17792e-13	6.25557e-10
MIR200A	ENSG00000207607.3	0.799426	2.25847	1.88237	1.1998	0.230216	NA
ENSG00000278903	ENSG00000278903.5	0.765898	2.25797	1.94434	1.1613	0.24552	NA
YBX1P7	ENSG00000232349.2	5.36928	2.25792	0.973406	2.31961	0.020362	0.0735347
F5	ENSG00000198734.12	443.628	2.25759	0.675744	3.3409	0.00083507	0.006705
Metazoa_SRP	ENSG00000277605.1	0.825837	2.25746	1.61321	1.39936	0.161706	NA
GRB7	ENSG00000141738.14	37.2845	2.25742	0.679516	3.3221	0.000893441	0.00707611
ENSG00000253659	ENSG00000253659.2	0.76487	2.25711	1.89804	1.18918	0.234367	NA
DHCR24-DT	ENSG00000233203.6	1.10485	2.25705	1.43353	1.57447	0.11538	NA
NPM1P35	ENSG00000255213.1	0.761063	2.25509	2.32969	0.967981	0.333054	NA
ENSG00000289197	ENSG00000289197.2	1.80105	2.25506	1.67892	1.34316	0.179219	0.344269
CDK3	ENSG00000250506.9	3.21587	2.25495	0.887158	2.54176	0.0110295	0.0470222
SLC39A14	ENSG00000104635.15	5288.39	2.25448	0.443067	5.08835	3.61198e-07	1.60452e-05
FAM83F	ENSG00000133477.17	31.2505	2.25322	1.41693	1.59022	0.111786	0.247476
PLSCR3	ENSG00000187838.17	11.7128	2.2532	0.632584	3.5619	0.000368181	0.00360358
EPOP	ENSG00000273604.2	99.2621	2.25226	0.532319	4.23104	2.32613e-05	0.000418592
FAM83H	ENSG00000180921.7	109.873	2.2517	0.647985	3.47493	0.000510993	0.00464008
ENSG00000235091	ENSG00000235091.2	0.791953	2.25101	1.41363	1.59236	0.111303	NA
KIR3DX1	ENSG00000104970.11	10.8655	2.2509	1.09049	2.06411	0.0390074	0.116882
ALOX15P1	ENSG00000274114.2	4.76713	2.25088	0.72916	3.08694	0.00202225	0.0132778
MTCO3P44	ENSG00000248654.1	0.804029	2.25066	1.87801	1.19843	0.230751	NA
BTBD6P1	ENSG00000229106.1	1.15071	2.25021	1.29546	1.737	0.0823874	NA
HTR3E-AS1	ENSG00000238020.1	0.806634	2.24953	1.85521	1.21255	0.225302	NA
ITPRIP	ENSG00000148841.17	1271.65	2.24908	0.44952	5.00328	5.63619e-07	2.2603e-05
RUNX3	ENSG00000020633.19	145.86	2.24907	0.574702	3.91345	9.09875e-05	0.00119829
KRT34	ENSG00000131737.7	184.719	2.24842	0.612705	3.66966	0.000242877	0.00261623
PPIF	ENSG00000108179.14	706.724	2.24742	0.515308	4.36131	1.29284e-05	0.000262261
ENSG00000289235	ENSG00000289235.1	2.93895	2.247	1.01678	2.20992	0.0271105	0.0901457
ENSG00000279459	ENSG00000279459.1	3.44056	2.247	1.13945	1.97199	0.0486104	0.137084
ENSG00000258355	ENSG00000258355.1	6.78285	2.24666	0.753075	2.98332	0.00285141	0.0172687
ACADS	ENSG00000122971.9	76.5017	2.24609	0.313534	7.1638	7.84713e-13	6.60692e-10
YTHDF2P1	ENSG00000270503.1	1.16124	2.24495	1.19601	1.87703	0.0605135	NA
PHF21B	ENSG00000056487.16	39.8692	2.2446	0.610659	3.67571	0.000237192	0.00256567
VPS25P1	ENSG00000226755.2	0.761447	2.24453	1.6914	1.32702	0.184501	NA
LINC00602	ENSG00000281832.1	0.817956	2.24395	1.62427	1.38151	0.167122	NA
HNRNPA1P42	ENSG00000233615.1	1.15128	2.24271	1.46363	1.5323	0.125449	NA
LILRB3	ENSG00000204577.12	494.437	2.24252	0.565477	3.96572	7.31762e-05	0.00101427
ENSG00000249170	ENSG00000249170.1	1.62373	2.24225	1.38255	1.62183	0.10484	0.237063
C16orf54	ENSG00000185905.4	105.534	2.2415	0.472301	4.74592	2.07562e-06	6.26216e-05
DTX1	ENSG00000135144.8	119.623	2.24029	0.436068	5.13749	2.78434e-07	1.29071e-05
ENSG00000265844	ENSG00000265844.1	0.480845	2.24012	2.41858	0.926213	0.354335	NA
DPYSL4	ENSG00000151640.13	100.094	2.23985	0.446551	5.01589	5.27877e-07	2.14492e-05
DUXAP10	ENSG00000244306.11	54.9506	2.23959	0.618367	3.62178	0.000292585	0.00301701
MYO1G	ENSG00000136286.16	324.812	2.23921	0.525303	4.2627	2.01967e-05	0.000374864
SSTR5	ENSG00000162009.9	0.758125	2.23912	1.64414	1.36188	0.173235	NA
PKD1P4	ENSG00000205746.9	105.407	2.23902	0.428825	5.2213	1.77674e-07	9.09831e-06
ENSG00000228863	ENSG00000228863.8	47.9258	2.23871	0.66074	3.38819	0.000703554	0.00589135
ENSG00000278654	ENSG00000278654.1	0.734799	2.23796	1.92532	1.16239	0.245079	NA
UFSP1	ENSG00000176125.7	15.2287	2.2375	0.581827	3.84564	0.000120239	0.00149901
LINC02003	ENSG00000264026.2	1.54873	2.23614	1.2195	1.83365	0.066706	NA
GREP1	ENSG00000262152.7	1.92249	2.23514	1.29977	1.71964	0.0854979	0.205195
HCK	ENSG00000101336.18	766.664	2.23491	0.513472	4.35255	1.34564e-05	0.000270502
CD79A	ENSG00000105369.10	3.38134	2.23476	0.950233	2.3518	0.0186828	0.069076
IL27RA	ENSG00000104998.4	57.4518	2.23352	0.455572	4.90268	9.45396e-07	3.3655e-05
ENSG00000288988	ENSG00000288988.1	4.71147	2.23184	0.752037	2.96773	0.00300005	0.0179943
RDH10-AS1	ENSG00000250295.6	731.683	2.2314	0.539266	4.13784	3.50588e-05	0.000573293
PAXX	ENSG00000148362.11	59.1697	2.23099	0.380813	5.85851	4.6705e-09	5.25127e-07
SECTM1	ENSG00000141574.8	272.707	2.23023	0.47533	4.69197	2.70588e-06	7.59409e-05
C11orf86	ENSG00000173237.5	6.02282	2.23012	0.82188	2.71344	0.00665884	0.0325296
BICDL2	ENSG00000162069.16	22.6932	2.22984	0.711981	3.13188	0.00173691	0.0118024
[truncated: 47,708 more rows]

## Sheet: TL-upreg genes
gene_name	GeneID	baseMean	log2FoldChange	lfcSE	stat	pvalue	padj
TSPO	ENSG00000100300.18	258.095	3.38684	0.384584	8.80651	1.29107e-18	2.33709e-14
ZDHHC8	ENSG00000099904.16	575.439	1.5174	0.18226	8.32548	8.39903e-17	7.60196e-13
NR2F6	ENSG00000160113.6	252.791	1.84844	0.224773	8.22358	1.97515e-16	1.43017e-12
RHOC	ENSG00000155366.17	1291.96	1.66923	0.208524	8.00499	1.1948e-15	7.20941e-12
SLC39A3	ENSG00000141873.11	99.5879	2.52662	0.318517	7.93248	2.14819e-15	8.56588e-12
HIC1	ENSG00000177374.13	832.622	1.62011	0.208937	7.75408	8.89896e-15	2.47829e-11
ESRRA	ENSG00000173153.17	180.322	2.1814	0.283294	7.70012	1.35935e-14	3.28093e-11
BBLN	ENSG00000171159.5	85.7364	3.0176	0.400462	7.5353	4.8722e-14	9.79961e-11
IER2	ENSG00000160888.7	317.77	2.65564	0.356668	7.44569	9.644e-14	1.66262e-10
RNPEPL1	ENSG00000142327.13	604.862	1.65371	0.222884	7.41963	1.17446e-13	1.77167e-10
H2AX	ENSG00000188486.4	206.321	2.69178	0.363116	7.413	1.23473e-13	1.78809e-10
SOCS3	ENSG00000184557.4	4722.84	4.50854	0.612171	7.36483	1.77369e-13	2.34969e-10
SLC25A39	ENSG00000013306.16	537.327	1.92821	0.261811	7.3649	1.77283e-13	2.34969e-10
CCDC107	ENSG00000159884.12	72.8058	2.93944	0.400806	7.3338	2.23711e-13	2.75683e-10
SLC25A22	ENSG00000177542.11	135.98	2.42552	0.330857	7.331	2.28441e-13	2.75683e-10
LRFN4	ENSG00000173621.9	91.2831	2.99656	0.409747	7.31319	2.60867e-13	2.95138e-10
PSENEN	ENSG00000205155.8	60.9894	2.60165	0.355552	7.31721	2.53179e-13	2.95138e-10
SLC26A1	ENSG00000145217.14	101.766	1.78985	0.246712	7.25479	4.02288e-13	4.04568e-10
COL18A1	ENSG00000182871.16	5183.07	2.45308	0.340291	7.20878	5.64568e-13	5.52423e-10
KLF16	ENSG00000129911.9	162.721	2.5628	0.357209	7.1745	7.25704e-13	6.25557e-10
CAPN15	ENSG00000103326.12	728.494	2.46091	0.342666	7.18166	6.88694e-13	6.25557e-10
LYPLA2	ENSG00000011009.11	250.436	2.25885	0.314778	7.176	7.17792e-13	6.25557e-10
ACADS	ENSG00000122971.9	76.5017	2.24609	0.313534	7.1638	7.84713e-13	6.60692e-10
TMEM115	ENSG00000126062.4	368.528	1.60375	0.224448	7.14532	8.97843e-13	6.91606e-10
REXO1	ENSG00000079313.15	445.594	1.56419	0.218887	7.14608	8.92905e-13	6.91606e-10
AP5Z1	ENSG00000242802.9	420.136	1.80401	0.253719	7.11027	1.15819e-12	8.5574e-10
ZC3H3	ENSG00000014164.7	270.629	1.90238	0.270243	7.03951	1.92914e-12	1.36946e-09
GLIS2	ENSG00000126603.9	263.291	1.51338	0.217419	6.96066	3.38678e-12	2.15114e-09
NAPRT	ENSG00000147813.16	68.8122	2.54394	0.366684	6.9377	3.98534e-12	2.48768e-09
KIFC2	ENSG00000167702.13	89.5904	1.72156	0.249323	6.90494	5.02245e-12	2.88623e-09
GAA	ENSG00000171298.13	1111.63	1.52621	0.220939	6.90782	4.92141e-12	2.88623e-09
ARMC5	ENSG00000140691.18	142.232	1.57749	0.22857	6.90155	5.14394e-12	2.90987e-09
MFSD3	ENSG00000167700.9	48.6432	2.06692	0.300122	6.88696	5.6998e-12	3.1747e-09
CTDSP1	ENSG00000144579.8	1259.98	1.7783	0.259075	6.86402	6.69489e-12	3.67245e-09
FAAP100	ENSG00000185504.17	283.054	1.88539	0.275408	6.84582	7.60378e-12	4.10877e-09
DYNLT4	ENSG00000188396.4	104.562	3.51172	0.51417	6.82988	8.49865e-12	4.52478e-09
NBL1	ENSG00000158747.15	1440.35	2.15001	0.316722	6.78831	1.13452e-11	5.70472e-09
SCARF2	ENSG00000244486.9	425.657	1.99872	0.294765	6.78074	1.19565e-11	5.84961e-09
ADAMTS4	ENSG00000158859.10	4493.42	3.87492	0.572601	6.76723	1.31274e-11	6.33686e-09
ALKBH7	ENSG00000125652.8	77.1253	1.99921	0.297734	6.71475	1.88392e-11	8.31771e-09
CHRNA10	ENSG00000129749.3	37.6363	2.13433	0.318969	6.69135	2.21115e-11	9.47116e-09
BAD	ENSG00000002330.14	123.203	1.77944	0.265965	6.69053	2.22365e-11	9.47116e-09
TMEM250	ENSG00000238227.8	321.897	1.72582	0.257896	6.69195	2.20212e-11	9.47116e-09
JUNB	ENSG00000171223.6	2711.13	3.1332	0.46863	6.68587	2.29553e-11	9.66365e-09
GPAA1	ENSG00000197858.11	540.097	1.77756	0.267337	6.64913	2.9483e-11	1.186e-08
MOGS	ENSG00000115275.15	515.295	1.73323	0.261556	6.62663	3.43444e-11	1.33699e-08
VSIR	ENSG00000107738.20	1858.1	1.68267	0.25406	6.62309	3.51757e-11	1.35479e-08
PIM3	ENSG00000198355.5	698.311	2.72828	0.412084	6.62068	3.57552e-11	1.36261e-08
RFNG	ENSG00000169733.12	235.807	1.74011	0.263236	6.61047	3.83091e-11	1.44067e-08
GNB2	ENSG00000172354.10	1627.96	1.85236	0.280492	6.60396	4.00325e-11	1.47891e-08
ATG4D	ENSG00000130734.10	87.1613	1.70522	0.258309	6.60147	4.0711e-11	1.48879e-08
TSSC4	ENSG00000184281.15	151.522	1.79559	0.272349	6.59297	4.31116e-11	1.56081e-08
TSC22D4	ENSG00000166925.9	554.468	1.69767	0.258039	6.57914	4.73177e-11	1.69613e-08
FBXL6	ENSG00000182325.11	59.2987	2.43925	0.371373	6.56819	5.09317e-11	1.78094e-08
HIGD2A	ENSG00000146066.3	176.937	1.58232	0.241035	6.56468	5.21432e-11	1.78094e-08
APRT	ENSG00000198931.11	201.855	2.38639	0.364361	6.54952	5.77232e-11	1.90574e-08
MIR23AHG	ENSG00000267519.6	2331.58	2.03209	0.310125	6.55248	5.65874e-11	1.90574e-08
S100A16	ENSG00000188643.11	740.269	1.92587	0.295164	6.52474	6.81182e-11	2.16329e-08
ENSG00000280152	ENSG00000280152.1	175.169	1.89326	0.290466	6.518	7.1251e-11	2.22377e-08
PUSL1	ENSG00000169972.12	37.0137	2.21907	0.341245	6.50286	7.88052e-11	2.41785e-08
ENSG00000265678	ENSG00000265678.1	17.9993	2.62979	0.405585	6.48394	8.93595e-11	2.69602e-08
C1orf122	ENSG00000197982.14	113.329	2.02331	0.313061	6.46297	1.02666e-10	2.9517e-08
RPP25L	ENSG00000164967.10	38.3302	1.75414	0.27139	6.46355	1.02273e-10	2.9517e-08
SLC17A9	ENSG00000101194.18	220.267	2.29929	0.356859	6.44315	1.17022e-10	3.28422e-08
CLUH	ENSG00000132361.18	810.588	1.54982	0.241828	6.40876	1.46711e-10	3.90553e-08
TELO2	ENSG00000100726.15	185.423	2.164	0.339279	6.37823	1.79144e-10	4.63267e-08
CLDN5	ENSG00000184113.10	255.513	2.44613	0.384047	6.36936	1.89824e-10	4.8578e-08
CCDC86	ENSG00000110104.13	222.688	1.57417	0.247327	6.36474	1.9562e-10	4.95262e-08
ADAM8	ENSG00000151651.16	429.495	3.97579	0.624808	6.36322	1.97569e-10	4.96722e-08
CHI3L1	ENSG00000133048.13	707.932	3.91482	0.615597	6.35939	2.02562e-10	5.02297e-08
SLC25A34	ENSG00000162461.8	46.4863	1.91177	0.301351	6.34398	2.23903e-10	5.40413e-08
MRPL12	ENSG00000262814.8	23.3079	3.28262	0.518616	6.32957	2.4584e-10	5.85553e-08
NPDC1	ENSG00000107281.10	334.04	2.07694	0.328387	6.32467	2.53781e-10	6.00515e-08
YDJC	ENSG00000161179.14	65.8527	2.35881	0.373086	6.32242	2.57507e-10	6.01786e-08
SLC52A2	ENSG00000185803.12	170.698	2.38222	0.377659	6.30785	2.82931e-10	6.43259e-08
PITPNM1	ENSG00000110697.13	776.314	2.26131	0.358533	6.30712	2.84282e-10	6.43259e-08
DGKQ	ENSG00000145214.14	254.66	1.51842	0.241521	6.28692	3.23834e-10	7.2371e-08
ENSG00000268670	ENSG00000268670.1	27.6728	2.33435	0.371652	6.28102	3.36367e-10	7.47106e-08
BRAT1	ENSG00000106009.16	287.072	1.65876	0.264357	6.27471	3.50293e-10	7.68607e-08
MIIP	ENSG00000116691.11	202.136	1.6845	0.269223	6.25691	3.92674e-10	8.56409e-08
MFSD10	ENSG00000109736.15	282.204	2.32611	0.371987	6.25321	4.02092e-10	8.61382e-08
SBNO2	ENSG00000064932.16	2697.41	2.46906	0.395135	6.24865	4.14017e-10	8.71457e-08
MARS2	ENSG00000247626.5	118.819	1.83041	0.292902	6.2492	4.12556e-10	8.71457e-08
WDR81	ENSG00000167716.19	931.911	1.51339	0.242526	6.24013	4.37209e-10	9.04498e-08
MAP1S	ENSG00000130479.11	511.206	1.63402	0.262416	6.22681	4.76025e-10	9.68203e-08
CSF3	ENSG00000108342.13	1812.78	8.73673	1.40366	6.22426	4.83837e-10	9.71401e-08
CLEC11A	ENSG00000105472.14	162.474	1.5885	0.25521	6.22428	4.8376e-10	9.71401e-08
CDR2L	ENSG00000109089.7	424.206	1.53959	0.247377	6.22367	4.85647e-10	9.71401e-08
RPL18A	ENSG00000105640.13	2207.93	1.8866	0.303608	6.21392	5.16779e-10	1.01682e-07
EEF1D	ENSG00000104529.19	687.323	1.68741	0.27219	6.19938	5.66872e-10	1.10339e-07
FBXL19	ENSG00000099364.18	384.36	1.7446	0.281727	6.19252	5.92092e-10	1.14022e-07
GPSM1	ENSG00000160360.13	551.612	1.73324	0.280668	6.17539	6.6e-10	1.23806e-07
MIR3605	ENSG00000284154.1	27.8109	2.73337	0.442977	6.17045	6.80939e-10	1.26424e-07
MMP17	ENSG00000198598.7	94.6981	2.66013	0.431608	6.16331	7.12413e-10	1.31593e-07
R3HDM4	ENSG00000198858.10	744.929	2.27745	0.370145	6.15287	7.60931e-10	1.35708e-07
TIGD5	ENSG00000179886.6	108.823	1.83638	0.298715	6.14761	7.86611e-10	1.38245e-07
MAP3K11	ENSG00000173327.8	914.278	1.58021	0.257093	6.14648	7.9223e-10	1.3856e-07
TMEM129	ENSG00000168936.11	323.309	1.7362	0.283532	6.12347	9.15612e-10	1.54647e-07
EIF4A1	ENSG00000161960.16	276.461	1.70968	0.279224	6.12299	9.18383e-10	1.54647e-07
TCIRG1	ENSG00000110719.11	853.463	2.1721	0.355261	6.11409	9.71122e-10	1.60541e-07
HOMER3	ENSG00000051128.19	238.82	1.53828	0.251877	6.10725	1.01362e-09	1.6605e-07
SPATA2L	ENSG00000158792.16	80.3284	2.72595	0.446539	6.10462	1.03047e-09	1.6805e-07
HPS6	ENSG00000166189.8	188.625	1.50913	0.24748	6.09798	1.0742e-09	1.73618e-07
TNFRSF12A	ENSG00000006327.14	521.902	2.12293	0.348207	6.09676	1.08241e-09	1.74167e-07
LRG1	ENSG00000171236.10	347.926	6.03607	0.990418	6.09446	1.09806e-09	1.75903e-07
RTEL1-TNFRSF6B	ENSG00000026036.23	69.8338	2.08314	0.342344	6.08494	1.16534e-09	1.85044e-07
THOP1	ENSG00000172009.15	260.932	1.52486	0.251404	6.06535	1.31668e-09	2.0255e-07
TTLL12	ENSG00000100304.13	509.502	1.70967	0.282437	6.05328	1.41923e-09	2.14987e-07
H1-10	ENSG00000184897.6	177.634	2.19153	0.36217	6.05112	1.43841e-09	2.15836e-07
ADGRG3	ENSG00000182885.17	620.54	3.80184	0.62938	6.04061	1.53537e-09	2.26915e-07
SSBP4	ENSG00000130511.16	364.442	2.10867	0.349148	6.03947	1.54619e-09	2.27553e-07
ZNF628	ENSG00000197483.10	93.1651	1.71078	0.283402	6.03659	1.57405e-09	2.29785e-07
RPS5	ENSG00000083845.9	1989.55	1.64413	0.272599	6.03131	1.62632e-09	2.36463e-07
BLOC1S1	ENSG00000135441.8	82.9675	1.8273	0.30313	6.02811	1.65892e-09	2.39281e-07
C19orf71	ENSG00000183397.6	47.4211	2.47963	0.411559	6.02498	1.6913e-09	2.41134e-07
LDLR	ENSG00000130164.14	2544.25	2.03955	0.338586	6.02374	1.70436e-09	2.41134e-07
TEAD4	ENSG00000197905.10	235.419	2.00403	0.332702	6.02349	1.70692e-09	2.41134e-07
SLC35E4	ENSG00000100036.13	103.397	1.54946	0.257214	6.02402	1.70141e-09	2.41134e-07
SAMD11P1	ENSG00000262480.2	11.2833	3.19205	0.530446	6.01767	1.76947e-09	2.46392e-07
TWF2	ENSG00000247596.10	155.447	1.81389	0.301709	6.01205	1.83192e-09	2.53141e-07
SPHK1	ENSG00000176170.14	356.006	3.02835	0.503805	6.01095	1.84437e-09	2.53891e-07
NCLN	ENSG00000125912.11	645.057	2.14698	0.357308	6.00878	1.86927e-09	2.56346e-07
PRR5	ENSG00000186654.21	169.449	1.89103	0.315103	6.00132	1.9572e-09	2.66385e-07
ARPC4	ENSG00000241553.13	933.347	1.57487	0.262607	5.99707	2.00904e-09	2.72416e-07
RIN1	ENSG00000174791.11	129.004	2.58704	0.431566	5.99455	2.04052e-09	2.74763e-07
MMP1	ENSG00000196611.6	402.987	7.99188	1.33465	5.98801	2.12426e-09	2.82745e-07
ENSG00000227512	ENSG00000227512.1	49.1073	1.58677	0.265355	5.9798	2.23406e-09	2.94117e-07
FASN	ENSG00000169710.9	2308.01	1.77629	0.297108	5.97861	2.2505e-09	2.95207e-07
NUDT16L1	ENSG00000168101.15	75.5474	1.52342	0.25504	5.97326	2.32554e-09	3.03949e-07
RND1	ENSG00000172602.11	35.0053	4.45606	0.746826	5.96666	2.42154e-09	3.14228e-07
AATK	ENSG00000181409.14	195.7	2.38522	0.400057	5.96219	2.48876e-09	3.19515e-07
ETHE1	ENSG00000105755.8	111.678	1.78801	0.30065	5.94713	2.72877e-09	3.44225e-07
PSMB10	ENSG00000205220.12	42.1737	1.86283	0.313308	5.9457	2.7528e-09	3.4605e-07
PLK3	ENSG00000173846.13	601.57	2.4305	0.409543	5.93467	2.94439e-09	3.66319e-07
HMOX1	ENSG00000100292.18	1189.84	3.91327	0.659475	5.93392	2.95794e-09	3.66744e-07
SLC2A6	ENSG00000160326.14	90.0993	2.84051	0.478854	5.93189	2.99474e-09	3.67531e-07
RPS9	ENSG00000170889.14	1522.44	1.64227	0.27737	5.92086	3.20266e-09	3.89091e-07
ENSG00000290041	ENSG00000290041.1	52.7215	3.71148	0.627254	5.91703	3.27805e-09	3.96919e-07
ZNF524	ENSG00000171443.7	74.1255	1.67505	0.283405	5.91044	3.41194e-09	4.07676e-07
PKMYT1	ENSG00000127564.17	13.097	3.10964	0.526454	5.90676	3.48904e-09	4.12802e-07
SPNS2	ENSG00000183018.9	213.704	1.62239	0.27465	5.90712	3.4814e-09	4.12802e-07
ENSG00000274737	ENSG00000274737.1	50.7899	2.01273	0.342324	5.8796	4.11264e-09	4.72679e-07
CEBPD	ENSG00000221869.5	2013.06	2.61978	0.446145	5.87202	4.30516e-09	4.91685e-07
PKD1	ENSG00000008710.20	3770.23	1.54316	0.263035	5.86676	4.44402e-09	5.04361e-07
PAXX	ENSG00000148362.11	59.1697	2.23099	0.380813	5.85851	4.6705e-09	5.25127e-07
ZBED6	ENSG00000257315.4	129.387	1.90931	0.326158	5.85395	4.8002e-09	5.38039e-07
PHC2	ENSG00000134686.20	2676.94	1.65489	0.282722	5.85342	4.8157e-09	5.3811e-07
RHOG	ENSG00000177105.10	600.362	2.1629	0.369792	5.84897	4.94615e-09	5.49296e-07
UNC13D	ENSG00000092929.13	278.593	2.39109	0.409044	5.84557	5.04843e-09	5.57995e-07
ENSG00000274717	ENSG00000274717.1	23.7814	3.54686	0.607195	5.84137	5.1772e-09	5.68206e-07
ALDH16A1	ENSG00000161618.10	148.061	1.78809	0.307098	5.82254	5.796e-09	6.25321e-07
JOSD2	ENSG00000161677.12	106.715	1.65774	0.284918	5.81831	5.94463e-09	6.36743e-07
ELK1	ENSG00000126767.18	464.294	1.85497	0.319073	5.81363	6.11312e-09	6.5286e-07
WDR90	ENSG00000161996.19	252.088	1.56575	0.269383	5.81237	6.15961e-09	6.5589e-07
ENG	ENSG00000106991.14	2705.54	1.84481	0.317567	5.80919	6.27762e-09	6.66496e-07
SP6	ENSG00000189120.5	17.7292	3.36324	0.579153	5.80717	6.35362e-09	6.72592e-07
SLC7A5	ENSG00000103257.9	659.784	3.61348	0.622685	5.80307	6.51118e-09	6.83277e-07
APBA3	ENSG00000011132.12	191.838	1.56206	0.269172	5.80318	6.50682e-09	6.83277e-07
EHD1	ENSG00000110047.18	1730.7	1.56438	0.269789	5.79852	6.69023e-09	7.00037e-07
MYC	ENSG00000136997.21	1090.41	1.78981	0.309329	5.78611	7.20359e-09	7.47274e-07
ZDHHC18	ENSG00000204160.12	636.288	1.66716	0.288752	5.77369	7.75533e-09	7.95394e-07
CTSD	ENSG00000117984.15	1070.79	2.3155	0.402533	5.75232	8.80247e-09	8.90181e-07
FPR1	ENSG00000171051.10	1035.16	3.76797	0.655277	5.75019	8.91408e-09	8.98956e-07
SOX18	ENSG00000203883.7	224.562	2.04388	0.355802	5.74445	9.2219e-09	9.24847e-07
TICAM1	ENSG00000127666.11	209.028	1.58094	0.275421	5.74008	9.46343e-09	9.38669e-07
SNHG15	ENSG00000232956.10	126.228	1.88853	0.329138	5.73779	9.59185e-09	9.48807e-07
XIRP1	ENSG00000168334.9	108.211	4.0069	0.69876	5.7343	9.79176e-09	9.63318e-07
DNAH17	ENSG00000187775.17	250.568	2.37964	0.41506	5.73324	9.85321e-09	9.64123e-07
OSM	ENSG00000099985.4	527.687	7.69481	1.34236	5.73228	9.90872e-09	9.66941e-07
SCARF1	ENSG00000074660.17	331.243	2.22224	0.388044	5.72677	1.02359e-08	9.82969e-07
EGFL7	ENSG00000172889.16	797.652	1.79698	0.313766	5.72712	1.0215e-08	9.82969e-07
C11orf96	ENSG00000187479.9	2066.48	2.38582	0.417073	5.72039	1.0628e-08	1.01792e-06
TRMT61A	ENSG00000166166.13	292.76	1.607	0.281499	5.70872	1.13827e-08	1.07039e-06
RELB	ENSG00000104856.15	424.09	2.04103	0.357822	5.70404	1.17003e-08	1.08614e-06
AGTRAP	ENSG00000177674.16	411.544	2.06347	0.361991	5.70032	1.19582e-08	1.10443e-06
INTS5	ENSG00000185085.2	205.483	1.65196	0.289989	5.69664	1.22192e-08	1.1228e-06
SERTAD1	ENSG00000197019.5	131.995	2.57452	0.452832	5.68537	1.3053e-08	1.18403e-06
TOMM40	ENSG00000130204.13	377.78	1.81808	0.319803	5.68499	1.30817e-08	1.18403e-06
ENSG00000268858	ENSG00000268858.2	201.469	1.50065	0.264045	5.6833	1.32117e-08	1.19281e-06
APC2	ENSG00000115266.12	52.7368	1.50288	0.264926	5.67282	1.40462e-08	1.25558e-06
TOR4A	ENSG00000198113.3	202.559	2.33016	0.411477	5.66293	1.48813e-08	1.30767e-06
PRR29	ENSG00000224383.8	27.1479	2.26264	0.399628	5.66186	1.49742e-08	1.31266e-06
ENSG00000279660	ENSG00000279660.1	28.7416	1.96742	0.347844	5.65603	1.54916e-08	1.34654e-06
TST	ENSG00000128311.14	91.4652	2.11062	0.373396	5.6525	1.58132e-08	1.35986e-06
TRIM8-DT	ENSG00000272933.1	101.596	2.07444	0.367066	5.65141	1.59139e-08	1.36528e-06
ENSG00000224888	ENSG00000224888.4	84.0431	1.82616	0.323774	5.64023	1.69819e-08	1.43984e-06
SLC11A1	ENSG00000018280.17	1650.56	3.70132	0.658269	5.62281	1.87876e-08	1.57816e-06
RAB24	ENSG00000169228.14	34.0375	1.95551	0.347982	5.61957	1.91438e-08	1.60065e-06
BAIAP3	ENSG00000007516.14	26.6811	2.42682	0.43224	5.61452	1.97113e-08	1.64431e-06
SCARNA21	ENSG00000252835.1	116.937	2.38048	0.424149	5.61238	1.99566e-08	1.66094e-06
PRELID1	ENSG00000169230.10	284.68	1.716	0.306014	5.6076	2.05155e-08	1.69964e-06
RAVER1	ENSG00000161847.14	161.837	1.77819	0.317278	5.60451	2.08846e-08	1.72234e-06
RASD1	ENSG00000108551.5	565.965	2.80446	0.500741	5.60061	2.13596e-08	1.74955e-06
FAM43A	ENSG00000185112.6	719.203	1.61151	0.288215	5.59135	2.25309e-08	1.82485e-06
ZFP36	ENSG00000128016.7	3964.46	2.15494	0.385478	5.59031	2.26665e-08	1.82766e-06
SCRIB	ENSG00000180900.20	513.464	1.76231	0.315526	5.58531	2.33289e-08	1.87273e-06
RIPOR3	ENSG00000042062.13	440.629	2.43427	0.436053	5.58251	2.37066e-08	1.89047e-06
RNF126	ENSG00000070423.18	197.225	2.00671	0.359891	5.57589	2.46273e-08	1.93663e-06
ID3	ENSG00000117318.9	625.087	1.99118	0.357169	5.57489	2.47683e-08	1.93916e-06
SLC49A3	ENSG00000169026.13	76.5612	2.00661	0.360263	5.56983	2.54989e-08	1.98104e-06
ICAM1	ENSG00000090339.9	1336.72	3.5756	0.642625	5.56406	2.63569e-08	2.02596e-06
CXCL2	ENSG00000081041.9	418.722	3.3225	0.597455	5.56108	2.68109e-08	2.05214e-06
CARD19	ENSG00000165233.18	264.172	1.59555	0.287599	5.54782	2.89251e-08	2.18623e-06
C19orf48	ENSG00000167747.17	103.987	1.95971	0.354299	5.53123	3.17992e-08	2.34705e-06
POR	ENSG00000127948.16	925.991	1.71855	0.310726	5.53076	3.18838e-08	2.34705e-06
TMEM147	ENSG00000105677.12	208.804	1.94127	0.351212	5.52735	3.251e-08	2.37776e-06
ENSG00000261442	ENSG00000261442.1	25.446	2.11023	0.381887	5.52579	3.28011e-08	2.3894e-06
BCL3	ENSG00000069399.15	836.712	2.70662	0.49025	5.5209	3.37277e-08	2.44705e-06
THEM6	ENSG00000130193.8	93.0281	1.66031	0.300829	5.51912	3.40703e-08	2.46696e-06
BCAR1	ENSG00000050820.17	2120.2	1.52575	0.276529	5.51751	3.43839e-08	2.48122e-06
TALAM1	ENSG00000289740.1	149.744	1.82532	0.331283	5.50986	3.59123e-08	2.57344e-06
PGGHG	ENSG00000142102.16	411.074	1.93745	0.353021	5.48819	4.06066e-08	2.84356e-06
COL18A1-AS1	ENSG00000183535.9	247.832	1.99001	0.362627	5.48776	4.07063e-08	2.84504e-06
ENSG00000261512	ENSG00000261512.2	55.9139	1.92711	0.351379	5.4844	4.14864e-08	2.87735e-06
NUDT22	ENSG00000149761.9	106.907	1.85112	0.337664	5.48215	4.20193e-08	2.90318e-06
CDC42EP5	ENSG00000167617.3	55.5843	2.31101	0.421585	5.48173	4.21193e-08	2.90454e-06
S1PR4	ENSG00000125910.6	37.2325	4.31934	0.788108	5.48065	4.2377e-08	2.91053e-06
RGS16	ENSG00000143333.7	492.808	3.05463	0.557463	5.47951	4.26508e-08	2.91896e-06
FURIN	ENSG00000140564.13	1669.89	1.66106	0.303291	5.47679	4.33103e-08	2.95293e-06
C15orf62	ENSG00000188277.10	68.3302	1.51637	0.276937	5.47553	4.36208e-08	2.96294e-06
ENSG00000231073	ENSG00000231073.1	11.7024	3.38313	0.618046	5.47392	4.4019e-08	2.98439e-06
TMEM132A	ENSG00000006118.15	385.403	3.12586	0.571139	5.47303	4.42407e-08	2.99381e-06
MIDN	ENSG00000167470.14	2178.69	1.91564	0.350054	5.47242	4.43926e-08	2.99849e-06
SCAND1	ENSG00000171222.11	107.686	2.01434	0.368685	5.46359	4.66612e-08	3.13418e-06
JAK3	ENSG00000105639.21	706.769	2.60001	0.476914	5.45175	4.98769e-08	3.31713e-06
UBE2S	ENSG00000108106.14	191.339	1.6567	0.304053	5.44873	5.07311e-08	3.34548e-06
MBD3	ENSG00000071655.18	374.99	1.69659	0.311592	5.44491	5.18311e-08	3.39944e-06
ADAT3	ENSG00000213638.6	28.6315	2.99236	0.549669	5.44393	5.21191e-08	3.41215e-06
UBTD1	ENSG00000165886.5	162.613	1.64845	0.303917	5.42401	5.82768e-08	3.7811e-06
MFSD12	ENSG00000161091.14	806.631	1.65656	0.305817	5.41684	6.06614e-08	3.90087e-06
SIX5	ENSG00000177045.11	76.7219	1.60106	0.295779	5.41301	6.19731e-08	3.97442e-06
NIBAN2	ENSG00000136830.12	3911.51	1.57054	0.290664	5.40328	6.54317e-08	4.17058e-06
RARA	ENSG00000131759.18	878.367	1.64772	0.305397	5.39534	6.83941e-08	4.3441e-06
RECQL4	ENSG00000160957.15	78.7278	1.62431	0.301082	5.39492	6.85542e-08	4.34665e-06
CSRNP1	ENSG00000144655.15	805.039	2.42819	0.450356	5.39172	6.97857e-08	4.40929e-06
ITGAX	ENSG00000140678.17	1513.86	3.43652	0.63802	5.38623	7.19514e-08	4.5068e-06
IL11	ENSG00000095752.7	314.983	8.64657	1.60648	5.38233	7.35298e-08	4.58978e-06
ELL	ENSG00000105656.13	761.73	1.77953	0.330716	5.38082	7.41453e-08	4.62023e-06
COX8A	ENSG00000176340.4	117.945	1.89467	0.35221	5.37937	7.47458e-08	4.64965e-06
CXCL8	ENSG00000169429.12	8733.56	6.92047	1.28693	5.37752	7.5518e-08	4.68963e-06
SNAI1	ENSG00000124216.4	120.697	3.57376	0.665303	5.37163	7.80263e-08	4.82059e-06
SEMA6B	ENSG00000167680.17	922.283	2.44771	0.455714	5.37116	7.8233e-08	4.82513e-06
TMED1	ENSG00000099203.7	45.3002	1.97984	0.368895	5.36695	8.00797e-08	4.8994e-06
MRM1	ENSG00000278619.5	70.255	1.68563	0.314081	5.36687	8.01139e-08	4.8994e-06
ESPN	ENSG00000187017.18	42.7101	4.84742	0.903523	5.36502	8.09383e-08	4.93315e-06
P2RY11	ENSG00000244165.2	42.0418	1.62805	0.303529	5.36373	8.15194e-08	4.96021e-06
PTGES	ENSG00000148344.11	218.125	3.80298	0.709489	5.36017	8.31458e-08	5.03349e-06
DNPH1	ENSG00000112667.13	91.511	1.82516	0.340623	5.35831	8.4003e-08	5.06031e-06
TREH	ENSG00000118094.12	146.794	1.72911	0.322988	5.35347	8.62823e-08	5.18037e-06
PHETA1	ENSG00000198324.14	268.409	1.61252	0.301287	5.35209	8.69455e-08	5.19435e-06
WDR4	ENSG00000160193.12	191.068	1.60985	0.301021	5.34796	8.89511e-08	5.25349e-06
MSC	ENSG00000178860.9	113.997	2.80861	0.525767	5.34193	9.19597e-08	5.40473e-06
NECTIN2	ENSG00000130202.10	1106.49	1.64165	0.307643	5.33623	9.49002e-08	5.54156e-06
HES4	ENSG00000188290.11	128.797	1.60176	0.300149	5.33656	9.47243e-08	5.54156e-06
ISOC2	ENSG00000063241.8	220.998	1.60298	0.300683	5.33115	9.75913e-08	5.65311e-06
IKBKG	ENSG00000269335.7	52.5659	1.84246	0.345846	5.32739	9.96355e-08	5.75312e-06
ATP6V0C	ENSG00000185883.12	24.3971	4.42605	0.83106	5.32578	1.0052e-07	5.79497e-06
MIR3173	ENSG00000264607.1	7.44148	3.67275	0.689724	5.32495	1.0098e-07	5.81219e-06
SLC16A3	ENSG00000141526.18	1078.81	2.77664	0.521846	5.32081	1.03308e-07	5.89516e-06
GMPPB	ENSG00000173540.14	292.959	1.569	0.294889	5.32065	1.03398e-07	5.89516e-06
ZSWIM4	ENSG00000132003.10	149.412	2.06503	0.388478	5.3157	1.06249e-07	6.02922e-06
MCEMP1	ENSG00000183019.8	202.014	5.6077	1.05635	5.30855	1.105e-07	6.25085e-06
GRINA	ENSG00000178719.17	1684.44	1.88972	0.356046	5.30753	1.1112e-07	6.27613e-06
EIF5A	ENSG00000132507.18	2339.81	1.63193	0.30755	5.30623	1.11915e-07	6.30136e-06
IER5L	ENSG00000188483.8	225.208	1.69318	0.319169	5.30498	1.12684e-07	6.33478e-06
ZC3H12A	ENSG00000163874.11	541.098	2.67023	0.504693	5.2908	1.2178e-07	6.75177e-06
RPL8	ENSG00000161016.18	2410.54	1.58329	0.299815	5.2809	1.28551e-07	7.06229e-06
GALK1	ENSG00000108479.13	101.768	1.81513	0.343994	5.27664	1.31577e-07	7.20666e-06
SOCS1	ENSG00000185338.7	130.946	3.43282	0.651896	5.26591	1.39499e-07	7.54923e-06
RN7SKP16	ENSG00000222112.1	127.746	1.97926	0.375931	5.26495	1.40224e-07	7.5771e-06
TTYH3	ENSG00000136295.15	1460.59	1.61103	0.306296	5.25972	1.44278e-07	7.74994e-06
IER3	ENSG00000137331.12	1437.67	2.89025	0.54956	5.2592	1.4468e-07	7.76001e-06
NAMPT	ENSG00000105835.13	27322.5	3.30242	0.628084	5.25793	1.45689e-07	7.80253e-06
PNP	ENSG00000198805.13	695.835	2.54892	0.485157	5.25382	1.4898e-07	7.94355e-06
CCDC71L	ENSG00000253276.5	3176.32	3.17409	0.604359	5.25199	1.50465e-07	7.9641e-06
MIR7845	ENSG00000277590.1	7.97346	3.75358	0.714738	5.25169	1.5071e-07	7.96429e-06
HSPA6	ENSG00000173110.8	397.682	3.60524	0.686523	5.25145	1.50909e-07	7.96429e-06
TSEN34	ENSG00000170892.13	202.428	1.61355	0.30765	5.24476	1.56487e-07	8.22107e-06
FAAH	ENSG00000117480.16	39.9116	2.19789	0.419312	5.24166	1.59138e-07	8.33781e-06
SH3TC1	ENSG00000125089.18	507.427	2.46807	0.471218	5.23764	1.62641e-07	8.46015e-06
SLC1A5	ENSG00000105281.12	792.737	1.70229	0.325191	5.23472	1.65232e-07	8.58259e-06
SDF2L1	ENSG00000128228.5	110.357	2.48082	0.474148	5.23216	1.67545e-07	8.65305e-06
PKD1P4	ENSG00000205746.9	105.407	2.23902	0.428825	5.2213	1.77674e-07	9.09831e-06
INAFM1	ENSG00000257704.4	285.829	1.85216	0.354724	5.2214	1.77576e-07	9.09831e-06
TFR2	ENSG00000106327.13	14.319	2.71798	0.520853	5.21833	1.80546e-07	9.2323e-06
SNAI3	ENSG00000185669.6	26.8061	1.54837	0.296743	5.21788	1.80984e-07	9.24169e-06
ARHGAP45	ENSG00000180448.11	360.473	1.94547	0.373172	5.21333	1.85477e-07	9.44447e-06
IL1B	ENSG00000125538.12	1593.96	5.56188	1.0674	5.2107	1.88128e-07	9.52586e-06
SNRPB	ENSG00000125835.20	510.957	1.61294	0.31028	5.19835	2.01063e-07	1.00404e-05
ENSG00000287427	ENSG00000287427.1	127.066	1.94588	0.374676	5.1935	2.06375e-07	1.02356e-05
CSNK1G2-AS1	ENSG00000180846.8	20.2411	2.64192	0.508771	5.19275	2.07214e-07	1.02486e-05
DHX34	ENSG00000134815.19	501.691	1.60209	0.30861	5.1913	2.08831e-07	1.03004e-05
IL6	ENSG00000136244.12	653.02	3.49518	0.673421	5.19019	2.10079e-07	1.03275e-05
GALE	ENSG00000117308.15	127.076	1.68417	0.324491	5.19018	2.10089e-07	1.03275e-05
MRPL23	ENSG00000214026.11	19.5731	2.27475	0.43846	5.18805	2.12512e-07	1.0397e-05
IFRD2	ENSG00000214706.12	352.721	1.59744	0.308198	5.18317	2.18149e-07	1.0644e-05
ADAMTS14	ENSG00000138316.11	78.2314	2.4417	0.471497	5.17862	2.23531e-07	1.08482e-05
CLCF1	ENSG00000175505.11	341.986	1.52777	0.295143	5.17636	2.26253e-07	1.09656e-05
PARD6A	ENSG00000102981.10	10.9861	2.64183	0.51048	5.17518	2.27694e-07	1.09912e-05
LIF	ENSG00000128342.5	1184.04	5.32117	1.02994	5.16649	2.38533e-07	1.1363e-05
PTGS2	ENSG00000073756.13	3948.96	5.92336	1.14703	5.16407	2.41641e-07	1.14631e-05
HOXD-AS2	ENSG00000237380.7	174.566	1.61027	0.311801	5.16441	2.41202e-07	1.14631e-05
ENSG00000289457	ENSG00000289457.2	10.0333	5.19431	1.00597	5.1635	2.42368e-07	1.14702e-05
CCL2	ENSG00000108691.10	2060.67	2.67006	0.517425	5.16028	2.46581e-07	1.16543e-05
SH2B2	ENSG00000160999.11	109.563	2.68942	0.521418	5.1579	2.49737e-07	1.17881e-05
SPSB4	ENSG00000175093.5	23.0514	1.78462	0.346437	5.15137	2.58596e-07	1.21115e-05
TNFAIP6	ENSG00000123610.5	279.372	3.49836	0.679536	5.14816	2.63056e-07	1.22772e-05
IL4R	ENSG00000077238.14	2495.45	1.83993	0.358059	5.13862	2.76765e-07	1.28627e-05
DTX1	ENSG00000135144.8	119.623	2.24029	0.436068	5.13749	2.78434e-07	1.29071e-05
FBXO6	ENSG00000116663.11	24.7812	2.26529	0.441656	5.12908	2.91158e-07	1.34518e-05
RGS14	ENSG00000169220.18	130.751	1.67	0.325601	5.12899	2.91299e-07	1.34518e-05
ADGRE2	ENSG00000127507.18	658.438	2.89173	0.564814	5.11979	3.05883e-07	1.40357e-05
LRP1-AS	ENSG00000259125.1	26.5269	1.83188	0.357848	5.11915	3.06924e-07	1.40507e-05
CYP27B1	ENSG00000111012.10	167.238	5.37484	1.0507	5.11547	3.12959e-07	1.4252e-05
ENSG00000286492	ENSG00000286492.1	31.0647	2.47989	0.484936	5.11385	3.15661e-07	1.4357e-05
PTPRH	ENSG00000080031.10	30.221	1.99405	0.390215	5.11013	3.21942e-07	1.4606e-05
FCAR	ENSG00000186431.19	245.273	5.07003	0.995044	5.09528	3.48226e-07	1.56223e-05
CDT1	ENSG00000167513.9	40.0546	2.02714	0.398127	5.0917	3.54867e-07	1.58613e-05
SLC39A14	ENSG00000104635.15	5288.39	2.25448	0.443067	5.08835	3.61198e-07	1.60452e-05
ENDOG	ENSG00000167136.7	17.0261	2.26648	0.445699	5.08522	3.67199e-07	1.62123e-05
ARC	ENSG00000198576.4	63.471	4.26608	0.839452	5.08198	3.73528e-07	1.63918e-05
SNORA5C	ENSG00000201772.1	6.94456	3.84627	0.757072	5.08045	3.76541e-07	1.6504e-05
PTX3	ENSG00000163661.4	409.147	3.50295	0.689837	5.07794	3.81549e-07	1.66482e-05
CCR7	ENSG00000126353.3	134.098	2.09525	0.412781	5.07593	3.85597e-07	1.6779e-05
PROB1	ENSG00000228672.4	65.6326	2.36005	0.465394	5.07108	3.95571e-07	1.71717e-05
DOT1L	ENSG00000104885.19	718.24	1.52044	0.300027	5.06768	4.02694e-07	1.73706e-05
MIR6081	ENSG00000274115.1	28.9489	2.06312	0.407414	5.06394	4.10681e-07	1.76269e-05
STC1	ENSG00000159167.12	2914.98	3.27946	0.647989	5.06098	4.17097e-07	1.78494e-05
ARHGAP27	ENSG00000159314.12	505.708	1.50394	0.29719	5.06053	4.18097e-07	1.785e-05
ENO1	ENSG00000074800.16	8615.87	1.56693	0.309833	5.05734	4.25137e-07	1.80866e-05
MT2A	ENSG00000125148.7	4093.59	4.50378	0.891283	5.05315	4.34581e-07	1.84018e-05
ENSG00000274213	ENSG00000274213.2	12.9134	5.43883	1.07688	5.05055	4.40545e-07	1.86108e-05
MAP2K3	ENSG00000034152.19	694.285	1.99403	0.395222	5.04534	4.52706e-07	1.90801e-05
UPK3BL3P	ENSG00000239556.4	19.1482	2.10145	0.416663	5.04352	4.5704e-07	1.92403e-05
FJX1	ENSG00000179431.7	141.466	1.79955	0.356935	5.04169	4.61436e-07	1.93579e-05
CD300E	ENSG00000186407.7	418.184	3.48496	0.69133	5.04095	4.63222e-07	1.94103e-05
FGR	ENSG00000000938.13	809.007	3.10623	0.616963	5.03472	4.78558e-07	1.99525e-05
SEMA4B	ENSG00000185033.15	711.119	1.80895	0.359301	5.03462	4.78787e-07	1.99525e-05
KCNN4	ENSG00000104783.15	65.4272	3.70214	0.735506	5.03347	4.81681e-07	1.99986e-05
GK	ENSG00000198814.14	1375.77	3.38056	0.671788	5.03218	4.84935e-07	2.01107e-05
LRRC32	ENSG00000137507.11	2263.79	1.55146	0.308915	5.02228	5.1062e-07	2.08462e-05
DPYSL4	ENSG00000151640.13	100.094	2.23985	0.446551	5.01589	5.27877e-07	2.14492e-05
APOA2	ENSG00000158874.11	24.2321	3.08703	0.615697	5.01388	5.3343e-07	2.1578e-05
ENSG00000218809	ENSG00000218809.1	22.4488	4.82607	0.963301	5.00993	5.44504e-07	2.19768e-05
ENSG00000277304	ENSG00000277304.1	11.8343	2.02423	0.404494	5.00434	5.60532e-07	2.25233e-05
ITPRIP	ENSG00000148841.17	1271.65	2.24908	0.44952	5.00328	5.63619e-07	2.2603e-05
FOS	ENSG00000170345.10	8072.68	2.15135	0.429992	5.00323	5.63765e-07	2.2603e-05
RN7SL473P	ENSG00000277452.1	80.472	2.39668	0.47935	4.99985	5.73753e-07	2.2902e-05
LIMD2	ENSG00000136490.9	133.659	2.16656	0.43337	4.99933	5.75301e-07	2.29385e-05
BDKRB1	ENSG00000100739.11	31.3129	3.14683	0.630062	4.99448	5.89958e-07	2.33686e-05
FSTL3	ENSG00000070404.10	1389.74	1.57267	0.315334	4.98732	6.12241e-07	2.40669e-05
SELE	ENSG00000007908.16	219.399	5.49245	1.10196	4.98427	6.21952e-07	2.43692e-05
C2CD4B	ENSG00000205502.4	80.0447	3.12087	0.626372	4.98246	6.27817e-07	2.45724e-05
PIP5KL1	ENSG00000167103.12	20.175	2.15158	0.432523	4.97449	6.54208e-07	2.54403e-05
CYBA	ENSG00000051523.12	621.883	2.06575	0.415435	4.9725	6.60959e-07	2.56471e-05
CSMD2	ENSG00000121904.19	181.775	1.72819	0.347737	4.96981	6.70184e-07	2.59224e-05
NINJ1	ENSG00000131669.10	707.307	1.93604	0.389579	4.96957	6.71025e-07	2.59272e-05
MRPS12	ENSG00000128626.12	84.6556	2.01064	0.405092	4.96342	6.92624e-07	2.6648e-05
RARA-AS1	ENSG00000265666.1	64.0675	2.43058	0.490128	4.95906	7.0835e-07	2.71377e-05
SESN2	ENSG00000130766.5	252.893	1.68199	0.339239	4.95813	7.1176e-07	2.72107e-05
SOCS3-DT	ENSG00000266970.3	37.9172	4.57648	0.92537	4.94557	7.59228e-07	2.86387e-05
ATAD3A	ENSG00000197785.14	158.643	1.53232	0.309839	4.94552	7.59396e-07	2.86387e-05
SNHG9	ENSG00000255198.6	10.1541	3.73968	0.756312	4.94463	7.629e-07	2.8696e-05
ENSG00000279583	ENSG00000279583.1	20.0667	2.00425	0.405637	4.94099	7.77283e-07	2.91011e-05
CSPG4P11	ENSG00000259726.1	13.6391	2.03837	0.412976	4.9358	7.98209e-07	2.97308e-05
IRAK2	ENSG00000134070.5	213.949	2.46367	0.499397	4.93328	8.0859e-07	2.99804e-05
CEBPB	ENSG00000172216.6	2045.36	2.30112	0.466432	4.93346	8.07858e-07	2.99804e-05
NBEAL2	ENSG00000160796.18	1266.05	1.58015	0.320599	4.92875	8.27562e-07	3.05102e-05
ENSG00000259354	ENSG00000259354.5	102.436	3.6406	0.739092	4.92577	8.40282e-07	3.07599e-05
TMEM204	ENSG00000131634.14	409.218	1.55077	0.314971	4.92352	8.50023e-07	3.10537e-05
OPLAH	ENSG00000178814.17	82.3199	2.06128	0.41899	4.91964	8.67044e-07	3.14534e-05
ENSG00000289573	ENSG00000289573.1	27.0314	4.38926	0.893636	4.91168	9.02985e-07	3.2659e-05
PLEKHG6	ENSG00000008323.16	131.83	2.2837	0.46527	4.90834	9.18525e-07	3.3059e-05
JMJD7-PLA2G4B	ENSG00000168970.22	52.1001	1.85921	0.378871	4.90725	9.23623e-07	3.31735e-05
TPI1	ENSG00000111669.15	3168.59	1.59158	0.3244	4.90622	9.28498e-07	3.32825e-05
RPL36P2	ENSG00000231302.1	6.36047	4.93002	1.005	4.90547	9.32021e-07	3.33428e-05
IL1RN	ENSG00000136689.20	811.112	4.91392	1.00186	4.90477	9.35355e-07	3.3429e-05
HILPDA	ENSG00000135245.10	337.148	2.2676	0.462391	4.90407	9.38718e-07	3.34831e-05
IL27RA	ENSG00000104998.4	57.4518	2.23352	0.455572	4.90268	9.45396e-07	3.3655e-05
SLX9	ENSG00000160256.13	101.446	1.56318	0.318868	4.90229	9.47263e-07	3.36883e-05
SH3RF3-AS1	ENSG00000259863.1	115.033	2.83063	0.57813	4.89618	9.77154e-07	3.46493e-05
TNFAIP2	ENSG00000185215.11	3645.21	2.44658	0.499961	4.89353	9.90426e-07	3.49945e-05
ENSG00000279121	ENSG00000279121.1	21.1476	1.99865	0.408404	4.8938	9.89066e-07	3.49945e-05
TNF	ENSG00000232810.5	39.4474	2.83116	0.579031	4.88949	1.01099e-06	3.56398e-05
CBARP	ENSG00000099625.14	37.0618	2.33806	0.478282	4.88846	1.01628e-06	3.57911e-05
EIF4EBP3	ENSG00000243056.2	9.78862	2.83903	0.581133	4.88534	1.0325e-06	3.61866e-05
FAM20C	ENSG00000177706.9	796.27	1.50032	0.307326	4.88186	1.05087e-06	3.66711e-05
UCN2	ENSG00000145040.4	71.7656	3.56832	0.731133	4.88054	1.05796e-06	3.67937e-05
LINC02883	ENSG00000259416.2	26.9409	1.91964	0.393404	4.87957	1.06319e-06	3.69049e-05
FLJ13224	ENSG00000177340.5	15.0455	2.12361	0.436587	4.86413	1.14961e-06	3.91538e-05
IL24	ENSG00000162892.16	105.905	4.49941	0.926175	4.85805	1.18546e-06	4.01859e-05
ABCA7	ENSG00000064687.13	222.963	1.93266	0.398159	4.854	1.20999e-06	4.09023e-05
VPS9D1	ENSG00000075399.14	264.293	1.57374	0.324359	4.85184	1.22321e-06	4.12338e-05
ZNHIT2	ENSG00000174276.7	34.0243	1.83642	0.378543	4.8513	1.22653e-06	4.12737e-05
CAMSAP3	ENSG00000076826.10	19.3257	4.39465	0.906295	4.84902	1.24071e-06	4.15915e-05
ENSG00000289557	ENSG00000289557.1	65.1713	1.89911	0.391718	4.84815	1.24617e-06	4.17359e-05
ENSG00000268903	ENSG00000268903.1	53.8775	3.87132	0.800407	4.83669	1.32018e-06	4.3689e-05
CSF2RB	ENSG00000100368.15	1018.38	2.65363	0.548704	4.83617	1.32363e-06	4.37632e-05
MIR576	ENSG00000207988.1	11.9284	2.18086	0.451085	4.8347	1.33344e-06	4.40472e-05
IRF7	ENSG00000185507.21	263.868	2.03562	0.421279	4.832	1.35167e-06	4.45276e-05
EIF4EBP1	ENSG00000187840.5	143.432	1.59513	0.330242	4.83018	1.36407e-06	4.48753e-05
MIR5587	ENSG00000266124.1	8.43073	4.94021	1.0233	4.82773	1.38095e-06	4.52453e-05
CORO1A	ENSG00000102879.17	465.556	2.32791	0.482268	4.827	1.38608e-06	4.53311e-05
BBC3	ENSG00000105327.18	34.4182	1.95731	0.4056	4.82573	1.39495e-06	4.55493e-05
NTN3	ENSG00000162068.2	14.6959	2.36602	0.490372	4.82496	1.40033e-06	4.56734e-05
PYCR3	ENSG00000104524.14	91.783	1.89699	0.393182	4.82471	1.40209e-06	4.56897e-05
MAMDC4	ENSG00000177943.14	137.011	1.7864	0.370755	4.81827	1.44807e-06	4.69977e-05
RPS19	ENSG00000105372.8	1064.15	1.58949	0.330135	4.81466	1.47454e-06	4.75371e-05
PLAUR	ENSG00000011422.12	1359.74	2.89397	0.601743	4.80931	1.51453e-06	4.86531e-05
FPR2	ENSG00000171049.9	696.669	4.61361	0.959578	4.80796	1.52478e-06	4.88914e-05
DLL1	ENSG00000198719.9	386.457	1.77907	0.370039	4.8078	1.526e-06	4.88914e-05
HELZ2	ENSG00000130589.16	984.587	2.29814	0.478213	4.80568	1.54226e-06	4.92814e-05
TMEM184A	ENSG00000164855.16	52.427	2.3571	0.490997	4.80063	1.58165e-06	5.04066e-05
TMEM141	ENSG00000244187.8	31.3173	1.65721	0.345476	4.79688	1.61153e-06	5.11787e-05
TRIB3	ENSG00000101255.12	99.2667	2.60724	0.543832	4.7942	1.63321e-06	5.17313e-05
ADPRHL1	ENSG00000153531.15	263.959	2.11521	0.441455	4.79146	1.65574e-06	5.2262e-05
SH3BP1	ENSG00000100092.24	67.4547	1.94559	0.406032	4.79171	1.65362e-06	5.2262e-05
PPP1R14B	ENSG00000173457.11	276.336	1.74608	0.36474	4.7872	1.69126e-06	5.32439e-05
COL7A1	ENSG00000114270.18	2844.64	2.85952	0.598013	4.78169	1.73826e-06	5.43925e-05
ITPKC	ENSG00000086544.4	926.768	2.00766	0.420071	4.77933	1.75883e-06	5.47992e-05
SLC43A2	ENSG00000167703.15	1019.74	2.31421	0.484459	4.77689	1.78026e-06	5.52292e-05
ENSG00000284948	ENSG00000284948.1	20.3149	3.51538	0.736126	4.77551	1.79255e-06	5.5563e-05
LIME1	ENSG00000203896.10	15.7668	2.45356	0.514174	4.77184	1.82546e-06	5.639e-05
CD320	ENSG00000167775.11	108.456	1.76712	0.370388	4.77099	1.83327e-06	5.65829e-05
ENSG00000278918	ENSG00000278918.1	42.5853	2.35012	0.492829	4.76864	1.85471e-06	5.71472e-05
GPSM3	ENSG00000213654.10	234.446	2.2718	0.476556	4.76712	1.86881e-06	5.75328e-05
DUSP2	ENSG00000158050.5	26.4335	3.98506	0.836571	4.76356	1.90204e-06	5.84065e-05
PKD1P3	ENSG00000183458.14	247.268	1.53713	0.323001	4.7589	1.94654e-06	5.95711e-05
ANGPTL4	ENSG00000167772.12	558.518	3.96311	0.833515	4.7547	1.98739e-06	6.07117e-05
NLRP12	ENSG00000142405.23	108.179	2.97753	0.626799	4.75038	2.03036e-06	6.15638e-05
LINC00656	ENSG00000233746.2	12.3687	6.40125	1.34813	4.74825	2.0518e-06	6.20579e-05
C16orf54	ENSG00000185905.4	105.534	2.2415	0.472301	4.74592	2.07562e-06	6.26216e-05
SELENOO-AS1	ENSG00000273137.1	10.6565	2.45182	0.516744	4.74476	2.08757e-06	6.27729e-05
ARID5A	ENSG00000196843.17	542.664	1.61887	0.341359	4.74244	2.11164e-06	6.31816e-05
KCNE5	ENSG00000176076.7	11.3737	4.2209	0.890488	4.73999	2.13727e-06	6.37905e-05
ENSG00000251139	ENSG00000251139.2	222.087	3.09893	0.653862	4.73943	2.14319e-06	6.39144e-05
LAGE3	ENSG00000196976.8	41.3067	2.09997	0.443108	4.73918	2.14584e-06	6.39408e-05
CXCL3	ENSG00000163734.4	289.77	5.26631	1.11148	4.73812	2.15705e-06	6.41164e-05
S100A8	ENSG00000143546.10	1179.71	4.03569	0.852546	4.73369	2.20471e-06	6.52119e-05
BCL2A1	ENSG00000140379.9	405.202	4.4257	0.935508	4.73079	2.23645e-06	6.59351e-05
TMPRSS6	ENSG00000187045.19	27.4068	1.79304	0.379469	4.72513	2.29965e-06	6.72509e-05
TBC1D3L	ENSG00000274512.6	41.5038	1.60034	0.338737	4.72442	2.30769e-06	6.74314e-05
GBGT1	ENSG00000148288.13	209.107	1.72569	0.365485	4.72164	2.33953e-06	6.81968e-05
C4orf48	ENSG00000243449.8	10.1054	3.19722	0.678038	4.71539	2.41243e-06	6.97024e-05
ENSG00000203395	ENSG00000203395.2	25.1817	3.85954	0.818818	4.71355	2.43438e-06	7.00296e-05
PFKFB3	ENSG00000170525.21	2784.57	2.44126	0.518004	4.71282	2.4431e-06	7.01428e-05
RAC2	ENSG00000128340.16	387.656	2.69624	0.572352	4.7108	2.46751e-06	7.05638e-05
BMP2	ENSG00000125845.7	665.693	2.74054	0.581969	4.70908	2.48839e-06	7.11047e-05
ENSG00000235240	ENSG00000235240.1	7.54279	5.68778	1.20845	4.70668	2.51778e-06	7.17745e-05
LTB	ENSG00000227507.3	38.8113	2.6314	0.559185	4.70577	2.52909e-06	7.19e-05
SLC52A3	ENSG00000101276.18	63.9402	2.53114	0.53867	4.69887	2.61607e-06	7.3821e-05
NOS3	ENSG00000164867.11	630.01	1.82109	0.38784	4.69546	2.66004e-06	7.50032e-05
ENSG00000275997	ENSG00000275997.1	6.81289	3.10799	0.662129	4.69394	2.67999e-06	7.53895e-05
ENSG00000241026	ENSG00000241026.1	38.8258	2.97992	0.634935	4.69328	2.68861e-06	7.55148e-05
SECTM1	ENSG00000141574.8	272.707	2.23023	0.47533	4.69197	2.70588e-06	7.59409e-05
MBOAT7	ENSG00000125505.17	1554.83	1.83857	0.392343	4.68613	2.78419e-06	7.75971e-05
ATG2A	ENSG00000110046.13	656.916	1.53218	0.326951	4.68628	2.78221e-06	7.75971e-05
PEBP1P3	ENSG00000236278.2	23.4048	2.74729	0.586376	4.68521	2.79678e-06	7.77686e-05
ENSG00000266891	ENSG00000266891.1	59.7975	2.08903	0.446034	4.68357	2.81918e-06	7.82112e-05
MIR661	ENSG00000207574.1	5.46875	4.72029	1.00847	4.68064	2.85985e-06	7.91576e-05
CSMD3	ENSG00000164796.18	8.06293	3.77092	0.805886	4.67922	2.87971e-06	7.96195e-05
CLIC3	ENSG00000169583.13	8.60174	2.6051	0.556887	4.67797	2.8973e-06	7.99496e-05
PPP1R26P1	ENSG00000238086.5	48.9572	1.86984	0.399754	4.67747	2.90436e-06	8.00833e-05
PTPRN	ENSG00000054356.14	57.6997	2.76625	0.591517	4.67654	2.9176e-06	8.03261e-05
VDR	ENSG00000111424.12	427.601	2.33801	0.500459	4.67173	2.98668e-06	8.18544e-05
ENSG00000269981	ENSG00000269981.1	53.8961	3.72947	0.798375	4.67132	2.99268e-06	8.18949e-05
LIPG	ENSG00000101670.12	165.041	3.33121	0.713417	4.66937	3.02122e-06	8.23645e-05
DUSP23	ENSG00000158716.9	112.75	1.8317	0.392653	4.66493	3.08718e-06	8.38894e-05
STAG3L5P-PVRIG2P-PILRB	ENSG00000272752.6	2.86374	4.7966	1.02882	4.66223	3.12798e-06	8.48281e-05
ENSG00000249852	ENSG00000249852.1	62.7992	2.09649	0.449821	4.66071	3.15127e-06	8.53956e-05
FOSB	ENSG00000125740.14	3337.17	2.6659	0.572031	4.66041	3.15586e-06	8.54562e-05
BCL2L12	ENSG00000126453.11	45.9341	2.10979	0.453026	4.65712	3.20664e-06	8.64452e-05
ICAM3	ENSG00000076662.10	27.1599	3.68815	0.792027	4.6566	3.21473e-06	8.65968e-05
DUSP4	ENSG00000120875.9	358.663	3.04346	0.654114	4.6528	3.27452e-06	8.79457e-05
KIF21B	ENSG00000116852.15	367.119	2.42491	0.521605	4.64894	3.33649e-06	8.92788e-05
NFKBIE	ENSG00000146232.17	146.721	2.18648	0.470357	4.64855	3.34282e-06	8.93823e-05
CSF3R	ENSG00000119535.19	2783.03	3.06181	0.658942	4.64656	3.37519e-06	9.00483e-05
PGS1	ENSG00000087157.19	1003.73	1.71815	0.369835	4.64571	3.38902e-06	9.02842e-05
CD7	ENSG00000173762.8	40.3797	2.93205	0.631352	4.64408	3.41599e-06	9.06768e-05
TNFRSF10D	ENSG00000173530.6	514.471	2.18275	0.470247	4.64172	3.45518e-06	9.15749e-05
NUDT8	ENSG00000167799.10	10.7733	2.48032	0.53447	4.6407	3.47231e-06	9.19617e-05
ENSG00000280195	ENSG00000280195.2	17.7109	2.29943	0.49593	4.6366	3.54186e-06	9.34672e-05
METRNL	ENSG00000176845.13	719.366	1.67989	0.362312	4.63659	3.54207e-06	9.34672e-05
HSPA1B	ENSG00000204388.7	745.74	1.87914	0.405592	4.63308	3.60269e-06	9.47217e-05
ENSG00000279413	ENSG00000279413.1	13.4887	1.73527	0.37513	4.62577	3.73202e-06	9.75554e-05
NMB	ENSG00000197696.10	18.6075	2.56199	0.554324	4.62184	3.80359e-06	9.90206e-05
ENSG00000289009	ENSG00000289009.2	88.6079	2.50519	0.542026	4.62191	3.8023e-06	9.90206e-05
MZT2B	ENSG00000152082.15	89.5442	2.12148	0.459691	4.61502	3.93056e-06	0.000101499
SAA2	ENSG00000134339.9	136.306	6.33346	1.37283	4.61345	3.96037e-06	0.000102145
ENSG00000188897	ENSG00000188897.10	208.546	2.53685	0.550281	4.6101	4.02483e-06	0.000103638
SAMD11	ENSG00000187634.13	55.9783	2.9265	0.634899	4.60939	4.03852e-06	0.000103795
DHCR7	ENSG00000172893.18	113.731	2.05525	0.445895	4.60928	4.0407e-06	0.000103795
MIR496	ENSG00000207961.3	4.07986	4.7866	1.0402	4.60159	4.19271e-06	0.000107123
HCAR3	ENSG00000255398.3	44.8061	5.47209	1.19012	4.59793	4.26706e-06	0.00010857
GNA15	ENSG00000060558.4	176.925	2.43274	0.529448	4.59486	4.33036e-06	0.000109946
ENSG00000289987	ENSG00000289987.1	96.2778	1.98503	0.432613	4.58848	4.46486e-06	0.000113039
ENSG00000176349	ENSG00000176349.11	30.4755	1.77323	0.386906	4.5831	4.58143e-06	0.000115828
ENSG00000236498	ENSG00000236498.1	15.5479	1.81179	0.395411	4.58203	4.6049e-06	0.000116102
COL18A1-AS2	ENSG00000224574.1	109.346	1.68554	0.36786	4.58202	4.60501e-06	0.000116102
OXLD1	ENSG00000204237.5	54.0025	1.5913	0.347488	4.57945	4.66198e-06	0.000117201
F2RL3	ENSG00000127533.4	150.909	2.13597	0.466619	4.57755	4.7045e-06	0.000117788
CD177	ENSG00000204936.10	428.902	5.48341	1.19981	4.57023	4.87179e-06	0.000120905
NFKB2	ENSG00000077150.21	1150.88	1.51928	0.332415	4.57041	4.86767e-06	0.000120905
PLIN5	ENSG00000214456.8	49.1046	3.11413	0.681654	4.56849	4.91248e-06	0.000121756
DHCR24	ENSG00000116133.13	401.412	2.86568	0.627343	4.56796	4.92497e-06	0.000121875
GPR37L1	ENSG00000170075.10	34.5139	1.85468	0.406048	4.56764	4.93257e-06	0.000121921
IL13RA2	ENSG00000123496.8	299.632	4.89723	1.07236	4.56678	4.95277e-06	0.000122079
RHPN1	ENSG00000158106.14	50.6485	1.54281	0.338051	4.56382	5.02301e-06	0.000123458
MIR3945HG	ENSG00000251230.7	79.4781	4.73153	1.03719	4.56187	5.06995e-06	0.000124442
ENSG00000260467	ENSG00000260467.1	26.5935	3.52802	0.773655	4.5602	5.11044e-06	0.000125351
PTGIR	ENSG00000160013.9	155.507	2.29189	0.502927	4.55711	5.18611e-06	0.000126692
FSCN1P1	ENSG00000261559.1	5.87656	3.0328	0.665834	4.55489	5.24122e-06	0.00012778
PRF1	ENSG00000180644.8	102.723	2.10423	0.46259	4.54881	5.39511e-06	0.000130739
MCRIP2	ENSG00000172366.20	101.914	1.64731	0.36232	4.54657	5.45285e-06	0.000131962
S100A9	ENSG00000163220.11	1683.11	3.83978	0.845042	4.54389	5.52242e-06	0.000133378
ENSG00000223461	ENSG00000223461.1	10.3492	2.26551	0.499264	4.5377	5.68717e-06	0.000136356
PLIN3	ENSG00000105355.9	624.248	1.58059	0.348625	4.53377	5.79391e-06	0.000138275
PTP4A1	ENSG00000112245.13	21.4501	3.46771	0.765429	4.53041	5.88691e-06	0.000140309
S100P	ENSG00000163993.7	38.5133	3.81188	0.841441	4.53018	5.89334e-06	0.00014037
PRRX2	ENSG00000167157.11	95.3731	2.28917	0.505654	4.52714	5.97877e-06	0.000142124
CD48	ENSG00000117091.10	100.723	2.30291	0.508709	4.52697	5.98346e-06	0.000142143
ANGPTL8	ENSG00000130173.13	21.9462	1.70239	0.376159	4.52572	6.01906e-06	0.000142801
RN7SL698P	ENSG00000244232.3	26.29	1.79172	0.395954	4.52508	6.03736e-06	0.000143047
Metazoa_SRP	ENSG00000274008.1	56.3171	3.1096	0.687975	4.51994	6.18584e-06	0.000145707
ENSG00000265982	ENSG00000265982.1	9.3578	2.63843	0.583851	4.51902	6.2127e-06	0.00014615
ENSG00000235027	ENSG00000235027.1	18.5861	3.16868	0.701417	4.51754	6.25637e-06	0.000147081
SLC46A2	ENSG00000119457.8	32.9228	2.35855	0.522303	4.51567	6.3116e-06	0.000147804
LRRC25	ENSG00000175489.10	299.788	1.7912	0.396819	4.51391	6.3644e-06	0.000148944
CA15P1	ENSG00000241527.1	10.9083	3.30925	0.733507	4.51154	6.43585e-06	0.000150422
H2AC4	ENSG00000278463.2	24.5614	2.8996	0.642948	4.50986	6.48708e-06	0.00015136
CD300H	ENSG00000284690.3	12.8639	3.69272	0.819178	4.50784	6.54918e-06	0.00015253
SNHG7	ENSG00000233016.9	161.823	1.5383	0.341638	4.50273	6.70872e-06	0.000155196
ST6GALNAC6	ENSG00000160408.16	21.715	1.79172	0.397949	4.50239	6.71932e-06	0.000155342
SPTBN5	ENSG00000137877.10	128.436	1.66234	0.369355	4.50065	6.77449e-06	0.000156518
TNFRSF10C	ENSG00000173535.15	269.045	2.80776	0.624131	4.49867	6.83799e-06	0.000157483
ANTKMT	ENSG00000103254.10	27.2818	2.40221	0.533972	4.49877	6.83484e-06	0.000157483
VASN	ENSG00000168140.5	862.854	2.27808	0.50649	4.49778	6.86653e-06	0.000157839
ENSG00000279187	ENSG00000279187.1	21.0433	2.07245	0.460763	4.49786	6.86425e-06	0.000157839
CHAC1	ENSG00000128965.13	35.1959	3.3455	0.744064	4.49625	6.91623e-06	0.000158387
SNORD3A	ENSG00000263934.5	151.206	3.01979	0.671748	4.49542	6.94313e-06	0.000158693
RHBDF2	ENSG00000129667.13	448.03	1.81626	0.404018	4.4955	6.94061e-06	0.000158693
KANK3	ENSG00000186994.12	193.116	1.56784	0.348844	4.49438	6.97732e-06	0.000159273
KRT18P57	ENSG00000215867.4	45.4703	1.65541	0.368356	4.49407	6.98761e-06	0.000159407
FERMT3	ENSG00000149781.14	566.042	1.9764	0.440079	4.49101	7.08871e-06	0.000161206
LAGE3P1	ENSG00000225693.1	18.6403	1.78679	0.39798	4.48966	7.13386e-06	0.000162131
RGL4	ENSG00000159496.15	85.5289	1.64154	0.365674	4.48908	7.15323e-06	0.000162367
CXCR1	ENSG00000163464.8	478.216	4.22005	0.94064	4.48636	7.24495e-06	0.000164243
OACYLP	ENSG00000224367.6	89.8739	3.31396	0.739022	4.48426	7.31685e-06	0.000165252
CDKN2D	ENSG00000129355.7	64.0286	1.92482	0.42957	4.48082	7.43581e-06	0.000167521
HYAL2	ENSG00000068001.14	788.443	1.60643	0.358534	4.48056	7.44481e-06	0.000167619
TSKU	ENSG00000182704.8	2305.42	1.60376	0.358028	4.47941	7.48498e-06	0.000168011
ENSG00000280354	ENSG00000280354.1	5.27529	4.66735	1.04202	4.47913	7.49467e-06	0.000168115
LRRC10B	ENSG00000204950.4	20.0072	1.64033	0.366469	4.47603	7.60441e-06	0.000170065
LIPN	ENSG00000204020.6	195.663	4.38907	0.980717	4.47537	7.62779e-06	0.000170467
RASSF7	ENSG00000099849.15	27.5113	2.68357	0.600442	4.46933	7.84656e-06	0.000174817
P2RY2	ENSG00000175591.12	63.5552	2.87823	0.644121	4.46846	7.87862e-06	0.000175315
SIGLEC9	ENSG00000129450.9	252.563	2.31804	0.519149	4.46508	8.00378e-06	0.000177772
PDF	ENSG00000258429.2	11.9723	3.19529	0.71654	4.45933	8.22168e-06	0.00018172
MTLN	ENSG00000175701.11	127.319	1.89234	0.42471	4.4556	8.36582e-06	0.000184343
HP	ENSG00000257017.10	163.583	3.08594	0.692871	4.45385	8.43437e-06	0.000185521
GPRIN1	ENSG00000169258.7	48.4424	1.8766	0.421375	4.45351	8.44787e-06	0.000185699
LINC02940	ENSG00000235888.5	193.197	2.68175	0.602665	4.44982	8.59415e-06	0.000188571
LITAF	ENSG00000189067.14	5631.43	1.67554	0.376581	4.44934	8.61354e-06	0.000188882
BANF1P3	ENSG00000237758.1	41.9095	1.6736	0.37658	4.44422	8.82115e-06	0.000192618
ENSG00000232626	ENSG00000232626.3	20.6494	1.51919	0.342151	4.44011	8.99111e-06	0.000195387
ENSG00000229996	ENSG00000229996.1	21.0423	2.8302	0.637476	4.4397	9.00855e-06	0.000195648
LINC01770	ENSG00000225285.1	12.92	2.29659	0.517486	4.43797	9.08105e-06	0.000196986
WDR86	ENSG00000187260.16	217.044	2.51237	0.566136	4.43775	9.09034e-06	0.00019707
NFAM1	ENSG00000235568.7	378.262	2.10634	0.474755	4.4367	9.13483e-06	0.000197679
MIR8075	ENSG00000277942.1	7.55708	2.66757	0.602264	4.42923	9.45681e-06	0.000203552
ENSG00000286533	ENSG00000286533.1	37.283	2.29648	0.519344	4.42189	9.78402e-06	0.000208856
ITPRIP-AS1	ENSG00000228261.1	71.4599	2.21252	0.500353	4.42192	9.78269e-06	0.000208856
ENSG00000274292	ENSG00000274292.2	6.83963	3.54074	0.800902	4.42094	9.82735e-06	0.000209658
ALDOC	ENSG00000109107.14	101.006	1.80107	0.407761	4.41698	1.00092e-05	0.00021316
MFSD2A	ENSG00000168389.18	115.28	2.14892	0.486536	4.41677	1.00187e-05	0.000213239
LILRA5	ENSG00000187116.14	272.103	3.90697	0.885295	4.41318	1.01862e-05	0.000216294
BACH1-IT3	ENSG00000234293.1	34.0275	1.52783	0.346928	4.40388	1.06333e-05	0.000224732
SH2D2A	ENSG00000027869.12	106.047	1.73916	0.395381	4.3987	1.08901e-05	0.000229758
ENSG00000259605	ENSG00000259605.3	5.00995	3.70584	0.842825	4.39692	1.09797e-05	0.000231513
TLE3	ENSG00000140332.18	1856.04	1.5604	0.354997	4.39554	1.10499e-05	0.000232379
SNORA77	ENSG00000221643.1	20.7404	1.75231	0.399104	4.39061	1.13033e-05	0.000237095
ENSG00000241886	ENSG00000241886.1	78.4739	4.14607	0.944675	4.38889	1.13931e-05	0.000238483
RRAD	ENSG00000166592.12	79.8666	2.28605	0.520924	4.38846	1.14156e-05	0.000238483
FZD10	ENSG00000111432.5	22.8592	2.11834	0.483613	4.38025	1.18543e-05	0.000245803
CHRD	ENSG00000090539.16	397.367	1.66119	0.379411	4.37835	1.19579e-05	0.000247809
PGLYRP1	ENSG00000008438.5	18.3109	1.81413	0.414444	4.37725	1.20187e-05	0.000248784
ENSG00000273174	ENSG00000273174.1	14.2194	1.50451	0.34389	4.37499	1.2144e-05	0.000250662
TREML2	ENSG00000112195.9	112.868	4.12559	0.943309	4.37353	1.22252e-05	0.000252051
RNA5SP282	ENSG00000252164.1	18.1165	2.11235	0.483284	4.37082	1.2378e-05	0.000254333
LINC00511	ENSG00000227036.10	77.5029	2.6941	0.616618	4.36916	1.24723e-05	0.000255978
RELL2	ENSG00000164620.9	14.9059	1.99208	0.4563	4.36572	1.26704e-05	0.000258434
PPIF	ENSG00000108179.14	706.724	2.24742	0.515308	4.36131	1.29284e-05	0.000262261
RARRES1	ENSG00000118849.10	640.264	2.12239	0.486637	4.36133	1.29273e-05	0.000262261
ACTL10	ENSG00000288649.2	36.4903	1.8447	0.422973	4.36128	1.29305e-05	0.000262261
ENSG00000274272	ENSG00000274272.1	18.8229	1.91248	0.438621	4.36021	1.2994e-05	0.00026304
ENSG00000241269	ENSG00000241269.1	30.4385	1.71784	0.393987	4.36014	1.2998e-05	0.00026304
PI3	ENSG00000124102.5	30.1807	6.72293	1.54196	4.36	1.30063e-05	0.000263061
TRABD	ENSG00000170638.10	316.528	1.55973	0.357899	4.35803	1.3124e-05	0.000264787
SLC38A2-AS1	ENSG00000258096.1	18.7218	2.35861	0.541297	4.35733	1.31661e-05	0.000265108
ENSG00000288927	ENSG00000288927.2	141.171	1.86712	0.428483	4.35751	1.31548e-05	0.000265108
HCK	ENSG00000101336.18	766.664	2.23491	0.513472	4.35255	1.34564e-05	0.000270502
DGAT2	ENSG00000062282.15	218.459	4.27919	0.983193	4.35234	1.34694e-05	0.000270615
FNDC4	ENSG00000115226.10	123.193	1.78403	0.409999	4.35131	1.35329e-05	0.000271437
NTNG2	ENSG00000196358.12	42.4255	2.08646	0.47974	4.34915	1.36665e-05	0.000273663
CD300LF	ENSG00000186074.19	75.899	2.8618	0.658114	4.3485	1.37075e-05	0.000274331
RPL10P16	ENSG00000178464.6	12.2422	1.91205	0.440154	4.34405	1.39879e-05	0.000279019
PPAN	ENSG00000130810.20	35.9424	1.95679	0.450469	4.34388	1.39985e-05	0.000279076
ICAM5	ENSG00000105376.5	7.90267	4.4014	1.01336	4.34337	1.40313e-05	0.000279422
INSL3	ENSG00000248099.4	6.25174	4.91436	1.132	4.34129	1.41648e-05	0.000281616
FAM110A	ENSG00000125898.13	69.2039	1.71884	0.395991	4.3406	1.42092e-05	0.000282344
ENSG00000250274	ENSG00000250274.2	38.6763	3.51918	0.811241	4.33802	1.43773e-05	0.000285214
LPAR2	ENSG00000064547.14	125.818	1.83356	0.422876	4.33594	1.4514e-05	0.000287611
CISH	ENSG00000114737.16	433.365	1.7828	0.411224	4.33536	1.45523e-05	0.000288211
HLA-B	ENSG00000234745.14	7045.06	1.51614	0.349814	4.33412	1.46341e-05	0.000289516
PSD4	ENSG00000125637.16	357.42	1.7088	0.394381	4.33287	1.47177e-05	0.000290851
FGD3	ENSG00000127084.19	254.951	1.98164	0.457655	4.32999	1.49115e-05	0.000294199
CDKN1A	ENSG00000124762.14	1616.1	2.13844	0.493904	4.32967	1.49335e-05	0.000294474
COQ8A	ENSG00000163050.18	22.4444	1.7113	0.395382	4.32823	1.50312e-05	0.000295651
ENSG00000253744	ENSG00000253744.1	5.885	3.083	0.712651	4.32609	1.51777e-05	0.000297668
EVA1A	ENSG00000115363.14	80.1081	1.57423	0.363981	4.32504	1.52502e-05	0.000298603
ENSG00000282572	ENSG00000282572.4	46.8241	2.78601	0.64512	4.31859	1.57032e-05	0.000306313
HCAR2	ENSG00000182782.8	138.512	4.39167	1.01747	4.31625	1.58705e-05	0.000309078
LSP1	ENSG00000130592.17	530.169	1.52719	0.353869	4.31569	1.59104e-05	0.000309688
AQP9	ENSG00000103569.10	1179.51	3.8456	0.891348	4.31436	1.60064e-05	0.000311222
ENSG00000283849	ENSG00000283849.1	20.7678	2.79383	0.648003	4.31144	1.62196e-05	0.000314523
ACSL1	ENSG00000151726.15	4974.07	1.9753	0.45824	4.31062	1.62798e-05	0.000315236
KRT15	ENSG00000171346.16	10.8371	4.63133	1.07535	4.30682	1.65619e-05	0.00031928
VWA5B2	ENSG00000145198.15	16.0333	2.97143	0.690314	4.30447	1.6739e-05	0.000321836
THEMIS2	ENSG00000130775.16	1035.21	1.97068	0.458169	4.3012	1.69876e-05	0.000325725
MAPKAPK3	ENSG00000114738.11	334.71	1.50219	0.349397	4.29937	1.71287e-05	0.00032811
PTPRE	ENSG00000132334.17	2418.63	1.56836	0.365082	4.2959	1.73987e-05	0.000332226
ENSG00000239005	ENSG00000239005.1	9.97942	1.81917	0.423511	4.29544	1.7435e-05	0.000332746
MEX3A	ENSG00000254726.3	111.393	1.73889	0.405018	4.29336	1.75986e-05	0.000335513
SDS	ENSG00000135094.11	73.8362	2.31041	0.538406	4.29121	1.77705e-05	0.000337723
ENSG00000236936	ENSG00000236936.1	50.0352	1.58752	0.369944	4.29124	1.77677e-05	0.000337723
CICP16	ENSG00000248213.3	13.6161	2.5413	0.592589	4.28847	1.79908e-05	0.000341014
SLC16A10	ENSG00000112394.18	281.809	3.53456	0.82458	4.28649	1.81516e-05	0.000343165
ENSG00000257524	ENSG00000257524.6	11.7875	2.68616	0.626753	4.28583	1.82057e-05	0.000344009
TNFSF14	ENSG00000125735.11	139.203	2.49167	0.581496	4.28494	1.8279e-05	0.000344853
S100A12	ENSG00000163221.9	126.597	4.33411	1.01176	4.28372	1.8379e-05	0.000345989
MMP9	ENSG00000100985.7	149.47	4.20591	0.98182	4.28379	1.83733e-05	0.000345989
RELT	ENSG00000054967.13	270.578	2.21465	0.517337	4.28086	1.86169e-05	0.000349226
LINC01348	ENSG00000280587.3	19.114	2.47738	0.578772	4.2804	1.86556e-05	0.000349771
HK3	ENSG00000160883.11	328.508	2.20815	0.515974	4.27958	1.87244e-05	0.00035088
ENSG00000257270	ENSG00000257270.1	22.7592	1.6744	0.391821	4.27337	1.92545e-05	0.000360253
SIRPA	ENSG00000198053.12	1886.59	1.70982	0.400616	4.26798	1.97249e-05	0.000367536
CEMIP2	ENSG00000135048.14	3496.19	1.67861	0.393587	4.2649	1.99989e-05	0.000372066
THBS2	ENSG00000186340.17	2813.46	1.5983	0.3748	4.26441	2.00427e-05	0.00037269
MYO1G	ENSG00000136286.16	324.812	2.23921	0.525303	4.2627	2.01967e-05	0.000374864
RAB20	ENSG00000139832.5	166.474	1.85089	0.434322	4.26157	2.02993e-05	0.000376302
CXCL5	ENSG00000163735.7	869.484	5.63081	1.32169	4.26031	2.04143e-05	0.000378046
DEGS2	ENSG00000168350.8	24.4377	2.03703	0.478263	4.25922	2.05139e-05	0.000379283
ENSG00000261026	ENSG00000261026.1	20.7823	3.93699	0.924417	4.25889	2.05443e-05	0.000379483
LINGO3	ENSG00000220008.4	15.9112	2.6526	0.623145	4.2568	2.07378e-05	0.000382277
HRH2	ENSG00000113749.8	433.892	2.34799	0.551642	4.25636	2.0778e-05	0.000382822
MIR3176	ENSG00000266235.1	8.30839	3.27714	0.770059	4.2557	2.08393e-05	0.000383388
ENSG00000274370	ENSG00000274370.1	14.6549	3.15968	0.742461	4.25569	2.08404e-05	0.000383388
DNLZ	ENSG00000213221.5	14.8293	2.05816	0.483607	4.25586	2.08246e-05	0.000383388
HPN	ENSG00000105707.15	33.3652	1.99587	0.469043	4.25521	2.08855e-05	0.000383633
GPR84	ENSG00000139572.4	86.812	2.7564	0.647827	4.25484	2.09201e-05	0.000384072
CNKSR1	ENSG00000142675.18	37.0365	2.21333	0.520356	4.25348	2.10474e-05	0.000386018
NAGS	ENSG00000161653.11	48.6157	2.46204	0.579577	4.24799	2.15694e-05	0.000393201
UPP1	ENSG00000183696.14	990.637	2.13704	0.503168	4.24717	2.16491e-05	0.000394258
MIR616	ENSG00000208028.1	9.90592	3.11038	0.732627	4.24551	2.18094e-05	0.000396778
BRWD1-AS2	ENSG00000255568.4	3.87873	4.69678	1.10713	4.24232	2.21223e-05	0.000402066
MIR145	ENSG00000276365.1	60.7786	1.71991	0.405541	4.24102	2.22507e-05	0.000403995
RPS6KA1	ENSG00000117676.14	420.753	1.92413	0.453735	4.24066	2.22863e-05	0.000404438
STEAP1	ENSG00000164647.9	219.155	2.69944	0.636648	4.24009	2.23427e-05	0.000405258
SLED1	ENSG00000249138.1	127.861	2.87723	0.679081	4.23694	2.26586e-05	0.000409757
CATIP-AS2	ENSG00000237281.1	12.6773	2.5791	0.609165	4.23383	2.29743e-05	0.000414224
EPOP	ENSG00000273604.2	99.2621	2.25226	0.532319	4.23104	2.32613e-05	0.000418592
TEDC1	ENSG00000185347.18	59.886	1.93009	0.45624	4.23043	2.3324e-05	0.000419069
ENSG00000289984	ENSG00000289984.1	8.06092	2.80202	0.664077	4.21942	2.4493e-05	0.00043639
CST7	ENSG00000077984.6	167.689	2.77729	0.65853	4.2174	2.47131e-05	0.000439016
GLTPD2	ENSG00000182327.8	15.0529	2.41476	0.572763	4.21599	2.48684e-05	0.00044134
ENSG00000289935	ENSG00000289935.1	11.6281	2.2021	0.522816	4.21199	2.53125e-05	0.000447906
TREML5P	ENSG00000225690.1	11.4355	4.6402	1.10178	4.21155	2.53621e-05	0.000448345
ENSG00000285744	ENSG00000285744.1	309.731	2.49285	0.59241	4.20799	2.57656e-05	0.000454148
ENSG00000234436	ENSG00000234436.1	9.38433	6.00755	1.4279	4.20726	2.58489e-05	0.000455393
RN7SL600P	ENSG00000274963.1	104.199	2.17688	0.517455	4.20689	2.58909e-05	0.000455911
ATP6V1C2	ENSG00000143882.12	67.4484	1.66266	0.395268	4.20642	2.59445e-05	0.000456633
ENSG00000244953	ENSG00000244953.1	111.295	1.91692	0.455823	4.20539	2.60629e-05	0.000458272
ENSG00000271709	ENSG00000271709.1	14.471	1.85965	0.442232	4.20514	2.60921e-05	0.000458562
RXFP4	ENSG00000173080.6	8.70557	2.59074	0.61616	4.20466	2.61479e-05	0.000458652
LILRA2	ENSG00000239998.7	144.313	2.51891	0.599062	4.20475	2.61366e-05	0.000458652
LIF-AS2	ENSG00000268812.3	25.1143	4.07531	0.970086	4.20098	2.6576e-05	0.000463746
ENSG00000274549	ENSG00000274549.1	10.5147	3.77002	0.89741	4.20101	2.65731e-05	0.000463746
ODF3B	ENSG00000177989.14	217.054	1.97708	0.470625	4.20095	2.65792e-05	0.000463746
AURKAIP1	ENSG00000175756.14	198.93	1.50095	0.357468	4.19884	2.68282e-05	0.000467218
SERPINA1	ENSG00000197249.14	1887.77	3.41665	0.813889	4.19793	2.69366e-05	0.000468852
LENG9	ENSG00000275183.2	45.972	1.64388	0.391694	4.19683	2.70673e-05	0.000470449
CSNK1A1L	ENSG00000180138.7	33.5855	3.08475	0.735628	4.19336	2.74854e-05	0.000476572
TRH	ENSG00000170893.4	29.7558	5.32346	1.26967	4.19278	2.7556e-05	0.000477567
ACKR1	ENSG00000213088.12	1134.02	1.67077	0.398622	4.19137	2.77275e-05	0.000479621
NLRP6	ENSG00000174885.13	42.9859	3.23768	0.772517	4.19108	2.77628e-05	0.000479799
ABHD17C	ENSG00000136379.12	296.391	2.01432	0.480621	4.19107	2.77643e-05	0.000479799
HMGA1	ENSG00000137309.20	569.18	2.08134	0.496799	4.18951	2.79554e-05	0.000482181
C19orf38	ENSG00000214212.9	28.4581	2.89879	0.692461	4.18622	2.83634e-05	0.000488519
SLC22A20P	ENSG00000197847.12	19.4312	1.9763	0.472134	4.18589	2.8405e-05	0.00048882
PREX1	ENSG00000124126.14	1248.88	1.82993	0.437224	4.18533	2.84753e-05	0.000489551
SMOX	ENSG00000088826.18	834.01	2.6689	0.637776	4.18471	2.85536e-05	0.000489931
ENSG00000228998	ENSG00000228998.4	11.815	2.21073	0.528377	4.18399	2.86437e-05	0.000491012
SPRED3	ENSG00000188766.13	168.763	1.71958	0.411081	4.18306	2.8761e-05	0.000491869
SDC1	ENSG00000115884.11	113.844	2.15054	0.514133	4.18284	2.87884e-05	0.000492094
ODF3	ENSG00000177947.15	15.2344	1.62708	0.38912	4.18145	2.89662e-05	0.000494666
IGHG1	ENSG00000211896.7	181.498	2.37696	0.56851	4.18103	2.90191e-05	0.000494975
MIR7848	ENSG00000276961.1	25.1	3.11305	0.746406	4.17073	3.03632e-05	0.000512432
CDCP1	ENSG00000163814.8	430.986	2.09281	0.501846	4.17022	3.04311e-05	0.000512432
SH2D3A	ENSG00000125731.13	113.65	2.30155	0.552047	4.16912	3.05778e-05	0.000514423
Y_RNA	ENSG00000195401.2	9.40384	1.99626	0.478883	4.16858	3.06503e-05	0.000515355
FMNL1	ENSG00000184922.15	695.147	1.76977	0.424559	4.1685	3.06616e-05	0.000515355
VTRNA1-3	ENSG00000202515.1	14.7507	3.2788	0.787064	4.16586	3.10187e-05	0.000520149
ENSG00000281571	ENSG00000281571.2	5.73007	3.88289	0.932701	4.16306	3.14012e-05	0.000525004
SLCO4A1	ENSG00000101187.16	101.277	2.44236	0.586686	4.16297	3.1414e-05	0.000525004
TBC1D2	ENSG00000095383.20	421.296	2.02069	0.485358	4.1633	3.13679e-05	0.000525004
RASA3-IT1	ENSG00000232487.1	16.4224	1.58777	0.381371	4.16332	3.1365e-05	0.000525004
PFKFB4	ENSG00000114268.12	374.063	2.55448	0.613933	4.16085	3.1707e-05	0.000528753
TMEM160	ENSG00000130748.7	24.9525	1.87966	0.451878	4.15965	3.1873e-05	0.000530785
PADI4	ENSG00000159339.13	69.1416	3.30371	0.795253	4.1543	3.26292e-05	0.000541139
PCP2	ENSG00000174788.10	6.00096	2.82889	0.680973	4.15418	3.26451e-05	0.000541155
ENSG00000248401	ENSG00000248401.2	24.7527	1.96288	0.472884	4.15088	3.31204e-05	0.00054778
TNFRSF4	ENSG00000186827.12	11.5518	3.74763	0.902886	4.15073	3.31421e-05	0.000547889
CYTH4	ENSG00000100055.21	975.442	1.78473	0.430055	4.15	3.32471e-05	0.000549123
GRK6P1	ENSG00000215571.5	8.93957	2.10078	0.506373	4.14868	3.34396e-05	0.000551799
MROH6	ENSG00000204839.9	56.4401	2.00322	0.483124	4.14638	3.37769e-05	0.000556857
TNFAIP3	ENSG00000118503.17	2888.98	2.0505	0.494974	4.14265	3.43321e-05	0.000564725
CEROX1	ENSG00000260807.7	23.9255	1.97147	0.475916	4.14248	3.43571e-05	0.00056488
TAS1R3	ENSG00000169962.5	20.8469	1.56097	0.376992	4.14058	3.46421e-05	0.000568124
NUP210	ENSG00000132182.13	182.784	1.62336	0.392146	4.13969	3.47781e-05	0.000569731
RDH10-AS1	ENSG00000250295.6	731.683	2.2314	0.539266	4.13784	3.50588e-05	0.000573293
ENSG00000276216	ENSG00000276216.1	9.06651	3.16351	0.765211	4.13416	3.56252e-05	0.000581504
ENSG00000289948	ENSG00000289948.1	35.6031	3.75408	0.908169	4.13368	3.56995e-05	0.000581856
RASSF5	ENSG00000266094.8	507.707	1.57514	0.381041	4.13378	3.56849e-05	0.000581856
POU5F1P3	ENSG00000235602.5	28.4942	2.7228	0.659358	4.12947	3.63593e-05	0.000591088
ENSG00000275532	ENSG00000275532.2	9.21682	2.22119	0.537905	4.12935	3.63793e-05	0.000591148
RNU6-2	ENSG00000207357.1	28.6187	3.75519	0.909515	4.12879	3.64681e-05	0.000591793
ACP4	ENSG00000142513.6	11.3462	2.03048	0.492167	4.12558	3.69801e-05	0.00059876
ADAMTSL4-AS1	ENSG00000203804.5	16.9695	2.77569	0.67376	4.11971	3.79357e-05	0.00061041
TULP2	ENSG00000104804.8	27.1431	1.76532	0.428594	4.11887	3.80742e-05	0.000612368
ENSG00000235138	ENSG00000235138.1	19.5531	1.64728	0.400078	4.11738	3.83197e-05	0.000615222
NPTX2	ENSG00000106236.4	211.6	2.64622	0.643054	4.11508	3.87048e-05	0.000620855
NTSR1	ENSG00000101188.5	7.33307	4.75161	1.15487	4.1144	3.88181e-05	0.000622121
MIR329-2	ENSG00000207762.1	2.41526	4.53685	1.10267	4.11443	3.88137e-05	0.000622121
FAM157C	ENSG00000260528.6	127.618	2.77259	0.673933	4.11405	3.88782e-05	0.000622258
RHOH	ENSG00000168421.14	197.368	2.66969	0.64913	4.11272	3.91021e-05	0.000625013
CSF2RBP1	ENSG00000232254.1	5.62131	5.75783	1.40028	4.11191	3.92405e-05	0.000626588
CARD14	ENSG00000141527.18	33.822	1.66775	0.405769	4.11011	3.95478e-05	0.000630467
MDFI	ENSG00000112559.15	49.2118	2.14389	0.521765	4.10893	3.97501e-05	0.000632854
ENSG00000275948	ENSG00000275948.1	5.30782	4.2529	1.03508	4.10878	3.97748e-05	0.000632971
ADM5	ENSG00000224420.4	8.06337	3.39154	0.825525	4.10834	3.9852e-05	0.000633086
ADAMTS9	ENSG00000163638.13	7155.77	1.63168	0.397162	4.10835	3.98499e-05	0.000633086
TRIB1	ENSG00000173334.4	2022.58	1.9189	0.467122	4.10793	3.99227e-05	0.00063349
ENSG00000261924	ENSG00000261924.1	20.3248	1.91641	0.466522	4.10788	3.99313e-05	0.00063349
ENSG00000232043	ENSG00000232043.1	314.673	1.54753	0.37698	4.10507	4.04189e-05	0.000639566
STBD1	ENSG00000118804.9	11.3695	1.93331	0.471046	4.1043	4.05544e-05	0.000641149
FOLR3	ENSG00000110203.10	20.327	4.06377	0.990782	4.10158	4.10347e-05	0.000647894
MMP25	ENSG00000008516.18	300.709	3.32489	0.810916	4.10016	4.12863e-05	0.000651015
ENSG00000240338	ENSG00000240338.6	12.3461	2.79509	0.682143	4.09751	4.17614e-05	0.000656789
HIVEP2-DT	ENSG00000232618.2	41.516	2.18713	0.533988	4.09584	4.20638e-05	0.000659591
CCL7	ENSG00000108688.11	26.4574	5.24452	1.28087	4.0945	4.23083e-05	0.0006628
SLA	ENSG00000155926.14	2125.54	2.41258	0.590122	4.08827	4.34599e-05	0.000677032
ENSG00000284070	ENSG00000284070.1	4.82692	5.02407	1.22959	4.08596	4.38941e-05	0.000682623
ENSG00000205537	ENSG00000205537.2	29.7351	3.24689	0.794607	4.08616	4.38581e-05	0.000682623
IFITM1	ENSG00000185885.17	526.939	1.75412	0.429495	4.08414	4.42409e-05	0.000686835
ENSG00000289914	ENSG00000289914.1	21.1922	1.90033	0.465557	4.08184	4.46798e-05	0.000691572
IL27	ENSG00000197272.2	7.57504	3.8736	0.949536	4.07947	4.51391e-05	0.000697787
HTRA3	ENSG00000170801.10	706.753	1.95511	0.479314	4.07898	4.52337e-05	0.000698951
ENSG00000286276	ENSG00000286276.1	17.5958	2.00059	0.49059	4.07792	4.54397e-05	0.000701835
MIR3909	ENSG00000266320.1	7.64043	2.63239	0.645756	4.07645	4.5729e-05	0.000706002
ENSG00000279838	ENSG00000279838.1	207.829	2.65624	0.651977	4.07414	4.61851e-05	0.000710618
KREMEN1	ENSG00000183762.13	1034	1.60901	0.39565	4.06675	4.76737e-05	0.000730419
SOD2	ENSG00000112096.19	51873	2.0561	0.506147	4.06226	4.85993e-05	0.000742368
THBD	ENSG00000178726.7	1698.89	1.80857	0.445221	4.06217	4.86177e-05	0.000742368
TMEM121B	ENSG00000183307.4	41.2024	1.80073	0.443365	4.06151	4.87573e-05	0.000744185
LAMC3	ENSG00000050555.19	840.757	3.91959	0.965156	4.0611	4.88428e-05	0.000744863
MEFV	ENSG00000103313.14	320.037	2.70531	0.666339	4.05996	4.90819e-05	0.000747564
ENSG00000286076	ENSG00000286076.2	153.751	3.86073	0.951482	4.0576	4.95804e-05	0.000753458
IER3-AS1	ENSG00000272273.3	7.88144	4.07563	1.00482	4.05609	4.99006e-05	0.000756533
PNKD	ENSG00000127838.15	936.244	1.84339	0.454531	4.05558	5.00091e-05	0.000757861
ENSG00000261888	ENSG00000261888.1	74.0303	1.64119	0.404725	4.05508	5.01168e-05	0.000758857
SERINC2	ENSG00000168528.12	272.683	2.85317	0.70374	4.05429	5.02865e-05	0.00076079
TCF3P1	ENSG00000236567.2	23.9698	1.66472	0.410686	4.05351	5.04548e-05	0.000763017
ENSG00000250362	ENSG00000250362.1	9.99477	3.8581	0.952343	4.05116	5.09635e-05	0.000769747
ENSG00000232528	ENSG00000232528.3	21.836	2.71445	0.670213	4.05013	5.11892e-05	0.000772189
UPK3BP1	ENSG00000242435.1	6.88437	2.32431	0.573885	4.05014	5.11871e-05	0.000772189
ENSG00000280033	ENSG00000280033.1	25.8592	1.78323	0.440415	4.04898	5.14414e-05	0.000775024
RNA5SP317	ENSG00000222108.1	15.9823	1.64109	0.405683	4.04524	5.22691e-05	0.000784557
ENSG00000259094	ENSG00000259094.1	41.8526	2.32313	0.57431	4.04509	5.23037e-05	0.00078475
MT1L	ENSG00000260549.4	18.6541	3.72756	0.921594	4.04469	5.23928e-05	0.000785442
SERPINA3	ENSG00000196136.18	189.966	2.83064	0.699842	4.04469	5.23931e-05	0.000785442
ENSG00000259182	ENSG00000259182.5	43.1784	2.00616	0.496088	4.04396	5.25561e-05	0.000787558
PDXP	ENSG00000241360.2	6.90936	3.50249	0.866134	4.04381	5.25885e-05	0.000787718
SCO2	ENSG00000284194.3	6.00555	3.97012	0.982805	4.03958	5.35474e-05	0.000798389
WDR18	ENSG00000065268.11	116.182	1.71847	0.425417	4.0395	5.35655e-05	0.000798389
TYMP	ENSG00000025708.14	918.744	1.98288	0.490916	4.03914	5.36466e-05	0.000798939
RASGRP4	ENSG00000171777.16	278.967	1.82902	0.452849	4.03891	5.37001e-05	0.000799407
RTN4RL2	ENSG00000186907.8	12.182	1.91624	0.4746	4.03759	5.4004e-05	0.000803387
FAM237B	ENSG00000283267.2	25.5873	2.55147	0.632002	4.03712	5.41114e-05	0.000804207
GPR157	ENSG00000180758.12	231.492	1.69213	0.419223	4.03635	5.42903e-05	0.000806205
ENSG00000226963	ENSG00000226963.1	7.93213	2.9972	0.742958	4.03415	5.48012e-05	0.000813161
PLAU	ENSG00000122861.16	800.926	1.95828	0.485438	4.03405	5.48231e-05	0.000813161
MMP23B	ENSG00000189409.14	11.7708	2.12089	0.52604	4.03181	5.53486e-05	0.000818965
ST6GALNAC2	ENSG00000070731.11	43.7181	2.3903	0.593466	4.02769	5.63284e-05	0.000830678
ENSG00000259762	ENSG00000259762.1	21.0925	1.72505	0.428412	4.02662	5.65844e-05	0.000833434
ENSG00000273188	ENSG00000273188.1	13.4224	1.74156	0.43264	4.02544	5.687e-05	0.00083662
CCDC85B	ENSG00000175602.4	163.325	1.52905	0.379847	4.02545	5.68675e-05	0.00083662
COL27A1	ENSG00000196739.15	2936.63	1.87528	0.466237	4.02215	5.767e-05	0.000845298
MYADM-AS1	ENSG00000228323.2	8.90066	2.68747	0.668315	4.02127	5.78854e-05	0.000848112
IL9RP3	ENSG00000226942.2	5.09974	4.0982	1.01947	4.01991	5.82201e-05	0.000851731
RPL15P3	ENSG00000212802.4	17.9729	1.75739	0.437175	4.01989	5.82266e-05	0.000851731
C3orf86	ENSG00000225873.4	40.0489	2.76751	0.688703	4.01844	5.85858e-05	0.00085457
KCNG2	ENSG00000178342.5	15.9311	2.09795	0.52208	4.01845	5.85828e-05	0.00085457
ENSG00000233799	ENSG00000233799.1	19.3296	1.8194	0.453205	4.01451	5.95683e-05	0.000867153
PTCSC1	ENSG00000287736.1	371.467	2.48388	0.619211	4.01137	6.03681e-05	0.000875979
ENSG00000280071	ENSG00000280071.5	29.5454	2.59897	0.648447	4.008	6.12363e-05	0.000884
ALPL	ENSG00000162551.14	624.292	2.45904	0.61372	4.00678	6.1551e-05	0.000886787
ENSG00000288746	ENSG00000288746.2	17.23	1.8664	0.465834	4.00658	6.16045e-05	0.000886811
MIR28	ENSG00000207651.1	25.5886	1.60911	0.401678	4.00598	6.17614e-05	0.000888362
CCDC88B	ENSG00000168071.22	115.238	1.5848	0.395626	4.00581	6.1805e-05	0.000888638
HLX	ENSG00000136630.13	201.358	1.6832	0.420261	4.00512	6.19851e-05	0.000890801
MIR151A	ENSG00000254324.3	10.314	1.96717	0.491277	4.0042	6.22266e-05	0.00089328
ENSG00000260033	ENSG00000260033.1	64.8971	1.62782	0.406898	4.00055	6.31953e-05	0.000905033
NME3	ENSG00000103024.8	54.5462	2.02336	0.505849	3.99993	6.33604e-05	0.000906045
ENSG00000288615	ENSG00000288615.1	11.6147	5.05528	1.26407	3.99921	6.3555e-05	0.000907671
EMID1	ENSG00000186998.16	50.9736	2.18092	0.545752	3.99618	6.43727e-05	0.000916457
IL10	ENSG00000136634.7	136.14	2.44952	0.614065	3.98902	6.63468e-05	0.00094007
GPRC5C	ENSG00000170412.18	118.826	2.29447	0.575242	3.9887	6.64355e-05	0.000940277
ENSG00000275756	ENSG00000275756.1	13.8697	1.82377	0.457246	3.98859	6.64667e-05	0.000940352
PANX2	ENSG00000073150.14	41.0369	2.1115	0.529489	3.98781	6.66853e-05	0.000942707
TEX26-AS1	ENSG00000224743.7	324.5	1.86275	0.467164	3.98736	6.68115e-05	0.000943973
C6orf132	ENSG00000188112.10	344.247	2.02475	0.507877	3.98668	6.70037e-05	0.0009461
KCNJ15	ENSG00000157551.19	608.509	2.67037	0.670212	3.98436	6.76616e-05	0.000954472
CD69	ENSG00000110848.8	259.734	2.04445	0.513107	3.98446	6.76339e-05	0.000954472
APOBEC3A	ENSG00000128383.13	200.416	3.48752	0.876285	3.9799	6.89453e-05	0.000965982
ARL2BP	ENSG00000102931.8	6.58789	2.77115	0.696344	3.97958	6.90384e-05	0.000966912
SLCO4A1-AS2	ENSG00000277496.1	21.628	2.35384	0.591849	3.9771	6.97622e-05	0.000975978
SRGN	ENSG00000122862.5	5386.02	2.14876	0.540498	3.97553	7.02238e-05	0.000980479
HMGA2-AS1	ENSG00000197301.7	36.6884	2.7577	0.693894	3.97423	7.06066e-05	0.000985443
RIPOR3-AS1	ENSG00000234693.1	23.5991	2.28026	0.57399	3.97264	7.10804e-05	0.00099091
PROK2	ENSG00000163421.9	419.654	3.82951	0.964831	3.9691	7.21437e-05	0.00100373
LILRB3	ENSG00000204577.12	494.437	2.24252	0.565477	3.96572	7.31762e-05	0.00101427
ENSG00000256481	ENSG00000256481.1	6.37158	2.40734	0.607062	3.96557	7.32218e-05	0.00101451
MAP3K4-AS1	ENSG00000272841.1	242.395	2.38306	0.601176	3.964	7.3703e-05	0.00101962
SLC2A3	ENSG00000059804.16	4699.25	1.68388	0.424845	3.96352	7.38513e-05	0.00102128
IL7R	ENSG00000168685.15	663.608	2.1328	0.538395	3.9614	7.45117e-05	0.00102926
QRFP	ENSG00000188710.3	52.8823	1.70514	0.430612	3.95982	7.50071e-05	0.00103529
PHLDA1	ENSG00000139289.14	2004.18	1.68464	0.425773	3.95666	7.60052e-05	0.00104627
LILRB2	ENSG00000131042.15	516.65	1.95418	0.493942	3.95628	7.61247e-05	0.00104752
RN7SL4P	ENSG00000263740.2	162.32	1.68024	0.424922	3.95424	7.67785e-05	0.00105451
ENSG00000267385	ENSG00000267385.1	9.79843	3.13753	0.793614	3.95347	7.70263e-05	0.00105751
SASH3	ENSG00000122122.10	300.722	1.79462	0.454181	3.95134	7.77163e-05	0.00106497
ENSG00000288704	ENSG00000288704.1	8.62811	2.67088	0.675982	3.95111	7.77903e-05	0.00106558
CCR3	ENSG00000183625.16	46.1327	2.8532	0.722945	3.94664	7.92571e-05	0.00108239
CLDN4	ENSG00000189143.10	109.966	2.67228	0.677377	3.94504	7.97857e-05	0.00108795
HOXB9	ENSG00000170689.10	20.0901	3.50212	0.887963	3.94399	8.01377e-05	0.00109113
ISG20	ENSG00000172183.16	249.022	1.98972	0.504874	3.94102	8.1135e-05	0.00110057
FDPSP2	ENSG00000233980.1	16.3382	1.88494	0.478532	3.939	8.18208e-05	0.00110779
PYCR1	ENSG00000183010.17	151.875	1.57646	0.400398	3.93724	8.2423e-05	0.0011147
ENSG00000262999	ENSG00000262999.1	17.2554	2.48278	0.631021	3.93454	8.33565e-05	0.0011248
ENSG00000230492	ENSG00000230492.2	17.3291	4.19211	1.06611	3.93215	8.41889e-05	0.00113227
MIR645	ENSG00000208018.1	29.3024	2.02036	0.513805	3.93214	8.41914e-05	0.00113227
EGR3	ENSG00000179388.9	408.153	2.02527	0.515138	3.93151	8.44156e-05	0.00113458
SEMA3F	ENSG00000001617.12	513.416	1.65422	0.420763	3.93148	8.44261e-05	0.00113458
HIF1A-AS1	ENSG00000258777.2	13.9797	3.04965	0.775782	3.93107	8.45693e-05	0.00113535
ENSG00000288109	ENSG00000288109.1	19.7294	1.75079	0.445948	3.926	8.63701e-05	0.00115574
GK-AS1	ENSG00000243055.1	180.851	2.77011	0.706164	3.92275	8.75424e-05	0.0011641
STEAP3	ENSG00000115107.20	158.238	1.9243	0.490553	3.92272	8.75554e-05	0.0011641
CAPN13	ENSG00000162949.16	14.2907	4.50916	1.14959	3.92241	8.76688e-05	0.00116512
ENSG00000228384	ENSG00000228384.4	6.49185	2.60215	0.663644	3.921	8.81829e-05	0.00117073
GADD45G	ENSG00000130222.11	62.8982	1.54096	0.393059	3.92043	8.83922e-05	0.00117265
SLC22A18	ENSG00000110628.16	68.8776	1.51612	0.386718	3.92048	8.83738e-05	0.00117265
PLEKHN1	ENSG00000187583.11	18.5004	2.34364	0.598085	3.91856	8.90784e-05	0.00117764
RUNX3	ENSG00000020633.19	145.86	2.24907	0.574702	3.91345	9.09875e-05	0.00119829
TMEM71	ENSG00000165071.15	316.903	2.59953	0.664351	3.91289	9.11996e-05	0.00119978
CEMIP	ENSG00000103888.17	2580.38	2.20832	0.564385	3.91279	9.12358e-05	0.00119982
ADRA2C	ENSG00000184160.8	1182.98	1.80712	0.461875	3.91258	9.13152e-05	0.00120043
TRABD-AS1	ENSG00000273253.2	7.828	2.38029	0.608419	3.91225	9.14396e-05	0.00120075
ENSG00000290116	ENSG00000290116.1	50.8882	4.08469	1.04485	3.90934	9.25473e-05	0.00121178
TNIP3	ENSG00000050730.16	57.9294	4.40575	1.12739	3.90792	9.30958e-05	0.00121721
ENSG00000289447	ENSG00000289447.2	2.51696	4.60118	1.17768	3.90698	9.3457e-05	0.00122061
SPATA20P1	ENSG00000231123.1	28.3577	3.69938	0.946857	3.90701	9.34446e-05	0.00122061
TMEM121	ENSG00000184986.11	22.2203	1.55317	0.397788	3.9045	9.44188e-05	0.00123183
ENSG00000286256	ENSG00000286256.2	5.15436	5.6318	1.44256	3.90402	9.46072e-05	0.00123359
LLGL2	ENSG00000073350.14	122.507	2.26423	0.580051	3.9035	9.48117e-05	0.00123562
CD300LB	ENSG00000178789.9	56.6476	2.07796	0.5327	3.90081	9.58704e-05	0.00124673
ENSG00000231964	ENSG00000231964.1	22.467	2.55301	0.654578	3.90025	9.60946e-05	0.0012492
ENSG00000205622	ENSG00000205622.13	165.978	1.987	0.509668	3.89863	9.67401e-05	0.00125623
ADM-DT	ENSG00000254554.1	15.8737	2.87144	0.736729	3.89755	9.71711e-05	0.00126093
RN7SL124P	ENSG00000242113.3	9.2247	4.50934	1.1575	3.89575	9.78949e-05	0.00126807
LINC01002	ENSG00000282508.2	118.039	2.2235	0.570786	3.8955	9.79955e-05	0.00126807
KCNK3	ENSG00000171303.8	1400.74	2.19919	0.564547	3.89549	9.80019e-05	0.00126807
ENSG00000285608	ENSG00000285608.1	9.99188	1.83302	0.47054	3.89556	9.79706e-05	0.00126807
LCN10	ENSG00000187922.14	35.2232	2.84622	0.731192	3.89258	9.91839e-05	0.00128199
ENSG00000256006	ENSG00000256006.1	18.4989	1.72326	0.442823	3.89154	9.9609e-05	0.00128657
ENSG00000285366	ENSG00000285366.1	55.3498	1.73916	0.446996	3.89077	9.99249e-05	0.00128973
ENSG00000248564	ENSG00000248564.1	10.5908	1.73139	0.445443	3.8869	0.000101533	0.00130768
BRICD5	ENSG00000182685.8	14.3354	1.67823	0.431899	3.88569	0.000102038	0.00131297
RPL13P12	ENSG00000215030.5	86.8241	2.56974	0.662406	3.87941	0.000104711	0.00134099
ENSG00000274124	ENSG00000274124.1	8.68783	1.66375	0.429324	3.87527	0.000106505	0.00136058
LINC02605	ENSG00000261618.2	404.4	2.37742	0.613567	3.87475	0.000106734	0.00136262
ENSG00000275210	ENSG00000275210.1	49.027	3.01965	0.779594	3.87336	0.000107344	0.00136667
ENSG00000289050	ENSG00000289050.2	17.7572	1.87177	0.483407	3.87203	0.000107932	0.00137349
SLC22A11	ENSG00000168065.16	4.10372	4.77923	1.23433	3.87192	0.000107983	0.00137366
LINC02943	ENSG00000237609.1	18.354	3.70495	0.957125	3.87091	0.00010843	0.00137885
HIF1A-AS3	ENSG00000258667.3	1383.87	1.5379	0.39734	3.87048	0.000108619	0.00138045
IL1RL2	ENSG00000115598.10	68.8637	2.14943	0.555592	3.86873	0.000109404	0.0013888
SAMSN1	ENSG00000155307.19	850.29	2.5063	0.648388	3.86544	0.00011089	0.00140471
ENSG00000254639	ENSG00000254639.1	6.95031	2.53128	0.654933	3.86494	0.000111116	0.00140708
ENSG00000223503	ENSG00000223503.1	10.4486	2.1003	0.543493	3.86444	0.000111344	0.00140947
ENSG00000258858	ENSG00000258858.1	7.70987	2.96923	0.768587	3.86323	0.000111898	0.00141549
NRXN2	ENSG00000110076.20	272.554	2.07945	0.538596	3.86087	0.000112983	0.00142673
TGM2	ENSG00000198959.12	52690.6	1.78155	0.46181	3.85774	0.000114439	0.0014411
RN7SL368P	ENSG00000239948.2	37.7793	2.97729	0.771846	3.85737	0.000114616	0.00144282
ENSG00000288819	ENSG00000288819.2	34.6194	2.80057	0.726379	3.85552	0.000115486	0.00145125
PDE4B	ENSG00000184588.18	2269.96	2.13792	0.554597	3.85491	0.000115772	0.001454
ENSG00000267582	ENSG00000267582.1	8.81102	2.4643	0.6393	3.85469	0.000115878	0.00145466
ENSG00000258111	ENSG00000258111.1	29.2328	2.06107	0.534718	3.8545	0.000115964	0.00145524
HSD3BP5	ENSG00000198857.3	42.5557	1.54199	0.400168	3.85336	0.000116506	0.00146103
FCN1	ENSG00000085265.12	775.363	2.37795	0.617307	3.85213	0.000117093	0.00146686
ENSG00000228838	ENSG00000228838.1	6.27789	2.32424	0.603354	3.8522	0.00011706	0.00146686
PTPN7	ENSG00000143851.16	124.705	1.52905	0.397496	3.8467	0.00011972	0.00149383
UFSP1	ENSG00000176125.7	15.2287	2.2375	0.581827	3.84564	0.000120239	0.00149901
Y_RNA	ENSG00000223188.1	11.6596	1.65548	0.430494	3.84555	0.000120284	0.00149906
ENSG00000254826	ENSG00000254826.1	30.0326	5.10465	1.32757	3.8451	0.000120503	0.00150126
RNVU1-15	ENSG00000207205.1	5.21657	3.34759	0.870792	3.8443	0.000120896	0.0015041
MIR4257	ENSG00000264553.1	10.1982	2.35877	0.613597	3.84418	0.000120958	0.00150435
LUCAT1	ENSG00000248323.8	1137.5	3.09861	0.80651	3.84199	0.000122039	0.00151311
FUT7	ENSG00000180549.8	10.9964	3.72542	0.970967	3.83681	0.000124643	0.00154065
SEC22B4P	ENSG00000277406.2	19.8944	1.60557	0.418952	3.83235	0.000126925	0.00156034
CHRNE	ENSG00000108556.10	12.4744	2.54923	0.665646	3.82971	0.000128293	0.00157555
CCDC13	ENSG00000244607.7	14.3945	1.58608	0.414367	3.82772	0.000129337	0.00158676
LRRC8E	ENSG00000171017.11	5.80505	2.9941	0.782588	3.82589	0.0001303	0.00159587
MIR142HG	ENSG00000265206.6	47.8773	1.52685	0.399175	3.82501	0.000130767	0.00160051
C5AR1	ENSG00000197405.8	1869.28	1.7236	0.451121	3.8207	0.000133074	0.00162489
HOXA6	ENSG00000106006.6	39.9153	1.50252	0.393331	3.82	0.000133454	0.00162789
FBP1	ENSG00000165140.12	137.248	3.32425	0.870344	3.81947	0.00013374	0.00162982
RETN	ENSG00000104918.8	14.1739	4.64687	1.21756	3.81653	0.000135342	0.0016458
MYO1F	ENSG00000142347.19	1151.18	1.55597	0.407699	3.81647	0.000135377	0.0016458
ENSG00000238012	ENSG00000238012.2	10.6357	5.09989	1.33652	3.81581	0.000135739	0.00164853
ENSG00000289077	ENSG00000289077.1	11.949	2.00779	0.526662	3.81229	0.000137687	0.00166711
ENSG00000286696	ENSG00000286696.1	17.5084	1.93727	0.508302	3.81126	0.000138258	0.00167185
FOSL1	ENSG00000175592.9	293.898	2.37851	0.624311	3.80981	0.000139072	0.00167888
FBXW9	ENSG00000132004.13	40.1656	1.59708	0.419218	3.80966	0.000139158	0.00167936
ARHGAP26-AS1	ENSG00000226272.5	37.8324	2.04355	0.536511	3.80896	0.000139551	0.00168298
LINC00964	ENSG00000249816.8	3.23427	3.90867	1.02629	3.80853	0.000139795	0.0016848
GCH1	ENSG00000131979.20	306.906	1.62392	0.426428	3.80818	0.000139991	0.0016866
ENSG00000287979	ENSG00000287979.1	19.8525	2.01525	0.529358	3.80697	0.000140681	0.00169322
DOK7	ENSG00000175920.18	35.0011	1.94571	0.511131	3.80667	0.00014085	0.0016947
ERFE	ENSG00000178752.16	43.1524	2.14062	0.562631	3.80467	0.000141995	0.0017067
ENSG00000280649	ENSG00000280649.2	7.29814	3.11715	0.81948	3.80381	0.000142487	0.00171041
ENSG00000272512	ENSG00000272512.1	28.2483	2.30496	0.606728	3.799	0.000145282	0.00174107
CXCR2	ENSG00000180871.8	871.367	3.1698	0.834541	3.79825	0.000145719	0.001744
KRT17	ENSG00000128422.18	125.202	4.23152	1.11513	3.79464	0.000147859	0.00176553
TMC8	ENSG00000167895.16	126.048	1.56037	0.41145	3.79237	0.000149214	0.00177702
GPR132	ENSG00000183484.12	157.662	1.97739	0.521628	3.7908	0.000150161	0.00178654
TFPI2	ENSG00000105825.14	287.313	3.18513	0.840364	3.79018	0.000150539	0.00178986
ATP5MFP6	ENSG00000261102.2	17.5237	1.88266	0.496922	3.78863	0.00015148	0.00179716
SIK1	ENSG00000142178.9	44.035	2.50218	0.660525	3.78816	0.000151765	0.00179907
ENSG00000230149	ENSG00000230149.2	10.2609	2.21746	0.585628	3.78647	0.000152801	0.00180903
CCL4	ENSG00000275302.2	164.396	1.87763	0.496072	3.78499	0.000153714	0.00181687
MIR3619	ENSG00000266533.1	10.2532	2.14513	0.566795	3.78467	0.000153912	0.00181862
MXRA5Y	ENSG00000235649.2	11.1124	2.9892	0.789923	3.78416	0.000154227	0.00182174
SMIM3	ENSG00000256235.3	375.302	1.6767	0.44317	3.78343	0.00015468	0.00182471
IFITM2	ENSG00000185201.18	3415.26	1.64508	0.435009	3.78171	0.000155757	0.00183323
PELATON	ENSG00000224397.9	619.508	3.02573	0.80012	3.7816	0.000155826	0.00183345
ENSG00000289614	ENSG00000289614.2	4.79497	3.74023	0.989104	3.78144	0.000155926	0.00183403
GCA	ENSG00000115271.11	1111.83	1.95278	0.516467	3.78104	0.000156177	0.0018354
TNFRSF14-AS1	ENSG00000238164.6	31.6211	1.708	0.451733	3.78101	0.000156195	0.0018354
ENSG00000260669	ENSG00000260669.2	9.82481	2.21651	0.586249	3.78083	0.000156307	0.00183612
ENSG00000250234	ENSG00000250234.1	15.8209	2.20432	0.583735	3.77624	0.000159212	0.00186549
FCHO1	ENSG00000130475.16	48.5458	1.5037	0.398416	3.77419	0.00016053	0.00187721
ZNRF2P1	ENSG00000237004.4	56.1888	1.71412	0.454784	3.76909	0.000163844	0.00190918
NCF2	ENSG00000116701.16	1189.04	2.06745	0.548655	3.76821	0.000164422	0.00191407
ENSG00000265800	ENSG00000265800.1	11.1115	1.68281	0.446795	3.76641	0.000165614	0.00192546
ENSG00000289365	ENSG00000289365.1	25.753	2.09695	0.557044	3.76443	0.000166932	0.00193808
TMEM150B	ENSG00000180061.10	35.2153	2.12038	0.563352	3.76387	0.000167303	0.00194135
ADRA2A	ENSG00000150594.7	775.907	1.83696	0.488195	3.76277	0.000168043	0.0019487
ENSG00000269919	ENSG00000269919.1	50.7223	3.13114	0.832667	3.76038	0.000169655	0.0019655
FAM157A	ENSG00000236438.7	184.432	3.33515	0.886998	3.76004	0.000169883	0.00196689
MT1M	ENSG00000205364.4	28.9164	2.90438	0.772628	3.7591	0.000170526	0.00197213
ENSG00000288266	ENSG00000288266.1	8.85554	4.7333	1.26033	3.75561	0.000172918	0.00199056
MAPK13	ENSG00000156711.17	445.617	1.79339	0.477761	3.75375	0.000174212	0.00200083
ENSG00000253562	ENSG00000253562.1	9.70563	1.6788	0.447594	3.75073	0.000176321	0.00201882
SPINT2	ENSG00000167642.13	103.53	2.05873	0.549027	3.74978	0.000176993	0.00202459
CXCL1	ENSG00000163739.5	1709.16	3.39372	0.905073	3.74966	0.000177072	0.00202487
HK2	ENSG00000159399.10	1039.74	3.0226	0.807144	3.74481	0.000180528	0.00205659
MARCKSL1P1	ENSG00000213277.3	20.1647	1.9612	0.523924	3.7433	0.000181619	0.00206642
Y_RNA	ENSG00000223060.1	3.14614	4.39964	1.17561	3.74242	0.000182256	0.00207171
ENSG00000230521	ENSG00000230521.1	11.4732	2.05321	0.548942	3.7403	0.0001838	0.00208599
ENSG00000251093	ENSG00000251093.1	3.45628	4.52732	1.21079	3.73915	0.000184647	0.00209363
MEI1	ENSG00000167077.13	33.0703	2.00247	0.53605	3.73561	0.000187263	0.00211799
ENSG00000225498	ENSG00000225498.1	18.4859	2.4562	0.657601	3.73509	0.00018765	0.00212037
ARHGEF16	ENSG00000130762.15	27.0417	2.52446	0.6759	3.73496	0.000187744	0.00212077
ENSG00000249526	ENSG00000249526.1	8.20292	2.56769	0.687596	3.73431	0.000188232	0.00212382
FAM110C	ENSG00000184731.6	244.261	2.48079	0.664328	3.73429	0.000188248	0.00212382
VNN1	ENSG00000112299.8	175.232	1.90895	0.511174	3.73443	0.000188138	0.00212382
LRRC56	ENSG00000161328.11	12.6431	1.83126	0.490388	3.7343	0.000188239	0.00212382
ZNF295-AS1	ENSG00000237232.9	36.0587	1.60822	0.431299	3.72879	0.000192404	0.00216262
KCNV2	ENSG00000168263.9	40.23	1.68078	0.450993	3.72684	0.000193898	0.00217603
ENSG00000289888	ENSG00000289888.1	9.33628	3.8879	1.04483	3.72108	0.000198373	0.00221595
ENSG00000233029	ENSG00000233029.3	19.2224	2.29475	0.616767	3.72062	0.000198738	0.00221934
ENSG00000281732	ENSG00000281732.1	10.7047	2.70662	0.727625	3.7198	0.000199377	0.00222305
NTRK1	ENSG00000198400.13	151.51	1.6769	0.451035	3.7179	0.000200884	0.00223572
NETO2	ENSG00000171208.10	144.453	1.73151	0.465861	3.71679	0.000201772	0.00224469
EML4-AS1	ENSG00000224875.2	27.5509	1.59464	0.429042	3.71674	0.000201814	0.00224469
RAB11FIP4	ENSG00000131242.18	69.3905	1.61128	0.433685	3.71532	0.000202946	0.00225244
MT3	ENSG00000087250.9	5.42057	5.70503	1.53559	3.7152	0.000203043	0.00225283
MIR6075	ENSG00000273742.1	3.50663	4.05392	1.09211	3.71199	0.000205633	0.0022739
ADM	ENSG00000148926.10	1051.55	3.07044	0.827341	3.71121	0.000206271	0.00227956
ENSG00000235996	ENSG00000235996.1	7.77273	1.9432	0.523753	3.71014	0.000207143	0.0022878
CRIP1	ENSG00000213145.10	21.8035	1.72367	0.464774	3.70861	0.000208396	0.00230024
CLEC4D	ENSG00000166527.8	76.4788	2.67318	0.72186	3.70319	0.000212909	0.00234504
ENSG00000261245	ENSG00000261245.2	15.9916	3.33786	0.90259	3.69809	0.000217227	0.00238606
ENSG00000244151	ENSG00000244151.1	4.36517	3.00394	0.812312	3.69802	0.000217292	0.00238606
ENSG00000274256	ENSG00000274256.1	15.4935	4.23631	1.14616	3.69609	0.000218948	0.00239842
GDF15	ENSG00000130513.7	75.9564	1.92677	0.521374	3.69555	0.000219409	0.00240098
NAIPP1	ENSG00000250687.6	11.3066	2.20338	0.596397	3.69448	0.000220339	0.00240856
CCL20	ENSG00000115009.13	113.796	5.30783	1.43703	3.69362	0.000221084	0.00241524
LINC02889	ENSG00000236039.3	193.22	3.77461	1.02196	3.69349	0.0002212	0.00241578
CASS4	ENSG00000087589.17	257	2.47926	0.67132	3.69311	0.000221525	0.0024186
ENSG00000224579	ENSG00000224579.1	6.71849	3.79846	1.02867	3.69261	0.000221966	0.00242269
ENSG00000236393	ENSG00000236393.2	26.2086	3.12142	0.845555	3.69157	0.000222876	0.00242955
ENSG00000273259	ENSG00000273259.3	22.2175	3.3031	0.89563	3.68802	0.000226008	0.00246087
RDH10	ENSG00000121039.10	3765.22	2.06916	0.561068	3.68789	0.000226121	0.00246136
ENSG00000288932	ENSG00000288932.2	114.003	3.39839	0.922356	3.68447	0.000229177	0.00248939
SLC25A37	ENSG00000147454.14	3668.47	1.55328	0.421801	3.68251	0.000230951	0.0025064
RNF175	ENSG00000145428.15	144.265	1.90452	0.517419	3.68081	0.000232498	0.00252168
ENSG00000289927	ENSG00000289927.1	36.869	3.05403	0.829749	3.68067	0.000232626	0.00252231
FFAR2	ENSG00000126262.5	185.961	3.36333	0.914798	3.67659	0.000236377	0.00255838
PHF21B	ENSG00000056487.16	39.8692	2.2446	0.610659	3.67571	0.000237192	0.00256567
EEF1AKMT4	ENSG00000284753.2	9.75544	2.02967	0.552288	3.67503	0.000237826	0.00257104
FIGNL2	ENSG00000261308.4	16.56	1.60938	0.438089	3.67364	0.000239118	0.00258264
FAM171A2	ENSG00000161682.15	28.0492	1.54323	0.420112	3.67336	0.000239378	0.00258468
ALOX5	ENSG00000012779.12	816.906	1.97619	0.538415	3.67039	0.000242185	0.0026111
MIR4265	ENSG00000264934.1	24.9131	1.9683	0.536311	3.67008	0.000242476	0.00261268
KRT34	ENSG00000131737.7	184.719	2.24842	0.612705	3.66966	0.000242877	0.00261623
TREM1	ENSG00000124731.13	1686.92	3.05629	0.833633	3.66623	0.000246156	0.00264446
FCGR2A	ENSG00000143226.16	2250.76	1.7671	0.482078	3.66559	0.000246766	0.00264944
HSH2D	ENSG00000196684.12	63.2871	1.73935	0.474648	3.6645	0.00024782	0.00265918
MTUS1-DT	ENSG00000253944.1	8.7723	2.42166	0.661225	3.66238	0.000249879	0.00267528
HCFC1-AS1	ENSG00000235802.1	7.22481	1.75029	0.478018	3.66156	0.000250683	0.00268275
RTRAFP1	ENSG00000225496.1	19.8088	1.71569	0.468781	3.65989	0.000252328	0.00269716
TNFRSF1B	ENSG00000028137.19	1430.18	1.59653	0.436269	3.65951	0.000252699	0.00270033
TOMM40P4	ENSG00000213222.3	47.1804	1.64171	0.448642	3.65928	0.000252925	0.00270035
LAMB3	ENSG00000196878.15	500.949	3.0648	0.838257	3.65616	0.00025602	0.00272572
C6orf223	ENSG00000181577.16	9.51436	2.9401	0.804172	3.65606	0.000256119	0.00272572
NAMPTP1	ENSG00000229644.6	25.3408	2.71553	0.742907	3.65528	0.000256901	0.00273045
FOXP4-AS1	ENSG00000234753.7	7.22906	2.15353	0.589291	3.65444	0.000257746	0.00273408
CXCL6	ENSG00000124875.10	120.49	4.75807	1.30344	3.6504	0.000261829	0.00276929
PIK3R5	ENSG00000141506.15	434.198	1.75443	0.481049	3.64709	0.000265231	0.00279791
USP7-AS1	ENSG00000260979.1	5.02119	2.87384	0.788412	3.64509	0.000267293	0.00281556
ENSG00000263098	ENSG00000263098.1	3.26141	3.41497	0.937673	3.64197	0.000270564	0.00284587
CASP5	ENSG00000137757.11	38.6868	2.71637	0.747045	3.63616	0.000276735	0.00289575
ENSG00000235151	ENSG00000235151.1	6.61999	2.52752	0.695659	3.63327	0.000279853	0.00291982
C17orf107	ENSG00000205710.4	25.8241	2.95591	0.813671	3.6328	0.000280359	0.00292427
CNIH2	ENSG00000174871.11	17.017	1.88225	0.518147	3.63265	0.000280528	0.00292518
ORM2	ENSG00000228278.5	5.91358	2.56002	0.705196	3.63022	0.000283175	0.00294346
CLEC5A	ENSG00000258227.7	295.642	2.51322	0.692583	3.62877	0.000284775	0.00295839
ENSG00000253214	ENSG00000253214.3	28.2619	2.94249	0.811245	3.62713	0.000286592	0.0029713
LINC01303	ENSG00000250548.7	62.2595	1.96262	0.541189	3.62649	0.000287297	0.0029769
CD300C	ENSG00000167850.4	56.5869	2.10111	0.579419	3.62624	0.000287582	0.00297901
TPTEP2-CSNK1E	ENSG00000283900.1	4.69539	2.94506	0.812213	3.62597	0.00028788	0.00298124
TMEM101	ENSG00000091947.10	304.491	1.69159	0.466552	3.62573	0.000288141	0.00298138
MATK	ENSG00000007264.15	24.333	1.58196	0.436343	3.62551	0.000288391	0.00298312
RHOF	ENSG00000139725.8	18.2141	2.26296	0.624536	3.62343	0.000290727	0.00300376
MT-TN	ENSG00000210135.1	84.9221	1.90376	0.525423	3.6233	0.000290869	0.00300376
SOX8	ENSG00000005513.10	17.2085	1.96592	0.542686	3.62257	0.000291687	0.00301119
FAM166A	ENSG00000188163.8	6.49334	2.45064	0.676542	3.62231	0.000291989	0.00301319
DUXAP10	ENSG00000244306.11	54.9506	2.23959	0.618367	3.62178	0.000292585	0.00301701
PNPLA3	ENSG00000100344.11	19.925	2.68599	0.742681	3.61661	0.000298486	0.00306651
ENSG00000290008	ENSG00000290008.1	26.1957	2.95365	0.817326	3.6138	0.000301748	0.0030965
SERPINA5	ENSG00000188488.14	60.0742	2.83371	0.784323	3.61294	0.000302745	0.0031041
ENSG00000204620	ENSG00000204620.3	11.26	1.70096	0.470891	3.61221	0.000303597	0.00311108
LINC01679	ENSG00000237989.2	20.4619	2.60858	0.722475	3.61062	0.000305463	0.00312666
TMEM247	ENSG00000284701.1	5.59865	4.30072	1.19154	3.60937	0.000306938	0.00314087
GRIN3B	ENSG00000116032.5	13.604	2.04895	0.568255	3.60569	0.000311322	0.00317585
ENSG00000260823	ENSG00000260823.1	16.1948	3.22909	0.895744	3.60493	0.000312235	0.00317946
ENSG00000258412	ENSG00000258412.1	63.0121	1.58733	0.440472	3.6037	0.000313725	0.00319048
RPS2P46	ENSG00000189343.7	97.0453	1.72875	0.479846	3.60271	0.000314911	0.00320164
ENSG00000237927	ENSG00000237927.1	137.944	1.91127	0.530835	3.60049	0.000317612	0.00321791
ENSG00000257878	ENSG00000257878.3	9.53259	3.26589	0.907378	3.59926	0.000319125	0.00322727
EFCAB15P	ENSG00000233483.4	4.61698	3.99584	1.11032	3.59881	0.000319678	0.00323196
ENSG00000259792	ENSG00000259792.1	8.13525	1.74123	0.483911	3.59823	0.000320385	0.00323688
ST20	ENSG00000180953.11	74.9365	1.5067	0.418754	3.59805	0.000320616	0.00323782
ENSG00000274092	ENSG00000274092.1	8.50556	3.88242	1.07924	3.59735	0.000321472	0.00324284
IGKC	ENSG00000211592.8	153.582	2.18605	0.607763	3.59688	0.000322061	0.00324697
ENSG00000254859	ENSG00000254859.1	7.75726	2.83051	0.787004	3.59657	0.000322443	0.00324992
LYPD3	ENSG00000124466.9	20.6387	3.68769	1.02539	3.59637	0.000322694	0.00325054
ARTN	ENSG00000117407.17	11.2349	1.57105	0.436909	3.59583	0.000323359	0.00325462
ENSG00000228919	ENSG00000228919.5	6.25864	3.73794	1.03999	3.59421	0.00032538	0.00327043
GJB2	ENSG00000165474.8	31.7594	4.25069	1.18413	3.58971	0.000331044	0.00331454
MANEAL	ENSG00000185090.15	13.4526	1.65121	0.45998	3.58975	0.000331001	0.00331454
GGN	ENSG00000179168.15	24.3216	1.50453	0.419112	3.58981	0.000330921	0.00331454
ICAM4-AS1	ENSG00000267607.1	4.07365	5.29269	1.47529	3.58756	0.000333789	0.00333826
MIR6753	ENSG00000275022.1	4.89514	3.45392	0.962835	3.58725	0.00033419	0.00334042
DUOXA1	ENSG00000140254.13	15.6883	3.13874	0.875162	3.58646	0.000335194	0.00334772
PLEK	ENSG00000115956.10	1481.03	2.12211	0.592036	3.58443	0.000337815	0.00337107
CILP2	ENSG00000160161.9	7.20599	4.53012	1.2653	3.58029	0.000343218	0.00341276
MYBPH	ENSG00000133055.10	17.6035	2.76378	0.772432	3.57802	0.000346201	0.00343432
RN7SL36P	ENSG00000244314.3	5.07362	2.75478	0.770257	3.57644	0.000348303	0.00344817
ENSG00000286153	ENSG00000286153.2	672.533	1.57328	0.439999	3.57564	0.000349373	0.00345687
CACNA1E	ENSG00000198216.14	39.4968	2.50677	0.701115	3.5754	0.000349687	0.00345904
SAPCD2	ENSG00000186193.9	9.70268	2.59567	0.726315	3.57375	0.000351904	0.00347622
BTNL8	ENSG00000113303.12	33.7719	2.7254	0.762946	3.57221	0.000353984	0.003492
LINC00304	ENSG00000180422.3	6.72055	3.22868	0.904427	3.56986	0.000357166	0.00351955
DNAJB13	ENSG00000187726.9	12.8407	2.13281	0.597637	3.56874	0.000358701	0.00353179
LGALS8-AS1	ENSG00000223776.5	4.20543	3.47894	0.976291	3.56342	0.000366049	0.0035895
ENSG00000261235	ENSG00000261235.1	17.2567	3.4063	0.95589	3.56348	0.000365969	0.0035895
H3C11	ENSG00000275379.2	21.6707	1.90788	0.535417	3.56335	0.000366154	0.00358956
ENSG00000228150	ENSG00000228150.1	14.1471	1.5365	0.431224	3.56312	0.00036647	0.00359071
PLSCR3	ENSG00000187838.17	11.7128	2.2532	0.632584	3.5619	0.000368181	0.00360358
ENSG00000224066	ENSG00000224066.1	4.40306	3.21429	0.902581	3.56122	0.000369137	0.00361
NDUFB5P2	ENSG00000214628.3	8.01756	1.79031	0.50287	3.56018	0.000370603	0.00361945
EREG	ENSG00000124882.4	195.538	4.88028	1.372	3.55704	0.000375055	0.00365127
ENSG00000262420	ENSG00000262420.3	20.6474	1.81542	0.510613	3.55538	0.000377434	0.00367131
BHLHA15	ENSG00000180535.4	17.7458	2.85952	0.805117	3.55168	0.000382779	0.00371239
ENSG00000284740	ENSG00000284740.2	5.74249	2.41706	0.680876	3.54993	0.000385328	0.00373305
BIRC3	ENSG00000023445.16	1259.03	1.73449	0.488646	3.54959	0.000385833	0.00373595
CARD9	ENSG00000187796.16	16.8438	2.29482	0.646662	3.54871	0.000387118	0.00374605
MIR619	ENSG00000207622.1	21.4539	1.61506	0.455117	3.54867	0.000387187	0.00374605
ENSG00000232334	ENSG00000232334.1	27.4022	1.97702	0.557174	3.54829	0.000387737	0.00374737
ENSG00000289445	ENSG00000289445.2	29.6433	4.5753	1.28951	3.54808	0.000388043	0.00374932
STRIP2	ENSG00000128578.10	56.1942	1.85589	0.523161	3.54746	0.000388968	0.00375526
CBLC	ENSG00000142273.13	10.4023	4.9051	1.38362	3.54511	0.000392453	0.00377781
APLN	ENSG00000171388.12	214.698	2.17192	0.612711	3.54477	0.000392949	0.00378058
SLA2	ENSG00000101082.14	54.1636	1.69157	0.477194	3.54483	0.00039287	0.00378058
SNORD12C	ENSG00000209042.1	8.52554	2.39582	0.676029	3.54396	0.000394161	0.00379104
RHBDL1	ENSG00000103269.14	9.20729	2.21791	0.625836	3.54391	0.000394246	0.00379104
TAFA5	ENSG00000219438.9	177.994	1.96153	0.55358	3.54336	0.000395064	0.00379689
HAL	ENSG00000084110.11	158.031	2.35615	0.665018	3.54298	0.00039563	0.00380133
ENSG00000289637	ENSG00000289637.1	5.33302	2.2864	0.645349	3.5429	0.000395757	0.00380153
MIR223HG	ENSG00000274536.9	2156.09	2.77616	0.783639	3.54265	0.000396121	0.00380402
CORO1A-AS1	ENSG00000261416.1	4.54002	3.54541	1.00094	3.5421	0.00039696	0.00380905
LSR	ENSG00000105699.17	137.622	1.64021	0.463058	3.54213	0.000396906	0.00380905
SLC44A4	ENSG00000204385.13	268.504	2.43454	0.687623	3.54052	0.000399343	0.00382684
MMP10	ENSG00000166670.10	606.509	5.22167	1.47518	3.53968	0.000400608	0.00383693
CEACAM3	ENSG00000170956.17	109.112	3.31647	0.937287	3.53837	0.000402599	0.00384974
ENSG00000275936	ENSG00000275936.1	17.8117	1.89858	0.536546	3.53851	0.000402385	0.00384974
PODXL2	ENSG00000114631.11	30.8261	1.61369	0.45605	3.5384	0.000402567	0.00384974
ENSG00000258935	ENSG00000258935.1	9.8124	1.69288	0.47846	3.53818	0.000402891	0.00385065
SNORA80E	ENSG00000207475.1	8.07087	2.06948	0.58497	3.53775	0.000403552	0.00385493
BICDL1	ENSG00000135127.12	55.4014	1.50385	0.425456	3.53469	0.000408249	0.00389159
ENSG00000266709	ENSG00000266709.1	35.3187	2.31225	0.654177	3.53459	0.000408412	0.00389212
SEBOX	ENSG00000274529.6	6.6406	1.85383	0.524743	3.53283	0.00041113	0.00391081
CHTF8	ENSG00000168802.14	20.1081	1.77738	0.503462	3.53032	0.000415054	0.00394296
HAGHL	ENSG00000103253.19	39.4796	1.74776	0.495261	3.52897	0.000417174	0.00395998
CHADL	ENSG00000100399.16	12.6558	1.8958	0.537271	3.52858	0.000417792	0.00396377
HBEGF	ENSG00000113070.8	690.989	1.95131	0.55344	3.52578	0.000422236	0.00399546
ENSG00000252800	ENSG00000252800.1	9.70463	1.94428	0.551537	3.52521	0.000423142	0.00400299
ENSG00000255723	ENSG00000255723.1	4.43187	2.67225	0.758694	3.52217	0.000428026	0.00404391
ENSG00000217801	ENSG00000217801.12	19.9282	2.46984	0.701494	3.52083	0.000430199	0.0040602
SELL	ENSG00000188404.10	1345.07	2.29129	0.651109	3.51906	0.000433079	0.00407993
Y_RNA	ENSG00000238366.1	7.03865	3.12293	0.887885	3.51726	0.000436019	0.00410111
NR4A1	ENSG00000123358.20	1439.49	1.97533	0.562319	3.51282	0.000443372	0.00415743
MGAT3-AS1	ENSG00000227188.1	12.3831	1.83041	0.521205	3.51188	0.00044495	0.00416899
PTAFR	ENSG00000169403.12	698.569	1.69282	0.482118	3.51121	0.000446069	0.00417407
CDRT15	ENSG00000223510.7	4.99777	2.78606	0.793651	3.51044	0.000447368	0.0041819
IFI30	ENSG00000216490.4	54.3426	2.13959	0.609933	3.5079	0.000451652	0.00421977
WDR97	ENSG00000179698.14	29.4517	2.03031	0.578815	3.5077	0.000451993	0.00422187
ENSG00000285888	ENSG00000285888.1	32.259	1.86675	0.532238	3.50735	0.000452588	0.00422634
ENSG00000286159	ENSG00000286159.1	53.4719	1.62115	0.462241	3.50714	0.000452946	0.00422763
DIO3	ENSG00000197406.8	857.224	2.89709	0.826162	3.50669	0.000453723	0.00423147
CAPS	ENSG00000105519.18	72.1041	1.64994	0.470853	3.50416	0.000458055	0.004262
LINC01127	ENSG00000281162.4	51.4911	2.78738	0.795509	3.50389	0.000458509	0.00426513
OR51R1P	ENSG00000237272.2	6.44287	3.7343	1.06746	3.49829	0.000468251	0.00434236
CCR2	ENSG00000121807.7	163.131	1.8382	0.525524	3.49785	0.000469028	0.00434845
GOLGA2P4	ENSG00000229608.1	18.07	1.69915	0.485947	3.49657	0.000471286	0.00436575
LILRA6	ENSG00000244482.10	348.024	1.87	0.535226	3.49384	0.00047612	0.00439843
SCARNA6	ENSG00000251791.1	40.2014	1.52793	0.437533	3.49215	0.000479154	0.0044242
ENSG00000270972	ENSG00000270972.1	7.71709	2.46665	0.706571	3.49102	0.000481178	0.00443378
ENSG00000270120	ENSG00000270120.1	22.0012	1.79993	0.515645	3.49064	0.000481871	0.00443459
SLC38A5	ENSG00000017483.16	140.191	1.85971	0.532935	3.48956	0.000483816	0.00444593
PLA2G4D	ENSG00000159337.7	9.17447	3.73064	1.06932	3.48879	0.000485205	0.00445621
CDCA4P4	ENSG00000234219.1	18.6288	1.51561	0.434416	3.48884	0.000485128	0.00445621
LINC01814	ENSG00000236008.5	58.8394	1.85196	0.531053	3.48734	0.000487853	0.00447371
EXOC3L2	ENSG00000283632.4	155.524	1.59816	0.458525	3.48544	0.000491325	0.00450213
ENSG00000289576	ENSG00000289576.2	26.554	2.75906	0.79206	3.4834	0.000495086	0.00452972
ENSG00000273100	ENSG00000273100.1	5.13738	3.34363	0.959952	3.48312	0.000495603	0.0045333
C16orf74	ENSG00000154102.11	4.63628	2.94001	0.8443	3.48219	0.000497337	0.0045424
ITGA2	ENSG00000164171.11	1218.9	2.03649	0.585371	3.47898	0.000503332	0.00458661
NGFR	ENSG00000064300.9	97.8812	1.81026	0.520342	3.47898	0.000503329	0.00458661
ENSG00000279605	ENSG00000279605.1	7.32834	2.4963	0.717665	3.47836	0.000504492	0.00459487
FAM83H	ENSG00000180921.7	109.873	2.2517	0.647985	3.47493	0.000510993	0.00464008
MST1R	ENSG00000164078.14	31.6778	1.97119	0.568076	3.46995	0.000520563	0.00470456
SNORD13	ENSG00000239039.1	17.64	2.01674	0.581616	3.46748	0.000525355	0.00474195
ZNF114-AS1	ENSG00000268186.1	3.72605	4.64704	1.34103	3.46527	0.000529698	0.00477045
GNG10P1	ENSG00000234016.1	2.11506	3.82777	1.10471	3.46496	0.000530305	0.00477472
ENSG00000258674	ENSG00000258674.5	3.38053	3.09573	0.893875	3.46326	0.000533663	0.0047978
IL23A	ENSG00000110944.9	85.5678	3.29021	0.950144	3.46286	0.000534472	0.00480388
TK1	ENSG00000167900.12	45.3364	1.57336	0.454365	3.46277	0.000534642	0.00480421
ENSG00000243797	ENSG00000243797.6	66.5298	2.53739	0.733046	3.46144	0.000537303	0.00482094
ENSG00000280028	ENSG00000280028.1	5.07628	2.6622	0.769547	3.45944	0.00054131	0.00485089
GZMB	ENSG00000100453.14	73.46	2.3585	0.681976	3.45833	0.000543544	0.0048673
PIMREGP3	ENSG00000217653.1	11.2074	2.05193	0.593347	3.45823	0.000543744	0.00486788
MROH5	ENSG00000226807.7	4.39474	3.5639	1.03059	3.45812	0.000543952	0.00486854
ADORA2A	ENSG00000128271.22	15.87	1.54699	0.447432	3.45749	0.000545239	0.00487523
ITGB2-AS1	ENSG00000227039.8	28.5849	2.12538	0.615093	3.45538	0.00054952	0.00490504
SEMA7A	ENSG00000138623.10	247.739	1.98784	0.575439	3.45447	0.000551373	0.00491794
ENSG00000279775	ENSG00000279775.1	13.4538	2.29238	0.663703	3.45392	0.000552497	0.00492311
RPS28P4	ENSG00000237039.1	5.51069	2.1423	0.620303	3.45363	0.000553095	0.00492654
SERF1B	ENSG00000205572.10	14.2258	1.55184	0.449972	3.44875	0.000563188	0.00498646
ENSG00000286236	ENSG00000286236.1	25.4639	3.46724	1.00658	3.44457	0.00057197	0.00504548
UCN	ENSG00000163794.6	6.73438	2.2656	0.658339	3.44139	0.000578729	0.00509293
CBY3	ENSG00000204659.5	2.01451	3.72828	1.08346	3.44109	0.000579374	0.00509736
CDH15	ENSG00000129910.8	24.2864	3.08622	0.897212	3.43979	0.00058217	0.00511823
SPI1	ENSG00000066336.12	724.032	1.68488	0.489978	3.43869	0.000584543	0.00513162
TEDC2	ENSG00000162062.15	9.37705	1.91265	0.556402	3.43754	0.00058703	0.00514845
TBX3-AS1	ENSG00000257817.2	12.3096	2.07804	0.604702	3.43647	0.000589342	0.00516373
ANPEP	ENSG00000166825.15	2661.98	2.66676	0.776034	3.43639	0.00058952	0.00516404
MTCYBP23	ENSG00000259671.1	95.8323	3.12128	0.908343	3.43623	0.000589863	0.00516579
TGFA	ENSG00000163235.16	202.625	1.78142	0.518548	3.4354	0.00059167	0.00517787
ENSG00000286622	ENSG00000286622.1	2.91263	3.73908	1.08852	3.43502	0.000592514	0.00518275
U2	ENSG00000278048.1	16.6125	2.67625	0.779388	3.43378	0.000595226	0.00520144
HAS1	ENSG00000105509.11	18.1153	2.97528	0.866841	3.43232	0.000598435	0.0052257
ENSG00000279511	ENSG00000279511.1	88.0584	2.50065	0.728716	3.43158	0.00060007	0.00523366
SNORA80B	ENSG00000206633.1	5.63727	2.61979	0.76353	3.43116	0.000601015	0.00523602
ENSG00000236779	ENSG00000236779.1	12.826	1.58	0.460522	3.43089	0.000601598	0.00523815
ENSG00000277968	ENSG00000277968.1	10.5362	2.47638	0.721854	3.43059	0.000602276	0.00524194
SLC10A6	ENSG00000145283.8	83.1011	1.7429	0.508059	3.4305	0.000602467	0.00524194
SYNM-AS1	ENSG00000259475.1	17.2566	1.82223	0.532215	3.42385	0.000617398	0.00534135
LINC01820	ENSG00000228100.2	16.4554	2.16747	0.633176	3.42317	0.000618952	0.00535066
GNLY	ENSG00000115523.17	371.029	2.29383	0.670115	3.42304	0.000619259	0.00535203
AQP4-AS1	ENSG00000260372.7	3.55601	3.12996	0.914418	3.4229	0.000619564	0.00535338
ELF3	ENSG00000163435.16	185.177	3.69327	1.08103	3.41645	0.000634434	0.00545287
IGLV2-14	ENSG00000211666.2	7.46922	3.54124	1.03713	3.41445	0.0006391	0.00548423
NCF4	ENSG00000100365.16	298.935	1.50003	0.439347	3.41423	0.000639617	0.00548607
WNT5A-AS1	ENSG00000244586.1	87.1284	1.7296	0.506665	3.4137	0.000640867	0.00549418
UQCRFS1P1	ENSG00000226085.3	3.00785	3.77503	1.10587	3.41362	0.000641065	0.00549458
HMGA2	ENSG00000149948.14	43.0118	2.64694	0.775534	3.41306	0.000642387	0.00550331
LINC01988	ENSG00000283036.3	21.1443	2.49756	0.731933	3.41228	0.000644222	0.00551381
RNU7-38P	ENSG00000238446.1	10.5783	1.65201	0.484504	3.40969	0.000650365	0.00555326
ENSG00000275993	ENSG00000275993.4	171.07	1.81153	0.53228	3.40335	0.000665652	0.0056518
RNA5SP488	ENSG00000201812.1	12.7008	1.68844	0.496183	3.40285	0.000666872	0.00565817
SERPINB1	ENSG00000021355.13	1395.92	1.6805	0.493985	3.40193	0.000669127	0.00567332
MTND3P12	ENSG00000259626.2	38.5015	2.82471	0.831205	3.39834	0.000677973	0.00573027
LCP1	ENSG00000136167.15	3642.57	1.68208	0.494984	3.39825	0.000678183	0.00573027
CEBPE	ENSG00000092067.7	2.30222	3.90909	1.15041	3.39799	0.000678817	0.00573053
MAST1	ENSG00000105613.10	5.5686	2.05812	0.605702	3.39791	0.00067904	0.00573053
SBK3	ENSG00000231274.5	3.106	4.89866	1.44182	3.39754	0.000679947	0.00573685
MIR3907	ENSG00000265810.1	4.0801	3.80613	1.12077	3.396	0.000683781	0.00576382
LSMEM2	ENSG00000179564.4	13.7166	1.70468	0.502013	3.39569	0.000684549	0.00576761
WFIKKN1	ENSG00000127578.7	13.647	1.77186	0.522131	3.39351	0.000690032	0.00579896
IL36RN	ENSG00000136695.15	25.9408	6.99565	2.0616	3.39332	0.000690518	0.00580107
ST14	ENSG00000149418.11	223.305	2.26755	0.668246	3.39328	0.000690604	0.00580107
CA13	ENSG00000185015.8	105.034	1.73272	0.510732	3.39262	0.000692286	0.00581251
ENSG00000259950	ENSG00000259950.1	28.506	1.56253	0.460884	3.39028	0.00069821	0.00585177
ENSG00000228863	ENSG00000228863.8	47.9258	2.23871	0.66074	3.38819	0.000703554	0.00589135
CEACAM1	ENSG00000079385.23	519.611	1.62517	0.479661	3.38816	0.000703629	0.00589135
PRR22	ENSG00000212123.4	7.15404	2.13445	0.630411	3.38581	0.000709684	0.00593762
ENSG00000280003	ENSG00000280003.1	7.06294	2.2033	0.651181	3.38354	0.000715573	0.00597615
MIR1185-2	ENSG00000221614.1	3.54758	3.18274	0.94074	3.38323	0.00071639	0.00598159
ENSG00000267656	ENSG00000267656.1	4.27812	2.51541	0.743612	3.38269	0.000717806	0.00599065
ENSG00000275178	ENSG00000275178.1	15.3998	1.68962	0.4996	3.38196	0.000719719	0.0059997
EPS8L1	ENSG00000131037.15	110.72	1.56041	0.461509	3.38111	0.000721934	0.00600986
ENSG00000239670	ENSG00000239670.1	3.55795	3.47183	1.02705	3.38039	0.000723843	0.00602299
CSDC2	ENSG00000172346.15	296.495	1.58912	0.470194	3.37971	0.000725626	0.00603366
RASAL1	ENSG00000111344.12	16.8756	3.42663	1.01396	3.37944	0.000726324	0.0060353
OSCAR	ENSG00000170909.14	116.672	1.84522	0.546371	3.37723	0.000732201	0.0060716
ENSG00000259342	ENSG00000259342.1	5.27781	4.14408	1.22725	3.37673	0.000733542	0.00607994
DCSTAMP	ENSG00000164935.6	10.7998	3.91732	1.16109	3.37383	0.000741298	0.00612738
RNU6-437P	ENSG00000238420.1	8.17078	1.97799	0.586351	3.37338	0.000742503	0.00613455
PRRT1B	ENSG00000283526.2	13.4996	1.69285	0.501911	3.37281	0.000744052	0.00614314
ENSG00000228019	ENSG00000228019.1	9.9597	1.57	0.465525	3.37253	0.000744805	0.00614795
LINC01783	ENSG00000233421.5	2.77544	4.21987	1.25176	3.37114	0.000748579	0.00617067
PEAK3	ENSG00000188305.6	45.4279	2.03543	0.604223	3.36867	0.000755317	0.0062163
RHOV	ENSG00000104140.7	4.20624	4.31705	1.2817	3.36823	0.000756536	0.00622492
APOBR	ENSG00000184730.12	83.0194	2.17726	0.646462	3.36796	0.000757271	0.00622955
LILRB1	ENSG00000104972.16	245.778	1.7225	0.511851	3.36524	0.00076478	0.00627991
RNU6ATAC9P	ENSG00000252019.1	3.13935	3.46485	1.02983	3.3645	0.000766834	0.00629391
ENSG00000272783	ENSG00000272783.1	11.8997	2.4074	0.716696	3.35903	0.000782158	0.00639505
SYN1	ENSG00000008056.14	72.4054	2.03388	0.606052	3.35595	0.000790918	0.00645209
LRRC61	ENSG00000127399.15	23.1567	1.8046	0.538105	3.35362	0.000797626	0.00648532
ENSG00000286430	ENSG00000286430.1	11.8302	1.73277	0.517132	3.35072	0.000806007	0.00653103
SIGLEC10	ENSG00000142512.15	78.4978	1.91829	0.573282	3.34616	0.000819402	0.00662179
IGHV1-2	ENSG00000211934.3	2.37858	4.53495	1.35558	3.3454	0.000821642	0.00663693
C3orf36	ENSG00000288547.3	62.1864	1.64057	0.490694	3.34338	0.000827656	0.00666885
CKLF-CMTM1	ENSG00000254788.7	5.50242	2.91447	0.871766	3.34318	0.000828234	0.00667083
SH2D5	ENSG00000189410.12	15.8958	2.13113	0.637664	3.34209	0.000831492	0.00668658
LMTK3	ENSG00000142235.13	11.7855	1.74407	0.521843	3.34214	0.000831355	0.00668658
LINC01353	ENSG00000231507.4	9.57641	2.72834	0.816434	3.34178	0.000832428	0.00669121
ENSG00000258831	ENSG00000258831.1	7.8414	3.99311	1.19514	3.34112	0.000834423	0.0067047
F5	ENSG00000198734.12	443.628	2.25759	0.675744	3.3409	0.00083507	0.006705
LINC01705	ENSG00000232679.2	24.9067	4.20385	1.25867	3.3399	0.000838086	0.00672177
TMEM272	ENSG00000281106.4	23.3395	1.86203	0.557775	3.33833	0.00084285	0.00675698
ENSG00000268204	ENSG00000268204.1	2.10245	3.81998	1.14516	3.33575	0.000850698	0.00680483
MIR548Q	ENSG00000221331.1	6.36326	1.77762	0.533293	3.3333	0.00085823	0.00686054
ENSG00000232680	ENSG00000232680.2	4.78654	4.06159	1.21861	3.33297	0.000859255	0.00686484
MXD1	ENSG00000059728.11	2656.73	1.84093	0.552882	3.3297	0.000869393	0.00692566
CCL24	ENSG00000106178.7	13.2581	3.50598	1.05393	3.32656	0.000879238	0.00698835
KIF26B	ENSG00000162849.16	192.734	1.54307	0.464102	3.32486	0.000884639	0.00702665
ENSG00000226345	ENSG00000226345.1	5.67126	1.85899	0.559271	3.32395	0.000887525	0.00704185
ENSG00000287095	ENSG00000287095.1	86.5733	2.27187	0.683702	3.3229	0.000890871	0.00706386
APBA2	ENSG00000034053.15	196.299	1.73755	0.522901	3.3229	0.000890884	0.00706386
GRB7	ENSG00000141738.14	37.2845	2.25742	0.679516	3.3221	0.000893441	0.00707611
CD300A	ENSG00000167851.15	194.2	1.54183	0.464212	3.3214	0.000895682	0.00708793
MIR8073	ENSG00000276765.1	15.7336	1.66968	0.502745	3.32112	0.00089657	0.00708906
RNU7-18P	ENSG00000252174.1	25.2797	1.7292	0.521771	3.31409	0.000919412	0.00723932
H3C1	ENSG00000275714.2	62.068	1.56355	0.47192	3.31317	0.000922447	0.0072569
CD52	ENSG00000169442.9	27.0647	1.98543	0.599474	3.31196	0.000926451	0.00728366
MISP	ENSG00000099812.9	54.6063	3.59804	1.0865	3.31159	0.000927665	0.00729003
DND1P1	ENSG00000264070.1	17.0871	2.32399	0.702198	3.30959	0.000934317	0.00732573
ARHGAP22-IT1	ENSG00000248682.1	7.62177	1.80096	0.544168	3.30956	0.000934434	0.00732573
LINC02207	ENSG00000258476.7	63.7882	2.21703	0.669945	3.30927	0.000935412	0.00733023
PDYN-AS1	ENSG00000233896.2	3.80107	4.67165	1.41182	3.30895	0.000936455	0.00733364
MIR2116	ENSG00000253030.1	9.31265	1.97171	0.596027	3.30809	0.00093936	0.00735162
ENSG00000268170	ENSG00000268170.2	15.7964	2.03247	0.614705	3.30641	0.000944996	0.00738615
DUXAP9	ENSG00000225210.10	19.0876	1.94081	0.58722	3.30509	0.000949458	0.00740663
ENSG00000287771	ENSG00000287771.1	168.429	2.94397	0.891902	3.30078	0.000964177	0.00750689
ENSG00000279276	ENSG00000279276.1	9.9322	2.58632	0.783669	3.30027	0.000965914	0.00751456
ENSG00000289390	ENSG00000289390.1	2.09481	3.79607	1.15065	3.29908	0.000970036	0.00753954
LINC00452	ENSG00000229373.9	7.35695	2.26847	0.687891	3.29772	0.00097473	0.00756799
GALNT4	ENSG00000257594.4	7.28912	2.72105	0.825326	3.29694	0.000977435	0.00758565
ENSG00000262202	ENSG00000262202.4	57.3457	2.42152	0.735201	3.29369	0.00098883	0.00765743
LY6E	ENSG00000160932.11	1858.75	1.64927	0.500743	3.29363	0.00098901	0.00765743
C1QTNF12	ENSG00000184163.3	4.74905	2.03196	0.617408	3.29111	0.000997916	0.00771154
STAP2	ENSG00000178078.12	38.7594	1.65071	0.501853	3.28922	0.00100464	0.00775029
ENSG00000280062	ENSG00000280062.1	12.8811	1.51183	0.459666	3.28897	0.00100554	0.00775389
SNORA1B	ENSG00000199405.1	14.333	1.86393	0.566976	3.28749	0.00101085	0.00778209
LINC00528	ENSG00000269220.1	8.09407	1.79081	0.545052	3.28557	0.00101776	0.00782313
FIBCD1	ENSG00000130720.13	12.2521	3.02209	0.919887	3.28528	0.0010188	0.00782949
IL18RAP	ENSG00000115607.10	265.588	2.96591	0.902861	3.28502	0.00101977	0.00783357
ENSG00000227158	ENSG00000227158.1	7.4397	3.68813	1.12357	3.28251	0.00102888	0.00789521
ENSG00000273132	ENSG00000273132.1	1.92401	3.64445	1.1105	3.2818	0.00103146	0.00790968
MPZL3	ENSG00000160588.10	162.659	1.64954	0.502908	3.28	0.00103806	0.00795219
ENSG00000267769	ENSG00000267769.1	6.63017	1.85745	0.566415	3.27932	0.00104058	0.00796645
ENSG00000289732	ENSG00000289732.1	7.2231	2.9204	0.890643	3.27898	0.00104182	0.00797081
IVNS1ABP	ENSG00000116679.16	5955.93	1.59163	0.485548	3.27801	0.00104543	0.00798999
MIR4769	ENSG00000263858.1	4.03959	4.22894	1.29024	3.27765	0.00104675	0.00799003
ENSG00000289100	ENSG00000289100.1	7.32358	2.98729	0.911411	3.27765	0.00104675	0.00799003
KCNQ1	ENSG00000053918.18	116.66	1.60894	0.49085	3.27787	0.00104592	0.00799003
ENSG00000286989	ENSG00000286989.1	5.08369	2.26628	0.692003	3.27496	0.00105678	0.00805129
TLR2	ENSG00000137462.9	1623.1	1.77866	0.543258	3.27407	0.00106012	0.00807161
MT1G	ENSG00000125144.14	9.54551	3.99861	1.22233	3.27129	0.00107057	0.00813069
FMNL1-AS1	ENSG00000233175.2	21.5253	1.96038	0.59957	3.26964	0.00107683	0.00816625
ENSG00000250519	ENSG00000250519.7	169.572	1.76042	0.538489	3.26919	0.00107854	0.00817238
ENSG00000281741	ENSG00000281741.2	2.29332	3.9356	1.20551	3.26467	0.00109593	0.00828157
CROCC2	ENSG00000226321.6	8.29704	1.87726	0.575129	3.26406	0.00109827	0.00829754
ENSG00000289883	ENSG00000289883.1	27.9314	1.64332	0.503615	3.26305	0.0011022	0.00832031
IGKV3-11	ENSG00000241351.3	4.11042	4.26889	1.30865	3.26207	0.00110602	0.00833978
ENSG00000233214	ENSG00000233214.1	2.96213	3.79684	1.16436	3.26088	0.00111068	0.00836165
YBX2P1	ENSG00000213438.2	7.90101	2.83434	0.869385	3.26016	0.00111349	0.00837236
PDCD1	ENSG00000188389.11	13.3112	1.94377	0.596505	3.25859	0.00111966	0.00840299
MLPH	ENSG00000115648.14	586.695	2.1089	0.647207	3.25846	0.0011202	0.0084036
IFITM5	ENSG00000206013.2	3.21003	3.03553	0.93228	3.25603	0.00112984	0.0084636
C11orf91	ENSG00000205177.7	19.0555	2.40596	0.739894	3.25176	0.00114691	0.00857022
ENSG00000232762	ENSG00000232762.1	8.00277	2.12767	0.654868	3.24901	0.00115808	0.00863114
ENSG00000261334	ENSG00000261334.1	8.95033	1.85462	0.570829	3.24899	0.00115816	0.00863114
ENSG00000241612	ENSG00000241612.1	5.31083	4.15174	1.27861	3.24706	0.00116602	0.0086769
LINC02218	ENSG00000249662.6	4.85097	3.80231	1.171	3.24705	0.00116607	0.0086769
SOCAR	ENSG00000240350.3	4.87179	2.79326	0.861056	3.244	0.00117864	0.00875133
ENSG00000279825	ENSG00000279825.1	23.675	2.02652	0.624867	3.24313	0.00118226	0.00877209
SEMA3B-AS1	ENSG00000232352.3	12.2015	1.52213	0.469419	3.24258	0.00118455	0.00878257
GALNT14	ENSG00000158089.15	42.7331	2.2761	0.702174	3.24151	0.00118899	0.00880294
PATL1-DT	ENSG00000255355.1	5.33034	2.22915	0.688398	3.23817	0.001203	0.0088903
FGFR4	ENSG00000160867.15	6.21662	2.27552	0.703042	3.23668	0.00120929	0.0089248
CYP4F3	ENSG00000186529.16	118.901	2.168	0.669813	3.23673	0.00120908	0.0089248
AMPD3	ENSG00000133805.16	1076.93	1.64782	0.509337	3.23523	0.00121546	0.00896037
VNN3P	ENSG00000093134.17	138.578	2.83517	0.877428	3.23122	0.00123261	0.00905184
CEACAM4	ENSG00000105352.11	39.8708	2.08336	0.644805	3.231	0.00123359	0.00905719
ENSG00000266744	ENSG00000266744.1	5.30792	1.92128	0.594892	3.22963	0.00123952	0.00909335
PKP3	ENSG00000184363.10	36.2284	2.64452	0.81971	3.22617	0.00125461	0.00918169
ENSG00000249456	ENSG00000249456.1	8.43142	2.03164	0.629988	3.22489	0.00126023	0.00920791
TRBV27	ENSG00000211752.3	7.87741	4.01897	1.24678	3.22349	0.0012664	0.00923436
ENSG00000234292	ENSG00000234292.3	2.93941	4.28671	1.33146	3.21957	0.00128384	0.00934341
GNA15-DT	ENSG00000267551.3	19.7087	2.01971	0.62753	3.2185	0.00128861	0.00937558
MIR4530	ENSG00000266559.1	2.84601	3.30479	1.02702	3.21786	0.00129151	0.0093891
MIR3680-1	ENSG00000265462.1	4.11786	3.37511	1.04918	3.21691	0.00129581	0.00941661
ENSG00000229220	ENSG00000229220.1	6.38893	2.13756	0.664674	3.21595	0.00130012	0.00944036
ALPG	ENSG00000163286.9	8.17687	4.54295	1.41271	3.21576	0.001301	0.00944293
LMNTD2	ENSG00000185522.9	11.9406	2.68182	0.834095	3.21525	0.00130333	0.00945417
NFE2	ENSG00000123405.14	237.431	2.68155	0.834038	3.21515	0.00130378	0.00945555
RNU6-450P	ENSG00000201524.1	9.86175	2.36878	0.73679	3.21501	0.00130442	0.00945565
ENSG00000289347	ENSG00000289347.1	18.1184	1.57721	0.490704	3.21417	0.00130822	0.00947442
ENSG00000241860	ENSG00000241860.7	29.0933	1.87618	0.58394	3.21298	0.00131368	0.00950827
CCDC74BP1	ENSG00000250261.1	1.84667	3.58248	1.1152	3.21242	0.00131621	0.0095228
ENSG00000257086	ENSG00000257086.1	3.16078	2.9481	0.918157	3.21089	0.00132324	0.00955834
ENSG00000226012	ENSG00000226012.1	38.9459	2.69022	0.838236	3.20938	0.00133022	0.00959731
ENSG00000278231	ENSG00000278231.1	38.2215	1.6349	0.509861	3.20655	0.00134336	0.0096728
MIR6859-1	ENSG00000278267.1	4.53698	2.20786	0.688756	3.20557	0.00134793	0.00969997
SLC2A5	ENSG00000142583.18	181.05	1.51803	0.47368	3.20477	0.00135172	0.00971949
PHLDA2	ENSG00000181649.8	65.1522	1.81945	0.567805	3.20436	0.00135363	0.00972358
ENSG00000288737	ENSG00000288737.2	7.00106	3.70608	1.15677	3.20382	0.00135616	0.0097379
KDF1	ENSG00000175707.10	9.25059	3.12151	0.974734	3.20242	0.00136276	0.00977368
INAVA	ENSG00000163362.11	23.4642	2.68395	0.838219	3.20197	0.00136493	0.0097853
MT1X	ENSG00000187193.9	65.2951	2.05433	0.641917	3.2003	0.00137283	0.0098303
HMGN2P46	ENSG00000179362.14	72.9554	1.71765	0.537026	3.19846	0.00138166	0.00987397

## Sheet: TNIL-downreg genes
gene_name	GeneID	baseMean	log2FoldChange	lfcSE	stat	pvalue	padj
RNU6-314P	ENSG00000252383.1	39.937	-2.14855	0.291859	-7.3616	1.81724e-13	2.34969e-10
MT-ND3	ENSG00000198840.2	26732.2	-2.08748	0.291633	-7.15792	8.19121e-13	6.73988e-10
UBE2V1P1	ENSG00000226632.1	105.994	-1.6148	0.229683	-7.03055	2.05716e-12	1.43226e-09
RNU6-1111P	ENSG00000212420.1	34.233	-1.75861	0.265348	-6.62756	3.4128e-11	1.33699e-08
MTND1P36	ENSG00000253245.2	31.0691	-1.68934	0.257249	-6.56694	5.1358e-11	1.78094e-08
RNU6-1019P	ENSG00000201294.1	58.5732	-2.05208	0.316487	-6.48393	8.93608e-11	2.69602e-08
MTND4P12	ENSG00000247627.2	42.3114	-1.53945	0.240452	-6.40229	1.53059e-10	4.04477e-08
ENSG00000213036	ENSG00000213036.3	97.0132	-1.76374	0.276935	-6.36878	1.90533e-10	4.8578e-08
NSRP1P1	ENSG00000235613.2	40.422	-1.55355	0.248883	-6.24209	4.31753e-10	8.98916e-08
MIR4677	ENSG00000265201.1	57.3413	-1.50507	0.241535	-6.23126	4.62693e-10	9.46404e-08
ENSG00000273951	ENSG00000273951.1	95.2182	-1.63133	0.264884	-6.15865	7.33679e-10	1.34833e-07
MT-ND6	ENSG00000198695.2	26336.1	-1.74371	0.284023	-6.13932	8.2874e-10	1.41527e-07
MT-TP	ENSG00000210196.2	1635.53	-1.89065	0.314264	-6.01612	1.78652e-09	2.47813e-07
MAP3K2-DT	ENSG00000236682.4	54.376	-1.5862	0.271608	-5.84005	5.21863e-09	5.70802e-07
ZNF285DP	ENSG00000283443.2	29.7713	-1.8689	0.320901	-5.82393	5.74812e-09	6.23069e-07
GBP1P1	ENSG00000225492.6	70.9113	-1.67195	0.289383	-5.77765	7.57518e-09	7.79125e-07
ENSG00000254691	ENSG00000254691.1	51.8639	-1.50121	0.264651	-5.67241	1.40803e-08	1.25558e-06
TRIM34	ENSG00000258659.7	15.1655	-2.21251	0.391674	-5.64886	1.61512e-08	1.38236e-06
RNU6-282P	ENSG00000202227.1	146.97	-2.04983	0.365894	-5.60225	2.11593e-08	1.73811e-06
Y_RNA	ENSG00000222430.1	25.4467	-1.73185	0.311317	-5.56299	2.65194e-08	2.03413e-06
ENSG00000287462	ENSG00000287462.1	15.2827	-2.84519	0.511969	-5.55735	2.739e-08	2.09204e-06
MT-ATP8	ENSG00000228253.1	3386.06	-1.59827	0.291007	-5.49219	3.96991e-08	2.7854e-06
ATP5MKP1	ENSG00000231549.1	111.531	-1.61133	0.293757	-5.48526	4.12855e-08	2.86943e-06
Y_RNA	ENSG00000202318.1	18.8064	-1.93073	0.358335	-5.38806	7.12233e-08	4.46892e-06
ENSG00000254180	ENSG00000254180.2	30.0574	-1.58267	0.294726	-5.36997	7.8751e-08	4.84058e-06
NUDCP2	ENSG00000238082.1	8.87037	-2.96349	0.561994	-5.27318	1.34084e-07	7.29979e-06
RNU6-972P	ENSG00000212510.1	14.6337	-2.36442	0.453824	-5.20999	1.88847e-07	9.54301e-06
ENSG00000290063	ENSG00000290063.1	13.4654	-2.10037	0.404869	-5.18778	2.12816e-07	1.03979e-05
LINC00865	ENSG00000232229.8	46.2479	-1.77607	0.349441	-5.08259	3.72318e-07	1.63585e-05
RNU6-1053P	ENSG00000251739.1	43.8549	-1.56521	0.309111	-5.0636	4.11412e-07	1.76269e-05
MIR548U	ENSG00000212017.2	41.2633	-1.55594	0.309402	-5.02887	4.93385e-07	2.03119e-05
ENSG00000236266	ENSG00000236266.1	34.6505	-1.97626	0.397261	-4.97472	6.53426e-07	2.54372e-05
MT-RNR2	ENSG00000210082.2	259.503	-2.63838	0.53614	-4.92107	8.60722e-07	3.12867e-05
ENSG00000287066	ENSG00000287066.1	397.441	-1.72618	0.357067	-4.83434	1.33587e-06	4.40865e-05
ENSG00000256299	ENSG00000256299.1	135.926	-1.60982	0.333595	-4.82568	1.39526e-06	4.55493e-05
ENSG00000269256	ENSG00000269256.1	14.0554	-2.04566	0.424829	-4.81526	1.4701e-06	4.74363e-05
RNU6-711P	ENSG00000253064.1	98.7992	-1.61105	0.339507	-4.74527	2.08229e-06	6.27703e-05
RNU6-925P	ENSG00000207359.1	42.6082	-1.59102	0.336344	-4.73034	2.24144e-06	6.59595e-05
RNU7-195P	ENSG00000239151.1	30.6696	-1.74279	0.369314	-4.71899	2.37013e-06	6.87978e-05
ENSG00000226509	ENSG00000226509.1	162.715	-2.35536	0.499545	-4.71502	2.41691e-06	6.97226e-05
ENSG00000289315	ENSG00000289315.2	74.813	-2.52997	0.53677	-4.71331	2.43723e-06	7.00296e-05
SVIL2P	ENSG00000234814.8	355.08	-1.81589	0.38539	-4.71182	2.45512e-06	7.03269e-05
KU-MEL-3	ENSG00000205444.4	28.2272	-1.94208	0.412708	-4.70569	2.53012e-06	7.19e-05
ENSG00000279482	ENSG00000279482.1	22.1005	-2.08151	0.445742	-4.66977	3.01532e-06	8.23109e-05
HSPA8P18	ENSG00000232953.1	13.1334	-1.81906	0.389529	-4.6699	3.01348e-06	8.23109e-05
RNU6-542P	ENSG00000252214.1	9.96927	-2.26759	0.493506	-4.59485	4.33056e-06	0.000109946
GUCY1B2	ENSG00000123201.14	12.4333	-2.19909	0.481377	-4.56833	4.9162e-06	0.000121756
ENSG00000274422	ENSG00000274422.1	325.062	-1.62201	0.356677	-4.54756	5.42714e-06	0.000131427
ENSG00000287802	ENSG00000287802.1	21.0992	-2.5536	0.564881	-4.5206	6.16656e-06	0.000145348
C8orf48	ENSG00000164743.5	77.289	-1.56577	0.3485	-4.4929	7.02594e-06	0.00016008
ENSG00000272510	ENSG00000272510.1	17.2056	-2.00227	0.446996	-4.4794	7.48539e-06	0.000168011
RPL7P26	ENSG00000184612.8	49.7009	-1.94157	0.433772	-4.47601	7.60508e-06	0.000170065
ANKRD20A11P	ENSG00000215559.8	221.787	-5.65328	1.26483	-4.46959	7.83715e-06	0.000174714
RPS3P6	ENSG00000213363.4	24.0548	-2.39932	0.539386	-4.44825	8.65719e-06	0.000189724
ENSG00000239455	ENSG00000239455.1	25.3923	-1.53207	0.346116	-4.42645	9.57954e-06	0.000205704
ENSG00000267429	ENSG00000267429.1	15.7173	-2.02822	0.470581	-4.31004	1.63224e-05	0.000315537
CSNK1A1P1	ENSG00000223518.5	44.5397	-1.71379	0.400139	-4.28298	1.8441e-05	0.000346644
HMGCLL1	ENSG00000146151.14	31.084	-2.3017	0.545693	-4.21793	2.46552e-05	0.000438416
ENSG00000258231	ENSG00000258231.5	24.1839	-3.01959	0.719151	-4.19883	2.68298e-05	0.000467218
SMIM10	ENSG00000184785.6	195.303	-1.50824	0.360738	-4.18098	2.90253e-05	0.000494975
ENSG00000283213	ENSG00000283213.1	5.9898	-2.92483	0.699632	-4.18052	2.90839e-05	0.000495419
ENSG00000254731	ENSG00000254731.1	98.7649	-1.65392	0.395702	-4.17971	2.91877e-05	0.000496576
MIR3144	ENSG00000265725.1	2.51693	-4.43956	1.06291	-4.17679	2.95656e-05	0.000502296
LINC01016	ENSG00000249346.8	22.9188	-2.15367	0.516006	-4.17372	2.99667e-05	0.000507443
ENSG00000272236	ENSG00000272236.1	13.7107	-2.052	0.492043	-4.17037	3.04104e-05	0.000512432
MTCO3P19	ENSG00000224471.2	38.3781	-1.73998	0.421088	-4.13211	3.59449e-05	0.000585139
ENSG00000275417	ENSG00000275417.1	2.83119	-4.60483	1.11651	-4.12431	3.71843e-05	0.000600723
MTND1P8	ENSG00000263177.1	72.2351	-1.6146	0.393053	-4.10784	3.99369e-05	0.00063349
MTND5P16	ENSG00000243658.1	29.858	-1.62064	0.396056	-4.09195	4.27759e-05	0.000668389
TCEAL4	ENSG00000133142.19	3290.54	-1.677	0.411065	-4.07964	4.51057e-05	0.000697568
LINC02050	ENSG00000242781.2	17.1057	-4.12602	1.01826	-4.05201	5.07784e-05	0.000767592
ENSG00000285303	ENSG00000285303.1	19.9547	-2.07963	0.514314	-4.04349	5.26613e-05	0.000788483
ASCL4	ENSG00000187855.6	2.89966	-4.63846	1.15219	-4.02576	5.67909e-05	0.000836136
ENSG00000267372	ENSG00000267372.2	26.1979	-1.8421	0.458117	-4.02103	5.79448e-05	0.000848638
ENSG00000263096	ENSG00000263096.1	22.9248	-2.31273	0.578438	-3.99824	6.38164e-05	0.000910685
ENSG00000259690	ENSG00000259690.1	12.7747	-2.07383	0.518724	-3.99794	6.38956e-05	0.000911097
ENSG00000272049	ENSG00000272049.1	6.63598	-2.31829	0.580033	-3.99683	6.41977e-05	0.000915045
ENSG00000255836	ENSG00000255836.1	24.9488	-1.88546	0.471804	-3.99629	6.43439e-05	0.000916407
ENSG00000257239	ENSG00000257239.1	4.34504	-3.76556	0.94545	-3.98282	6.81019e-05	0.000958244
RNU6-530P	ENSG00000212482.1	61.7854	-1.57185	0.396049	-3.96882	7.22293e-05	0.00100422
HMGN5	ENSG00000198157.11	86.2022	-1.50562	0.37941	-3.96832	7.23808e-05	0.00100517
LINC01877	ENSG00000238217.7	10.6256	-1.56432	0.394543	-3.9649	7.3427e-05	0.00101697
KCNAB1-AS1	ENSG00000242370.1	7.74488	-2.18361	0.551465	-3.95965	7.50587e-05	0.0010356
RN7SL581P	ENSG00000242657.3	7.0263	-2.10318	0.532781	-3.94755	7.8955e-05	0.00107867
RNU6-267P	ENSG00000252523.1	14.1325	-2.09793	0.532279	-3.94141	8.10029e-05	0.00109919
ADH1C	ENSG00000248144.6	11.1433	-2.24567	0.569953	-3.94009	8.14497e-05	0.00110442
ENSG00000272209	ENSG00000272209.1	11.3676	-2.07139	0.52693	-3.93105	8.45774e-05	0.00113535
PART1	ENSG00000152931.9	102.449	-1.74146	0.443149	-3.92974	8.50367e-05	0.00114025
RN7SL778P	ENSG00000272412.2	18.7387	-1.66259	0.423504	-3.92579	8.64457e-05	0.00115614
KIAA0087	ENSG00000122548.5	36.2332	-2.21126	0.563696	-3.92279	8.75308e-05	0.0011641
PPP1R12A-AS2	ENSG00000258048.1	33.3626	-1.73752	0.443875	-3.91444	9.06143e-05	0.00119431
ENSG00000200999	ENSG00000200999.1	41.0364	-1.6744	0.427802	-3.91396	9.07946e-05	0.00119619
Y_RNA	ENSG00000201749.1	8.44644	-1.92181	0.495801	-3.87617	0.000106115	0.00135705
Y_RNA	ENSG00000199881.1	19.9183	-1.68659	0.435173	-3.87568	0.000106327	0.00135927
NPY5R	ENSG00000164129.12	26.8388	-1.96881	0.516416	-3.81245	0.000137596	0.00166661
ENSG00000287781	ENSG00000287781.1	12.3841	-2.02538	0.535422	-3.78277	0.000155091	0.00182777
ENSG00000279499	ENSG00000279499.1	54.4384	-1.51351	0.401001	-3.77432	0.000160445	0.00187721
ENSG00000279422	ENSG00000279422.1	8.27559	-1.81804	0.483706	-3.75856	0.000170895	0.00197481
MIR4524B	ENSG00000265331.1	13.1135	-1.97631	0.526123	-3.75636	0.000172403	0.00198779
ZNF426-DT	ENSG00000278611.4	30.3269	-1.5008	0.399839	-3.75352	0.000174372	0.00200157
ENSG00000279463	ENSG00000279463.1	28.1348	-1.55437	0.414307	-3.75172	0.000175623	0.00201274
TTLL6	ENSG00000170703.16	7.68995	-1.95094	0.520035	-3.75155	0.000175746	0.00201351
ENSG00000276345	ENSG00000276345.1	2.52019	-4.44929	1.18684	-3.74884	0.000177655	0.00202897
FALEC	ENSG00000228126.1	12.1517	-1.63616	0.437804	-3.7372	0.00018608	0.0021079
LINC02433	ENSG00000234111.6	3.88868	-3.29619	0.88641	-3.71859	0.000200341	0.00223105
ENSG00000229695	ENSG00000229695.1	241.344	-1.6137	0.437107	-3.69176	0.000222704	0.00242928
GABRB2	ENSG00000145864.14	12.6456	-1.50406	0.411117	-3.65849	0.00025371	0.00270714
LINC01597	ENSG00000205611.5	6.85621	-2.21757	0.606697	-3.65516	0.000257026	0.00273045
ENSG00000286118	ENSG00000286118.1	6.48099	-1.99489	0.545848	-3.65466	0.000257523	0.00273408
SETP21	ENSG00000214244.4	11.7456	-1.51715	0.41773	-3.63189	0.000281348	0.00292973
LINC02398	ENSG00000256287.1	15.9902	-1.52289	0.419874	-3.62702	0.000286713	0.0029717
ENSG00000231114	ENSG00000231114.1	15.5499	-2.06144	0.569117	-3.62218	0.00029213	0.00301319
RNU6-1159P	ENSG00000199803.1	5.96801	-2.89755	0.800538	-3.61951	0.000295163	0.00303582
ENSG00000265912	ENSG00000265912.1	67.6359	-1.94028	0.536733	-3.61498	0.000300372	0.00308441
ADH1B	ENSG00000196616.14	376.722	-2.21357	0.615174	-3.59828	0.000320324	0.00323688
ENSG00000273180	ENSG00000273180.1	6.21046	-2.17047	0.603697	-3.5953	0.000324016	0.00325943
LINC02938	ENSG00000230731.3	11.3775	-2.36063	0.657353	-3.59112	0.000329262	0.00330161
ENSG00000286472	ENSG00000286472.1	3.54785	-3.91916	1.09964	-3.56403	0.000365206	0.00358461
CYP4F29P	ENSG00000228314.1	49.0601	-4.9118	1.37945	-3.5607	0.000369871	0.00361523
ENSG00000255348	ENSG00000255348.1	7.51202	-1.939	0.544771	-3.55929	0.000371858	0.00362975
ENSG00000258958	ENSG00000258958.1	17.8818	-1.87799	0.528428	-3.55392	0.00037954	0.00368637
ENSG00000237832	ENSG00000237832.1	23.4548	-1.69363	0.477909	-3.54383	0.000394365	0.00379118
TRDN	ENSG00000186439.14	7.43226	-2.96435	0.83687	-3.54218	0.000396834	0.00380905
LLPHP3	ENSG00000233868.1	7.52041	-1.79428	0.510793	-3.51274	0.000443515	0.0041577
ENSG00000283209	ENSG00000283209.1	19.2656	-1.62954	0.465426	-3.50118	0.00046321	0.00430001
SNORD114-6	ENSG00000201263.1	15.7475	-2.34055	0.669457	-3.49619	0.00047195	0.00436994
ENSG00000251399	ENSG00000251399.1	20.6753	-1.78322	0.510957	-3.48997	0.000483081	0.0044412
EFHB	ENSG00000163576.18	35.0115	-1.97946	0.568453	-3.48218	0.00049735	0.0045424
U6	ENSG00000283575.1	14.7361	-1.50533	0.432828	-3.47789	0.000505371	0.00459914
RHOT1P2	ENSG00000203616.2	24.0189	-5.99897	1.73063	-3.46634	0.000527586	0.00475679
AARD	ENSG00000205002.4	12.0004	-1.69067	0.491719	-3.43828	0.000585427	0.00513689
ENSG00000289446	ENSG00000289446.1	4.5174	-2.1396	0.623568	-3.43122	0.000600872	0.00523602
SLC7A14	ENSG00000013293.6	6.39766	-3.33836	0.973472	-3.42933	0.000605076	0.00525832
ENSG00000253336	ENSG00000253336.1	16.1927	-1.62251	0.476128	-3.40772	0.000655093	0.00558572
LINC02400	ENSG00000257784.2	8.41505	-3.03523	0.891089	-3.4062	0.000658732	0.00560883
VN1R78P	ENSG00000268272.1	11.0618	-1.60106	0.470965	-3.39953	0.000675006	0.00571113
ENSG00000287149	ENSG00000287149.1	45.3525	-1.53802	0.455852	-3.37395	0.000740978	0.00612614
CBLL2	ENSG00000175809.6	12.516	-1.91319	0.567471	-3.37143	0.000747799	0.00616704
SUPT4H1	ENSG00000213246.7	9.78119	-1.81853	0.540999	-3.36143	0.000775414	0.00635129
BRAFP1	ENSG00000224775.2	16.9636	-1.51541	0.451604	-3.35562	0.000791879	0.00645847
FRRS1L	ENSG00000260230.5	457.167	-1.55782	0.464282	-3.35533	0.000792704	0.0064618
HSPB1P1	ENSG00000236060.2	98.1428	-1.52163	0.45368	-3.35397	0.000796623	0.0064832
ENSG00000286888	ENSG00000286888.1	10.1907	-1.56581	0.46705	-3.35256	0.00080067	0.00649757
ENSG00000290051	ENSG00000290051.1	100.218	-1.77618	0.53004	-3.35103	0.000805113	0.00652633
ENSG00000284959	ENSG00000284959.3	174.941	-1.84051	0.549437	-3.34982	0.000808655	0.00654956
KCNAB1-AS2	ENSG00000240596.1	21.4735	-1.52951	0.45664	-3.34949	0.000809607	0.00655434
ENSG00000259028	ENSG00000259028.1	65.9903	-2.14351	0.640382	-3.34723	0.000816228	0.00660056
RNA5SP241	ENSG00000212628.1	6.64899	-1.95842	0.587023	-3.33618	0.000849372	0.00679572
RNU6-657P	ENSG00000206631.1	6.16976	-2.19212	0.65789	-3.33205	0.000862099	0.00687931
USP17L18	ENSG00000250844.3	1.91473	-4.08811	1.22783	-3.32955	0.000869867	0.00692649
MTND4LP14	ENSG00000243104.1	9.71922	-1.70247	0.511495	-3.32842	0.000873395	0.00694954
ENSG00000235100	ENSG00000235100.6	20.8857	-1.58466	0.477857	-3.31618	0.000912565	0.00719166
LINC00525	ENSG00000146666.5	6.29748	-1.78294	0.538605	-3.3103	0.00093196	0.00731426
ENSG00000231024	ENSG00000231024.1	12.0403	-1.76898	0.535114	-3.3058	0.000947064	0.00739274
ENSG00000287267	ENSG00000287267.1	6.70665	-2.30947	0.699985	-3.29931	0.000969238	0.00753495
ENSG00000288694	ENSG00000288694.2	69.0309	-1.57235	0.481439	-3.26593	0.00109106	0.00825165
ENSG00000288739	ENSG00000288739.1	12.6036	-1.59613	0.488757	-3.26569	0.001092	0.00825702
RNU6-729P	ENSG00000207128.1	10.1532	-1.66181	0.508963	-3.26509	0.00109428	0.00827083
EDRF1-DT	ENSG00000224023.10	9.26812	-1.52758	0.468703	-3.25916	0.00111741	0.00839341
ENSG00000279352	ENSG00000279352.1	2.68326	-3.56381	1.09813	-3.24535	0.00117306	0.00871579
RN7SL189P	ENSG00000243817.3	5.20671	-1.92644	0.594214	-3.242	0.00118693	0.00879305
PGM5-AS1	ENSG00000224958.6	399.798	-1.61003	0.497477	-3.23638	0.00121054	0.00892959
ENSG00000280189	ENSG00000280189.1	38.4162	-2.02731	0.627015	-3.23327	0.00122384	0.009002
OR6B1	ENSG00000221813.4	10.2749	-2.47777	0.771606	-3.21119	0.00132189	0.00955242
HOXD13	ENSG00000128714.6	37.1311	-3.72938	1.16351	-3.20528	0.00134929	0.00970781
ZNF622P1	ENSG00000233688.1	6.92009	-1.86955	0.583396	-3.2046	0.00135248	0.00972023
ENSG00000267653	ENSG00000267653.1	8.4507	-1.69873	0.530097	-3.20456	0.00135267	0.00972023
ENSG00000279249	ENSG00000279249.4	345.75	-1.91247	0.597815	-3.1991	0.00137859	0.0098579
LINC02844	ENSG00000253679.1	6.38341	-3.4056	1.06603	-3.19466	0.00139995	0.00997122

## Sheet: Human_TNIL_TL_exonic_RPM
Geneid	Symbol	hg_TNIL_1	hg_TNIL_2	hg_TNIL_3	hg_TNIL_4	hg_TNIL_5	hg_TNIL_6	hg_TL_1	hg_TL_2	hg_TL_3	hg_TL_4	hg_TL_5	hg_TL_6
ENSG00000223972.5	DDX11L1	0	0	0	0	0	0	0	0	0	0.0403805	0	0
ENSG00000227232.5	WASH7P	4.00632	3.75682	1.55877	1.56598	2.51943	2.6638	3.26974	4.69629	3.90918	3.1093	2.52488	3.9141
ENSG00000278267.1	MIR6859-1	0.090368	0.0591625	0	0	0.11452	0.0845649	0.421902	0.289895	0.155332	0.242283	0.175339	0.438965
ENSG00000243485.5	MIR1302-2HG	0	0	0	0	0	0.0422825	0.0351585	0	0	0	0	0.0365804
ENSG00000284332.1	MIR1302-2	0	0	0	0	0	0	0	0	0	0	0	0
ENSG00000237613.2	FAM138A	0	0	0	0.0447424	0	0	0	0	0	0	0	0
ENSG00000268020.3	OR4G4P	0	0	0	0	0	0	0	0	0	0	0	0
ENSG00000240361.2	OR4G11P	0	0	0	0	0	0	0	0	0	0	0.0350677	0
ENSG00000186092.7	OR4F5	0	0	0	0	0	0.0845649	0	0	0	0	0	0
ENSG00000238009.6	ENSG00000238009	0.0602454	0	0.330647	0	0.11452	0.0422825	0.0703171	0.115958	0.0517772	0.161522	1.22737	0.731608
ENSG00000239945.1	ENSG00000239945	0	0	0	0	0	0	0	0	0	0	0	0
ENSG00000233750.3	CICP27	0.361472	0.207069	0.141706	0.536909	0.286299	0.295977	0.210951	0.376863	0.155332	0.969133	2.03393	2.01192
ENSG00000268903.1	ENSG00000268903	0.421718	0.0295813	0	0.17897	0.515339	0.380542	1.96888	0.231916	1.03554	2.7055	6.69794	10.6815
ENSG00000269981.1	ENSG00000269981	0.662699	0.147906	0	0.536909	0	0.253695	3.23459	0.666758	0.491883	3.06892	7.01355	8.74272
ENSG00000239906.1	ENSG00000239906	0	0.0295813	0.0472353	0.0447424	0	0	0	0.0289895	0.0776658	0.161522	0.245474	0.256063
ENSG00000241860.7	ENSG00000241860	0.331349	0.295813	0.188941	0.626394	0.343559	0.887932	0.984439	0.695747	0.595438	0.76723	4.87442	2.59721
ENSG00000222623.1	RNU6-1100P	0.0301227	0	0.0944706	0	0.11452	0.0845649	0.0703171	0.0289895	0.207109	0.242283	0.596152	0.658448
ENSG00000241599.1	ENSG00000241599	0.0301227	0	0.0944706	0	0	0	0	0	0	0	0.561084	0
ENSG00000279928.2	DDX11L17	0.120491	0	0	0	0	0	0	0.0289895	0.207109	0.161522	0.105203	0.109741
ENSG00000279457.4	WASH9P	3.34362	1.4199	1.98388	1.1633	1.03068	2.91749	2.883	3.8556	3.02897	4.19958	2.20927	4.31649
ENSG00000273874.1	MIR6859-2	0	0	0	0	0	0	0	0	0	0	0	0
ENSG00000228463.10	ENSG00000228463	0.994048	0.354975	0.188941	0.671136	0.458079	0.465107	0.351585	0.579789	0.750769	0.847991	0.911761	2.08508
ENSG00000286448.1	ENSG00000286448	0.0301227	0	0	0	0	0	0.0351585	0	0.0258886	0	0.0350677	0.0731608
ENSG00000236679.2	RPL23AP24	0	0	0	0	0	0	0.0351585	0	0	0	0	0.0365804
ENSG00000236601.2	ENSG00000236601	0	0	0	0	0	0	0	0	0	0	0	0
ENSG00000237094.12	ENSG00000237094	2.13871	2.24818	1.41706	2.41609	2.92025	2.24097	3.79712	2.81198	2.17464	4.52262	12.414	11.4863
ENSG00000269732.1	WBP1LP7	0	0	0	0	0	0	0	0	0	0	0	0
ENSG00000284733.2	OR4F29	0	0	0	0	0	0	0	0	0	0	0	0
ENSG00000233653.3	CICP7	0	0	0	0	0	0	0	0	0.0258886	0	0	0
ENSG00000250575.1	ENSG00000250575	0	0	0	0.0447424	0.0572598	0	0	0	0	0.0403805	0	0.0731608
ENSG00000278757.1	U6	0.0602454	0.0295813	0	0.0447424	0.11452	0	0	0.289895	0	0.0807611	0.490948	0
ENSG00000230021.10	ENSG00000230021	1.5965	1.80446	1.79494	1.52124	1.7178	1.01478	1.12507	0.695747	1.16499	0.807611	1.01696	0.987671
ENSG00000235146.2	ENSG00000235146	0	0	0	0	0	0	0	0	0	0	0	0
ENSG00000225972.1	MTND1P23	0.0602454	0.414138	0.188941	0.223712	0.17178	0.16913	0.0351585	0.0869684	0.0517772	0.161522	0.140271	0.0365804
ENSG00000225630.1	MTND2P28	16.206	26.0019	26.1684	18.1207	24.5645	14.9257	7.98099	66.6178	7.11936	7.2685	8.62666	13.8274
ENSG00000237973.1	MTCO1P12	11.1153	23.4284	18.4218	12.4831	17.7505	15.6022	13.0087	11.1609	13.0996	694.545	14.7635	12.1813
ENSG00000278791.1	ENSG00000278791	0	0	0	0	0	0	0	0	0	0	0	0
ENSG00000229344.1	MTCO2P12	0.180736	0.207069	0.188941	0.313197	0.0572598	0.211412	0.105476	0.0869684	0.0517772	0.161522	0	0.146322
ENSG00000240409.1	MTATP8P1	0	0	0.141706	0	0.0572598	0	0	0	0	0	0	0
ENSG00000248527.1	MTATP6P1	443.888	971.301	593.701	741.114	765.736	585.739	101.468	317.754	275.688	353.41	275.983	380.363
ENSG00000198744.5	MTCO3P12	4.60877	0.325394	0.141706	0.0894849	0.515339	0.16913	0.457061	0.202926	0.0776658	0.242283	0.455881	0.512126
ENSG00000268663.1	WBP1LP6	0	0	0	0.0447424	0	0.0845649	0.140634	0	0.0258886	0	0	0
ENSG00000284662.2	OR4F16	0	0	0	0	0	0	0	0	0	0	0	0
ENSG00000229376.3	CICP3	0.0301227	0.0887438	0	0	0	0	0.105476	0.289895	0.155332	0.161522	0.140271	0.475545
ENSG00000228327.5	ENSG00000228327	7.89214	6.74453	5.14865	5.10064	6.47036	6.38465	7.27782	8.5229	9.70822	11.3469	9.64363	11.157
ENSG00000223181.1	RNU6-1199P	0.301227	0.177488	0.0944706	0.134227	0.17178	0.16913	0	0.144947	0.18122	0.242283	0.140271	0.146322
ENSG00000229905.1	ENSG00000229905	0.180736	0.0591625	0	0.134227	0	0.126847	0.0351585	0.0289895	0.207109	0.0807611	0.105203	0.292643
ENSG00000237491.10	LINC01409	12.6214	14.2286	14.5485	10.425	16.0328	16.617	9.6686	11.7407	21.0733	12.0334	11.0463	12.6202
ENSG00000285268.1	ENSG00000285268	0	0	0	0	0	0	0	0	0	0	0	0
ENSG00000230092.7	ENSG00000230092	2.34957	2.8398	2.73965	1.65547	3.09203	2.11412	1.08991	1.56543	3.05485	1.8575	1.26244	1.28031
ENSG00000177757.2	FAM87B	1.41577	1.4199	1.55877	1.25279	2.11861	1.94499	2.10951	1.33352	3.65029	1.57484	1.43778	1.93876
ENSG00000225880.6	LINC00115	5.1811	5.0584	3.30647	7.33776	8.18816	5.7927	4.21902	5.24709	10.7955	5.73404	4.06786	4.75545
ENSG00000228794.12	LINC01128	34.8519	38.3965	29.2387	26.8902	38.4786	32.3038	37.6196	31.9174	46.3147	42.238	33.8404	45.3963
ENSG00000288531.1	ENSG00000288531	0.120491	0.177488	0.0472353	0.313197	0	0	0.140634	0.173937	0.103554	0.201903	0.280542	0.365804
ENSG00000230368.2	FAM41C	0.120491	0	0	0.223712	0.0572598	0	0.105476	0.0289895	0.0517772	0.121142	0.0701355	0.0731608
ENSG00000234711.1	TUBB8P11	0	0	0	0	0	0	0	0	0	0	0	0
ENSG00000283040.1	ENSG00000283040	0	0	0	0	0	0	0	0	0	0	0	0
ENSG00000272438.1	ENSG00000272438	0	0	0	0	0	0	0.0351585	0.0579789	0	0	0	0
ENSG00000230699.2	ENSG00000230699	0.240981	0.177488	0.0472353	0	0.17178	0	0.421902	0.144947	0.103554	0.323044	0.350677	0.84135
ENSG00000241180.1	ENSG00000241180	0	0	0	0	0	0	0	0	0	0	0	0
ENSG00000223764.2	LINC02593	1.14466	0.207069	0.330647	0.715879	1.1452	0.295977	1.82824	1.85533	0.414218	1.73636	1.05203	2.67037
ENSG00000187634.13	SAMD11	0.722944	0.23665	0	0.536909	1.1452	0.253695	4.14871	3.13086	0.491883	3.43235	3.3665	8.15743
ENSG00000188976.11	NOC2L	14.0372	12.8679	8.31341	15.0782	15.1739	12.7693	41.3113	17.5096	18.5621	28.226	38.1186	41.0432
ENSG00000187961.15	KLHL17	2.2592	2.45525	0.755765	2.68455	1.31698	1.86043	8.0513	3.94257	3.75385	5.45137	4.83935	6.5479
ENSG00000187583.11	PLEKHN1	0.512086	0.118325	0.188941	0.0894849	0.286299	0.126847	2.07435	0.376863	0.207109	1.41332	1.71832	1.42664
ENSG00000187642.10	PERM1	0.150613	0	0.425118	0.0894849	0	0.0422825	1.75793	0.289895	0	0.565327	0.561084	0.695028
ENSG00000272512.1	ENSG00000272512	0.994048	0.266231	0.236177	0.0894849	0.400819	0.0845649	4.35966	1.15958	0.388329	1.93827	1.54298	1.53638
ENSG00000188290.11	HES4	3.22313	2.15943	1.32259	3.2662	1.4315	2.32554	13.2899	5.85587	6.44626	7.2685	6.34726	5.63338
ENSG00000187608.10	ISG15	13.7058	8.46024	4.25118	11.0066	1.54602	4.39738	51.3315	9.13168	10.0707	27.2165	18.5158	8.9622
ENSG00000231702.2	ENSG00000231702	0	0	0	0	0	0	0	0	0	0	0.0350677	0.0731608
ENSG00000224969.1	ENSG00000224969	0.150613	0.118325	0.0944706	0.17897	0	0	0.457061	0.376863	0.18122	0.0807611	0.175339	0.256063
ENSG00000188157.15	AGRN	61.4503	37.2132	19.6027	60.1338	25.8242	24.9467	201.986	71.7489	58.6118	128.168	133.748	61.1625
ENSG00000242590.1	ENSG00000242590	0	0	0	0	0	0	0	0	0	0	0	0
ENSG00000217801.12	ENSG00000217801	0.512086	0.177488	0.236177	0.17897	0.11452	0.0845649	1.47666	0.144947	0.18122	1.13065	1.40271	3.51172
ENSG00000273443.1	ENSG00000273443	0.0602454	0	0	0.0447424	0	0.0422825	0.24611	0	0	0.0403805	0.175339	0.182902
ENSG00000237330.3	RNF223	0.240981	0.147906	0.0472353	0	0	0	0.421902	0	0.0258886	0.323044	1.12217	0.146322
ENSG00000131591.18	C1orf159	5.54257	5.73877	3.16477	3.98208	5.21065	4.39738	10.9695	6.84151	6.83459	10.0548	9.18775	9.62065
ENSG00000285812.1	ENSG00000285812	1.08442	1.36074	0.755765	1.25279	0.801638	1.39532	1.4415	1.50745	1.06143	1.69598	0.911761	1.46322
ENSG00000223823.1	LINC01342	0.0301227	0.0295813	0	0	0	0	0	0	0	0.0807611	0	0
ENSG00000207730.3	MIR200B	0	0	0	0	0	0	0	0	0	0.161522	0.31561	0
ENSG00000207607.3	MIR200A	0	0	0	0	0	0.0422825	0.0703171	0	0	0.121142	0.140271	0
ENSG00000198976.1	MIR429	0	0	0	0	0	0	0.175793	0	0	0.242283	0.245474	0
ENSG00000272141.1	ENSG00000272141	0	0	0	0.0447424	0	0	0.24611	0	0	0.363425	1.29751	0.0731608
ENSG00000205231.1	TTLL10-AS1	0	0	0	0	0	0.0422825	0.0703171	0.0579789	0.103554	0	0.31561	0
ENSG00000162571.14	TTLL10	0.150613	0.0887438	0	0.0447424	0	0	0.562537	0.231916	0	0.161522	0.490948	0.0365804
ENSG00000186891.14	TNFRSF18	0.180736	0	0	0	0	0	1.05476	0	0.0258886	0.201903	2.91062	0.256063
ENSG00000186827.12	TNFRSF4	0.150613	0.118325	0	0	0.0572598	0	1.8634	0.0289895	0.310663	0.969133	1.15724	0.731608
ENSG00000078808.20	SDF4	54.2509	40.4968	43.6927	45.9952	36.2455	43.2972	105.968	64.3276	71.9703	68.445	83.882	94.4141
ENSG00000176022.7	B3GALT6	11.4165	11.4184	11.6671	10.2013	11.3374	8.24508	19.1262	10.4942	12.3489	16.7175	16.5169	18.2536
ENSG00000184163.3	C1QTNF12	0.0301227	0.0887438	0.0944706	0.0894849	0.11452	0	0.24611	0.231916	0.232997	0.444186	0.31561	0.292643
ENSG00000260179.1	ENSG00000260179	0.271104	0.0591625	0	0.313197	0.229039	0.211412	0.175793	0.144947	0.18122	0.282664	0.350677	0.146322
ENSG00000160087.21	UBE2J2	10.4224	10.1464	7.60488	10.8277	10.5358	7.69541	33.2951	16.2631	16.9053	24.3091	23.4954	30.1788
ENSG00000230415.1	LINC01786	0.512086	0.828276	0.377882	0.581652	0.572598	0.50739	0.49222	0.869684	0.258886	0.72685	0.596152	0.438965
ENSG00000162572.21	SCNN1D	1.71699	1.92278	0.897471	1.43176	1.4315	1.35304	3.16427	2.89895	2.53708	2.26131	1.12217	2.23141
ENSG00000131584.19	ACAP3	14.8806	12.1283	5.85718	15.4361	12.998	10.0632	33.3303	30.6998	27.416	27.5799	18.3404	23.9236
ENSG00000278073.1	MIR6726	0	0	0	0	0	0	0	0	0	0	0	0
ENSG00000169972.12	PUSL1	0.722944	0.562044	0.519588	0.581652	0.11452	0.253695	3.09395	1.39149	1.94164	2.22093	2.52488	2.99959
ENSG00000127054.22	INTS11	39.5511	36.7104	24.7513	35.8834	39.6811	28.7098	59.2773	47.8036	49.9391	58.996	49.7962	54.139
ENSG00000283712.1	MIR6727	0	0	0	0	0	0	0	0	0	0	0	0
ENSG00000240731.1	ENSG00000240731	1.83748	1.4199	0.70853	2.37135	1.77505	0.761084	4.18387	3.65267	3.88329	2.09979	2.59501	2.78011
ENSG00000224051.7	CPTP	5.12086	4.08222	2.92859	7.96415	4.86709	2.6638	11.4265	8.95775	8.90568	11.4277	13.7466	10.0596
ENSG00000169962.5	TAS1R3	0.662699	0.23665	0.188941	0.357939	0.458079	0.380542	2.17983	1.07261	0.854324	1.13065	1.01696	0.951091
ENSG00000107404.21	DVL1	13.8564	8.8448	8.97471	13.199	8.98979	10.6552	41.6277	25.7716	26.5876	26.0858	29.4569	32.2273
ENSG00000284372.1	MIR6808	0	0	0	0	0	0	0	0	0	0	0	0
ENSG00000162576.17	MXRA8	82.0843	37.2428	23.8066	37.2704	25.0798	17.4627	133.391	67.7194	155.798	109.068	91.9827	89.8781
ENSG00000175756.14	AURKAIP1	5.96429	3.81598	3.44818	4.69795	1.37424	3.04434	15.962	6.02981	7.11936	8.11649	13.6063	17.0465
ENSG00000223663.2	NDUFB4P8	0	0	0.0472353	0	0	0	0.105476	0.0289895	0	0.121142	0	0.0365804
ENSG00000221978.13	CCNL2	94.7961	107.469	72.0338	80.6259	122.25	94.9241	129.067	91.1429	101.457	117.104	90.6501	101.291
ENSG00000224870.9	MRPL20-AS1	4.54852	2.98771	2.59794	3.89259	3.09203	3.00205	7.45361	4.9572	5.12594	7.06659	5.01469	7.0966
ENSG00000242485.6	MRPL20	11.6274	10.3534	8.6913	13.7359	8.98979	10.0632	19.1262	11.2479	14.8601	18.0905	15.8506	19.351
ENSG00000264293.2	RN7SL657P	0	0	0	0	0	0	0	0	0	0	0	0
ENSG00000272455.1	MRPL20-DT	1.77724	0.798694	1.36982	2.14764	1.37424	1.47989	2.35562	1.33352	1.88987	1.89788	1.68325	1.90218
ENSG00000235098.9	ANKRD65	5.75343	6.06416	4.20394	3.22145	4.80983	2.70608	4.71124	4.55135	3.31374	5.77442	3.1561	3.14592
ENSG00000225905.1	ANKRD65-AS1	0.0602454	0.147906	0.0944706	0	0	0.0845649	0.316427	0.0289895	0.129443	0	0.175339	0.182902
ENSG00000205116.4	TMEM88B	2.10859	1.80446	1.13365	2.10289	1.08794	2.74836	1.8634	1.76836	1.60509	4.28034	1.0871	2.08508
ENSG00000225285.1	LINC01770	0.090368	0.0887438	0.141706	0.268455	0.0572598	0.295977	1.40634	0.492821	0.465995	1.09027	0.455881	1.06083
ENSG00000179403.12	VWA1	51.6604	15.5006	13.5093	47.2033	19.2966	41.1831	98.022	68.908	41.2923	82.0936	78.9726	145.005
ENSG00000215915.10	ATAD3C	3.07251	4.20054	3.07029	4.56373	2.00409	5.28531	2.60173	2.29017	1.86398	3.47273	3.3665	16.9002
ENSG00000160072.20	ATAD3B	8.91631	7.30657	3.8733	9.21694	7.04296	5.28531	28.8652	12.4075	12.5819	19.2211	19.4275	21.3995
ENSG00000284740.2	ENSG00000284740	0.090368	0.0591625	0.0472353	0	0.11452	0.0845649	0.738329	0.376863	0.155332	0.282664	0.490948	0.182902
ENSG00000197785.14	ATAD3A	3.97619	2.75106	1.88941	4.02682	3.03477	1.98728	13.4306	5.10215	4.94472	8.11649	10.2047	12.73
ENSG00000205090.9	TMEM240	0.361472	0.147906	0.425118	0.402682	0.458079	0.422825	1.68761	0.811705	1.32032	1.13065	0.210406	0.731608
ENSG00000160075.12	SSU72	39.5511	43.3957	47.6132	47.1585	48.8426	42.1133	59.8398	38.7879	42.9751	50.7179	63.5077	55.8949
ENSG00000215014.5	ENSG00000215014	0.512086	0.443719	0.425118	1.20805	0.687118	0.634237	1.65245	0.463832	0.724881	1.2518	1.1923	1.79244
ENSG00000274481.1	ENSG00000274481	0	0	0	0	0	0	0	0	0	0	0	0
ENSG00000228594.4	FNDC10	2.31945	1.86362	1.55877	2.10289	1.4315	0.803367	4.71124	1.68139	2.92541	3.59387	4.38347	3.29224
ENSG00000286989.1	ENSG00000286989	0.0602454	0.118325	0.0472353	0.0447424	0	0.0845649	0.738329	0.318884	0.155332	0.282664	0.245474	0.219483
ENSG00000272106.1	ENSG00000272106	4.12681	4.28928	4.48735	3.62414	6.52762	4.27053	1.89856	3.44975	3.49496	3.02854	2.10406	1.71928
ENSG00000197530.13	MIB2	23.8572	15.5302	13.2259	28.1877	25.5379	21.0144	50.6635	48.8762	35.079	40.0575	30.4739	33.9466
ENSG00000189409.14	MMP23B	0.240981	0.0591625	0.188941	0.134227	0.11452	0.211412	1.05476	0.956653	0.232997	0.403805	0.946829	0.768189
ENSG00000248333.9	CDK11B	12.4708	12.8974	11.3837	15.1229	14.2004	13.4881	16.63	15.7703	13.2291	12.1142	10.0995	13.9371
ENSG00000272004.1	ENSG00000272004	0	0	0	0	0	0	0.140634	0.0869684	0.103554	0	0.140271	0
ENSG00000189339.12	SLC35E2B	45.6961	38.5444	20.5001	52.1249	28.2291	44.9463	72.954	63.6609	67.9835	86.5759	58.1423	46.1279
ENSG00000269737.2	ENSG00000269737	6.02454	4.67384	3.16477	6.48765	5.49694	9.97866	9.42249	4.9572	4.55639	12.1142	6.97848	3.29224
ENSG00000215914.4	MMP23A	0	0	0.0472353	0	0	0.0845649	0.175793	0.173937	0.129443	0.0403805	0	0
ENSG00000008128.23	CDK11A	0.963926	0.650788	0.519588	1.07382	1.54602	0.845649	2.53141	1.21756	1.3721	1.49408	1.33257	1.75586
ENSG00000268575.1	ENSG00000268575	5.12086	5.17672	5.99888	7.60621	4.63805	4.1014	4.7464	5.47901	8.6209	5.49175	4.62894	2.34115
ENSG00000227775.3	ENSG00000227775	5.78355	4.61468	5.57377	5.72703	7.95912	5.11618	8.08646	6.20375	7.19703	9.36828	4.3484	3.14592
ENSG00000215790.8	SLC35E2A	4.91	3.6385	2.409	3.31094	2.29039	2.62151	4.35966	5.01518	5.51427	5.57251	2.98076	2.63379
ENSG00000008130.15	NADK	29.0383	19.8786	20.5946	26.0401	22.7322	23.2976	65.0785	34.7004	36.2699	46.1549	69.3991	73.3072
ENSG00000078369.18	GNB1	316.379	318.857	321.625	303.577	249.309	292.383	333.233	300.766	320.449	290.296	324.903	336.284
ENSG00000231050.3	GNB1-DT	0.271104	0.798694	0.70853	0.268455	0.858898	0.126847	0.457061	0.753726	0.388329	0.888372	0.911761	1.24373
ENSG00000169885.10	CALML6	0.150613	0.147906	0.236177	0.223712	0.286299	0.465107	0.386744	0.347874	0.284775	0.323044	0.245474	0.0731608
ENSG00000178821.13	TMEM52	0.0301227	0.0295813	0	0.0447424	0.0572598	0	0.281268	0.0289895	0.0258886	0.161522	0.175339	0.0731608
ENSG00000142609.20	CFAP74	0.150613	0.0887438	0.0472353	0	0.17178	0.0422825	0.808646	0.144947	0.103554	0.242283	0.77149	0.256063
ENSG00000233542.2	ENSG00000233542	0	0.0887438	0	0	0.0572598	0.0422825	0	0	0	0.0403805	0	0.146322
ENSG00000187730.9	GABRD	0.0301227	0.0591625	0.0472353	0	0.0572598	0.0422825	0.175793	0.0869684	0.0776658	0	0.0701355	0.109741
ENSG00000226969.1	PRKCZ-DT	0	0	0	0	0	0	0	0	0	0.0403805	0	0
ENSG00000067606.17	PRKCZ	5.27147	5.47254	4.39288	1.92392	2.40491	3.46716	9.10606	1.85533	5.25538	9.40866	8.802	5.4139
ENSG00000271806.1	ENSG00000271806	1.17478	0.769113	0.141706	0.134227	0.687118	0.465107	1.12507	0.231916	0.595438	0.686469	0.631219	0.182902
ENSG00000182873.5	PRKCZ-AS1	1.17478	1.47906	0.377882	0.760621	1.31698	1.52217	2.4611	0.985642	1.3721	2.14017	1.12217	1.79244
ENSG00000162585.17	FAAP20	14.2782	11.0634	14.8791	14.0491	12.8835	12.727	27.5995	17.7995	17.3454	19.9076	22.9694	19.3876
ENSG00000234396.3	ENSG00000234396	0.150613	0.0295813	0.330647	0.134227	0	0.0845649	0.0703171	0.173937	0	0.0807611	0	0
ENSG00000157933.10	SKI	123.262	121.283	108.736	123.086	202.07	112.767	203.427	148.02	151.06	146.299	142.831	174.123
ENSG00000287356.1	ENSG00000287356	0.361472	0.354975	0.0944706	0.17897	0.572598	0.253695	1.05476	0.956653	0.673103	0.888372	0.210406	0.768189
ENSG00000116151.14	MORN1	5.93417	7.18825	4.72353	6.30868	9.61965	5.15846	10.1257	6.66758	6.67926	11.1046	7.57463	6.95028
ENSG00000272161.1	ENSG00000272161	0.0602454	0.0887438	0	0.0447424	0	0.0845649	0.0351585	0.0869684	0.0258886	0	0.0701355	0
ENSG00000269896.2	ENSG00000269896	1.68687	1.09451	1.22812	0.402682	1.31698	0.887932	1.72277	1.36251	1.60509	3.02854	1.82352	0.804769
ENSG00000272420.1	ENSG00000272420	0.481963	0.591625	0.188941	0.492167	0.515339	0.211412	0.421902	0.289895	0.388329	1.04989	0.31561	0.256063
ENSG00000157916.20	RER1	43.7381	37.0653	32.3089	40.134	33.5543	31.7964	68.4888	36.4977	43.7258	49.1027	60.1061	65.6619
ENSG00000157911.11	PEX10	5.54257	3.93431	3.25924	5.19012	3.09203	3.8477	9.35217	5.24709	4.84117	5.89556	5.64591	3.7312
ENSG00000149527.18	PLCH2	1.44589	0.532463	0.519588	0.626394	0.11452	0.211412	1.89856	0.753726	0.698992	1.77674	1.40271	1.39006
ENSG00000224387.1	ENSG00000224387	0	0	0	0	0	0	0	0	0.0258886	0	0	0
ENSG00000229393.1	ENSG00000229393	0	0	0	0	0	0	0	0	0	0	0.105203	0
ENSG00000157881.16	PANK4	8.67533	6.18249	5.71547	6.44291	8.30268	7.65313	15.0127	11.132	11.5204	13.0833	13.1153	13.7177
ENSG00000197921.6	HES5	0	0	0	0	0.0572598	0.126847	0.0703171	0.0579789	0.0776658	0	0.0350677	0.109741
ENSG00000272449.3	ENSG00000272449	0.0602454	0.118325	0.0472353	0.0894849	0	0	0.0703171	0.0579789	0.103554	0.282664	0.911761	0.695028
ENSG00000238164.6	TNFRSF14-AS1	0.692822	0.502882	0.519588	0.626394	0.572598	0.295977	1.54698	0.666758	0.828435	1.57484	4.48867	2.12166
ENSG00000157873.18	TNFRSF14	10.7538	5.88667	4.48735	7.24827	4.86709	7.484	30.9395	11.2189	15.6108	17.6463	19.1119	27.6548
ENSG00000225931.3	ENSG00000225931	0.331349	0.0591625	0	0.0447424	0.343559	0.0422825	0.562537	0.173937	0.310663	0.76723	0.420813	0.512126
ENSG00000228037.1	ENSG00000228037	0.421718	0.4733	0.755765	0.715879	0.286299	0.380542	0.562537	0.289895	0.517772	0.605708	0.561084	0.256063
ENSG00000289610.2	ENSG00000289610	0.120491	0.147906	0.0472353	0.0447424	0	0	0.175793	0	0.232997	0.323044	0.0350677	0
ENSG00000157870.17	PRXL2B	5.30159	3.10603	2.45624	5.01115	3.20655	2.95977	10.5476	4.89922	5.82493	8.64143	10.7658	9.54749
ENSG00000142606.16	MMEL1	0	0.0295813	0.188941	0	0.0572598	0.0422825	0.0703171	0.0579789	0.0517772	0.121142	0.245474	0.0365804
ENSG00000237058.1	MMEL1-AS1	0.0602454	0.23665	0	0.0894849	0.343559	0	0.0351585	0.289895	0.155332	0.121142	0.105203	0
ENSG00000215912.13	TTC34	2.43994	2.45525	1.79494	1.4765	2.06135	1.64902	4.46513	2.60905	2.77008	4.23996	2.98076	1.82902
ENSG00000285945.1	ENSG00000285945	0	0	0	0	0	0	0	0.0289895	0	0	0	0
ENSG00000283259.1	ENSG00000283259	0	0.0591625	0	0	0	0	0	0	0	0	0	0
ENSG00000233234.1	ENSG00000233234	0	0	0	0	0	0	0	0	0	0	0	0
ENSG00000287396.1	ENSG00000287396	0	0	0	0	0	0	0	0	0	0	0	0
ENSG00000231630.1	ENSG00000231630	0	0	0	0	0	0	0	0	0	0	0	0
ENSG00000284745.1	ENSG00000284745	0	0	0	0	0	0	0	0.0289895	0	0	0	0
ENSG00000169717.7	ACTRT2	0	0	0	0	0	0	0	0	0	0	0	0
ENSG00000177133.14	PRDM16-DT	0.210859	0.0887438	0.0944706	0.223712	1.83231	0.211412	0.0703171	1.50745	0.36244	0	0.175339	0.109741
ENSG00000142611.17	PRDM16	1.44589	0.91702	0.897471	1.70021	8.93253	1.39532	0.386744	3.39177	1.42387	0.363425	0.911761	0.621867
ENSG00000283572.1	MIR4251	0	0	0	0	0	0	0	0.0289895	0	0	0	0
ENSG00000226286.1	ENSG00000226286	0	0	0	0.0447424	0	0	0	0	0.0258886	0	0	0.0731608
ENSG00000279839.1	ENSG00000279839	0.0602454	0.0591625	0.0944706	0	0.229039	0.0422825	0	0.0869684	0.0517772	0	0.0701355	0.0731608
ENSG00000272235.1	ENSG00000272235	0.210859	0.207069	0	0.492167	2.06135	0.126847	0.0351585	0.637768	0.155332	0.161522	0.105203	0.219483
ENSG00000287828.1	ENSG00000287828	0.0602454	0	0	0.0447424	0.11452	0.0422825	0.140634	0.115958	0.0258886	0	0.420813	0.109741
ENSG00000286518.1	ENSG00000286518	0.0301227	0.0591625	0.141706	0.0447424	0.744378	0.0422825	0.0703171	0.318884	0	0	0	0.146322
ENSG00000130762.15	ARHGEF16	0.692822	0.0295813	0.330647	0.223712	0.343559	0.126847	3.19943	0.289895	0.284775	2.94778	2.41967	1.6827
ENSG00000272088.1	ENSG00000272088	0.271104	0.739532	0.0944706	0.313197	1.1452	0.16913	0.175793	0.231916	0.103554	0.565327	0.245474	0.182902
ENSG00000162591.17	MEGF6	8.61509	6.56704	3.49541	5.36909	7.272	6.89204	27.5291	8.11705	12.9961	20.1095	10.7307	18.217
ENSG00000207776.1	MIR551A	0	0	0	0	0	0	0.0351585	0	0.0517772	0	0	0
ENSG00000238260.3	ENSG00000238260	0.481963	0.354975	0.661294	1.02908	0.572598	0.380542	0.281268	0.260905	0.698992	0.484566	0.0350677	0.256063
ENSG00000158109.15	TPRG1L	31.8397	24.1383	26.5935	23.8925	26.1677	24.5661	40.7136	30.5839	34.0176	30.8507	34.8924	30.8007
ENSG00000116213.16	WRAP73	7.13908	4.43719	3.73159	4.92167	4.23723	4.31281	13.8173	9.18966	8.31024	10.6201	11.0463	11.1936
ENSG00000078900.15	TP73	0.271104	0.295813	0.519588	0.581652	0.343559	0.16913	0.843805	0.318884	0.621326	0.686469	0.981897	1.13399
ENSG00000227589.1	TP73-AS3	0.090368	0.0295813	0	0	0.11452	0	0	0	0	0	0.0350677	0.109741
ENSG00000235131.1	TP73-AS2	0	0.0591625	0	0	0.17178	0.0845649	0.0703171	0	0	0	0.0350677	0
ENSG00000227372.12	TP73-AS1	18.8267	13.8736	13.4621	13.2438	13.7424	14.8411	25.5954	22.1769	21.2804	21.3613	17.604	17.3391
ENSG00000276189.1	ENSG00000276189	0	0	0	0	0	0	0	0	0	0	0	0
ENSG00000162592.10	CCDC27	0.331349	0.0295813	0	0.313197	0	0.126847	0.105476	0.260905	0.310663	0.0403805	0.0350677	0
ENSG00000235169.11	SMIM1	0.0301227	0.0591625	0.188941	0	0.17178	0	0.140634	0.0579789	0.18122	0.121142	0.350677	0.0731608
ENSG00000130764.10	LRRC47	16.6277	16.4768	14.8319	23.803	16.6626	18.266	27.3182	23.5684	23.5845	26.7723	27.1424	24.3991
ENSG00000266075.2	RN7SL574P	0.0301227	0.0295813	0	0	0.0572598	0.0845649	0.105476	0.0579789	0.0258886	0	0.0701355	0.0365804
ENSG00000272153.1	ENSG00000272153	0.331349	0.295813	0.141706	0.268455	0.572598	0.211412	0.597695	0.434842	0.673103	0.847991	0.420813	0.621867
ENSG00000116198.14	CEP104	77.9575	76.8522	87.1491	88.0978	80.0493	90.9073	69.9303	93.4621	91.6974	78.1767	55.5824	53.2245
ENSG00000169598.17	DFFB	3.46411	3.13562	2.55071	2.81877	3.60737	3.46716	5.73084	3.39177	4.94472	5.00719	4.41854	4.68229
ENSG00000198912.12	C1orf174	12.9528	11.7438	14.3123	11.633	14.2577	8.2028	18.1066	14.3788	13.8763	10.2163	9.92417	11.5228
ENSG00000236423.8	LINC01134	0.45184	0.4733	0.377882	0.850106	0.572598	0.380542	1.16023	0.5508	0.931989	0.686469	0.876694	1.57296
ENSG00000233304.7	LINC01346	0.0301227	0.0591625	0.141706	0.134227	0.801638	0.211412	0	0.724737	0.0258886	0.0403805	0.0701355	0
ENSG00000226374.3	LINC01345	0.120491	0.207069	0.0472353	0.17897	1.83231	0.0422825	0	1.56543	0.0258886	0	0.0350677	0
ENSG00000284668.2	LINC02780	0	0	0	0	0	0	0	0	0	0	0	0
ENSG00000284703.1	ENSG00000284703	0	0	0	0	0.0572598	0.16913	0	0	0	0	0	0
ENSG00000229280.1	EEF1DP6	0	0	0	0	0	0	0	0	0	0	0	0
ENSG00000235054.4	LINC01777	0	0	0	0.0447424	0	0	0	0	0	0	0	0
ENSG00000284694.1	ENSG00000284694	0	0	0	0	0	0	0	0	0	0	0	0
ENSG00000227169.2	ENSG00000227169	0	0	0	0	0	0	0	0	0	0	0	0
ENSG00000232596.3	LINC01646	0	0	0	0	0	0	0	0	0	0	0	0
ENSG00000196581.11	AJAP1	7.92227	9.88015	11.4309	6.75611	28.0001	2.4101	16.6651	2.58006	2.9513	10.1759	15.2895	15.9491
ENSG00000287586.1	ENSG00000287586	0.45184	0.443719	0.283412	0.17897	1.1452	0.295977	1.61729	0.260905	0.207109	0.847991	0.736423	1.6827
ENSG00000284739.1	ENSG00000284739	0	0	0	0	0	0	0	0	0	0	0	0
ENSG00000284674.1	LINC02781	0	0	0	0	0	0	0	0	0	0	0	0
ENSG00000231510.1	LINC02782	0	0	0	0	0	0	0	0	0	0	0	0
ENSG00000284616.1	ENSG00000284616	0	0.0295813	0	0	0	0	0.0351585	0.0289895	0.0517772	0	0	0.0365804
ENSG00000284692.2	ENSG00000284692	0	0	0	0	0	0	0	0.0289895	0.0776658	0	0	0
ENSG00000284666.1	ENSG00000284666	0	0	0	0.134227	0	0	0	0	0	0	0	0
ENSG00000260972.1	ENSG00000260972	0	0	0	0	0	0	0	0	0	0	0	0
ENSG00000283356.1	ENSG00000283356	0	0	0	0	0	0	0	0	0	0	0	0
ENSG00000236948.2	ENSG00000236948	0.090368	0.0295813	0.283412	0	0	0	0.140634	0.0289895	0.0258886	0.282664	0.245474	0
ENSG00000264341.1	ENSG00000264341	0	0	0	0	0	0	0	0	0	0	0.0350677	0
ENSG00000289893.1	ENSG00000289893	0	0.118325	0.0944706	0.223712	0.0572598	0	0.140634	0.144947	0.0258886	0	0.105203	0.0731608
ENSG00000264101.1	MIR4689	0	0	0	0	0	0	0.105476	0	0	0	0	0
ENSG00000131697.18	NPHP4	13.1034	11.7142	8.26618	11.9015	11.2229	12.3042	25.2087	13.9149	12.09	18.2116	20.5848	24.0333
ENSG00000069424.16	KCNAB2	15.2722	11.0634	7.65212	11.4988	7.90186	14.2915	29.4277	13.3352	18.6398	19.1404	23.8811	42.6528
ENSG00000116254.18	CHD5	0.271104	0.0591625	0.188941	0.223712	0.17178	0.126847	0.281268	0.173937	0.103554	0.0807611	0.140271	0.219483
ENSG00000285629.1	ENSG00000285629	0	0	0	0	0	0	0.175793	0	0.0258886	0.0807611	0	0
ENSG00000116251.11	RPL22	42.8646	37.3907	46.8102	57.3598	37.6197	48.2443	40.573	40.3244	38.8588	43.0456	33.0689	42.982
ENSG00000226944.1	RNF207-AS1	0.150613	0.177488	0.0472353	0.0894849	0	0.0422825	0.105476	0.0869684	0.155332	0.0403805	0.0701355	0.365804
ENSG00000158286.13	RNF207	8.46447	7.33616	6.51847	8.14312	5.43968	5.539	16.0323	10.2913	11.0285	13.9313	10.3099	7.75505
ENSG00000116237.16	ICMT	97.3565	95.9025	91.9199	90.156	86.0615	88.2858	93.6623	109.667	99.3087	89.4833	92.8594	72.4292
ENSG00000225077.3	ICMT-DT	0.0301227	0.0295813	0.0944706	0	0.17178	0	0.210951	0.0869684	0.0776658	0.0403805	0.175339	0.219483
ENSG00000173673.8	HES3	0	0	0	0	0	0	0	0.0579789	0	0	0	0
ENSG00000158292.7	GPR153	7.4403	5.26547	2.12559	5.81652	3.83641	3.21347	12.0594	9.65349	7.30058	11.145	19.147	13.169
ENSG00000097021.20	ACOT7	13.0732	8.13485	10.5807	14.7203	5.32516	12.0505	21.7983	13.1612	17.1382	13.6082	16.2364	17.3025
ENSG00000271746.1	ENSG00000271746	0.271104	0.118325	0.330647	0.134227	0	0.126847	0.0351585	0.0579789	0.129443	0	0.105203	0.0731608
ENSG00000069812.11	HES2	0.873558	0.207069	0.0944706	0.0894849	0	0.16913	3.02363	0	0.207109	2.58435	5.47057	1.90218
ENSG00000187017.18	ESPN	0.210859	0.0591625	0.0472353	0	0.286299	0.0422825	4.64093	0.5508	0.258886	1.4537	11.6776	0.512126
ENSG00000265392.1	MIR4252	0	0	0	0	0	0	0.0703171	0	0	0	0	0
ENSG00000231868.1	ENSG00000231868	0	0	0	0	0	0	0.175793	0	0	0	0.210406	0
ENSG00000215788.11	TNFRSF25	4.27742	3.72724	2.50347	5.72703	4.12271	6.84976	5.06283	6.29071	6.62748	6.17822	3.1561	3.03617
ENSG00000171680.23	PLEKHG5	12.6214	9.93931	9.11641	13.199	12.4254	17.6741	12.7625	20.8434	21.151	11.3065	10.6606	10.3157
ENSG00000162408.11	NOL9	56.9319	54.4887	49.975	59.3732	65.7343	59.2377	60.4727	57.9789	57.3691	64.9723	60.2814	60.2114
ENSG00000253022.1	RNU6-731P	0.45184	0.266231	0.519588	0.626394	0.572598	0.380542	0.421902	0.260905	0.621326	0.524947	0.596152	0.365804
ENSG00000229519.2	ENSG00000229519	0.963926	0.414138	0.614059	1.11856	0.916157	0.50739	1.0196	1.47846	1.73454	1.57484	1.54298	1.6827
ENSG00000173662.21	TAS1R1	0.090368	0.0591625	0.0944706	0.0894849	0.286299	0.0422825	0.0703171	0.260905	0.0517772	0.0403805	0.105203	0.182902
ENSG00000204859.13	ZBTB48	7.86202	4.94007	3.77882	6.35342	5.8405	5.75041	13.8173	8.75482	9.34578	12.518	11.397	15.5467
ENSG00000162413.17	KLHL21	33.1651	18.7249	16.4851	29.3063	17.2925	24.0587	102.663	38.3531	61.7184	63.1148	47.0258	71.1489
ENSG00000116273.6	PHF13	18.5857	13.0453	16.7213	23.445	19.4111	16.913	23.9781	21.0753	24.0246	22.7746	19.3223	19.6071
ENSG00000041988.16	THAP3	3.61472	2.45525	2.97582	2.55032	2.63395	2.11412	6.96139	4.43539	4.65995	5.8148	4.97962	5.56022
ENSG00000007923.17	DNAJC11	25.2428	25.0849	19.8861	26.3533	25.3088	25.0312	34.2444	24.3222	25.7333	30.5277	27.7035	29.8496
ENSG00000228750.7	LINC01672	0	0	0	0	0	0	0	0.0289895	0	0	0	0
ENSG00000284744.1	ENSG00000284744	0	0	0	0.0447424	0	0	0	0	0	0	0	0
ENSG00000237436.1	CAMTA1-DT	0.0301227	0.0591625	0.0472353	0.0447424	0.229039	0	0.175793	0.0289895	0.103554	0	0.210406	0.146322
ENSG00000171735.20	CAMTA1	32.9241	29.9658	40.0555	29.6195	32.1228	32.8535	25.2087	25.8006	33.008	29.5585	22.3031	26.4476
ENSG00000227950.1	ENSG00000227950	0.632576	0.739532	0.283412	0.447424	1.1452	0.422825	0.878963	0.753726	0.776658	0.565327	0.701355	0.438965
ENSG00000237365.1	ENSG00000237365	0	0	0	0	0.0572598	0.16913	0.105476	0	0.0776658	0.0403805	0.0350677	0.0365804
ENSG00000207056.1	RNU1-8P	0	0	0	0	0	0	0	0	0.0776658	0.0403805	0	0
ENSG00000237402.1	CAMTA1-IT1	0.180736	0.0887438	0	0	0	0.0422825	0.0703171	0.0869684	0.103554	0.201903	0.210406	0.109741
ENSG00000237728.2	CAMTA1-AS2	0.090368	0.295813	0.0472353	0.0894849	0.11452	0.253695	0.0703171	0.144947	0.155332	0.121142	0.105203	0.219483
ENSG00000225126.1	CAMTA1-AS1	0.0602454	0.0591625	0.141706	0.134227	0	0	0	0.0579789	0.103554	0.161522	0	0.109741
ENSG00000270171.1	ENSG00000270171	0.120491	0.0887438	0.283412	0	0.343559	0.0845649	0	0.115958	0.0258886	0.121142	0	0.109741
ENSG00000270035.1	ENSG00000270035	0.120491	0.0591625	0.236177	0.0447424	0.11452	0.0422825	0.0703171	0	0.0517772	0	0	0.109741
ENSG00000269978.1	ENSG00000269978	0.301227	0.0591625	0.188941	0.0447424	0.11452	0.0845649	0.281268	0.0579789	0.103554	0.161522	0.0701355	0.109741
ENSG00000049245.13	VAMP3	128.744	116.935	116.482	157.941	97.7425	128.327	118.766	119.756	144.821	125.018	110.604	97.4868
ENSG00000269925.1	ENSG00000269925	1.44589	0.946601	1.55877	2.14764	1.48876	2.36782	2.10951	1.30453	1.42387	1.41332	1.82352	2.30457
ENSG00000049246.15	PER3	40.8464	39.2839	31.8366	34.0937	59.0349	42.7476	11.3914	27.395	18.1997	20.9171	12.8348	13.6445
ENSG00000236266.1	ENSG00000236266	1.11454	1.65655	1.08641	2.41609	3.03477	2.70608	0.140634	0.666758	0.854324	0.646089	0.420813	0.475545
ENSG00000049247.14	UTS2	0.090368	0.0591625	0.0472353	0.0447424	0	0.0422825	0.386744	0	0.0258886	0.686469	0.175339	0.0365804
ENSG00000049249.10	TNFRSF9	0.78319	0.23665	0.188941	0.223712	0.229039	0.295977	0.527378	0.434842	0.36244	0.444186	1.36764	5.96261
ENSG00000270330.1	ENSG00000270330	0	0	0	0	0	0	0	0.0579789	0	0	0.140271	0.146322
ENSG00000116288.13	PARK7	35.9364	37.8936	48.4634	43.1764	30.0042	39.9569	41.4871	26.4094	29.3836	33.112	29.9128	38.7021
ENSG00000200344.1	Y_RNA	0.361472	0	0.0944706	0.447424	0.0572598	0.126847	0.527378	0.0579789	0.258886	0.282664	0.210406	0.548706
ENSG00000284747.1	ENSG00000284747	1.95797	2.10027	2.03112	4.47424	2.46217	1.22619	4.25418	2.02926	3.33963	5.85518	5.26016	5.63338
ENSG00000284716.1	ENSG00000284716	0.0301227	0.177488	0.0944706	1.1633	0.17178	0.0422825	0.105476	0.231916	0.336552	0.444186	0.350677	0.402385
ENSG00000116285.13	ERRFI1	92.7176	91.6428	92.4395	112.303	106.503	58.8995	146.752	67.0237	110.933	168.548	150.476	162.088
ENSG00000238290.1	ERRFI1-DT	0.391595	0.4733	0.472353	0.223712	0.229039	0.0845649	0.386744	0.492821	0.18122	1.13065	0.420813	0.512126
ENSG00000232848.1	RPL7AP18	0.0301227	0.0295813	0	0.0894849	0.0572598	0.0845649	0	0.0869684	0	0	0	0
ENSG00000229305.1	ENSG00000229305	0	0	0	0.0894849	0	0	0	0.0289895	0.0776658	0	0	0
ENSG00000288816.1	ENSG00000288816	0	0	0.0472353	0.0447424	0	0.0422825	0	0.0289895	0	0	0	0
ENSG00000227634.3	LINC01714	0.0602454	0	0	0	0.0572598	0	0.0351585	0.0289895	0.0776658	0	0.31561	0.475545
ENSG00000200975.1	RNU1-7P	0	0	0	0	0	0	0	0	0	0	0	0
ENSG00000233645.1	ENSG00000233645	0	0	0	0	0	0	0.105476	0	0	0	0.0350677	0.109741
ENSG00000251977.1	RNU6-991P	0	0	0	0	0	0	0	0.0289895	0	0	0	0
ENSG00000162426.16	SLC45A1	4.57865	3.96389	2.36177	3.71362	2.40491	3.17118	5.3441	6.95747	6.62748	6.4205	3.85745	2.56063
ENSG00000252254.1	Y_RNA	0.120491	0.0887438	0.472353	0.134227	0.17178	0.16913	0.175793	0.173937	0.103554	0.363425	0.105203	0.0731608
ENSG00000142599.19	RERE	248.602	267.77	239.719	217.717	304.737	221.518	191.825	279.835	238.356	266.512	189.752	248.381
ENSG00000232912.6	RERE-AS1	4.45816	4.82175	3.8733	2.41609	4.69531	3.88999	3.44554	2.58006	3.10663	3.75539	4.06786	2.78011
ENSG00000221083.1	ENSG00000221083	0.210859	0.325394	0.188941	0.357939	0.229039	0.33826	0.175793	0	0.284775	0.403805	0.210406	0.219483
ENSG00000270282.1	ENSG00000270282	0.421718	0.650788	0.425118	0.313197	0.515339	0.591954	0.351585	0.579789	0.54366	0.646089	0.736423	0.438965
ENSG00000234619.1	RPL7P11	2.98215	3.1652	2.45624	2.23712	2.86299	2.70608	2.35562	3.18884	2.58886	3.06892	2.31447	1.71928
ENSG00000224315.2	RPL7P7	2.43994	2.89896	2.22006	0.939591	2.86299	1.77586	1.93372	2.2032	2.30408	1.97865	1.75339	1.93876
ENSG00000222511.2	Y_RNA	1.53626	2.27776	0.661294	1.96867	1.77505	1.26847	1.33602	1.18857	1.16499	1.8575	1.64818	0.768189
ENSG00000226545.1	ENSG00000226545	1.05429	0.502882	0.472353	1.07382	1.08794	0.50739	1.26571	1.24655	0.983767	1.09027	1.40271	0.987671
ENSG00000228423.2	ENSG00000228423	1.56638	2.8398	1.93665	1.34227	1.48876	2.57923	1.12507	1.53644	1.76042	1.53446	0.701355	0.951091
ENSG00000229716.2	RPL23AP19	0	0	0	0	0	0	0	0	0	0	0	0.0731608
ENSG00000074800.16	ENO1	187.243	157.372	128.858	168.634	149.849	151.075	674.727	236.351	247.366	341.377	671.232	800.453
ENSG00000274258.1	MIR6728	0	0	0	0	0	0	0	0.0869684	0	0.0403805	0	0.109741
ENSG00000230679.1	ENO1-AS1	0.0301227	0.0591625	0.188941	0.17897	0.11452	0	0.0703171	0.173937	0.284775	0.201903	0.245474	0.0365804
ENSG00000201725.1	RNU6-304P	0.0301227	0	0	0.0447424	0	0	0	0	0.0517772	0	0	0.0365804
ENSG00000238249.2	HMGN2P17	0	0	0	0	0	0	0	0	0	0	0	0
ENSG00000232208.2	ENSG00000232208	0	0.0295813	0	0	0	0	0	0	0.0258886	0.0807611	0	0
ENSG00000232663.2	ENSG00000232663	0	0	0	0	0	0	0	0	0	0	0	0
ENSG00000131686.15	CA6	0.180736	0	0	0	0.11452	0.0845649	0	0	0.0517772	0.484566	0.0701355	0.109741
ENSG00000290109.1	ENSG00000290109	0.0602454	0	0	0	0.11452	0	0.140634	0	0.0517772	0	0	0
ENSG00000265141.2	RN7SL451P	0	0	0	0	0	0	0	0	0	0	0	0
ENSG00000197241.4	SLC2A7	0	0.23665	0	0.0447424	0.400819	0	0.421902	0.0289895	0.0517772	0.403805	0.0701355	0.0365804
ENSG00000142583.18	SLC2A5	6.68724	2.27776	3.07029	3.53465	2.63395	2.15641	17.8957	1.85533	3.70207	9.40866	16.061	13.4616
ENSG00000252404.1	ENSG00000252404	0	0	0	0	0	0	0.0703171	0	0	0	0	0.0365804
ENSG00000180758.12	GPR157	6.98846	2.63273	3.30647	4.56373	2.57669	3.59401	22.5366	3.94257	5.77316	10.4989	21.4965	17.6683
ENSG00000228526.8	MIR34AHG	11.4165	11.0042	6.37677	12.7516	9.21883	9.38671	16.1729	10.4652	7.7148	11.7104	10.6255	10.9741
ENSG00000284357.1	MIR34A	0	0	0	0	0	0	0	0	0	0	0	0
ENSG00000289914.1	ENSG00000289914	0.391595	0.414138	0.188941	0.357939	0.17178	0.380542	3.02363	0.5508	0.983767	0.686469	1.33257	1.17057
ENSG00000234546.5	LNCTAM34A	1.11454	1.09451	0.850236	1.83444	0.629858	0.676519	2.74237	0.637768	0.673103	1.49408	0.911761	1.60954
ENSG00000049239.13	H6PD	190.104	95.3404	84.6457	108.008	101.006	78.0957	251.137	131.699	175.68	208.848	288.081	218.422
ENSG00000171621.14	SPSB1	162.964	110.841	110.153	170.379	150.078	72.3876	166.757	121.524	212.494	205.981	149.003	159.966
ENSG00000284652.1	ENSG00000284652	0.662699	0.91702	0.614059	0.536909	0.572598	0.549672	1.05476	1.01463	0.983767	1.4537	0.596152	0.475545
ENSG00000284693.2	LINC02606	2.07847	1.36074	0.944706	2.14764	0.629858	1.18391	2.14467	2.4641	2.84775	2.54397	1.0871	0.731608
ENSG00000252956.1	RNA5SP40	0	0	0	0	0	0	0.0351585	0	0.0776658	0	0	0
ENSG00000235263.1	ENSG00000235263	0	0.0295813	0	0	0	0	0	0	0	0	0	0
ENSG00000171612.7	SLC25A33	4.12681	4.61468	3.96777	4.69795	5.43968	5.03161	6.57465	5.16013	5.30716	5.49175	8.41626	9.25485
ENSG00000231181.1	ENSG00000231181	0.542208	0.532463	0.0944706	0.671136	0.629858	0.591954	0.668012	0.579789	0.854324	0.646089	0.631219	1.06083
ENSG00000188807.13	TMEM201	6.29564	4.40761	3.54265	5.54806	6.01228	4.48194	20.3216	9.68248	9.00923	15.3446	13.8868	19.4608
ENSG00000171608.18	PIK3CD	18.7363	10.5901	9.30536	11.9462	9.84869	12.3042	32.7678	14.7846	21.7464	23.663	47.7973	57.6873
ENSG00000179840.5	PIK3CD-AS1	0.602454	0.562044	0.236177	0.313197	0.400819	0.803367	0.984439	0.5508	0.983767	1.21142	1.57805	1.93876
ENSG00000233268.3	ENSG00000233268	0	0.0295813	0.0472353	0.134227	0.0572598	0.16913	0.281268	0.115958	0.0517772	0.201903	0.280542	0.402385
ENSG00000231789.4	PIK3CD-AS2	0.78319	0.591625	0.141706	0.17897	0.17178	0.33826	0.773488	0.434842	0.647215	0.847991	1.57805	1.20715
ENSG00000171603.18	CLSTN1	278.575	208.163	197.302	265.054	176.246	226.084	286.858	279.806	276.361	267.44	195.713	189.048
ENSG00000271264.1	MZT1P1	1.17478	1.06493	0.566824	1.07382	1.25972	0.887932	0.24611	0.840695	0.931989	1.53446	0.736423	0.731608
ENSG00000280113.2	ENSG00000280113	0.180736	0.147906	0.330647	0.0447424	0.0572598	0.126847	0.210951	0.0579789	0.18122	0.282664	0.210406	0.256063
ENSG00000178585.15	CTNNBIP1	4.75938	3.1652	3.02306	6.75611	4.40901	2.91749	8.68416	6.43566	7.14525	7.71268	9.43322	5.74313
ENSG00000223989.1	ENSG00000223989	0	0	0	0	0	0	0	0	0	0	0	0
ENSG00000285701.1	ENSG00000285701	1.50613	1.50865	1.18088	1.07382	3.43559	1.22619	1.33602	1.24655	1.52743	1.6556	0.946829	1.17057
ENSG00000162441.12	LZIC	41.4789	45.2002	41.5198	49.3062	48.7281	38.8153	35.3343	46.4121	43.6741	49.9507	35.8042	38.2631
ENSG00000228150.1	ENSG00000228150	0.421718	0.23665	0	0.447424	0.229039	0.211412	1.16023	0.579789	0.673103	0.605708	0.981897	0.87793
ENSG00000173614.14	NMNAT1	11.0851	10.6197	9.87218	13.2885	10.4213	9.21758	10.3015	11.2769	9.29401	11.5085	8.17078	11.0839
ENSG00000202415.1	RN7SKP269	2.01822	2.89896	1.65324	2.10289	5.38242	3.50944	1.05476	2.08724	2.14875	2.58435	1.92873	1.6827
ENSG00000283611.2	TMEM274P	0.994048	1.36074	0.377882	1.11856	1.7178	1.35304	1.19539	1.01463	1.08732	1.37294	1.50791	1.09741
ENSG00000265521.1	MIR5697	0.090368	0.23665	0.0472353	0.134227	0.0572598	0.126847	0.210951	0.0579789	0	0.0807611	0.0350677	0.256063
ENSG00000241326.1	ENSG00000241326	0	0	0	0	0	0	0	0	0	0	0	0
ENSG00000162444.12	RBP7	0.481963	0.650788	1.79494	0.850106	1.31698	0.803367	0.878963	1.42048	0.647215	0.201903	2.34954	2.70695
ENSG00000130939.20	UBE4B	95.3082	91.2287	96.8796	100.402	108.679	97.1651	72.4266	93.4041	108.758	85.7279	75.2904	73.4169
ENSG00000224340.1	ENSG00000224340	0.180736	0.295813	0.188941	0.447424	0.515339	0.718802	0.773488	0.434842	0.310663	0.363425	0.736423	0.182902
ENSG00000233623.2	PGAM1P11	0.090368	0.207069	0.0472353	0.0447424	0.17178	0.16913	0.281268	0.318884	0.18122	0.161522	0.31561	0.292643
ENSG00000201746.1	RNU6-828P	0.361472	0.650788	0.425118	0.134227	0.744378	0.380542	0.562537	0.405853	0.673103	0.282664	0.210406	0.219483
ENSG00000054523.20	KIF1B	223.36	206.714	254.079	274.271	313.841	254.667	185.813	247.744	245.01	176.746	247.368	167.429
ENSG00000264881.1	ENSG00000264881	0	0	0	0.0894849	0	0	0.140634	0.0869684	0.0258886	0.0403805	0	0
ENSG00000199562.1	RNU6-37P	0.301227	0.23665	0.614059	0.268455	1.08794	0.422825	0.421902	0.0579789	0.414218	0.201903	0.420813	0.695028
ENSG00000264501.2	RN7SL731P	0	0	0	0	0	0	0	0	0	0	0	0
ENSG00000284735.1	ENSG00000284735	0.90368	0.621207	0.566824	2.46083	0.858898	0.718802	0.738329	0.898674	1.21676	1.04989	0.490948	1.24373
ENSG00000284642.1	ENSG00000284642	0.45184	0.650788	0.803	1.1633	0.11452	0.295977	0.738329	0.463832	0.440106	0.484566	0.841626	0.365804
ENSG00000142657.21	PGD	65.2457	41.2067	48.1328	39.2391	23.133	36.6166	82.0249	23.6554	47.6609	53.8676	128.173	129.275
ENSG00000271989.1	ENSG00000271989	0	0	0	0	0	0	0	0	0	0	0	0
ENSG00000251503.8	CENPS-CORT	0.090368	0.0295813	0.0472353	0.0894849	0.0572598	0.211412	0.0703171	0.0289895	0.0776658	0.121142	0.140271	0.0365804
ENSG00000175279.22	CENPS	0.361472	0.325394	0.614059	0.313197	0.744378	0.295977	0.421902	0.434842	0.491883	0.444186	0.420813	0.146322
ENSG00000241563.4	CORT	0.120491	0.0591625	0.0472353	0	0.11452	0.211412	0.140634	0.202926	0.0776658	0.121142	0.0350677	0.146322
ENSG00000160049.12	DFFA	61.4804	65.5225	67.2631	76.9122	67.2803	75.1359	42.4364	54.8771	48.0751	57.4615	45.3426	50.0786
ENSG00000203469.2	ENSG00000203469	0	0	0	0	0	0	0	0	0	0	0	0
ENSG00000142655.13	PEX14	17.3808	12.1579	12.045	15.1229	13.3415	11.8391	17.0519	22.9597	16.5169	15.9099	16.7974	13.3519
ENSG00000287727.1	ENSG00000287727	2.10859	1.44948	0.944706	1.70021	2.51943	1.77586	2.91816	2.49309	2.32997	3.75539	2.55995	2.67037
ENSG00000243267.3	RN7SL614P	0.331349	0.23665	0.141706	0.0447424	0.0572598	0.0845649	0.457061	0.144947	0.207109	0.72685	0.210406	0.256063
ENSG00000130940.15	CASZ1	26.4477	23.2509	23.0036	26.3085	20.8426	22.748	21.0248	43.5422	25.3449	24.6725	21.5316	8.92562
ENSG00000272078.1	ENSG00000272078	3.01227	1.71571	1.32259	1.87918	1.88957	1.94499	1.96888	4.63832	3.83151	2.66512	3.05089	1.17057
ENSG00000225158.2	HSPE1P24	0	0	0	0	0	0	0	0	0	0	0	0
ENSG00000175262.15	C1orf127	0.421718	0.295813	0.0472353	0.0447424	0	0.33826	0.0351585	0.289895	0.724881	0	0.0350677	0
ENSG00000215785.2	CFL1P6	0	0.0887438	0	0	0	0	0.0351585	0.0289895	0.0258886	0	0	0
ENSG00000120948.19	TARDBP	111.062	120.899	122.434	137.27	112.344	123.253	94.2952	115.813	116.835	112.096	95.3492	113.802
ENSG00000009724.18	MASP2	9.39828	8.81522	9.82494	9.84333	13.7424	10.5283	6.57465	9.21865	9.68233	8.27801	6.90835	6.76738
ENSG00000116649.10	SRM	21.8389	16.181	15.3515	25.5927	15.6892	18.2237	51.6479	32.7291	27.882	40.9459	67.6457	68.8444
ENSG00000171824.14	EXOSC10	46.8408	50.3473	55.2181	48.5455	51.2476	51.2041	41.4871	41.1071	42.8715	44.9839	35.1379	37.8973
ENSG00000226849.1	ENSG00000226849	0.632576	0.443719	0.425118	0.223712	1.37424	0.295977	0.632854	0.695747	0.54366	0.76723	0.561084	1.28031
ENSG00000230337.3	EXOSC10-AS1	0.120491	0	0.188941	0.223712	0	0.126847	0.210951	0.115958	0.258886	0.201903	0.105203	0.256063
ENSG00000198793.14	MTOR	84.5544	80.4315	70.3334	75.7937	81.309	69.8506	119.117	91.4908	97.9107	104.02	99.3469	114.716
ENSG00000225602.5	MTOR-AS1	1.35552	1.44948	1.13365	0.626394	1.88957	1.18391	0.984439	1.04362	1.29443	1.77674	1.40271	1.13399
ENSG00000253086.1	RNU6-537P	0.481963	0.266231	0.330647	0.357939	0.744378	0.126847	0.24611	0.637768	0.284775	0.242283	0.210406	0.109741
ENSG00000171819.5	ANGPTL7	3.55448	2.42566	2.50347	7.82992	4.00819	3.88999	3.76196	3.68166	2.53708	4.40148	3.64705	3.87752
ENSG00000207451.1	RNU6-291P	0.361472	0.23665	0.188941	0.492167	0.629858	0.634237	0.281268	0.347874	0.0776658	0.444186	0.31561	0.329224
ENSG00000238173.1	RPL39P6	0.240981	0.23665	0.236177	0.581652	0.400819	0.718802	0.140634	0.173937	0.232997	0.444186	0.175339	0.292643
ENSG00000120942.14	UBIAD1	10.8442	8.8448	6.32953	9.39591	9.50513	5.15846	18.177	11.132	13.6951	14.9812	19.1821	17.7049
ENSG00000238199.1	UBE2V2P3	0.722944	0.591625	0.236177	0.0894849	0.515339	0.422825	0.281268	0.463832	0.698992	0.76723	0.490948	0.219483
ENSG00000284646.1	ENSG00000284646	0	0	0	0	0	0	0.0351585	0	0	0	0.0350677	0
ENSG00000224338.2	MTCYBP45	0	0	0	0	0	0	0	0	0	0	0	0
ENSG00000204624.8	DISP3	0.120491	0.0295813	0.0472353	0	0	0.126847	0.24611	0.115958	0.0517772	0.0403805	0.420813	0.219483
ENSG00000285833.1	ENSG00000285833	0	0	0	0	0	0	0	0	0	0	0	0
ENSG00000235643.2	LINC01647	0	0	0	0	0	0	0	0	0	0	0	0
ENSG00000284708.1	ENSG00000284708	0	0.0887438	0.0944706	0.17897	0	0	0	0.0869684	0	0	0	0
ENSG00000116661.11	FBXO2	0.271104	0.0591625	0.141706	0.581652	0.0572598	0.0422825	0.316427	0.115958	0.103554	0	0.455881	0.731608
ENSG00000132879.14	FBXO44	2.86165	1.95236	1.70047	3.17671	1.94683	1.56445	4.7464	3.5657	3.49496	5.45137	3.3665	3.62146
ENSG00000116670.16	MAD2L2	4.21718	2.95813	1.79494	2.953	2.46217	3.00205	12.0594	3.47874	4.21984	6.58203	13.5011	10.8644
ENSG00000116663.11	FBXO6	0.481963	0.354975	0.330647	0.223712	0.11452	0.295977	2.63689	0.608779	0.724881	1.77674	1.78845	2.0485
ENSG00000162490.7	DRAXIN	0.602454	0.266231	0.188941	0.223712	0.17178	0.0845649	0.878963	0.231916	0.232997	0.524947	1.29751	2.78011
ENSG00000177674.16	AGTRAP	10.4827	4.67384	4.015	6.30868	3.32107	5.58129	32.1701	9.18966	14.4717	26.0051	36.8562	35.5562
ENSG00000215910.8	C1orf167	0	0	0.141706	0	0.0572598	0	0.105476	0.0579789	0.0258886	0	0	0.0731608
ENSG00000177553.6	C1orf167-AS1	0	0	0	0	0	0	0	0	0	0	0	0
ENSG00000177000.13	MTHFR	16.5072	13.5778	13.7455	22.9081	14.6013	18.0546	35.2992	20.6405	29.746	31.9006	33.1039	30.5081
ENSG00000011021.23	CLCN6	33.2856	30.4687	24.5624	24.6978	28.8017	24.4815	40.9245	35.2512	41.1629	38.2	31.1752	39.3971
ENSG00000276470.1	ENSG00000276470	0	0	0	0	0	0	0	0	0	0	0	0
ENSG00000278852.1	ENSG00000278852	0	0	0	0	0	0	0	0	0	0	0	0
ENSG00000175206.11	NPPA	0.150613	0.207069	0.0944706	0.268455	0.229039	0.465107	1.33602	0.434842	0.18122	0.605708	0.631219	0.768189
ENSG00000275915.1	ENSG00000275915	0	0	0	0	0	0	0	0	0	0	0	0
ENSG00000120937.9	NPPB	0	0	0	0.0894849	0	0.0422825	0.351585	0	0.0517772	0	0.245474	1.42664
ENSG00000224904.1	SBF1P2	0.0602454	0	0	0.134227	0	0	0.0351585	0	0.0776658	0.0403805	0.0350677	0.0365804
ENSG00000285646.2	ENSG00000285646	1.5965	1.59739	1.65324	1.65547	2.46217	1.64902	1.16023	1.44947	1.03554	1.61522	4.06786	3.43856
ENSG00000199347.1	RNU5E-1	0	0	0	0	0	0	0	0	0	0	0	0
ENSG00000201801.1	RNU5E-4P	0	0.118325	0.0472353	0	0	0	0.175793	0.0579789	0	0	0.0350677	0.182902
ENSG00000116685.16	KIAA2013	27.6526	18.4883	16.3434	26.8455	15.5174	17.6318	52.7378	45.1946	38.8329	39.2903	38.1888	32.959
ENSG00000083444.17	PLOD1	74.4633	55.879	45.2514	81.8339	55.542	60.9713	158.284	112.392	94.2863	104.141	120.002	155.613
ENSG00000287384.1	ENSG00000287384	0.0301227	0	0.0944706	0.0894849	0.17178	0.0422825	0.386744	0.144947	0.0776658	0.0403805	0.210406	0.146322
ENSG00000116688.18	MFN2	135.552	103.061	116.955	139.059	77.1863	141.012	120.066	174.749	147.824	121.384	115.408	86.0371
ENSG00000270914.1	ENSG00000270914	0	0	0	0	0	0	0	0	0	0	0	0
ENSG00000116691.11	MIIP	4.39791	3.04687	1.79494	5.54806	2.74847	3.1289	15.7159	8.72583	8.46557	12.6795	12.7997	12.986
ENSG00000202461.1	Y_RNA	0.572331	0.887438	0.472353	0.760621	1.20246	0.972497	1.16023	0.579789	1.21676	1.2518	0.666287	0.512126
ENSG00000276869.1	MIR6729	0	0	0	0	0	0	0	0	0	0	0	0
ENSG00000243539.3	RN7SL649P	0	0	0	0	0	0	0	0	0	0	0	0
ENSG00000120949.15	TNFRSF8	6.92822	1.36074	1.18088	3.35568	1.60328	3.46716	6.25822	5.18912	2.79597	5.12833	7.78504	11.5594
ENSG00000201135.1	RNU6-777P	0	0	0	0	0	0	0	0	0	0	0	0.109741
ENSG00000227875.2	RPL23AP89	0	0	0	0	0	0.0422825	0.0351585	0	0	0	0	0.0731608
ENSG00000285604.1	ENSG00000285604	0.271104	0	0.0472353	0.268455	0.0572598	0.380542	0.210951	0.52181	0.36244	0.161522	0.105203	0.256063
ENSG00000283789.1	MIR7846	0	0	0	0	0	0	0	0	0	0	0.0350677	0
ENSG00000028137.19	TNFRSF1B	36.328	24.375	21.0197	24.0267	21.587	26.9339	90.3926	22.9307	30.0567	42.238	135.046	174.635
ENSG00000263676.1	MIR4632	0.0602454	0	0	0	0	0	0.175793	0	0.0776658	0.0403805	0	0.109741
ENSG00000225196.2	RPL10P17	0	0	0	0	0.0572598	0	0.140634	0.0289895	0	0	0.0701355	0.182902
ENSG00000252969.1	SNORA70	0.090368	0	0	0	0	0	0.0351585	0	0	0.121142	0	0.0731608
ENSG00000048707.15	VPS13D	378.311	314.715	332.773	274.047	339.723	290.523	365.051	267.515	330.054	391.651	413.975	319.42
ENSG00000239149.1	SNORA59A	0.361472	0.177488	0	0	0.11452	0	0.457061	0.434842	0.647215	0.161522	0.736423	0.585287
ENSG00000229484.3	LINC02766	1.26515	0.828276	0.70853	1.34227	0.687118	1.09934	2.91816	0.927663	0.54366	2.30169	2.87555	8.08427
ENSG00000162496.9	DHRS3	101.604	64.8126	62.2089	83.3551	71.0595	53.9524	150.408	52.326	75.3099	183.812	150.896	195.925
ENSG00000221340.1	RNU6ATAC18P	0.753067	0.414138	0.330647	1.02908	1.20246	1.09934	1.0196	0.492821	0.673103	1.37294	0.841626	1.4998
ENSG00000276830.1	MIR6730	0	0	0	0	0	0	0.140634	0	0.0258886	0.242283	0.0701355	0.0365804
ENSG00000288927.2	ENSG00000288927	2.6508	1.83404	2.78688	1.43176	2.57669	1.94499	9.77407	2.37714	2.48531	10.1355	9.18775	17.5586
ENSG00000272482.2	ENSG00000272482	1.20491	0.4733	0.566824	1.07382	1.03068	0.718802	1.8634	1.01463	1.08732	3.1093	2.10406	3.3654
ENSG00000204518.3	AADACL4	1.14466	0.295813	0.519588	0.939591	0.687118	0.549672	0.668012	0.52181	0.0776658	0.646089	0.420813	0.402385
ENSG00000226166.2	ENSG00000226166	0	0	0	0	0	0	0	0	0	0	0	0
ENSG00000188984.12	AADACL3	0.0602454	0	0	0	0	0	0.0351585	0	0	0.0403805	0.0350677	0.146322
ENSG00000157330.10	CFAP107	0.0602454	0	0.0472353	0	0.17178	0	0	0	0	0	0.140271	0
ENSG00000116726.5	PRAMEF12	0	0	0	0	0	0.0422825	0	0	0	0	0	0
ENSG00000116721.9	PRAMEF1	0	0	0	0	0	0	0	0	0	0	0	0
ENSG00000228338.1	LINC01784	0	0	0	0	0	0	0	0	0	0	0	0
ENSG00000239810.3	PRAMEF11	0	0	0	0.0447424	0	0	0	0	0	0	0	0
ENSG00000231103.2	PRAMEF30P	0	0	0	0	0	0	0	0	0	0	0	0
ENSG00000179172.10	HNRNPCL1	0.0301227	0.0295813	0	0	0	0	0	0	0	0	0	0
ENSG00000120952.4	PRAMEF2	0.0602454	0	0	0.134227	0	0.0422825	0	0.0289895	0	0	0	0
ENSG00000243073.4	PRAMEF4	0	0	0	0	0	0	0	0	0	0	0	0
ENSG00000187545.5	PRAMEF10	0	0	0	0	0	0	0	0	0	0	0	0
ENSG00000204510.6	PRAMEF7	0	0	0	0	0	0	0	0	0	0	0	0
ENSG00000207434.1	RNU6-1072P	0	0	0	0	0	0	0	0	0	0	0	0
ENSG00000234064.1	PRAMEF29P	0	0	0	0	0	0	0	0	0	0	0	0
ENSG00000232423.6	PRAMEF6	0	0	0.0472353	0	0	0	0	0	0	0	0	0
ENSG00000274178.2	PRAMEF28P	0	0	0	0	0	0	0	0	0	0	0	0
ENSG00000274764.6	PRAMEF27	0	0	0	0	0	0	0	0	0	0	0	0
ENSG00000277058.3	HNRNPCL3	0	0	0	0	0	0	0	0	0	0	0	0
ENSG00000229571.7	PRAMEF25	0	0	0	0	0	0	0	0	0	0	0	0
ENSG00000277862.1	PRAMEF34P	0	0	0	0	0	0	0	0	0	0	0	0
ENSG00000236179.1	PRAMEF35P	0	0	0	0	0	0	0	0	0	0	0	0
ENSG00000275774.3	HNRNPCL2	0	0	0	0	0	0.126847	0	0	0	0	0	0
ENSG00000229978.1	PRAMEF36P	0	0	0	0	0	0	0	0	0	0	0	0
ENSG00000233336.1	ENSG00000233336	0	0	0	0	0	0	0	0	0	0	0	0
ENSG00000280267.6	PRAMEF26	0	0	0	0	0	0	0	0	0	0	0	0
ENSG00000179412.11	HNRNPCL4	0	0	0	0	0	0	0	0	0	0	0	0
ENSG00000204505.5	PRAMEF9	0	0	0	0	0	0	0	0	0	0	0	0
ENSG00000279169.3	PRAMEF13	0	0	0	0	0	0	0	0	0	0	0	0
ENSG00000279804.3	PRAMEF18	0	0	0	0	0	0	0	0	0	0	0	0
ENSG00000250894.1	PRAMEF31P	0	0	0	0	0	0	0	0	0	0	0	0
ENSG00000270601.5	PRAMEF5	0	0	0	0.0447424	0	0	0	0	0	0	0	0
ENSG00000231219.1	PRAMEF32P	0	0	0	0	0	0	0	0	0	0	0	0
ENSG00000207511.1	RNU6-771P	0	0	0	0	0	0	0	0	0	0	0	0
ENSG00000182330.11	PRAMEF8	0	0	0	0	0	0	0	0	0	0	0.0350677	0
ENSG00000237700.2	PRAMEF33	0	0	0	0	0	0	0	0	0	0	0	0
ENSG00000204501.7	PRAMEF15	0	0	0	0	0	0	0	0.0579789	0	0	0	0
ENSG00000228229.2	ENSG00000228229	0	0	0	0	0	0	0	0	0	0	0	0
ENSG00000204481.8	PRAMEF14	0	0	0	0	0	0	0	0	0	0	0	0
ENSG00000204480.9	PRAMEF19	0	0	0	0	0	0	0	0.0579789	0	0	0	0
ENSG00000204479.4	PRAMEF17	0	0	0	0	0	0	0	0	0	0	0	0
ENSG00000204478.11	PRAMEF20	0	0	0	0	0	0	0	0	0	0	0	0
ENSG00000162494.6	LRRC38	0.361472	0	0	0	0	0.0422825	0.527378	0.0289895	0.0258886	0.201903	0.455881	0.658448
ENSG00000259961.1	ENSG00000259961	0	0	0	0	0	0	0	0	0	0	0	0
ENSG00000215909.3	BRWD1P1	0	0	0	0	0	0	0	0	0	0	0	0
ENSG00000162493.17	PDPN	96.6034	93.9501	96.2656	102.773	116.008	82.5777	238.41	64.2117	100.396	186.477	270.407	333.65
ENSG00000222952.1	RNA5SP41	0.120491	0.0295813	0	0	0.0572598	0	0.175793	0.0579789	0	0.121142	0.105203	0.0365804
ENSG00000237445.2	ENSG00000237445	0.150613	0.177488	0.141706	0	0.17178	0	0.0703171	0.0579789	0.103554	0.121142	0.0701355	0.109741
ENSG00000253085.1	ENSG00000253085	0	0	0.0472353	0	0	0	0	0	0	0	0.0701355	0
ENSG00000116731.23	PRDM2	207.033	225.616	211.756	209.439	257.154	204.859	157.299	206.463	202.63	203.316	162.504	165.49
ENSG00000289380.1	ENSG00000289380	2.34957	2.63273	2.31453	3.48991	2.29039	2.79064	2.91816	1.97128	3.33963	2.74588	4.2432	3.65804
ENSG00000189337.17	KAZN	16.5374	16.6838	14.8791	9.39591	17.407	10.4438	25.947	16.2341	12.4524	28.6702	28.4399	20.5582
ENSG00000252151.1	RNU6-1265P	0.090368	0.0887438	0	0	0.0572598	0	0.24611	0	0.0776658	0.605708	0.31561	0.292643
ENSG00000231606.2	ENSG00000231606	2.07847	2.89896	1.03918	0.357939	0.515339	0.591954	2.84784	0.347874	1.03554	4.23996	8.83707	2.74353
ENSG00000234593.3	KAZN-AS1	3.37374	3.69766	2.26729	0.447424	0.973417	0.803367	3.69165	0.724737	1.91576	5.65327	15.9909	5.70655
ENSG00000235829.1	TBCAP2	0.361472	0.621207	0.0944706	0.0447424	0.17178	0.0422825	1.08991	0.695747	0.129443	2.05941	1.40271	0.548706
ENSG00000287756.1	ENSG00000287756	0.662699	0.828276	0.283412	0.0894849	0.515339	0.253695	1.72277	0.753726	0.207109	3.75539	1.64818	0.951091
ENSG00000175147.13	TMEM51-AS1	1.5965	1.71571	0.70853	0.984333	2.11861	1.14163	1.79309	1.15958	1.96753	1.4537	2.1742	0.951091
ENSG00000171729.14	TMEM51	11.9888	12.8679	12.2339	10.2908	11.3947	7.52628	13.1845	11.132	13.0479	10.6201	10.5203	8.45008
ENSG00000204464.7	TMEM51-AS2	1.95797	2.10027	1.70047	1.38702	4.58079	2.07184	1.82824	1.88432	1.78631	1.77674	1.29751	2.59721
ENSG00000215720.4	MFFP1	1.38564	1.33116	0.70853	0.894849	0.629858	0.422825	1.30087	1.1016	1.24265	1.37294	0.701355	0.87793
ENSG00000278480.1	ZBTB2P1	0.0301227	0.118325	0.188941	0	0	0.126847	0.105476	0.318884	0.284775	0.0807611	0.175339	0.146322
ENSG00000142621.21	FHAD1	0.843435	3.25394	1.74771	0.805364	2.11861	0.676519	3.62133	1.07261	2.45942	1.8575	2.63008	1.28031
ENSG00000233485.1	FHAD1-AS1	0.0602454	0.266231	0.283412	0.0447424	1.03068	0	0	0.144947	0.0776658	0.0807611	0.140271	0
ENSG00000236045.1	ENSG00000236045	0	0.354975	0.425118	0.134227	0.572598	0.16913	0.0703171	0.0869684	0.103554	0.201903	0	0.0731608
ENSG00000228140.2	EFHD2-AS1	0.120491	0.207069	0.236177	0.0447424	0.229039	0	0.49222	0.115958	0.414218	0.323044	0.420813	0.475545
ENSG00000142634.13	EFHD2	35.846	35.4975	37.2687	53.6462	57.0308	41.3522	73.5165	42.1217	40.8781	54.3118	114.321	125.325
ENSG00000162438.12	CTRC	0	0	0	0.134227	0.229039	0.0845649	0.0351585	0	0.103554	0.161522	0.105203	0.146322
ENSG00000142615.8	CELA2A	0	0	0.0472353	0	0	0.0845649	0.0703171	0.0869684	0	0.121142	0.140271	0.109741
ENSG00000215704.10	CELA2B	0.542208	0.177488	0.0944706	0.313197	0.229039	0.0845649	0.562537	0.463832	0.54366	0.484566	0.526016	0.585287
ENSG00000132906.18	CASP9	7.74153	6.80369	7.03806	6.80085	6.06954	6.89204	11.9187	9.01573	9.65645	9.65095	13.6063	13.4982
ENSG00000116138.13	DNAJC16	54.01	52.2405	55.9266	58.881	61.7261	53.2759	53.0191	48.1515	51.8807	64.4069	53.0926	52.5661
ENSG00000251866.1	SCARNA21B	0.271104	0.118325	0	0.223712	0	0.0422825	0.351585	0.260905	0.232997	0.161522	0.350677	0.256063
ENSG00000272510.1	ENSG00000272510	0.963926	0.591625	1.55877	0.760621	1.31698	0.803367	0.210951	0.579789	0.18122	0.282664	0.0701355	0.219483
ENSG00000116771.6	AGMAT	1.17478	0.23665	0.944706	1.11856	0.629858	0.50739	1.19539	0.5508	0.957878	1.00951	1.57805	1.35348
ENSG00000237301.1	ENSG00000237301	0.120491	0.147906	0.141706	0.223712	0.0572598	0.211412	0.140634	0.115958	0.0517772	0.363425	0.245474	0.329224
ENSG00000235084.3	CHCHD2P6	0	0.0887438	0	0	0	0	0.0351585	0.0579789	0.0517772	0.242283	0.0350677	0.146322
ENSG00000252417.1	RNU7-179P	0.0602454	0	0	0.0447424	0	0	0	0	0	0.0807611	0	0
ENSG00000236500.1	CD24P1	0.0301227	0	0	0	0	0	0	0	0	0	0	0
ENSG00000197312.12	DDI2	77.3249	79.3961	78.4578	72.1248	82.4542	98.2222	83.3257	76.5612	76.9668	85.4856	78.166	80.6232
ENSG00000215695.2	RSC1A1	1.35552	1.33116	1.27535	0.671136	0.916157	0.634237	0.878963	0.898674	0.750769	1.2518	0.806558	0.256063
ENSG00000271742.1	ENSG00000271742	0.150613	0.0591625	0.0472353	0.0894849	0	0.126847	0.0351585	0	0.0776658	0	0	0.0731608
ENSG00000116786.13	PLEKHM2	46.4793	38.0119	35.0958	43.7581	36.4745	33.9105	89.7949	46.2672	66.7667	65.578	86.0212	88.927
ENSG00000237938.5	ENSG00000237938	3.64484	4.05263	3.11753	2.81877	5.38242	3.3826	4.25418	3.18884	4.21984	3.67463	5.01469	4.71887
ENSG00000162461.8	SLC25A34	1.17478	0.857857	0.377882	0.581652	0.687118	0.50739	4.57061	2.23219	2.56297	2.30169	2.87555	2.48747
ENSG00000224459.2	SLC25A34-AS1	0	0	0	0	0	0	0	0.0869684	0.103554	0	0.0350677	0
ENSG00000162460.7	TMEM82	0.0301227	0.0591625	0	0.0447424	0	0.0422825	0.140634	0.492821	0.0776658	0	0.0350677	0
ENSG00000162458.13	FBLIM1	99.676	71.35	63.8149	145.995	99.9757	96.9114	128.715	182.924	137.727	120.576	98.0143	87.8662
ENSG00000224321.1	RPL12P14	0.0301227	0.0295813	0	0	0	0.126847	0.175793	0.0289895	0.0776658	0.0807611	0.280542	0.365804
ENSG00000233954.7	UQCRHL	0.572331	0.650788	0.472353	0.626394	0.400819	0.295977	0.878963	0.637768	0.36244	0.484566	0.31561	0.731608
ENSG00000178715.8	ENSG00000178715	0	0.177488	0.141706	0.0894849	0.17178	0.0422825	0.210951	0.202926	0.0258886	0.0807611	0.0701355	0.182902
ENSG00000179743.4	SPEN-AS1	0.994048	0.591625	0.944706	0.894849	0.744378	0.718802	2.07435	1.62341	1.68276	1.4537	0.666287	1.82902
ENSG00000065526.12	SPEN	138.866	153.438	155.357	133.064	154.888	132.386	170.589	128.742	135.061	142.341	153.176	190.547
ENSG00000270620.1	ENSG00000270620	0.45184	0.325394	0.614059	0.402682	1.20246	0.295977	0.668012	0.666758	0.155332	0.807611	0.596152	0.402385
ENSG00000116809.12	ZBTB17	10.3923	7.36574	8.64406	10.3355	8.7035	7.14574	21.4467	13.1322	13.1773	15.0216	17.4988	19.0584
ENSG00000234607.2	ENSG00000234607	0.271104	0.857857	0.425118	0.447424	1.31698	0.295977	0.914122	0.608779	0.931989	1.09027	0.701355	1.24373
ENSG00000231353.1	ENSG00000231353	0	0	0	0	0	0	0	0	0	0	0	0
ENSG00000275503.1	ENSG00000275503	0	0	0	0	0	0	0	0	0	0	0	0
ENSG00000224966.4	TBC1D3P6	0	0	0	0	0	0	0.0351585	0	0	0	0	0
ENSG00000183888.4	SRARP	0.0301227	0	0.0472353	0.0447424	0	0	0.105476	0.0289895	0	0	0.210406	0.146322
ENSG00000233078.1	ENSG00000233078	0	0	0	0	0	0	0	0	0	0	0	0
ENSG00000173641.18	HSPB7	94.0129	132.199	96.5017	206.039	119.1	169.933	170.238	188.75	243.12	152.356	74.1332	78.4284
ENSG00000186510.12	CLCNKA	0.180736	0.0591625	0.283412	0.223712	0.286299	0	1.40634	0.405853	0.595438	0.121142	0.175339	0.768189
ENSG00000232456.1	ENSG00000232456	0.210859	0	0.0472353	0	0.0572598	0	0	0.0579789	0	0	0.140271	0
ENSG00000184908.20	CLCNKB	0.331349	0.147906	0.236177	0.268455	0.858898	0.0422825	0.140634	0.405853	0.310663	0.282664	0.280542	0.0365804
ENSG00000185519.9	FAM131C	0.150613	0.0591625	0.141706	0.17897	0.286299	0	0.703171	0.0289895	0.258886	0.242283	0.455881	0.256063
ENSG00000142627.13	EPHA2	11.1454	7.54323	5.57377	9.21694	12.3681	8.28736	34.385	15.8283	17.6301	14.7389	36.1198	27.4719
ENSG00000227959.2	EPHA2-AS1	0.481963	0.591625	0.283412	0.313197	0.916157	0.676519	1.0196	0.695747	0.776658	1.21142	1.50791	0.219483
ENSG00000224621.1	ENSG00000224621	0.45184	0.0295813	0	0.0447424	0.286299	0.33826	0.281268	0.0869684	0.129443	0.484566	0.596152	0.0365804
ENSG00000234166.1	ARHGEF19-AS1	0	0	0	0	0	0	0	0	0	0	0	0
ENSG00000142632.17	ARHGEF19	4.63889	3.01729	2.73965	5.41383	3.03477	2.36782	19.9349	2.52208	7.55947	10.7816	6.6278	11.596
ENSG00000237276.9	ANO7L1	2.95202	3.75682	2.36177	2.46083	2.69121	1.86043	1.58213	2.29017	2.45942	3.87653	1.29751	1.02425
ENSG00000288398.1	ENSG00000288398	7.56079	6.50788	6.70741	10.4697	4.58079	6.84976	7.45361	10.5812	12.8666	12.8006	6.24206	4.42623
ENSG00000132881.12	CPLANE2	2.62067	1.7453	2.17282	2.41609	0.858898	1.6913	2.84784	3.42076	4.68584	3.99767	2.52488	2.30457
ENSG00000233929.1	MT1XP1	0.0301227	0.0591625	0.0944706	0.17897	0.0572598	0.295977	0.140634	0	0.18122	0.0807611	0.140271	0
ENSG00000037637.11	FBXO42	68.1375	57.861	58.005	52.9303	67.1085	49.7242	61.6681	73.2564	75.9054	59.642	47.3765	45.7621
ENSG00000055070.17	SZRD1	39.2499	38.0415	34.5762	46.2637	34.6422	30.5279	72.9188	48.2385	62.521	56.9769	64.8753	72.539
ENSG00000226457.1	RPL22P3	1.11454	2.12985	0.850236	1.20805	3.83641	2.02956	1.4415	1.88432	2.12286	1.8575	1.54298	1.6827
ENSG00000187144.11	SPATA21	0.421718	0.414138	0.330647	0.984333	0.801638	0.465107	2.07435	0.608779	1.78631	1.2518	1.12217	1.79244
ENSG00000157191.20	NECAP2	30.0323	26.8302	26.8769	25.2795	21.3579	24.0164	50.8744	24.815	34.4577	42.0765	42.9229	47.5911
ENSG00000226029.1	LINC01772	4.81963	5.0584	3.8733	6.57714	6.18406	4.56651	5.1683	5.68194	5.28127	6.66279	4.20813	4.60913
ENSG00000080947.15	CROCCP3	14.1275	16.4768	14.9264	16.9574	21.6442	12.8116	17.5793	17.9155	18.2256	17.6463	10.8009	12.035
ENSG00000206652.1	RNU1-1	0.240981	0.295813	0.330647	0.268455	0.458079	0.126847	0.527378	0.144947	0.0517772	0.161522	1.12217	0.621867
ENSG00000261135.1	ENSG00000261135	0	0	0	0.0894849	0	0.0422825	0.0351585	0	0.0776658	0.0807611	0	0.0365804
ENSG00000285853.1	ENSG00000285853	0	0	0	0	0	0	0.0351585	0	0.0258886	0	0	0
ENSG00000224174.2	ENSG00000224174	0	0	0	0	0	0	0.0703171	0	0	0	0	0
ENSG00000233421.5	LINC01783	0	0.0295813	0	0	0	0	0.24611	0.144947	0.0517772	0	0.350677	0.438965
ENSG00000277344.1	RNU1-6P	0	0	0	0	0	0	0	0	0	0	0	0
ENSG00000225710.1	PDE4DIPP8	0	0	0	0	0	0.0422825	0	0	0	0	0.0350677	0.0365804
ENSG00000219481.11	NBPF1	57.956	56.2636	64.9958	94.496	74.266	56.8276	51.6127	81.7503	36.3994	36.8674	43.4489	42.6894
ENSG00000271732.1	ENSG00000271732	0.481963	0.828276	0.519588	0.581652	1.60328	0.295977	0.351585	0.579789	0.388329	0.201903	0.561084	0.365804
ENSG00000215908.11	CROCCP2	17.441	12.1579	8.45512	18.0759	13.8569	4.90477	20.0755	13.1032	16.8017	11.3065	21.5316	22.7164
ENSG00000283773.1	ENSG00000283773	0	0	0	0	0	0	0	0	0	0	0	0
ENSG00000186301.8	MST1P2	0.843435	0.414138	0.377882	0.402682	0.343559	0.0845649	1.12507	0.695747	0.621326	0.565327	0.701355	0.329224
ENSG00000282143.1	ENSG00000282143	0	0	0	0	0	0	0	0.0289895	0	0	0	0
ENSG00000207513.1	RNU1-3	0.0301227	0.0591625	0	0	0	0	0	0	0	0.0403805	0.0701355	0
ENSG00000280114.1	ENSG00000280114	0	0	0	0	0.11452	0	0	0	0	0	0	0
ENSG00000236698.1	EIF1AXP1	0.271104	0.207069	0.141706	0.134227	0.0572598	0.16913	0.668012	0.289895	0.18122	0.484566	0.280542	0.438965
ENSG00000268869.6	ESPNP	0	0	0	0	0	0.126847	0.140634	0.0289895	0	0.121142	0	0.0365804
ENSG00000279151.1	ENSG00000279151	0	0	0	0	0	0	0	0	0	0.0403805	0	0
ENSG00000282740.1	ENSG00000282740	0	0	0	0	0	0	0	0	0	0	0	0
ENSG00000058453.17	CROCC	10.4224	7.60239	7.36871	8.45632	8.01638	8.87932	21.2358	11.6828	11.0285	16.3137	12.2036	11.3033
ENSG00000227684.2	CROCCP4	0	0	0	0	0	0	0	0	0	0	0	0
ENSG00000207389.1	RNU1-4	0.0301227	0	0	0.0447424	0	0	0.0703171	0	0	0.0403805	0.175339	0.0365804
ENSG00000186715.11	MST1L	0.662699	0.769113	0.0944706	0.715879	0.629858	0.422825	1.0196	0.608779	0.103554	0.403805	0.596152	0.109741
ENSG00000223643.6	ENSG00000223643	0	0	0	0	0	0	0	0	0	0	0	0
ENSG00000230239.1	PDE4DIPP9	0	0	0	0	0	0	0	0	0	0	0	0
ENSG00000263811.1	MIR3675	0	0	0	0	0	0	0	0	0	0	0	0
ENSG00000228549.5	ENSG00000228549	0.150613	0	0.0472353	0.134227	0.11452	0.0845649	0.175793	0.0579789	0.232997	0.282664	0.77149	0.621867
ENSG00000277234.1	RNU1-5P	0	0	0	0	0	0	0	0	0	0	0	0
ENSG00000238142.4	ENSG00000238142	0.542208	0.177488	0.803	0.805364	0.343559	0.761084	1.05476	0.347874	0.983767	0.72685	0.561084	0.365804
ENSG00000235241.1	ENSG00000235241	0	0	0	0	0	0	0	0	0	0	0	0
ENSG00000207005.1	RNU1-2	0.331349	0.266231	0.425118	0.268455	0.629858	0	0.24611	0.231916	0.18122	0.323044	1.22737	0.292643
ENSG00000272426.1	ENSG00000272426	0.542208	0.621207	0.188941	0.447424	0.343559	0.761084	0.210951	0.260905	0.103554	0.201903	0.350677	0.182902
ENSG00000290122.1	ENSG00000290122	0.0301227	0.0295813	0	0.0447424	0	0	0.0703171	0.144947	0	0.242283	0.140271	0.182902
ENSG00000117122.14	MFAP2	2.28932	3.87515	2.64518	5.41383	6.4131	0.972497	4.42998	2.754	3.90918	2.58435	2.66515	7.79163
ENSG00000286898.1	ENSG00000286898	0	0	0	0	0.0572598	0	0	0	0	0	0	0
ENSG00000226526.1	ENSG00000226526	0.271104	0.266231	0.0472353	0.223712	0.343559	0	0.175793	0.405853	0.569549	0.201903	0.210406	0.146322
ENSG00000159363.19	ATP13A2	12.8624	8.10527	5.621	12.3489	8.1309	7.06117	33.1897	19.365	19.4941	20.8364	25.1436	29.2643
ENSG00000288636.1	ENSG00000288636	0	0	0	0	0	0	0	0	0	0	0	0
ENSG00000117118.10	SDHB	17.3507	15.826	18.2801	22.5502	12.5972	17.209	29.3925	17.5966	19.287	23.0977	31.3155	28.8254
ENSG00000117115.13	PADI2	9.12717	9.19978	5.4793	2.6398	6.9857	1.35304	15.2236	5.45002	3.67618	16.6368	58.4229	28.2035
ENSG00000204362.6	LINC02783	0.180736	0	0	0	0	0	0.0351585	0	0.0517772	0.121142	0.175339	0
ENSG00000282843.1	ENSG00000282843	0.0301227	0	0.0472353	0	0	0	0	0	0	0	0	0
ENSG00000142623.11	PADI1	4.09668	0.502882	0.803	0	0.17178	0	6.6098	0.144947	0.310663	1.97865	3.08596	1.13399
ENSG00000142619.4	PADI3	0	0.0887438	0	0	0	0	0.24611	0	0.0517772	0.201903	0.0350677	0
ENSG00000266634.1	MIR3972	0	0	0	0	0	0	0.0351585	0	0	0	0	0
ENSG00000159339.13	PADI4	0.632576	0.562044	0.283412	0.0447424	1.20246	0.126847	1.89856	1.42048	0.155332	2.30169	11.5724	11.5228
ENSG00000276747.1	PADI6	0	0	0	0	0	0	0.0703171	0	0	0.0403805	0	0.0731608
ENSG00000227751.1	RCC2-AS1	0	0	0	0	0	0	0	0	0	0	0	0
ENSG00000179051.14	RCC2	43.7381	48.0696	41.6143	58.3441	42.8304	51.4155	85.7517	43.6581	46.9878	68.445	81.9884	98.8769
ENSG00000290096.1	ENSG00000290096	0.120491	0.118325	0	0	0.11452	0.0422825	0.140634	0.0289895	0.129443	0.201903	0.0701355	0.109741
ENSG00000074964.17	ARHGEF10L	25.7549	17.8671	13.651	28.0535	21.5297	19.7459	55.2341	52.9638	44.9426	39.4114	41.5553	38.1168
ENSG00000236648.2	LINC02810	0	0	0	0.0894849	0	0	0	0	0.0258886	0	0	0
ENSG00000117148.8	ACTL8	0	0	0	0	0	0	0	0	0	0	0.105203	0.292643
ENSG00000284653.1	ENSG00000284653	0	0	0	0	0	0	0.0351585	0	0	0	0	0
ENSG00000261781.1	LINC01654	0	0	0	0	0	0	0	0	0	0	0	0
ENSG00000117154.12	IGSF21	3.37374	1.53823	3.40094	2.19238	0.916157	1.6913	2.07435	1.91331	3.1843	2.46321	2.84049	0.512126
ENSG00000280222.1	ENSG00000280222	2.89178	2.07069	1.41706	5.81652	0.687118	2.28325	2.17983	1.30453	2.82186	1.6556	1.57805	0.365804
ENSG00000230035.2	IGSF21-AS1	0.391595	0.414138	0.0944706	0.402682	0.286299	0.126847	0.24611	0.173937	0.284775	0.484566	0.105203	0
ENSG00000225387.1	ENSG00000225387	0	0	0	0	0	0	0	0	0	0	0	0.0365804
ENSG00000179023.9	KLHDC7A	0.210859	0.0591625	0.472353	0.17897	0	0.0422825	0.632854	0	0.103554	0.72685	1.96379	0.0731608
ENSG00000235282.3	DYNLL1P3	0	0	0	0	0	0	0	0	0	0	0	0
ENSG00000225478.2	ENSG00000225478	0	0	0	0	0	0	0	0	0	0	0	0
ENSG00000009709.12	PAX7	0	0.0295813	0.0472353	0.0894849	0	0.0422825	0	0.0289895	0	0.0807611	0	0
ENSG00000179002.6	TAS1R2	0	0	0	0.0894849	0	0	0.210951	0.144947	0.103554	0	0.0701355	0
ENSG00000159423.17	ALDH4A1	5.1811	3.49059	2.83412	6.84559	3.14929	3.88999	10.3015	11.3349	16.4134	9.81247	8.5916	5.26758
ENSG00000265606.1	MIR4695	0	0	0	0	0	0	0	0	0	0	0	0
ENSG00000221662.1	MIR1290	0	0	0	0	0	0	0	0	0	0	0	0
ENSG00000169991.11	IFFO2	23.5559	15.9443	17.9022	36.3309	33.0962	24.0164	29.6035	48.0066	33.5257	22.0478	36.26	20.4119
ENSG00000272084.1	ENSG00000272084	0.78319	0.532463	0.472353	0.626394	0.801638	0.930214	1.72277	1.30453	2.17464	0.928752	1.29751	1.46322
ENSG00000127481.15	UBR4	562.933	495.871	493.609	498.073	619.723	546.374	544.36	596.313	626.193	509.481	610.95	515.162
ENSG00000230424.3	EMC1-AS1	1.5965	1.7453	1.22812	1.20805	1.25972	1.47989	0.668012	2.00027	1.55332	1.73636	0.981897	1.20715
ENSG00000127463.16	EMC1	86.181	72.4445	62.634	104.295	79.4767	76.6581	86.9119	89.4905	86.1314	94.5712	96.0856	104.181
ENSG00000053372.5	MRTO4	10.814	11.0042	9.44706	19.1498	9.04705	10.9512	25.5954	10.5232	10.5108	16.8791	24.1266	29.118
ENSG00000286064.1	ENSG00000286064	0.0602454	0.0591625	0.141706	0	0.229039	0.0845649	0.386744	0.0579789	0.0517772	0.484566	0.280542	0.87793
ENSG00000211454.16	AKR7L	0.331349	0.384557	0.991941	0.805364	0.744378	0.549672	0.527378	0.376863	0.647215	0.72685	0.350677	0.256063
ENSG00000162482.5	AKR7A3	0.572331	0.266231	0.330647	0.268455	0.458079	0.591954	0.773488	0.405853	0.517772	0.524947	0.631219	0.658448
ENSG00000270728.1	ENSG00000270728	1.08442	2.01153	2.12559	2.6398	2.63395	1.60673	1.61729	0.927663	1.70865	1.4537	1.15724	0.987671
ENSG00000053371.13	AKR7A2	13.0732	8.96313	10.1556	12.0357	11.6237	7.73769	18.0012	16.1761	20.8403	17.6867	19.9535	15.8759
ENSG00000200403.1	RNU6-1099P	0.813312	1.12409	0.70853	0.805364	1.4315	0.634237	0.386744	0.463832	0.336552	0.76723	0.490948	0.438965
ENSG00000040487.13	SLC66A1	3.79546	2.48483	1.41706	3.35568	1.77505	1.86043	10.2663	3.3048	5.95438	5.53213	7.57463	10.9741
ENSG00000077549.19	CAPZB	209.835	218.428	223.14	229.35	214.61	199.785	237.461	199.448	223.444	218.58	253.4	269.086
ENSG00000240490.3	RN7SL277P	0.120491	0.325394	0.283412	0.402682	0.17178	0.380542	0.668012	0.5508	0.465995	0.484566	0.561084	0.329224
ENSG00000173436.15	MICOS10	8.4946	7.21783	6.61294	11.1856	9.96321	6.97661	14.5205	9.76945	8.3879	9.126	11.1866	9.36459
ENSG00000201609.1	RNU4-28P	0.180736	0.0887438	0	0	0	0	0	0.0579789	0.0517772	0	0.0350677	0
ENSG00000235185.1	MICOS10-DT	0.0602454	0	0.0472353	0	0.0572598	0.126847	0.210951	0.173937	0	0.161522	0.105203	0.146322
ENSG00000158747.15	NBL1	32.894	16.388	13.1314	23.9819	16.8917	11.8391	143.13	40.3533	67.8022	81.4879	103.169	108.863
ENSG00000270136.6	MICOS10-NBL1	0.150613	0.354975	0.0944706	0.313197	0.17178	0.16913	0.316427	0.173937	0.0517772	0.0807611	0.175339	0
ENSG00000226396.1	ENSG00000226396	0.722944	1.21283	1.55877	0.626394	1.60328	0.761084	1.79309	0.869684	1.06143	1.49408	1.54298	1.71928
ENSG00000158748.4	HTR6	0.331349	0.354975	0.236177	0.760621	0.343559	0.591954	0.632854	0.782716	0.880212	0.686469	0.31561	0.731608
ENSG00000162542.14	TMCO4	12.1997	12.5425	12.0922	9.61962	16.4336	13.8686	14.204	16.2631	14.9895	11.5488	9.7839	9.18169
ENSG00000178828.7	RNF186	0	0	0	0	0.0572598	0	0	0.0579789	0.0258886	0	0.0701355	0
ENSG00000235434.1	RNF186-AS1	0	0	0	0	0	0	0	0	0	0	0	0
ENSG00000169914.6	OTUD3	33.2253	34.2551	35.5209	45.9505	53.767	45.2	29.1464	57.2832	33.008	30.77	24.5124	28.7522
ENSG00000188784.4	PLA2G2E	0	0.0295813	0	0	0	0	0	0	0	0	0	0
ENSG00000242688.3	RN7SL304P	0	0	0	0	0	0	0	0	0	0	0	0
ENSG00000188257.12	PLA2G2A	16.4771	44.7861	17.8549	47.4717	16.09	86.0025	100.307	11.5088	8.33613	40.3402	33.1741	62.6623
ENSG00000127472.11	PLA2G5	1.74712	0.91702	0.661294	3.13197	2.92025	4.43966	2.53141	3.15985	3.05485	1.04989	1.57805	1.06083
ENSG00000117215.15	PLA2G2D	0.753067	0.502882	0.236177	0.134227	0.0572598	0.0845649	0.24611	0.231916	0.0517772	0.524947	0.490948	0
ENSG00000158786.5	PLA2G2F	0.0602454	0.207069	0.141706	0.0447424	0	0	0.0703171	0.0579789	0.0776658	0.0403805	0.280542	0.146322
ENSG00000227066.2	ENSG00000227066	0.180736	0.384557	0.141706	0.984333	0.11452	0.0422825	1.23055	0.202926	0.0258886	0.161522	0.490948	0.402385
ENSG00000187980.7	PLA2G2C	1.05429	0.798694	0.566824	1.25279	0.572598	0.972497	1.23055	0.724737	0.517772	1.69598	1.05203	0.585287
ENSG00000162543.6	UBXN10	11.5972	7.98694	7.41594	7.02456	6.52762	9.21758	9.52796	9.71147	5.2295	16.8387	10.7658	1.90218
ENSG00000228105.2	LINC01757	0	0	0	0	0	0	0.0351585	0	0	0	0	0
ENSG00000284710.1	ENSG00000284710	0	0	0	0	0	0.0422825	0	0	0	0	0	0
ENSG00000158816.16	VWA5B1	0.0602454	0	0.0472353	0.0447424	0	0.16913	0.281268	0.289895	0	0	0.0701355	0
ENSG00000226664.1	ENSG00000226664	0	0	0	0	0	0	0	0	0	0	0	0
ENSG00000236963.9	LINC01141	0.240981	0.325394	0.377882	0.536909	0.687118	0.253695	0.773488	0.173937	0.491883	0.282664	0.140271	0.146322
ENSG00000226487.1	ENSG00000226487	0	0.0887438	0	0	0	0.0422825	0.0703171	0.0289895	0	0	0.0350677	0
ENSG00000284641.1	ENSG00000284641	0	0	0.0944706	0	0.0572598	0	0	0.0289895	0	0	0	0
ENSG00000284743.1	ENSG00000284743	0	0	0	0.0447424	0	0	0.0703171	0	0.0258886	0	0.0350677	0.0365804
ENSG00000162545.6	CAMK2N1	79.2829	99.4522	76.6629	122.013	101.35	67.9056	56.8162	61.8635	75.5688	65.5376	41.2397	34.3856
ENSG00000289402.2	ENSG00000289402	0.090368	0.0591625	0	0	0	0.0422825	0	0.0289895	0.0258886	0	0	0.0365804
ENSG00000090432.7	MUL1	14.8204	11.2113	12.1867	17.0469	13.0552	10.8243	20.8139	19.8868	15.8956	18.0501	19.6029	20.1924
ENSG00000215520.3	RPS4XP4	0	0	0	0	0	0.0422825	0	0	0	0	0.0350677	0
ENSG00000183114.8	FAM43B	0.090368	0.0887438	0.141706	0.0447424	0.0572598	0.16913	0.878963	0.173937	0.129443	0.121142	0.981897	0.585287
ENSG00000158825.6	CDA	3.28337	1.53823	1.36982	1.11856	1.4315	1.47989	2.4611	1.62341	1.65687	3.99767	8.62666	9.10852
ENSG00000158828.8	PINK1	21.357	19.7899	18.6579	23.445	17.636	19.8305	22.1147	26.1775	31.0145	23.2188	19.0067	15.693
ENSG00000284005.1	MIR6084	0	0	0	0	0	0	0	0	0	0	0	0
ENSG00000117242.7	PINK1-AS	4.12681	4.733	2.73965	4.51899	5.09613	5.20074	5.80116	4.9572	4.73761	6.78393	7.57463	6.32841
ENSG00000244038.11	DDOST	56.1788	38.9881	37.0797	52.4829	32.0082	42.2825	89.7949	63.197	65.1875	76.0365	102.678	102.315
ENSG00000117245.13	KIF17	1.71699	1.71571	2.45624	1.20805	4.46627	1.22619	3.05879	2.14522	2.66653	2.18055	1.29751	2.01192
ENSG00000235432.1	ENSG00000235432	0	0	0	0	0	0	0	0.0579789	0	0	0	0
ENSG00000189410.12	SH2D5	0.120491	0.23665	0.377882	0.223712	0.343559	0	2.10951	0.231916	0.647215	0.363425	0.876694	1.71928
ENSG00000233069.1	ENSG00000233069	0	0	0	0	0	0	0.0351585	0	0.0776658	0	0.0701355	0.146322
ENSG00000127483.19	HP1BP3	282.822	301.995	287.096	311.72	365.89	285.999	226.351	273.139	284.49	286.823	203.218	235.358
ENSG00000075151.24	EIF4G3	186.068	207.187	197.113	170.916	170.978	195.43	181.137	185.851	166.231	166.933	158.822	199.071
ENSG00000251914.1	RNU7-200P	0.180736	0.591625	0.283412	0.402682	0.286299	0.295977	0.210951	0.463832	0.36244	0.242283	0.350677	0.475545
ENSG00000221808.1	MIR1256	0.331349	0.23665	0.0944706	0.17897	0.17178	0.0422825	0.808646	0.202926	0.258886	0.201903	0.526016	0.365804
ENSG00000233072.1	RPS15AP6	1.05429	0.828276	0.425118	0.223712	0.744378	0.972497	1.4415	0.782716	0.750769	0.72685	0.946829	1.3169
ENSG00000236073.2	ENSG00000236073	0.150613	0.118325	0	0.268455	0.458079	0.16913	0.527378	0.231916	0.54366	0.646089	0.946829	0.768189
ENSG00000235112.1	HSPE1P27	1.3254	1.21283	0.472353	1.92392	1.1452	0.972497	2.63689	1.82634	1.42387	2.66512	3.3665	3.76778
ENSG00000287192.1	ENSG00000287192	0	0.207069	0	0.134227	0.11452	0.0845649	0.210951	0.202926	0.0258886	0.282664	0.0701355	0.292643
ENSG00000117298.16	ECE1	125.702	91.1399	78.9774	65.8609	78.1024	65.4533	296.914	82.8519	120.641	222.376	299.058	329.041
ENSG00000236936.1	ENSG00000236936	1.17478	1.27199	0.236177	0.850106	1.03068	0.845649	3.83228	1.33352	1.55332	3.51311	3.40157	3.87752
ENSG00000231105.2	ECE1-AS1	1.74712	1.92278	0.944706	1.29753	1.7178	0.465107	3.09395	1.56543	1.11321	3.14968	4.06786	3.58488
ENSG00000236216.5	PPP1R11P1	0	0	0	0	0	0	0.0351585	0	0	0	0	0
ENSG00000228823.1	PDE4DIPP10	0	0	0	0	0	0	0	0	0	0	0	0
ENSG00000236009.1	ENSG00000236009	0	0.0295813	0	0	0	0.0845649	0	0	0	0	0	0
ENSG00000227001.3	NBPF2P	0.843435	0.532463	0.850236	0.313197	0.11452	0.211412	0.457061	0.115958	0.336552	0.888372	0.175339	0.109741
ENSG00000187952.9	HS6ST1P1	0.0301227	0	0	0	0	0	0.0703171	0.0289895	0.0776658	0.0807611	0.0350677	0.146322
ENSG00000186543.7	CROCCP5	0.0602454	0	0	0.0894849	0	0	0.0351585	0	0.0258886	0	0	0
ENSG00000142794.19	NBPF3	11.5069	18.015	11.1475	11.7673	14.6013	6.55378	10.196	13.5091	17.7337	14.0928	9.29295	7.02344
ENSG00000176378.8	PFN1P10	0.0602454	0	0	0	0	0	0	0.0579789	0.103554	0	0	0.0365804
ENSG00000162551.14	ALPL	7.50055	11.6254	3.44818	8.09838	6.6994	4.43966	22.5718	7.65322	4.78939	17.4444	94.4374	96.2797
ENSG00000289715.1	ENSG00000289715	0	0	0	0	0	0	0.0703171	0	0	0.161522	0.385745	0.438965
ENSG00000233431.1	LINC02596	0.0602454	0	0	0.0447424	0	0	0.0351585	0.0869684	0	0	0.561084	0.621867
ENSG00000076864.21	RAP1GAP	0.45184	0.621207	0.897471	0.268455	0.229039	0.16913	1.40634	0.347874	0.232997	3.43235	2.1742	0.951091
ENSG00000090686.16	USP48	94.284	110.279	103.965	109.574	104.728	114.078	71.7586	77.7787	87.141	83.1031	73.5371	71.2221
ENSG00000231978.2	ENSG00000231978	0.180736	0.295813	0.188941	0.268455	0.0572598	0.126847	0.281268	0.115958	0.0776658	0.0807611	0.140271	0.256063
ENSG00000187942.12	LDLRAD2	5.54257	3.6385	1.79494	5.10064	5.95502	3.8477	8.89511	11.074	11.5204	8.56067	5.04975	2.88985
ENSG00000142798.20	HSPG2	1961.8	1410.08	970.969	2151.26	1602.07	1640.18	3250.16	4316.16	3052.39	2597.52	1705.41	1578.41
ENSG00000232037.3	ENSG00000232037	2.04834	1.59739	2.07835	2.953	4.40901	2.4101	2.00404	4.87023	2.82186	1.37294	1.29751	1.42664
ENSG00000283234.1	ENSG00000283234	0.0602454	0	0	0	0	0	0	0	0	0	0	0
ENSG00000219073.8	CELA3B	0	0	0	0	0	0	0	0	0	0	0	0
ENSG00000285959.1	ENSG00000285959	0	0	0	0	0	0	0	0	0	0	0	0
ENSG00000273610.1	RN7SL386P	0	0	0	0	0	0	0	0	0	0	0	0
ENSG00000201919.1	RNU6-1022P	0	0	0	0	0	0	0	0	0	0	0	0
ENSG00000142789.20	CELA3A	0	0	0	0	0	0	0	0	0	0	0	0
ENSG00000278124.1	RN7SL186P	0	0	0	0	0	0	0	0	0	0	0	0
ENSG00000201273.1	RNU6-776P	0	0	0	0	0	0	0	0	0	0	0	0
ENSG00000228397.3	LINC01635	0	0.0295813	0	0.0894849	0	0.0845649	0	0	0.0258886	0.0807611	0	0.0365804
ENSG00000218510.9	LINC00339	2.68092	1.65655	1.79494	2.59506	3.03477	1.98728	1.96888	1.79735	2.69241	2.9074	2.38461	1.06083
ENSG00000289694.1	ENSG00000289694	0	0	0	0	0	0	0	0	0	0	0	0
ENSG00000285752.1	CDC42-AS1	0.271104	0.709951	0.661294	0.536909	0.17178	0.422825	0.457061	0.260905	0.388329	0.403805	0.350677	0.585287
ENSG00000285794.1	ENSG00000285794	0	0	0	0	0	0	0	0	0	0	0	0
ENSG00000070831.18	CDC42	52.8352	61.2037	48.1328	61.6998	82.7977	54.1638	58.996	53.7755	59.6473	61.0554	70.1706	76.1604
ENSG00000230068.2	CDC42-IT1	3.52435	2.39608	1.36982	3.48991	2.97751	1.81815	3.97291	3.04389	3.21019	3.43235	3.78732	2.74353
ENSG00000271428.1	MPHOSPH6P1	4.84975	5.85709	3.40094	5.50332	8.24542	5.20074	3.3049	3.53672	3.72796	3.75539	3.68211	4.46281
ENSG00000162552.15	WNT4	13.7058	3.3131	2.64518	2.46083	2.97751	1.77586	10.4772	2.98592	4.55639	17.5252	9.04748	10.3157
ENSG00000285873.1	ENSG00000285873	0.180736	0	0.0944706	0	0	0	0.281268	0.115958	0.284775	0.323044	0.140271	0.292643
ENSG00000266564.1	MIR4418	0	0	0	0	0	0	0	0	0	0	0	0
ENSG00000234397.3	PPIAP34	0	0	0	0	0	0	0	0	0	0.0807611	0	0
ENSG00000279625.1	ENSG00000279625	0.0301227	0	0	0	0	0	0	0	0	0	0	0
ENSG00000184677.18	ZBTB40	40.3644	40.7334	34.1039	31.1855	45.1208	33.2763	55.1286	41.0201	46.4959	47.6086	45.9387	61.3088
ENSG00000237200.1	ZBTB40-IT1	1.23503	1.44948	1.79494	0.850106	1.60328	1.26847	0.738329	1.01463	1.1391	1.09027	1.40271	1.3169
ENSG00000070886.12	EPHA8	0	0	0	0.0894849	0	0	0.175793	0.231916	0	0	0	0.0731608
ENSG00000276835.2	MIR6127	0	0	0	0	0	0	0	0	0	0	0	0
ENSG00000173372.18	C1QA	9.94048	4.37803	6.32953	11.3646	2.46217	10.0209	29.5332	9.42158	12.0382	10.3778	14.7986	6.18209
ENSG00000289692.1	ENSG00000289692	0	0	0	0	0	0	0.0703171	0	0	0	0	0
ENSG00000159189.13	C1QC	69.6738	34.8172	34.2456	61.6103	10.9366	42.367	122.317	56.7614	63.6083	73.331	102.187	37.6047
ENSG00000173369.18	C1QB	126.425	63.8956	86.3934	75.3015	16.3763	81.9857	95.139	64.3566	62.5727	79.2266	90.3696	37.056
ENSG00000133216.17	EPHB2	10.0309	6.41914	6.89635	10.246	10.5931	5.66585	14.7666	10.1173	8.3879	9.81247	12.94	38.0802
ENSG00000265422.1	MIR4684	0	0	0	0	0	0	0	0.0579789	0	0	0.105203	0
ENSG00000225952.1	ENSG00000225952	0.090368	0.0295813	0.0472353	0.0894849	0.0572598	0.0422825	0.105476	0	0	0.0403805	0	0.292643
ENSG00000264014.1	MIR4253	0	0	0	0	0	0	0.105476	0	0	0	0	0.109741
ENSG00000215906.9	LACTBL1	0	0	0	0	0	0.16913	0	0.0869684	0	0	0	0
ENSG00000227868.7	TEX46	0.090368	0.266231	0.330647	0.134227	0.400819	0.0845649	0.140634	0.173937	0.207109	0.0807611	0.0701355	0.0365804
ENSG00000004487.18	KDM1A	68.1978	74.3377	76.1433	61.0734	87.5503	66.3835	82.7984	65.9221	69.3038	78.6613	77.7452	80.5501
ENSG00000240553.1	ENSG00000240553	0.481963	0.295813	0.472353	0.313197	0.229039	0.126847	0.351585	0.173937	0.414218	0.282664	0.526016	0.292643
ENSG00000263793.1	MIR3115	0.120491	0	0.0472353	0.268455	0.17178	0.126847	0.105476	0.0869684	0.129443	0.0807611	0.140271	0.329224
ENSG00000266802.1	ENSG00000266802	0.210859	0.354975	0.330647	0.492167	0.687118	0.211412	0.105476	0.434842	0.155332	0.403805	0.526016	0.256063
ENSG00000169641.14	LUZP1	71.451	77.7988	87.0547	64.6975	82.4542	67.8634	109.413	89.6934	95.503	78.7824	112.006	91.3413
ENSG00000229010.1	ENSG00000229010	0.512086	0.887438	0.330647	1.43176	1.20246	0.465107	2.42594	1.39149	1.3721	1.4537	1.1923	1.39006
ENSG00000206935.1	RNU6-514P	1.26515	1.03534	1.27535	1.56598	1.7178	1.26847	0.878963	0.695747	0.983767	0.72685	0.981897	1.39006
ENSG00000252578.1	RNU6-135P	0.692822	1.24241	0.661294	1.29753	2.17587	1.35304	1.16023	0.985642	1.52743	1.37294	1.29751	1.35348
ENSG00000289014.1	ENSG00000289014	0.632576	0.621207	0.566824	1.34227	0.515339	0.634237	2.74237	0.869684	1.44976	1.17104	1.64818	2.52405
ENSG00000179546.5	HTR1D	0.150613	0.266231	0.236177	0.223712	0.11452	0.33826	0.0703171	0.202926	0.18122	0.686469	0.526016	0.146322
ENSG00000215381.3	ENSG00000215381	0	0	0	0.0447424	0	0	0	0	0	0.0403805	0.0350677	0
ENSG00000261326.4	LINC01355	37.7738	30.2025	35.8516	27.5613	34.1269	38.6039	31.6778	35.5991	37.0466	44.782	29.9829	27.9109
ENSG00000284726.1	ENSG00000284726	4.72926	3.25394	4.20394	5.19012	3.43559	3.8477	4.50029	3.36278	4.40106	6.62241	5.04975	4.93836
ENSG00000125944.21	HNRNPR	223.842	226.031	247.088	234.048	254.692	253.991	151.428	170.922	177.026	189.708	152.159	184.987
ENSG00000125945.15	ZNF436	30.0926	38.2486	40.2445	43.9818	40.8835	53.1491	42.8583	36.7876	39.5837	36.9078	29.3166	27.0695
ENSG00000249087.9	ZNF436-AS1	2.34957	1.71571	2.03112	2.05815	1.83231	2.95977	2.53141	1.82634	4.60817	3.23044	1.33257	2.78011
ENSG00000201405.1	Y_RNA	0	0	0	0	0	0	0	0	0	0	0	0
ENSG00000271420.1	ENSG00000271420	0.391595	0.177488	0.141706	0.447424	0.400819	0.253695	0.316427	0.347874	0.155332	0.484566	0.385745	0.256063
ENSG00000204219.11	TCEA3	6.41613	8.63773	9.11641	10.0223	6.75666	9.13301	6.50433	9.24764	5.92849	6.94545	8.03051	3.7312
ENSG00000232482.2	ENSG00000232482	0.421718	0.976182	0.519588	1.7897	1.66054	0.591954	0.632854	0.695747	0.673103	0.605708	1.40271	0.292643
ENSG00000088280.20	ASAP3	24.068	20.6181	18.9886	24.6083	18.5522	21.0567	29.6035	38.3821	31.0404	37.5539	24.2669	25.8989
ENSG00000007968.7	E2F2	1.11454	0.4733	0.803	0.850106	1.4315	1.56445	1.58213	1.59442	0.440106	2.78626	2.80542	3.76778
ENSG00000235052.1	ENSG00000235052	0.150613	0.177488	0.283412	0.0894849	0.286299	0.33826	0.140634	0.115958	0.103554	0.0807611	0.0350677	0
ENSG00000117318.9	ID3	9.09705	7.4249	6.18783	12.4831	8.53172	10.4861	58.7851	21.0464	21.0474	17.7271	43.7996	67.0519
ENSG00000285802.1	ENSG00000285802	0.0602454	0.118325	0.0472353	0.268455	0.343559	0.126847	0.105476	0	0.0258886	0.0403805	0	0.0365804
ENSG00000197880.10	MDS2	0.150613	0.0591625	0.0944706	0.223712	0.343559	0.0422825	0.0703171	0.173937	0.258886	0	0.105203	0.109741
ENSG00000229239.2	ENSG00000229239	0	0	0	0	0	0	0	0	0	0	0	0
ENSG00000142676.14	RPL11	86.9642	107.114	164.048	71.8116	72.2047	87.7361	87.5799	51.6013	51.0005	66.7894	59.2294	109.741
ENSG00000236810.8	ELOA-AS1	3.04239	2.81022	2.409	1.83444	3.09203	2.91749	3.16427	2.2032	2.77008	3.91691	2.45474	2.99959
ENSG00000011007.13	ELOA	49.6422	48.4541	55.6904	56.2412	55.0267	52.6417	52.3862	49.688	48.5929	53.6657	58.2475	70.0149
ENSG00000057757.10	PITHD1	29.5202	28.1318	28.9552	43.8923	26.454	35.3059	23.943	23.5105	23.7657	27.4588	22.7239	29.0814
ENSG00000289835.1	ENSG00000289835	0.301227	0.266231	0.0944706	0.223712	0.11452	0.16913	0.281268	0.260905	0.54366	0.444186	0.631219	0.365804
ENSG00000011009.11	LYPLA2	4.75938	3.40185	2.78688	2.99774	2.57669	2.24097	21.2006	6.40667	10.6143	13.0833	22.8992	21.7653
ENSG00000117308.15	GALE	2.77129	1.98195	2.07835	2.953	1.88957	1.35304	8.82479	3.36278	3.88329	7.83382	11.5724	9.51091
ENSG00000117305.15	HMGCL	20.3328	19.2574	15.5404	18.8813	19.8692	13.9109	18.0363	20.6985	19.9601	20.6748	17.0429	15.7296
ENSG00000179163.12	FUCA1	18.8869	9.19978	10.3445	10.067	8.1309	19.2808	14.7314	9.30562	10.7438	11.9123	19.8483	6.95028
ENSG00000188822.8	CNR2	0.45184	0.207069	0.283412	0.313197	0.0572598	0.0422825	0.24611	0.0289895	0.155332	0.888372	0.0701355	0.182902
ENSG00000229106.1	BTBD6P1	0.0301227	0	0.0472353	0	0	0	0.105476	0.0289895	0.0517772	0.201903	0	0.0731608
ENSG00000232557.3	ENSG00000232557	0.120491	0	0.0472353	0.134227	0	0	0	0	0	0	0	0
ENSG00000264926.1	MIR378F	0	0	0	0	0	0	0	0	0	0	0	0
ENSG00000230228.2	H3P1	0	0	0	0	0	0	0	0	0	0	0	0
ENSG00000189266.13	PNRC2	106.785	134.624	166.127	144.786	143.092	151.752	111.101	141.411	127.683	109.068	104.572	136.408
ENSG00000188529.15	SRSF10	123.292	130.631	135.754	123.176	154.487	127.355	108.499	132.975	136.174	121.909	116.495	131.287
ENSG00000215905.4	ENSG00000215905	0	0	0	0	0	0	0	0	0	0	0	0
ENSG00000225315.2	ENSG00000225315	0	0	0	0	0	0	0	0.0869684	0	0	0	0
ENSG00000142661.19	MYOM3	0.271104	0.0887438	0.236177	0.0447424	0.400819	0.0845649	0.421902	0.289895	0.207109	0.323044	0.210406	0.585287
ENSG00000230703.1	MYOM3-AS1	0	0.0295813	0	0	0	0	0	0	0	0	0	0
ENSG00000142677.4	IL22RA1	0.090368	0.0591625	0.425118	0	0	0.211412	0.210951	0.144947	0	0.282664	0	0.0731608
ENSG00000185436.12	IFNLR1	0.150613	0.0295813	0.0944706	0	0	0.0845649	0.316427	0.0579789	0.0776658	0.444186	0.981897	0.87793
ENSG00000158055.17	GRHL3	0.662699	0.562044	0.519588	0.939591	0.286299	0.422825	0.668012	1.18857	0.517772	0.686469	0.736423	0.292643
ENSG00000230023.2	LINC02800	0.0301227	0	0	0	0	0	0	0	0	0	0.0350677	0
ENSG00000232298.2	GRHL3-AS1	0.150613	0.177488	0.0472353	0.0447424	0	0.295977	0.0703171	0.144947	0.0776658	0.161522	0.0350677	0.0365804
ENSG00000001460.18	STPG1	9.18742	8.25318	7.84106	7.51673	7.10022	6.17324	6.25822	8.87078	9.55289	8.60105	6.97848	3.87752
ENSG00000001461.17	NIPAL3	102.658	83.8038	76.5684	112.393	34.9285	84.6072	59.7344	75.8365	81.8338	74.7847	37.6978	14.8882
ENSG00000288982.1	ENSG00000288982	1.47601	1.92278	1.65324	1.65547	0.458079	1.39532	0.281268	1.21756	1.8122	1.09027	0.280542	0.292643
ENSG00000286061.1	RCAN3AS	0.0602454	0.0591625	0	0	0	0.126847	0	0.0869684	0.129443	0.0807611	0.0701355	0.109741
ENSG00000117602.13	RCAN3	23.7969	22.0676	24.7041	25.7716	24.6217	20.8453	12.9032	21.1043	23.8175	17.1617	15.2545	6.36499
ENSG00000264443.1	NCMAP-DT	0.0301227	0	0	0	0	0	0.0351585	0	0	0	0	0.0365804
ENSG00000184454.7	NCMAP	2.22908	0.414138	1.18088	0	0.343559	0.126847	2.14467	0.202926	0.207109	4.07843	0.736423	0.548706
ENSG00000227312.2	ENSG00000227312	0.0602454	0.0295813	0	0	0	0	0.0351585	0	0	0.121142	0	0
ENSG00000239106.1	Y_RNA	0	0	0	0	0	0	0	0	0	0	0	0
ENSG00000133226.18	SRRM1	190.044	197.899	220.494	156.554	208.426	178.305	108.991	131.699	134.569	150.337	123.579	138.42
ENSG00000284699.1	ENSG00000284699	0.0602454	0.0295813	0	0	0.0572598	0	0.105476	0	0.0517772	0.0403805	0.175339	0
ENSG00000169504.15	CLIC4	1632.68	1821.67	2029.75	2189.6	1827.79	2006.56	1095.47	1753.11	1786.11	1414.53	1030.99	1013.97
ENSG00000238482.1	RNU6-1208P	2.71104	5.56128	3.11753	4.69795	8.81801	4.73564	2.4611	2.49309	4.47873	2.62473	3.50677	2.52405
ENSG00000020633.19	RUNX3	2.98215	2.18901	2.03112	1.1633	1.48876	1.18391	8.93027	1.21756	2.35586	4.23996	27.1424	11.8155
ENSG00000278034.1	MIR6731	0	0	0	0.0894849	0	0	0	0	0	0.121142	0.245474	0
ENSG00000229162.1	RUNX3-AS1	0.331349	0.118325	0	0	0	0	0.281268	0.115958	0.129443	0.121142	0.385745	0.951091
ENSG00000261025.1	ENSG00000261025	0	0	0.0472353	0.0894849	0	0	0.0351585	0.202926	0.129443	0	0.0350677	0
ENSG00000264371.1	MIR4425	0	0	0	0	0	0	0	0	0	0	0.0350677	0
ENSG00000285823.1	LINC02793	0	0	0	0	0	0	0	0.0289895	0	0	0	0
ENSG00000233755.1	ENSG00000233755	0	0	0	0.0447424	0	0	0	0.0289895	0.0517772	0	0	0
ENSG00000233419.3	IFITM3P7	0	0	0	0	0	0	0	0	0	0	0	0
ENSG00000231953.2	ENSG00000231953	0	0	0	0	0	0	0	0.0289895	0	0	0	0.0731608
ENSG00000117614.10	SYF2	31.0264	36.2962	53.7538	34.0937	22.1023	43.4664	15.5401	18.1184	20.2967	15.5061	11.5724	16.9733
ENSG00000284602.1	ENSG00000284602	4.84975	4.52594	6.14059	5.45858	7.04296	5.87726	2.17983	3.04389	4.29751	4.03805	2.20927	2.56063
ENSG00000284657.1	ENSG00000284657	0.873558	0.798694	0.70853	0.805364	1.03068	0.761084	0.808646	0.898674	1.26854	1.09027	0.736423	1.09741
ENSG00000117616.18	RSRP1	74.3428	65.2859	46.1489	60.3128	47.812	65.411	94.9984	72.7636	77.5105	82.5782	74.519	81.0622
ENSG00000272432.1	ENSG00000272432	0.271104	0.414138	0.0944706	0.760621	0.286299	0.295977	0.210951	0.347874	0.802546	0.403805	1.01696	0.329224
ENSG00000261349.1	ENSG00000261349	3.88583	0	1.74771	0.715879	1.88957	3.67857	1.72277	1.33352	0	2.82664	1.22737	1.42664
ENSG00000187010.21	RHD	7.04871	0.177488	2.50347	2.19238	2.74847	7.82226	11.5672	5.53699	0.0517772	10.7008	5.64591	4.17017
ENSG00000224183.1	SDHDP6	0.180736	0	0.0472353	0.0894849	0	0.33826	0.562537	0.173937	0	0.524947	0.0701355	0.182902
ENSG00000259984.1	ENSG00000259984	2.95202	3.75682	3.63712	1.61073	3.43559	4.1014	1.23055	1.76836	1.32032	2.7055	2.069	1.4998
ENSG00000183726.11	TMEM50A	84.705	84.7799	91.3058	97.2253	71.7466	86.6368	71.2312	80.3008	88.6425	78.3786	64.1038	74.5143
ENSG00000188672.19	RHCE	0.602454	0.23665	0.566824	0.313197	0.744378	0.930214	1.37118	0.260905	0.491883	1.00951	0.596152	0.731608
ENSG00000238084.4	ENSG00000238084	0.0602454	0.0887438	0.0944706	0.0447424	0	0	0	0.0869684	0.0258886	0	0.0350677	0.0731608
ENSG00000204178.11	MACO1	35.605	38.9881	42.4645	32.5277	29.4316	36.532	36.4946	32.5552	33.6811	29.5182	29.7374	34.4222
ENSG00000157978.12	LDLRAP1	15.3023	12.2171	9.16365	13.4675	16.6626	11.2049	17.6144	18.4953	17.1124	17.081	14.3076	19.7168
ENSG00000225643.1	ENSG00000225643	0.481963	0.295813	0.472353	0.626394	0.744378	0.676519	0.281268	0.608779	0.388329	0.403805	0.245474	0.146322
ENSG00000117643.15	MAN1C1	41.1777	41.2067	35.1431	43.8028	42.5441	38.9421	47.1124	40.7012	51.6736	52.6562	31.3506	51.6516
ENSG00000233478.1	ENSG00000233478	1.95797	1.68613	1.606	1.4765	1.48876	2.15641	3.41038	1.85533	1.34621	2.98816	2.24434	2.52405
ENSG00000162430.18	SELENON	116.213	92.7373	60.6501	95.4803	95.3949	69.7238	159.796	143.643	166.93	145.814	150.546	173.355
ENSG00000255054.3	ENSG00000255054	0	0	0	0	0	0	0	0	0	0	0	0
ENSG00000228172.5	ENSG00000228172	0.963926	0.798694	0.472353	0.850106	0.801638	0.295977	0.632854	0.5508	0.776658	0.72685	0.385745	0.695028
ENSG00000117640.18	MTFR1L	28.0442	22.7776	22.7674	17.8075	25.1371	22.5366	24.9626	38.1212	30.1861	32.9909	23.0746	23.5578
ENSG00000272478.1	ENSG00000272478	0	0	0	0	0	0	0	0	0	0	0	0
ENSG00000127423.11	AUNIP	0.843435	0.798694	1.18088	0.223712	0.801638	0.887932	0.632854	0.840695	0.828435	0.888372	0.841626	1.20715
ENSG00000236528.3	ENSG00000236528	0	0	0	0.134227	0.0572598	0.0845649	0	0.115958	0.155332	0.201903	0.0701355	0.182902
ENSG00000182749.6	PAQR7	14.1878	6.24165	7.27424	5.99549	6.29858	9.00616	11.2859	15.0455	12.6854	15.1831	9.39815	11.9984
ENSG00000207302.1	Y_RNA	0	0.0591625	0.0944706	0	0	0	0	0	0.0517772	0	0	0
ENSG00000117632.23	STMN1	12.6214	16.2993	20.5001	18.0312	8.64624	20.7184	13.2548	13.712	17.2677	11.6296	11.2567	8.9622
ENSG00000229786.1	SNRPFP2	0.0602454	0.266231	0.236177	0.268455	0.0572598	0.211412	0	0.173937	0.0258886	0.0807611	0.0701355	0.0365804
ENSG00000223624.1	ENSG00000223624	0	0.0591625	0	0.0447424	0.17178	0.126847	0	0.0289895	0.0517772	0	0.0350677	0.0365804
ENSG00000283938.1	MIR3917	0	0	0	0	0	0	0	0	0	0	0	0
ENSG00000158006.14	PAFAH2	14.5794	14.2286	13.4148	12.2594	9.21883	12.6847	15.294	14.2628	14.8083	16.4349	11.2918	10.2791
ENSG00000207237.1	RNU6-110P	0.0301227	0.207069	0.141706	0	0	0.0422825	0.0351585	0.0289895	0.207109	0.363425	0.210406	0.182902
ENSG00000252190.1	ENSG00000252190	0	0.0591625	0	0	0	0.126847	0	0	0	0	0.0701355	0
ENSG00000252691.1	ENSG00000252691	0.0301227	0	0	0	0	0	0	0	0	0	0	0
ENSG00000158008.10	EXTL1	3.61472	3.28352	2.26729	4.20579	2.29039	3.67857	3.02363	1.30453	6.73103	3.43235	1.33257	0.512126
ENSG00000158014.15	SLC30A2	0.331349	0.0591625	0.0472353	0.313197	0	0	0.878963	0.0289895	0.155332	4.563	0.0350677	0.0731608
ENSG00000284309.1	ENSG00000284309	0	0	0	0.134227	0	0	0	0	0.0258886	0	0	0
ENSG00000158022.7	TRIM63	0.301227	1.27199	0.377882	0.939591	0.400819	0.549672	0.527378	0.318884	0.673103	0.161522	0.280542	0.109741
ENSG00000175087.10	PDIK1L	12.5612	14.9977	13.6982	15.5256	12.2536	16.6593	9.94987	11.7117	11.7016	12.1545	10.2398	8.74272
ENSG00000197245.6	FAM110D	1.65675	1.36074	1.03918	2.32661	2.17587	1.81815	7.91067	2.754	2.51119	2.74588	3.2613	4.93836
ENSG00000282872.2	C1orf232	0	0	0	0	0	0	0	0	0	0	0	0
ENSG00000236782.8	ZNF593OS	0.150613	0.207069	0.188941	0.268455	0.17178	0.211412	0.421902	0.289895	0.569549	0.242283	0.526016	0.768189
ENSG00000142684.9	ZNF593	0	0	0	0	0	0	0	0	0	0	0	0
ENSG00000142675.18	CNKSR1	0.572331	0.4733	0.944706	0.0894849	0.629858	0.16913	3.02363	0.898674	0.931989	3.39196	4.48867	1.4998
ENSG00000188782.9	CATSPER4	0	0	0	0	0	0	0.0351585	0	0	0	0	0
ENSG00000236155.8	ZPLD2P	0.271104	0.207069	0.188941	0.357939	0.11452	0.0422825	0.0351585	0	0.284775	0.121142	0.0701355	0
ENSG00000278572.1	ENSG00000278572	0	0	0	0	0	0	0	0	0	0	0	0
ENSG00000130695.16	CEP85	9.00668	9.08145	10.8641	12.6621	12.3681	9.85181	14.8721	11.8567	13.0996	11.0643	10.3801	11.4863
ENSG00000270733.1	ENSG00000270733	0.150613	0.118325	0	0.134227	0.11452	0.126847	0.281268	0.289895	0.103554	0	0.210406	0.219483
ENSG00000142669.15	SH3BGRL3	42.3525	56.3227	48.8413	52.0354	33.8978	42.1556	36.2485	31.5405	28.4516	34.6869	59.0541	94.0848
ENSG00000158062.21	UBXN11	10.814	6.77411	7.0853	6.04023	6.64214	5.45444	18.3528	10.4652	10.1483	13.7698	17.5689	19.1316
ENSG00000169442.9	CD52	0.542208	0.4733	0.519588	0.17897	0.400819	0.253695	1.72277	0.318884	0.750769	0.847991	0.911761	5.4139
ENSG00000176092.17	CRYBG2	1.11454	0.147906	0.188941	0	0.0572598	0	0.808646	0.144947	0.103554	0.565327	0.561084	0.329224
ENSG00000225854.2	ENSG00000225854	0	0	0	0	0	0	0	0	0	0	0	0
ENSG00000176083.18	ZNF683	1.95797	0.354975	0.141706	0	0.11452	0.0422825	0.175793	0.347874	0.284775	0.121142	0.0350677	0.0731608
ENSG00000131914.11	LIN28A	0.0602454	0.0591625	0.188941	0	0.0572598	0.0422825	0.0703171	0	0.18122	0.0403805	0.105203	0.109741
ENSG00000117682.18	DHDDS	41.991	32.214	30.6085	37.181	36.9326	34.1219	45.46	44.8757	46.0299	53.9888	55.9681	47.4814
ENSG00000223583.1	ENSG00000223583	1.14466	1.36074	1.27535	1.92392	1.4315	1.18391	1.23055	1.1016	0.983767	1.13065	1.50791	0.951091
ENSG00000225891.2	DHDDS-AS1	5.24135	5.44295	3.77882	3.98208	7.8446	4.77792	3.05879	4.14549	3.83151	4.28034	4.59387	4.68229
ENSG00000198830.11	HMGN2	56.1487	55.0803	60.4612	64.2949	60.1228	58.5612	51.4721	43.1943	52.994	55.2809	64.7351	58.6018
ENSG00000224129.1	DPPA2P2	0	0	0	0.134227	0	0	0.105476	0	0	0	0.0350677	0
ENSG00000117676.14	RPS6KA1	7.25957	4.55552	5.52653	7.65096	5.15339	7.69541	21.6928	6.26173	8.8539	16.8387	50.4975	49.7128
ENSG00000238705.1	MIR1976	0	0	0	0	0	0	0	0	0	0	0	0
ENSG00000243905.3	RN7SL679P	0	0	0	0	0	0	0	0	0	0	0	0
ENSG00000252802.1	Y_RNA	0	0	0	0	0	0	0	0	0	0	0	0
ENSG00000252429.2	RNU7-29P	0	0	0	0	0	0	0	0	0	0	0	0
ENSG00000289452.1	ENSG00000289452	0.0301227	0	0	0	0	0	0.105476	0.0579789	0.0776658	0.0807611	0.245474	0.0365804
ENSG00000229247.2	ENSG00000229247	0	0	0	0	0	0.126847	0	0	0	0	0	0.0731608
ENSG00000238316.1	ENSG00000238316	0	0	0	0	0	0	0	0	0	0	0	0
ENSG00000235069.2	ENSG00000235069	0	0	0	0	0	0	0	0	0	0	0	0
ENSG00000260063.1	ENSG00000260063	0.45184	0.591625	0.803	0.581652	0.515339	0.422825	0.210951	0.144947	0.388329	0.484566	0.350677	0.292643
ENSG00000290006.1	ENSG00000290006	0	0	0	0	0	0	0	0	0	0	0	0
ENSG00000117713.21	ARID1A	188.96	175.032	160.695	162.997	224.974	167.523	164.647	185.475	172.547	188.658	191.68	212.532
ENSG00000060642.12	PIGV	14.8806	13.9919	14.7847	11.1409	17.2352	13.5304	14.0986	13.828	14.5235	17.5655	17.4287	13.3519
ENSG00000241188.3	RN7SL165P	0.150613	0.0887438	0	0	0.229039	0	0.386744	0.144947	0.0776658	0.282664	0.210406	0.0365804
ENSG00000287810.1	ENSG00000287810	0	0	0	0	0.286299	0	0	0.115958	0.0258886	0	0	0
ENSG00000204160.12	ZDHHC18	16.8386	10.2351	6.75465	13.1095	10.4213	8.83703	41.8035	25.9456	21.0733	28.7509	47.9727	57.3947
ENSG00000175793.12	SFN	0.90368	0.443719	0.377882	0.17897	0.0572598	0.0845649	2.4611	0	0.155332	3.35158	6.73301	1.8656
ENSG00000142751.15	GPN2	15.2722	13.9624	12.4701	14.1386	11.6237	10.8243	21.6928	14.2628	17.3971	21.3209	19.7431	22.9359
ENSG00000226698.1	ENSG00000226698	0	0	0	0	0	0	0	0	0	0	0	0
ENSG00000289554.1	ENSG00000289554	1.3254	1.83404	0.614059	2.59506	1.83231	1.47989	2.56657	1.36251	2.20053	2.01903	2.069	3.1825
ENSG00000198746.13	GPATCH3	2.53031	3.10603	2.22006	2.953	2.29039	2.6638	6.08243	3.8556	3.13252	3.87653	4.3484	5.08468
ENSG00000090273.14	NUDC	21.5377	21.8014	20.1222	24.1162	18.2086	21.2681	36.5297	20.4376	18.8728	24.6321	27.1424	39.5434
ENSG00000131910.5	NR0B2	0	0	0	0	0	0	0.0703171	0	0	0	0.0350677	0.0731608
ENSG00000175707.10	KDF1	0.210859	0.0887438	0.0472353	0.0447424	0	0	0.808646	0	0.129443	1.00951	1.54298	0.438965
ENSG00000172746.6	RPL12P13	0	0	0	0	0	0	0.0351585	0	0	0	0	0
ENSG00000224064.1	RPL32P6	0	0	0	0	0	0	0	0	0	0.0807611	0	0.0365804
ENSG00000225294.1	OSTCP2	0	0	0	0	0	0	0.0351585	0	0	0.0807611	0	0
ENSG00000253368.4	TRNP1	39.9126	38.1303	31.9311	33.1541	27.9428	36.2784	20.0404	35.2222	32.775	25.8032	19.7081	20.229
ENSG00000158246.8	TENT5B	18.7966	13.5482	13.2731	24.2951	12.8835	17.3358	16.7003	58.2688	34.8202	21.4017	13.6063	9.51091
ENSG00000090020.11	SLC9A1	33.1651	28.2797	19.7916	28.2772	27.0839	22.1137	53.0894	31.4536	32.9562	40.0575	49.6209	127.483
ENSG00000229985.2	ENSG00000229985	0	0	0	0	0	0	0	0.0289895	0	0	0	0
ENSG00000214973.3	CHCHD3P3	0	0	0	0	0	0	0	0	0	0	0	0
ENSG00000225159.1	NPM1P39	0	0	0	0.0447424	0.0572598	0	0.0351585	0	0.0258886	0	0	0
ENSG00000225990.2	SNRPEP7	0	0	0	0	0	0	0	0	0	0	0	0
ENSG00000224311.1	WDTC1-DT	0	0	0	0.0447424	0	0	0	0	0	0	0	0.0365804
ENSG00000142784.16	WDTC1	39.9728	30.1729	26.8297	27.1139	32.8671	24.397	60.7188	46.4991	56.23	54.1907	59.4749	53.444
ENSG00000252098.1	Y_RNA	0.090368	0.325394	0.0944706	0.17897	0.687118	0.591954	0.24611	0.173937	0.232997	0.524947	0.140271	0.402385
ENSG00000243659.1	ENSG00000243659	0.45184	0.443719	0.236177	0.268455	0.17178	0.33826	0.457061	0.347874	0.491883	0.161522	0.245474	0.256063
ENSG00000186501.15	TMEM222	11.6575	7.83904	8.03	10.6487	9.21883	5.75041	19.8294	12.1176	14.1093	16.556	20.2692	18.7292
ENSG00000206888.1	RNU6-48P	0.120491	0	0.0944706	0.0447424	0.229039	0	0.0703171	0.115958	0	0.484566	0.0350677	0.292643
ENSG00000241547.1	ACTG1P20	0.301227	0.325394	0.283412	0.447424	0.229039	0.422825	0.738329	0.347874	0.54366	0.76723	0.420813	0.731608
ENSG00000142765.18	SYTL1	1.86761	0.769113	0.897471	1.96867	2.00409	0.676519	3.4807	2.14522	1.94164	5.45137	7.5045	3.5483
ENSG00000142733.18	MAP3K6	20.3629	17.2459	14.4068	24.3399	33.726	22.3251	44.4755	38.3241	33.5516	36.6655	32.9286	36.8365
ENSG00000142748.14	FCN3	0.0602454	0.0295813	0	0.17897	0.0572598	0	0.316427	0.0289895	0.18122	0.282664	0.701355	0.585287
ENSG00000174950.11	CD164L2	0.0301227	0	0	0.0894849	0	0	0.0351585	0.0869684	0	0	0.105203	0
ENSG00000231207.1	ENSG00000231207	0	0	0.0472353	0	0.0572598	0.126847	0	0.0289895	0	0	0.0350677	0.219483
ENSG00000181773.7	GPR3	0.120491	0.266231	0.0944706	0.313197	0.400819	0.211412	0.597695	0.318884	0.207109	0.444186	1.1923	1.20715
ENSG00000158195.11	WASF2	307.733	264.575	258.755	278.566	263.166	272.806	241.996	313.26	337.458	319.652	275.668	254.709
ENSG00000241169.1	ENSG00000241169	2.95202	2.42566	1.88941	9.70911	2.86299	3.93227	3.09395	1.88432	3.54674	3.3112	3.99772	3.43856
ENSG00000237429.1	ENSG00000237429	0.180736	0.325394	0	0	0.229039	0.0845649	0.0351585	0.115958	0.414218	0.201903	0.140271	0.256063
ENSG00000126705.15	AHDC1	38.7076	31.297	25.3181	45.3688	33.3252	30.2742	66.9067	68.2702	63.3753	85.9298	43.6593	72.2829
ENSG00000000938.13	FGR	10.302	4.64426	3.58988	4.92167	6.47036	6.80748	45.1436	7.74019	5.56605	23.8245	126.735	124.959
ENSG00000235912.1	ENSG00000235912	0	0.0295813	0	0	0	0	0	0	0.0258886	0	0	0
ENSG00000233975.2	LINC02574	0.45184	0.23665	0.377882	0.447424	0	0	0.562537	0.0869684	0.207109	0.686469	0.245474	0.475545
ENSG00000126709.16	IFI6	69.8846	24.5525	10.8641	31.9908	1.60328	5.20074	144.255	38.7879	37.0725	135.719	84.7237	83.4399
ENSG00000225886.3	ENSG00000225886	2.16883	1.18325	0.519588	0.805364	0.400819	0.211412	2.4611	0.956653	0.802546	4.40148	1.22737	0.402385
ENSG00000206767.1	RNU6-949P	0	0	0	0	0	0	0	0	0	0	0	0
ENSG00000226662.2	CHMP1AP1	0	0	0	0	0	0	0	0	0	0	0	0
ENSG00000207095.1	RNU6-424P	0	0.0591625	0	0	0	0	0	0	0	0	0	0
ENSG00000287244.1	ENSG00000287244	0.0602454	0.0591625	0	0.0447424	0.11452	0.0845649	0.0703171	0.0579789	0	0.121142	0.105203	0.109741
ENSG00000009780.16	FAM76A	42.1718	40.0235	43.9288	39.7313	51.8774	32.177	19.8997	31.7725	33.5257	24.6725	16.6221	11.7423
ENSG00000231344.1	ENSG00000231344	0.090368	0.502882	0.472353	0.313197	0.744378	0.422825	0.421902	0.231916	0.36244	0.403805	0.175339	0.109741
ENSG00000230833.1	RPEP3	0.602454	0.443719	0.283412	0.402682	0.572598	0.803367	0.351585	0.666758	0.828435	0.161522	0.350677	0.219483
ENSG00000117758.14	STX12	130.16	122.437	125.504	145.816	141.203	126.425	100.307	146.339	150.128	127.441	109.867	99.0964
ENSG00000269971.1	ENSG00000269971	1.41577	1.62697	0.519588	0.850106	1.94683	0.972497	1.23055	1.24655	1.73454	1.17104	1.43778	1.24373
ENSG00000270031.1	ENSG00000270031	0.632576	0.562044	0.0472353	0.223712	0.687118	0.422825	0.94928	0.231916	0.621326	0.847991	0.666287	0.402385
ENSG00000223062.1	RNU6-1245P	0	0	0	0	0	0.0845649	0.175793	0	0.0258886	0.0403805	0	0.0365804
ENSG00000286433.1	ENSG00000286433	0.481963	0.414138	0.850236	0.357939	1.25972	0.253695	0.386744	0.492821	1.32032	0.484566	0.561084	0.512126
ENSG00000117751.18	PPP1R8	23.8873	20.2336	24.2789	22.0133	19.5829	20.4224	25.8064	21.6551	23.3774	23.7841	19.9185	22.497
ENSG00000252947.1	SCARNA1	0.240981	0.325394	0.188941	0.0447424	0.400819	0	0.738329	0.115958	0.569549	0.484566	0.455881	0.256063
ENSG00000130775.16	THEMIS2	23.2246	17.2163	9.02194	15.6151	8.87527	17.209	66.4848	17.6836	22.8337	34.7676	114.812	123.825
ENSG00000117748.10	RPA2	18.4652	15.8556	16.3907	16.51	14.4295	12.8539	22.2554	15.9152	17.9408	20.4325	26.0203	31.4592
ENSG00000130768.15	SMPDL3B	0.391595	0.118325	0.0472353	0.0447424	0	0.465107	0.703171	0.0289895	0.129443	0.928752	0.666287	0.256063
ENSG00000227050.1	ENSG00000227050	0	0	0	0	0	0	0	0	0.0258886	0.121142	0.105203	0
ENSG00000158156.9	XKR8	5.24135	5.14714	3.82606	5.54806	4.17997	4.65107	10.6179	5.88486	7.50769	10.7008	13.2556	14.4858
ENSG00000158161.16	EYA3	43.467	44.4311	43.9761	42.729	56.1719	45.4114	52.5269	46.702	46.0817	49.345	68.312	81.9767
ENSG00000238231.2	ENSG00000238231	0.662699	0.857857	0.377882	0.268455	0.858898	0.253695	0.808646	0.927663	0.36244	0.403805	0.77149	0.731608
ENSG00000240750.3	RN7SL559P	0.632576	0.591625	0.330647	0.313197	0.458079	0.211412	0.597695	0.289895	0.284775	0.565327	0.701355	1.13399
ENSG00000228589.3	SPCS2P4	0.271104	0.177488	0.283412	0.447424	0.286299	0.0422825	0.632854	0.231916	0.18122	0.282664	0.596152	0.365804
ENSG00000228943.1	ENSG00000228943	0.0301227	0	0	0	0	0.0422825	0.140634	0.0579789	0.129443	0.0403805	0.175339	0.182902
ENSG00000289576.2	ENSG00000289576	0.240981	0.177488	0.330647	0.223712	0.400819	0.126847	0.703171	0.260905	0.103554	0.323044	4.38347	4.82862
ENSG00000214812.3	ENSG00000214812	0	0.118325	0.0944706	0.0894849	0	0	0.0351585	0	0.0517772	0.121142	0.736423	0.91451
ENSG00000253005.1	RNU6-176P	0.0301227	0.147906	0.0472353	0.0894849	0.400819	0.126847	0	0	0	0	0.0350677	0.182902
ENSG00000169403.12	PTAFR	17.9531	11.8325	8.97471	12.8411	6.64214	13.1076	41.3816	10.5812	11.5463	21.967	87.985	72.6853
ENSG00000126698.11	DNAJC8	75.6983	83.9221	106.421	83.6236	65.3907	85.918	54.5309	73.3144	73.1871	65.0934	50.5677	59.0042
ENSG00000290123.1	ENSG00000290123	0	0.0591625	0	0	0	0.0422825	0	0	0	0	0	0
ENSG00000130770.18	ATP5IF1	7.68128	9.49559	10.2501	8.99323	6.06954	7.77997	9.00059	6.0588	7.32647	10.5797	7.78504	8.5964
ENSG00000270605.1	ENSG00000270605	0.873558	0.4733	0.425118	0.805364	0.515339	0.676519	0.632854	0.782716	0.802546	0.72685	0.526016	0.658448
ENSG00000271398.1	ENSG00000271398	0	0	0	0.0447424	0	0	0.0351585	0	0	0	0	0
ENSG00000130766.5	SESN2	4.57865	3.84557	3.02306	6.66662	4.52353	3.34031	14.5205	7.62423	8.80212	10.9431	17.0079	29.9959
ENSG00000130772.14	MED18	6.83785	5.85709	5.76271	12.4384	4.00819	5.539	8.33257	4.4064	4.81528	7.4704	8.10065	8.4135
ENSG00000204138.13	PHACTR4	73.4391	70.433	54.8874	58.4784	64.1883	57.335	53.1949	55.167	49.5508	63.3571	56.1785	49.4933
ENSG00000206779.1	Y_RNA	1.05429	0.976182	0.850236	0.760621	1.66054	0.422825	1.12507	0.898674	0.828435	1.17104	0.77149	0.475545
ENSG00000229820.2	ENSG00000229820	1.02417	1.27199	0.991941	0.715879	1.60328	1.35304	0.703171	0.927663	0.880212	1.61522	0.876694	1.02425
ENSG00000221216.1	RNU6ATAC27P	0.722944	0.650788	0.188941	1.61073	0.858898	0.211412	0.351585	0.376863	0.647215	0.444186	0.666287	0.475545
ENSG00000180198.17	RCC1	7.89214	6.92202	6.56571	12.9306	6.75666	7.35715	28.3026	9.24764	9.47523	20.796	22.1277	36.3609
ENSG00000242125.3	SNHG3	21.1461	16.0626	11.5254	60.805	16.5481	17.2512	91.5177	21.6551	27.0018	75.5116	106.676	130.629
ENSG00000274266.1	SNORA73A	0	0	0	0	0	0	0	0	0	0	0	0
ENSG00000200087.1	SNORA73B	6.44625	6.77411	6.23506	3.80311	7.73008	5.15846	21.1654	4.46438	3.67618	8.80296	18.0599	21.2898
ENSG00000231468.2	PRDX3P2	0.180736	0.23665	0.141706	0.581652	0.229039	0.0422825	1.79309	0.202926	0.129443	1.17104	0.701355	1.3169
ENSG00000279443.1	ENSG00000279443	0.240981	0.295813	0.141706	1.65547	0.229039	0.465107	0.773488	0.492821	0.103554	1.04989	0.596152	1.20715
ENSG00000180098.9	TRNAU1AP	11.9888	12.1579	10.2501	12.6621	10.6503	10.0209	16.0323	12.6684	14.5753	15.5061	17.078	13.5713
ENSG00000197989.15	SNHG12	8.07288	6.03458	6.18783	7.60621	8.07364	8.49878	14.3095	8.08806	8.87979	11.5892	11.6425	13.9371
ENSG00000221539.1	SNORD99	0.180736	0.177488	0.236177	0.223712	0.458079	0.591954	0.597695	0.260905	0.232997	0.444186	0.350677	0.402385
ENSG00000278274.1	SNORA61	0	0	0	0	0	0	0	0	0	0	0	0
ENSG00000273544.1	SNORA44	0	0	0	0	0	0	0	0	0	0	0	0
ENSG00000280498.1	SNORA16A	0	0	0	0	0	0	0	0	0	0	0	0
ENSG00000274582.1	SNORA16A	0	0	0	0	0	0	0	0	0	0	0	0
ENSG00000120656.14	TAF12	26.9297	28.4276	36.4184	23.6687	23.8201	24.7775	17.6496	19.1331	16.8535	21.0786	19.2171	21.363
ENSG00000188060.8	RAB42	1.5965	1.03534	1.03918	1.02908	0.801638	1.4376	1.68761	1.39149	1.3721	2.30169	1.71832	1.97534
ENSG00000229388.1	TAF12-DT	0.090368	0.0591625	0.283412	0.402682	0.286299	0.16913	0.0351585	0.173937	0.310663	0.76723	0.280542	0.0731608
ENSG00000270103.3	ENSG00000270103	0	0	0	0	0	0	0	0	0	0	0	0
ENSG00000274978.1	RNU11	0	0	0	0.0447424	0	0	0	0.0289895	0	0	0.0701355	0.182902
ENSG00000162419.13	GMEB1	14.1577	14.5836	12.6118	15.2124	13.227	13.1498	18.2121	13.654	13.5915	14.4966	19.9886	21.9848
ENSG00000252777.1	ENSG00000252777	0.150613	0.118325	0.0472353	0	0.286299	0.211412	0.0351585	0.0579789	0.129443	0.0403805	0.105203	0.109741
ENSG00000289291.1	ENSG00000289291	0	0.0591625	0.141706	0.0894849	0.11452	0	0.0351585	0	0.0258886	0.242283	0.0350677	0
ENSG00000198492.16	YTHDF2	35.123	31.7703	30.0417	38.0311	28.3436	30.993	58.3632	37.1355	39.4542	49.7892	46.6401	53.5903
ENSG00000116329.12	OPRD1	0.0301227	0.0295813	0.0472353	0.17897	0.0572598	0.253695	0.140634	0.115958	0.284775	0	0.0350677	0.0731608
ENSG00000233427.1	ENSG00000233427	0	0	0	0	0	0.0845649	0.0351585	0	0.0517772	0	0	0
ENSG00000199756.1	Y_RNA	0	0	0	0	0	0	0	0	0	0	0	0
ENSG00000159023.22	EPB41	44.1297	41.68	45.8655	41.3867	64.2455	64.7767	31.924	42.0057	52.062	46.0338	50.5326	38.7387
ENSG00000225616.2	ENSG00000225616	0	0	0.0472353	0	0	0.0422825	0.0351585	0.173937	0.0258886	0.0807611	0.0350677	0
ENSG00000206704.1	Y_RNA	0.210859	0.177488	0.0944706	0.0447424	0.286299	0	0.0351585	0.0289895	0.0258886	0	0.0350677	0.0365804
ENSG00000277958.1	Metazoa_SRP	0.210859	0.325394	0.0944706	0.17897	0	0.33826	0	0.173937	0.0517772	0.201903	0	0.109741
ENSG00000253304.2	TMEM200B	16.447	11.8917	11.9505	11.991	10.0205	8.9216	22.0092	21.5682	30.1084	22.4112	11.7828	10.1694
ENSG00000225750.1	ENSG00000225750	0.180736	0.739532	0.661294	0.894849	1.25972	0.549672	0.668012	0.463832	1.21676	0.76723	0.911761	0.951091
ENSG00000116350.18	SRSF4	131.817	155.213	159.325	172.616	194.626	163.506	115.425	121.582	107.075	123.241	121.405	134.25
ENSG00000277916.1	ENSG00000277916	0	0	0	0	0	0	0	0	0	0	0	0
ENSG00000116353.16	MECR	8.97656	8.96313	9.16365	10.0223	10.135	9.00616	13.1493	9.39259	10.2778	12.5987	10.2047	11.4131
ENSG00000237934.1	ENSG00000237934	1.26515	0.91702	1.13365	0.715879	0.629858	0.380542	1.0196	0.985642	0.983767	1.29218	1.05203	1.3169
ENSG00000060656.20	PTPRU	26.7791	18.0742	19.7916	13.02	26.7976	8.71019	43.5966	20.4956	31.2734	56.9769	70.1706	59.7724
ENSG00000230523.1	LINC01756	0.090368	0	0.0944706	0.17897	0.17178	0.0422825	0.210951	0.0579789	0.18122	0.403805	0.77149	0.329224
ENSG00000225011.4	ENSG00000225011	0	0	0	0	0	0	0.0351585	0	0	0	0	0.0365804
ENSG00000228176.1	ENSG00000228176	0	0	0	0	0	0	0.0351585	0.0289895	0	0.0403805	0	0.0365804
ENSG00000284676.1	ENSG00000284676	0.0602454	0	0	0.0894849	0	0	0	0	0.155332	0	0.0350677	0
ENSG00000270927.1	ENSG00000270927	0	0	0	0	0	0	0	0	0	0	0	0
ENSG00000233399.2	LINC01648	0	0.118325	0	0	0	0	0.140634	0	0	0.72685	0.175339	0.0365804
ENSG00000233372.1	ENSG00000233372	0	0	0	0	0	0	0	0.0869684	0	0	0	0
ENSG00000231251.1	ENSG00000231251	0	0	0	0	0	0	0	0	0	0	0	0
ENSG00000236335.1	ENSG00000236335	0	0	0	0	0	0	0	0	0	0	0	0
ENSG00000231949.1	ENSG00000231949	0	0.0591625	0	0.134227	0	0	0.0703171	0	0	0	0	0
ENSG00000289710.1	ENSG00000289710	0	0.0295813	0	0	0	0	0	0	0	0	0	0
ENSG00000162510.6	MATN1	0	0.0591625	0.0472353	0.0894849	0.229039	0.0422825	0.175793	0.0869684	0.155332	0.201903	0.31561	0.329224
ENSG00000186056.11	MATN1-AS1	2.22908	2.07069	2.07835	1.4765	1.88957	0.591954	2.0392	1.59442	2.2782	2.66512	1.47285	2.52405
ENSG00000287510.1	ENSG00000287510	0	0.147906	0	0.134227	0.11452	0	0	0.0579789	0.0517772	0	0.0350677	0.146322
ENSG00000162511.8	LAPTM5	67.3242	51.9447	45.157	38.5232	24.6217	44.1006	127.098	34.3525	66.7149	70.6255	186.14	208.325
ENSG00000264773.1	MIR4420	0.331349	0.23665	0	0.268455	0.0572598	0.126847	0.562537	0.202926	0.155332	0.0403805	0.981897	1.13399
ENSG00000229607.1	ENSG00000229607	0	0	0	0	0	0	0	0	0	0	0	0
ENSG00000223382.6	LINC01778	1.68687	0.91702	1.70047	1.52124	0.687118	1.31076	0.597695	1.53644	0.983767	1.09027	0.210406	0.256063
ENSG00000222784.1	RN7SKP91	0	0	0	0	0	0	0	0	0.0517772	0	0	0
ENSG00000235143.1	ENSG00000235143	0.120491	0.0295813	0.0472353	0.134227	0.0572598	0.126847	0.0703171	0.0289895	0.0517772	0.161522	0.0350677	0
ENSG00000162512.16	SDC3	214.353	217.6	154.554	180.178	186.667	170.567	357.703	358.252	320.268	337.985	232.008	226.25
ENSG00000266210.2	RN7SL371P	0	0	0	0	0	0	0	0	0	0	0	0
ENSG00000134644.16	PUM1	142.149	136.281	137.927	132.617	141.661	134.289	140.704	133.033	150.413	158.292	153.071	157.259
ENSG00000237329.2	ENSG00000237329	1.71699	1.24241	1.98388	1.20805	3.49285	1.52217	2.32046	1.36251	1.70865	2.18055	3.40157	1.79244
ENSG00000232768.1	ENSG00000232768	0.662699	0.769113	0.236177	0.223712	0.286299	0.591954	0.562537	0.463832	0.388329	0.403805	0.596152	0.804769
ENSG00000215900.4	SELENOWP1	0	0	0	0	0	0	0	0	0	0	0	0
ENSG00000225142.2	ENSG00000225142	0	0	0	0	0	0	0	0	0	0	0	0
ENSG00000084628.10	NKAIN1	10.0911	3.6385	8.17171	7.24827	0.687118	5.03161	4.28934	3.82661	2.20053	6.74355	5.01469	4.79204
ENSG00000060688.13	SNRNP40	17.2904	19.3462	18.7997	19.0603	22.3313	15.6868	27.494	17.1618	18.3032	23.986	23.8811	28.0572
ENSG00000229447.2	ENSG00000229447	0.632576	0.4733	0.188941	0.0894849	0.400819	0.422825	1.26571	0.927663	0.906101	1.13065	0.806558	0.87793
ENSG00000121766.16	ZCCHC17	14.7601	13.5186	14.8319	12.0805	12.3109	10.7397	13.4657	12.6974	12.1935	13.7698	12.2737	12.5105
[truncated: 60,858 more rows]
