# Supplementary material for: JUND plays a genome-wide role in the quiescent to contractile switch in the pregnant human myometrium
Source: PLoS Genet. 2025 Jun 2;21(6):e1011261. doi: 10.1371/journal.pgen.1011261 (PMC12157839; doi:10.1371/journal.pgen.1011261)
Supplement: S2 Table — (XLSX) [file pgen.1011261.s004.xlsx]

## Sheet: exon comparisons
Exon - Mouse exon (Shchuka et al., 2020)			Exon - Human upreg genes (Stanfield et al., 2019)			Exon-Human Datasets (Stanfield et al., 2010) - Mouse exon (Shchuka et al., 2020)
CEACAM1	1.62517		ADAM8	3.97579		Alpl	2.45904
PTGS2	5.92336		ADAMTS9	1.63168		Cxcl2	3.3225
CLDN4	2.67228		ADM	3.07044		Cxcr2	3.1698
FGD3	1.98164		ALPL	2.45904		Hbegf	1.95131
SPNS2	1.62239		ANGPTL4	3.96311		Il1b	5.56188
HBEGF	1.95131		ANPEP	2.66676		Il1rn	4.91392
MSC	2.80861		AQP9	3.8456		Il6	3.49518
RDH10	2.06916		BCL3	2.70662		Ptgs2	5.92336
SLC44A4	2.43454		BMP2	2.74054		Rdh10	2.06916
ELF3	3.69327		CCL2	2.67006		S100a8	4.03569
DGAT2	4.27919		CEBPB	2.30112		S100a9	3.83978
CSMD2	1.72819		CEBPD	2.61978		Tnfaip3	2.0505
P2RY2	2.87823		CLEC5A	2.51322
IL24	4.49941		CSF3	8.73673
LAMB3	3.0648		CSF3R	3.06181
NR4A1	1.97533		CSRNP1	2.42819
SERINC2	2.85317		CXCL2	3.3225
INAVA	2.68395		CXCL6	4.75807
PTPRH	1.99405		CXCR1	4.22005
GJB2	4.25069		CXCR2	3.1698
FOS	2.15135		DIO3	2.89709
SLCO4A1	2.44236		FCN1	2.37795
CBLC	4.9051		FFAR2	3.36333
CDCP1	2.09281		FGR	3.10623
F5	2.25759		FOSL1	2.37851
ALPL	2.45904		FPR1	3.76797
PHLDA1	1.68464		FPR2	4.61361
BDKRB1	3.14683		GCA	1.95278
PTPRN	2.76625		GK	3.38056
PGLYRP1	1.81413		HBEGF	1.95131
HCAR2	4.39167		HK2	3.0226
CXCL2	3.3225		IER3	2.89025
MMP10	5.22167		IL1B	5.56188
IL6	3.49518		IL1RN	4.91392
MAST1	2.05812		IL4R	1.83993
CXCL5	5.63081		IL6	3.49518
CXCR2	3.1698		IL7R	2.1328
IL1RN	4.91392		ITGAX	3.43652
TNF	2.83116		ITPRIP	2.24908
PDCD1	1.94377		KRT34	2.24842
TNFAIP3	2.0505		LCP1	1.68208
S100A9	3.83978		LDLR	2.03955
IL1B	5.56188		LIF	5.32117
S100A8	4.03569		LILRA5	3.90697
			LILRB3	2.24252
			LRG1	6.03607
			MMP25	3.32489
			MT1X	2.05433
			MT2A	4.50378
			MXD1	1.84093
			MYC	1.78981
			MYO1G	2.23921
			NAMPT	3.30242
			NFE2	2.68155
			NFKB2	1.51928
			OSM	7.69481
			PFKFB3	2.44126
			PLAUR	2.89397
			PNP	2.54892
			PROK2	3.82951
			PTGES	3.80298
			PTGS2	5.92336
			PTPRE	1.56836
			RARRES1	2.12239
			RDH10	2.06916
			RGS16	3.05463
			S100A12	4.33411
			S100A8	4.03569
			S100A9	3.83978
			SBNO2	2.46906
			SDS	2.31041
			SELE	5.49245
			SELL	2.29129
			SERPINA1	3.41665
			SLA	2.41258
			SLC16A10	3.53456
			SLC39A14	2.25448
			SLC7A5	3.61348
			SOCS3	4.50854
			SOD2	2.0561
			SPHK1	3.02835
			STEAP1	2.69944
			TNFAIP3	2.0505
			TNFAIP6	3.49836
			TREM1	3.05629
			TRIB1	1.9189
			UPP1	2.13704
			ZC3H12A	2.67023

## Sheet: intron comparisons
Intron - Mouse intron (Shchuka et al., 2020)			Intron - Human upreg genes (Stanfield et al., 2019)			Intron-Human upreg genes (Stanfield et al., 2019) - Mouse intron (Shchuka et al., 2020)
CXCL2	2.51431		ADAM8	2.91003		CXCL2	2.51431
IL24	9.12772		ADAMTS9	1.59177		PTGS2	4.85369
LCN2	7.50985		ALPL	3.51172		IL6	2.83036
PTGS2	4.85369		ANGPTL4	3.14509		SOCS3	6.80247
IL6	2.83036		ANPEP	3.0408		IL1B	6.12573
ELF3	5.23077		AQP9	3.60551		ALPL	3.51172
SOCS3	6.80247		BCL3	1.83346		IL1RN	4.93762
FOS	1.89195		BMP2	1.82515		HBEGF	2.81737
IL1B	6.12573		CLEC5A	3.60056		TNFAIP3	2.48067
DUSP4	3.35405		CSF3	7.71295		RGS16	2.22607
PLEKHS1	4.30943		CSF3R	2.85541
CEACAM1	1.87712		CSRNP1	1.54807
MMP11	2.50088		CXCL2	2.51431
CELSR2	1.76306		CXCR2	2.94316
ALPL	3.51172		ETS2	1.86574
IL1RN	4.93762		FFAR2	3.29541
DGAT2	4.97672		FOSL1	2.28265
CEMIP	3.252		FPR1	2.25963
HBEGF	2.81737		FPR2	4.63408
GPRC5A	1.54217		GADD45A	2.16728
CHCHD10	2.44748		GFPT2	1.74758
PLAT	1.8798		GK	3.59924
KRT8	2.25429		HBEGF	2.81737
FOSB	2.81792		HK2	2.64087
SLCO4A1	2.25278		IL1B	6.12573
TNIP3	2.43854		IL1RN	4.93762
MEGF11	2.30368		IL4R	1.65692
F5	2.47539		IL6	2.83036
BCAS1	2.46933		ITGAX	3.10477
TNFAIP3	2.48067		ITPRIP	1.86567
SLC16A3	2.83935		LCP1	1.93783
PPP1R14C	2.89432		LDLR	1.96744
MMP12	3.82939		LIF	5.29034
WFDC2	4.25644		LILRA5	3.86162
P2RY2	2.95882		LILRB3	3.09301
RGS16	2.22607		LMNB1	2.01893
LAMB3	3.36798		LRG1	4.64384
			MAFF	2.29171
			MMP25	2.81098
			MYC	2.10484
			MYO1G	2.45404
			NAMPT	3.64882
			NFE2	2.88964
			NFKB2	1.86149
			OSM	6.05748
			PFKFB3	1.77954
			PIM1	2.23608
			PLAUR	3.0234
			PNP	3.42059
			PROK2	4.39083
			PTGES	3.26864
			PTGS2	4.85369
			RARRES1	3.14598
			RDH10	2.39138
			RGS16	2.22607
			S100A9	3.56641
			SBNO2	1.61259
			SELE	4.30997
			SELL	2.21477
			SERPINA1	4.13723
			SLA	2.38425
			SLC16A10	2.94414
			SLC39A14	2.29053
			SLC7A5	2.38339
			SOCS3	6.80247
			SOD2	2.14937
			SPHK1	2.0552
			STEAP1	2.55876
			TNFAIP3	2.48067
			TNFAIP6	3.20379
			TREM1	4.36639
			TRIB1	2.6394
			UPP1	1.8771
			ZC3H12A	2.85387
