# Supplementary material for: JUND plays a genome-wide role in the quiescent to contractile switch in the pregnant human myometrium
Source: PLoS Genet. 2025 Jun 2;21(6):e1011261. doi: 10.1371/journal.pgen.1011261 (PMC12157839; doi:10.1371/journal.pgen.1011261)
Supplement: S3 Table — (XLSX) [file pgen.1011261.s005.xlsx]

## Sheet: DESEq2
GeneID	baseMean	log2FoldChange	lfcSE	stat	pvalue	padj
ERN2	31.3836	22.5833	3.00403	7.51767	NA	NA
TCN1	26.4928	22.346	3.00418	7.4383	NA	NA
SLC5A8	24.912	22.2429	3.00425	7.40381	NA	NA
LINC00261	21.8647	22.083	3.0044	7.35024	NA	NA
MUC5AC	23.4402	22.0805	3.00432	7.34959	NA	NA
BPIFB1	315.041	11.1346	3.00326	3.7075	NA	NA
IL24	55.6324	9.12772	1.76353	5.17581	2.26923e-07	2.64462e-05
MMP1	25.7494	8.01637	2.82894	2.8337	0.00460128	0.0297499
CSF3	20.8685	7.71295	2.11573	3.64553	0.000266839	0.00431859
CXCL8	215.183	7.54167	1.45138	5.19619	2.0341e-07	2.41922e-05
LCN2	35.4393	7.50985	2.2039	3.40753	0.000655542	0.00807829
SLPI	51.7054	7.27517	1.81833	4.00103	6.30678e-05	0.00154663
SERPINB3	14.3136	7.16936	2.76426	2.59359	NA	NA
SAA1	13.9232	7.12938	2.51023	2.84013	0.00450956	0.029345
C2orf83	13.9035	7.12713	3.0051	2.37168	0.0177075	0.0729048
MCEMP1	13.7992	7.115	1.55987	4.56127	5.08448e-06	0.000249301
MUC5B	86.1344	6.87475	2.0209	3.40182	NA	NA
SOCS3	83.5701	6.80247	0.995629	6.83233	8.35473e-12	1.07646e-08
SLC6A14	161.68	6.69277	2.1737	3.07898	NA	NA
CXCL5	9.9455	6.64362	3.00587	2.21022	0.0270899	0.0979952
ENSG00000287996	21.2458	6.5363	3.00036	2.17851	NA	NA
SERPINB7	8.2699	6.37729	3.00641	2.12123	0.0339023	0.113683
SAA2	186.229	6.34464	1.30986	4.84377	1.27397e-06	9.32633e-05
IL11	29.4184	6.30557	2.26203	2.78757	NA	NA
SLCO1B3	68.228	6.27166	1.48493	4.22355	NA	NA
LINC02957	7.29218	6.19561	3.00684	2.0605	0.0393506	0.125792
MYBPH	7.0118	6.13583	1.3588	4.51563	6.31275e-06	0.000293091
IL1B	626.905	6.12573	0.895391	6.8414	7.84245e-12	1.07646e-08
MUC6	9.70871	6.1176	1.83004	3.34288	NA	NA
OSM	232.105	6.05748	1.11152	5.4497	5.04538e-08	8.42114e-06
IL13RA2	78.4977	6.01528	1.38045	4.35748	1.3157e-05	0.000496965
FUT2	6.35979	5.99881	3.00738	1.9947	0.0460759	0.139754
LINC01093	6.31032	5.98737	3.00741	1.99087	0.0464954	0.140607
MMP8	6.28407	5.97933	1.87978	3.18087	0.00146831	0.0138345
LINC00656	8.64008	5.94012	1.80088	3.29845	0.00097219	0.0104968
PIGR	29.1204	5.92828	1.37674	4.30602	NA	NA
G0S2	11.6471	5.8906	1.54408	3.81496	0.000136205	0.00269989
MMP10	59.8441	5.83762	1.88283	3.10045	0.00193228	0.0165056
AGR2	222.009	5.82929	2.04517	2.85027	NA	NA
SCGB2A2	5.41216	5.76607	2.85184	2.02187	NA	NA
CNIH3-AS1	5.34644	5.74667	2.17604	2.64089	0.00826887	0.0442575
ENSG00000254826	4.82548	5.59898	2.14832	2.60621	0.00915505	0.0473937
SAA2-SAA4	358.662	5.5975	1.15283	4.85544	1.20121e-06	8.95773e-05
ENSG00000237464	4.62771	5.53984	2.34774	2.35965	NA	NA
LINC02096	4.51936	5.50503	2.72227	2.02222	0.0431532	0.134067
CHI3L1	162.406	5.49546	0.704858	7.79655	6.36222e-15	4.22377e-11
CD300LD	11.4959	5.49126	1.64729	3.33352	0.000857554	0.00966809
TKTL1	6.30567	5.4805	3.00749	1.82228	0.0684122	0.183068
EREG	343.601	5.47793	1.09771	4.99031	6.02834e-07	5.41896e-05
RHCG	15.4388	5.44889	1.69861	3.20785	0.00133733	0.0129609
CD177	45.4211	5.41278	1.51922	3.56286	0.000366834	0.00533727
CXCL17	4.22172	5.4076	2.88363	1.87527	NA	NA
ENSG00000267385	372.568	5.38824	0.827092	6.51468	7.28457e-11	6.03371e-08
ENSG00000269711	155.646	5.37673	0.941318	5.71191	1.11716e-08	2.81621e-06
RNF17	16.2152	5.37163	2.17277	2.47225	NA	NA
LINC02596	8.15458	5.357	1.35282	3.95989	7.49851e-05	0.00177999
ENSG00000286174	4.02172	5.33333	1.82316	2.92532	0.00344102	0.02439
BIK	5.67545	5.32904	1.16021	4.59315	4.36606e-06	0.000224021
ENSG00000272396	5.58468	5.31245	2.3813	2.23091	0.0256873	0.0947876
LIF	95.9648	5.29034	0.899639	5.88051	4.09e-09	1.24809e-06
SERPINB4	3.85534	5.2764	2.80003	1.88441	0.0595102	0.166365
LINC02943	3.78624	5.24579	1.50144	3.49384	0.000476123	0.00641271
S100A12	3.75242	5.23433	1.83597	2.85098	0.00435842	0.0286591
ELF3	32.1414	5.23077	1.22393	4.27374	1.92221e-05	0.000652946
ESPN	9.67454	5.22495	1.73376	3.01365	0.00258128	0.0200716
RMST	711.049	5.21029	1.37103	3.80028	NA	NA
NTSR1	20.2377	5.17149	1.38165	3.74298	0.000181851	0.00330089
ENSG00000287048	3.57787	5.16886	3.01065	1.71686	NA	NA
ENSG00000236525	3.49077	5.13141	2.24502	2.28568	0.0222728	0.0855415
ENSG00000214797	3.42664	5.10646	2.91421	1.75226	NA	NA
ENSG00000259283	73.3359	5.10596	1.92474	2.65281	NA	NA
ENSG00000286889	3.41885	5.10325	3.01099	1.69487	NA	NA
S100P	27.7915	5.09663	1.19616	4.26083	2.03668e-05	0.000684562
LINC00160	3.35096	5.07161	1.79931	2.81864	0.0048228	0.0306887
ENSG00000285601	4.71937	5.06257	1.63579	3.09487	0.00196897	0.0167024
MIR3945HG	147.824	5.05373	0.989104	5.10941	3.23174e-07	3.39143e-05
IL1R2	4090.17	5.03276	1.06198	4.73903	2.14742e-06	0.000135312
BCL2A1	641.649	4.99522	0.85532	5.84018	5.21446e-09	1.55043e-06
ENSG00000291048	37.8499	4.9938	1.62711	3.06913	0.00214686	0.0176534
SOCS3-DT	78.1513	4.97708	0.890711	5.58776	2.30019e-08	4.80595e-06
DGAT2	343.532	4.97672	0.901264	5.52193	3.35295e-08	6.3498e-06
S100A8	3.13548	4.97515	1.84352	2.69872	0.00696063	0.039335
SLCO1B3-SLCO1B7	153.092	4.95819	1.27333	3.89388	NA	NA
IL1RN	205.859	4.93762	0.918155	5.37777	7.54145e-08	1.1284e-05
PPP1R17	6.11971	4.92863	2.03915	2.417	0.0156489	0.0671969
CRISP3	3.02131	4.92485	3.01202	1.63507	NA	NA
XIRP1	3.00422	4.90947	1.55373	3.1598	0.00157879	0.0144954
ENSG00000241357	2.99735	4.90519	1.16577	4.20769	2.5799e-05	0.000798839
LINC02889	1495.63	4.89705	1.05413	4.6456	3.39095e-06	0.000189959
FUT6	2.9474	4.88904	2.94107	1.66233	NA	NA
KRT15	2.93469	4.87995	1.79211	2.72302	0.00646879	0.0372905
TNFRSF6B	30.3962	4.86726	1.0449	4.65813	3.19099e-06	0.000183636
PTGS2	414.803	4.85369	1.09179	4.44563	8.76358e-06	0.00036782
FGB	2.87837	4.85202	1.91772	2.53009	0.0114032	0.0546923
ENSG00000254420	480.131	4.85094	1.05283	4.60753	4.07475e-06	0.000215266
ENSG00000259354	889.522	4.83197	1.04785	4.61131	4.00145e-06	0.000212563
LINC00278	2.80772	4.81112	1.44166	3.3372	0.000846273	0.00957633
ENSG00000235880	2.79239	4.80814	2.26893	2.11912	0.0340804	0.114003
HILPDA	5.58195	4.80617	1.22343	3.92844	8.55004e-05	0.00195874
ENSG00000267881	2.78147	4.8025	2.25611	2.12867	0.0332818	0.112321
TMEM125	2.75244	4.78948	1.9044	2.51495	0.0119048	0.0561857
ENSG00000289530	2.73805	4.77919	2.24751	2.12644	0.0334667	0.11265
SLCO1B1	14.8268	4.77005	1.46536	3.2552	NA	NA
IL1A	106.343	4.76851	1.44332	3.30385	0.000953682	0.0103645
NPTX1	2.59713	4.70078	2.01183	2.33658	0.0194613	0.0778451
LINC02300	6.65003	4.68867	2.99993	1.56292	NA	NA
SLC51A	7.18862	4.68796	1.31377	3.56832	0.000359281	0.00528577
CCL7	2.57327	4.68503	1.71463	2.73238	0.0062878	0.0366214
SERPINB2	370.181	4.67965	1.42876	3.27532	0.00105544	0.0111262
SDR16C5	5.09258	4.66084	1.45076	3.21269	0.00131499	0.012841
MT1A	3.61376	4.65911	1.99301	2.33772	0.0194017	0.0777542
OR7D2	7.08614	4.64746	1.36886	3.39513	0.000685957	0.00832918
LRG1	40.3635	4.64384	1.08134	4.29451	1.75078e-05	0.000613356
CDH15	3.56092	4.63649	2.0525	2.25895	0.0238863	0.0898868
FPR2	203.236	4.63408	0.87353	5.305	1.12671e-07	1.51923e-05
FGFBP1	2.46727	4.63243	2.97406	1.55761	NA	NA
FAM83E	11.3512	4.61132	1.55095	2.97322	0.00294698	0.02209
HP	2.42725	4.60818	1.93751	2.3784	0.0173877	0.0720237
LINC00520	2.43233	4.60226	1.52657	3.01478	0.00257168	0.0200411
ZG16B	2.38776	4.58516	2.98078	1.53824	NA	NA
ENSG00000268204	3.3397	4.56414	1.11565	4.09102	4.29472e-05	0.00116223
ENSG00000225107	2.35428	4.56157	2.27246	2.00732	0.0447153	0.136825
TDO2	9.36309	4.55619	1.27593	3.57087	0.000355804	0.00524901
GJB6	2.31971	4.54217	2.85507	1.59092	0.111628	0.250715
NPM3	3.35071	4.53259	1.00737	4.49942	6.81399e-06	0.000307452
CAPN13	41.4527	4.52931	1.01491	4.46276	NA	NA
ENSG00000267240	10.99	4.52032	2.47079	1.8295	0.0673243	0.181325
TREML2	42.6086	4.50138	1.00535	4.47743	7.55483e-06	0.000333737
LIPN	225.12	4.49478	0.910123	4.93865	7.86669e-07	6.65855e-05
RNF39	24.5352	4.46682	2.07785	2.14973	0.0315765	0.108576
ENSG00000289242	194.003	4.45537	0.927212	4.80512	1.54658e-06	0.000106026
MUC4	19.3873	4.44251	2.00096	2.22019	0.0264056	0.0964408
SLC22A11	4.31345	4.42499	1.61036	2.74783	0.00599912	0.0354366
HIC1	3.02618	4.40422	1.22068	3.60801	0.00030856	0.00476123
C17orf107	4.24932	4.40306	1.71992	2.56003	0.0104663	0.0517166
PROK2	689.698	4.39083	0.888829	4.94002	7.81165e-07	6.63618e-05
HRAS	5.63603	4.38529	1.12089	3.91232	9.14122e-05	0.00205429
ENSG00000275993	9.22338	4.37354	1.24824	3.50377	0.000458715	0.00627271
ENSG00000260823	4.14674	4.36995	1.69981	2.57085	0.0101449	0.0507725
SPDEF	38.2892	4.36889	1.0825	4.03592	NA	NA
SLC9A4	2.05876	4.36857	2.2795	1.91646	0.0553065	0.158903
CYC1	2.05542	4.36836	1.16119	3.76196	0.00016859	0.00315007
TREM1	943.152	4.36639	0.768979	5.67817	1.36147e-08	3.22196e-06
ICAM5	2.0549	4.36262	1.77146	2.46273	0.0137883	0.0618025
TIMP1	486.842	4.36154	0.72231	6.03833	1.55719e-09	5.64288e-07
FOXJ1	5.36698	4.35703	1.34393	3.24199	0.00118697	0.0119896
RETN	2.02531	4.34337	2.22381	1.95312	0.0508056	0.149795
ENSG00000289571	2.00142	4.32962	2.41986	1.7892	NA	NA
ENSG00000230492	100.724	4.32916	0.955162	4.53238	5.83216e-06	0.000276921
SELE	53.4382	4.30997	1.03411	4.1678	3.07549e-05	0.000910943
PLEKHS1	222.77	4.30943	1.27702	3.3746	0.000739235	0.00875157
ENSG00000288853	48.4616	4.30347	1.18111	3.64357	0.000268885	0.00433657
HLA-V	5.13127	4.30019	3.00122	1.43282	NA	NA
GJB2	1.95275	4.2931	2.36557	1.81483	0.0695506	0.184873
CCL20	33.2821	4.28361	1.6051	2.66874	0.00761358	0.0419117
MFRP	1.92242	4.27572	1.3469	3.17449	0.00150102	0.0140313
FSTL4	300.87	4.27416	1.05532	4.05011	5.11932e-05	0.00131042
LINC00293	2.7496	4.27099	2.39844	1.78074	0.0749555	0.193991
SULT2B1	14.4466	4.2593	1.19916	3.5519	0.000382461	0.00550934
WFDC2	240.463	4.25644	1.06113	4.01123	6.04042e-05	0.00149668
APOBR	2.70436	4.23434	1.30549	3.24349	0.00118076	0.0119425
ENSG00000237927	3.85786	4.23417	1.72676	2.45208	0.0142033	0.062827
CSF2	1.87627	4.23228	2.26095	1.87191	0.0612192	0.16971
LINC00322	5.2256	4.22715	1.1729	3.60403	0.000313317	0.00481222
ENSG00000229512	5.36787	4.22703	1.13103	3.73732	0.000185989	0.00335157
AREG	211.212	4.21503	0.903299	4.66627	3.06722e-06	0.000177837
ENSG00000290574	3.83172	4.21452	1.26482	3.3321	0.000861939	0.00969714
FCAR	254.618	4.21201	0.884319	4.763	1.90737e-06	0.00012391
RASD1	6.11622	4.20513	1.31867	3.18892	0.00142807	0.013557
ENSG00000257062	42.4943	4.1977	1.26262	3.32459	NA	NA
C8A	1.81331	4.18281	2.37707	1.75965	0.0784671	0.199459
ENSG00000249007	114.825	4.18089	1.34121	3.11725	0.00182549	0.0159041
FIBCD1	7.73596	4.17705	1.35797	3.07595	0.00209832	0.0174347
LINC02474	4.71319	4.16979	1.47682	2.8235	0.0047503	0.0303982
FDCSP	4.56195	4.15749	1.84222	2.25678	0.0240217	0.0902801
MMP3	12.4603	4.15271	1.33394	3.11313	0.00185117	0.0160735
MSLN	1.77268	4.15142	2.40429	1.72667	0.0842274	0.208589
ENSG00000286225	10.0196	4.13939	1.57146	2.63411	0.0084359	0.044914
SERPINA1	474.77	4.13723	0.779474	5.30771	1.1101e-07	1.50558e-05
ENSG00000256955	2.56279	4.12627	1.4514	2.84295	0.00446978	0.0291845
GK-IT1	3.54229	4.1177	1.58642	2.5956	0.00944273	0.0483047
IL36RN	1.7226	4.11103	2.98479	1.37732	0.168412	0.330087
ENSG00000265994	16.862	4.09352	1.55883	2.62603	NA	NA
FGA	6.73668	4.09137	1.76682	2.31567	0.0205763	0.0811021
NFKBIA	1.6598	4.05022	1.60355	2.52579	0.0115438	0.0551213
LRRC15	23.4116	4.04425	1.0904	3.70897	0.000208104	0.00361287
LINC01820	1.64904	4.04355	1.75611	2.30256	0.0213036	0.0829873
UTS2	3.33086	4.04289	1.75427	2.3046	0.021189	0.082675
ENSG00000253214	37.1859	4.0373	1.10095	3.66711	0.000245303	0.00406943
ENSG00000288952	2.33605	4.02438	2.04052	1.97224	0.0485827	0.144882
GAL	1.60975	4.00644	1.81108	2.21218	0.026954	0.0977174
SIX1	1.59016	3.99838	3.01997	1.32398	NA	NA
CHST4	1.59016	3.99838	3.01997	1.32398	NA	NA
ENSG00000259807	1.60709	3.99834	1.25123	3.19553	0.00139574	0.01334
SSNA1	1.59339	3.98558	1.19999	3.32134	0.000895867	0.0099174
ENSG00000286581	5.03604	3.98078	1.5082	2.63942	0.00830481	0.0444098
PAQR4	1.5615	3.96349	1.23972	3.19709	0.00138821	0.0133094
SAA4	22.9409	3.96314	1.93876	2.04416	NA	NA
LINC03033	2094.44	3.96139	1.02719	3.85653	NA	NA
ENSG00000231412	1.53802	3.94497	2.39785	1.64521	0.0999264	0.233407
TRAPPC5	14.8757	3.93848	0.869306	4.5306	5.88163e-06	0.000277814
ENSG00000254649	9.86535	3.93599	1.56677	2.51216	0.0119995	0.0564978
LAMC3	537.715	3.93203	0.806204	4.87722	1.07593e-06	8.28901e-05
ENSG00000258035	1.51987	3.93164	2.30569	1.70519	0.0881597	0.214791
ENSG00000254248	1.51308	3.92498	2.31467	1.6957	0.0899425	0.217717
SDF2L1	1.5209	3.92415	1.80724	2.17134	0.0299053	0.104626
ENSG00000234389	6.62159	3.92164	1.24975	3.13793	0.00170144	0.0152388
ENSG00000235152	8.22103	3.9163	1.60996	2.43254	NA	NA
ENSG00000289197	21.8943	3.91614	1.0273	3.81206	0.000137815	0.0027248
ENSG00000280382	2.15949	3.90146	1.30383	2.9923	0.00276889	0.0211585
MUC5B-AS1	14.975	3.89861	1.47625	2.64088	NA	NA
ENSG00000234826	2.15547	3.89717	2.38859	1.63158	0.102767	0.237264
WDR97	2.14434	3.89505	1.31634	2.95901	0.00308631	0.022679
CAMSAP3	3.8255	3.89476	1.992	1.9552	0.0505593	0.14929
CXCL6	3.04674	3.87314	2.12071	1.82634	0.0677987	0.182203
SLX1A	1.46547	3.86929	1.53223	2.52527	0.0115608	0.0551799
LILRA5	93.7255	3.86162	0.84498	4.57008	4.87546e-06	0.000241091
SLC23A1	8.98699	3.86131	1.50825	2.56013	NA	NA
RGL4	4.27167	3.85904	1.44185	2.67645	0.00744061	0.0412237
ENSG00000224513	1.44512	3.8575	3.00466	1.28384	0.199197	0.367905
ENSG00000258831	6.1319	3.85619	1.51428	2.54656	0.0108791	0.0530173
ENSG00000269635	2.09781	3.85076	1.30997	2.93958	0.00328657	0.0236568
SCGB1D2	3.82135	3.84917	2.49085	1.54532	0.122268	0.266108
REN	47.2919	3.84877	1.00597	3.82592	0.000130285	0.00261156
ENSG00000275210	187.422	3.84186	0.808074	4.75434	1.99091e-06	0.000127199
CATSPER1	1.42105	3.83756	1.47273	2.60575	0.00916721	0.0474249
ENSG00000227279	1.42468	3.83549	2.41892	1.58562	0.112825	0.252541
MMP12	20.5271	3.82939	1.03403	3.70337	0.000212752	0.00367124
SERPINA5	6.91396	3.82635	1.53797	2.48792	NA	NA
ENSG00000227938	1.41263	3.82588	2.28016	1.6779	0.0933674	0.223627
LCN10	2.93335	3.80965	1.23888	3.07507	0.00210454	0.0174691
HHLA1	2.04462	3.808	1.72677	2.20528	0.0274345	0.0987064
TMEM88	2.01138	3.79923	1.67072	2.27401	0.0229654	0.0873565
ENSG00000278464	5.79894	3.79869	1.39429	2.72447	0.00644056	0.0371805
CD300E	309.087	3.79852	0.74958	5.06752	4.03022e-07	4.04627e-05
IGF2	17.6135	3.79824	0.831677	4.56697	4.94825e-06	0.00024417
TUBB4B	2.04318	3.79364	1.24977	3.03546	0.00240168	0.0190997
EGR3	13.7817	3.79205	0.890574	4.25799	2.06277e-05	0.000689334
LINC00508	4.00075	3.78514	1.3186	2.87057	0.00409729	0.0274162
DCSTAMP	22.3772	3.78084	1.33941	2.82276	0.00476116	0.0304144
FOXA2	1.35164	3.76374	3.02292	1.24507	NA	NA
ENSG00000286471	1.95814	3.75915	1.68719	2.22805	0.025877	0.0951393
ENSG00000287317	1.34476	3.75148	2.39123	1.56885	0.116682	0.258462
MYD88	1.34379	3.74574	1.86057	2.01322	0.0440913	NA
ADM-DT	1.9671	3.74241	1.63193	2.29324	0.0218341	0.0843959
DUSP2	1.33819	3.74034	1.87124	1.99886	0.045624	NA
MIR223HG	150.491	3.7354	0.800882	4.66411	3.09956e-06	0.000179264
CCK	1.33324	3.7341	1.77317	2.10589	0.0352141	NA
ENSG00000289633	1.32965	3.73269	1.95716	1.9072	0.0564947	NA
ENSG00000289039	1.94103	3.72774	1.94064	1.92088	0.0547467	0.157862
ENSG00000285159	1.95316	3.72314	2.54549	1.46264	NA	NA
PTMA	85.6744	3.71949	0.517504	7.18735	6.60604e-13	1.39137e-09
ALPP	1.8938	3.71926	3.01778	1.23245	NA	NA
NWD2	10.4393	3.71427	1.38729	2.67735	NA	NA
ENSG00000225258	1.92174	3.71294	2.10904	1.76049	0.0783253	0.199224
ENSG00000256982	1.30873	3.70798	1.64691	2.25147	0.0243556	NA
TM4SF20	5.38703	3.70255	1.36629	2.70993	0.00672979	0.0384332
PPIF	219.978	3.70009	0.723683	5.11287	3.17303e-07	3.35573e-05
ENSG00000291156	8.65623	3.6974	1.38749	2.66481	0.00770327	0.042247
NHEG1	2.63503	3.68568	1.56697	2.35211	0.0186675	0.0757637
RUVBL1-AS1	1.85588	3.67973	1.12014	3.28506	0.00101962	0.0108323
LINC01583	1.85284	3.67935	1.99589	1.84347	0.0652611	0.177603
LINC01908	1.89366	3.67624	1.96489	1.87096	0.0613502	0.169951
ENSG00000262533	1.2677	3.66044	1.87655	1.95062	0.0511019	NA
MICOS13	2.63234	3.65808	1.03495	3.53454	0.000408488	0.00576958
GADD45G	1.25925	3.6566	1.53533	2.38164	0.0172357	NA
SNTG1	106.297	3.65656	1.47448	2.4799	NA	NA
ENSG00000235499	1.83551	3.65263	1.18795	3.07472	0.00210699	0.0174706
ENSG00000224750	5.01026	3.65044	1.61419	2.26146	0.0237306	0.0894457
NAMPT	11747.7	3.64882	0.684862	5.32782	9.94001e-08	1.39714e-05
CRISP2	1.84149	3.64881	2.55202	1.42978	NA	NA
RND1	21.7712	3.64195	0.921085	3.95397	7.68643e-05	0.00181531
BAIAP3	2.55668	3.6341	1.64736	2.20601	0.0273836	0.0986148
PDE2A-AS2	1.82204	3.63283	2.44044	1.4886	0.136594	0.287076
SLC34A2	156.639	3.6208	1.62654	2.22607	0.0260092	0.0954137
TOR4A	2.53468	3.61634	1.37932	2.62183	0.00874585	0.0460149
PPDPF	2.52379	3.61595	1.05469	3.42844	0.000607071	0.00761861
ENSG00000286965	1.82537	3.61239	1.09783	3.29049	0.00100014	0.0106989
INSL3	2.52347	3.61155	1.39361	2.59152	0.00955538	0.0486731
ENSG00000289724	873.139	3.61071	1.4783	2.44247	0.014587	0.0637843
AQP9	3079.23	3.60551	0.806332	4.47149	7.7675e-06	0.000338958
CD93	24.4341	3.60531	0.597919	6.02976	1.64204e-09	5.85879e-07
CLEC5A	387.906	3.60056	0.756558	4.75914	1.9442e-06	0.00012525
GK	4687.11	3.59924	0.756934	4.75502	1.98425e-06	0.000127199
LINC01705	307.883	3.59887	0.817221	4.40379	1.06375e-05	0.000423784
ICAM1	421.266	3.59886	0.632672	5.68835	1.28272e-08	3.06688e-06
ENSG00000234238	9.3993	3.59198	1.27031	2.82763	0.00468933	0.0301594
ENSG00000205300	1.20222	3.58754	2.40653	1.49075	0.136027	NA
LINC01888	1.76867	3.5767	2.03401	1.75844	0.0786721	0.199721
ENSG00000258749	1.2021	3.57665	1.28441	2.78465	0.00535852	NA
ENSG00000260892	1.76192	3.57548	1.41876	2.52015	0.0117304	0.0556836
ASB18	1.19473	3.57496	1.50169	2.38063	0.017283	NA
UTY	2.52734	3.57337	1.7244	2.07224	0.0382435	0.123221
ENSG00000222022	2.48529	3.56833	1.39011	2.56694	0.0102602	0.051115
S100A9	284.801	3.56641	0.720301	4.95127	7.37306e-07	6.38044e-05
ENSG00000259681	4.37109	3.56553	1.22383	2.91343	0.00357483	0.0250703
ENSG00000250274	21.9866	3.5557	1.06447	3.34036	0.000836688	0.00950268
ZFP36	319.225	3.5474	0.455776	7.7832	7.071e-15	4.22377e-11
ENSG00000236119	1.16162	3.54315	1.57683	2.247	0.0246398	NA
MAP3K5-AS1	3.12205	3.54022	1.85912	1.90424	0.0568786	0.161757
MLXIPL	5.48841	3.53876	0.861946	4.10554	4.03369e-05	0.00110972
SERPINB10	1.15458	3.53223	2.4133	1.46365	0.143289	NA
MRPL57	1.13341	3.52987	1.33187	2.65032	0.00804159	NA
APOBEC3A	486.088	3.52508	0.698373	5.04756	4.47486e-07	4.26126e-05
MYBPC3	25.1897	3.52379	0.791264	4.45337	8.45334e-06	0.000358409
TTC39A-AS1	1.66604	3.52069	1.46991	2.39517	0.0166126	0.0701786
SERPINA3	210.316	3.52055	0.758764	4.63985	3.48656e-06	0.000193446
ALPL	1167	3.51172	0.754303	4.65558	3.23074e-06	0.000184096
CBS	2.36743	3.51071	1.33592	2.62793	0.00859071	0.0454461
ENSG00000273047	2.35751	3.50733	1.35152	2.5951	0.00945634	0.0483491
ENSG00000250038	1.13488	3.50655	3.02676	1.15852	0.246653	NA
PHLDA1	35.9011	3.5035	0.65031	5.38742	7.14754e-08	1.08344e-05
CBLC	15.8431	3.50202	1.40913	2.48524	0.0129464	0.0591864
ENSG00000253163	3.40942	3.49936	1.04813	3.33868	0.000841762	0.00954036
SNAI1	30.8607	3.49827	0.782379	4.47132	7.77382e-06	0.000338958
ENSG00000290524	15.4379	3.48529	1.38141	2.523	NA	NA
MSMB	1.11311	3.48339	3.02714	1.15072	0.249847	NA
ENSG00000280604	3.19675	3.48041	1.0347	3.36369	0.000769085	0.0089857
LINC01127	83.1519	3.46836	0.986169	3.517	0.000436453	0.00604254
ENSG00000288555	1.10153	3.46191	2.43095	1.4241	0.154418	NA
ARG2	143.568	3.45678	0.875035	3.95045	7.80036e-05	0.00183475
ERBB4	4796.99	3.45154	1.23233	2.80083	NA	NA
PDZK1IP1	20.7441	3.45145	1.0674	3.23352	0.00122276	0.0122148
SIGLEC16	3.38607	3.44975	1.08649	3.17513	0.00149769	0.0140171
TMEM114	2.26939	3.44925	1.72769	1.99645	0.0458846	0.139415
LINC02709	1.57744	3.44419	1.40078	2.45876	0.0139418	0.0622503
CEACAM3	147.802	3.43622	0.777701	4.41843	9.942e-06	0.000400304
MARCKSL1	1.07683	3.43376	1.86421	1.84194	0.0654839	NA
C4BPA	41.0796	3.43351	1.19908	2.86345	0.00419054	0.0278778
ENSG00000226012	1.07937	3.42955	1.98469	1.728	0.0839884	NA
LINC02948	1.07256	3.42773	3.02807	1.13198	0.257642	NA
NAPRT	1.60967	3.42692	1.14944	2.98138	0.00286952	0.0216742
PNP	71.8458	3.42059	0.476697	7.1756	7.19923e-13	1.39137e-09
ENSG00000288703	67.7007	3.4152	0.733876	4.65365	3.26109e-06	0.000185371
ENSG00000267090	1.06508	3.40494	1.5291	2.22676	0.0259632	NA
LIPG	70.4568	3.39883	0.775994	4.37997	1.18698e-05	0.000458806
ENSG00000265845	1.57005	3.39796	1.75897	1.93178	0.0533862	0.155622
HMOX1	355.557	3.39786	0.639777	5.311	1.09023e-07	1.49406e-05
KRT23	101.155	3.3974	1.30644	2.60049	NA	NA
CHST6	20.6532	3.39604	1.02687	3.30719	NA	NA
ACY3	1.04481	3.39132	3.02871	1.11973	0.26283	NA
ENSG00000268112	1.03678	3.37671	1.95684	1.72559	0.0844207	NA
RNF183	2.19216	3.37653	1.32433	2.54962	0.0107841	0.052776
IL36B	3.38125	3.37347	1.80844	1.86541	0.0621246	0.171441
LAMB3	348.575	3.36798	0.867059	3.88437	0.000102594	0.00222787
ADCY8	26.527	3.36456	1.24791	2.69616	0.00701444	0.0395716
ENSG00000286076	2076.94	3.36014	0.813013	4.13295	3.58132e-05	0.00101161
CCL24	23.5862	3.3598	1.1407	2.9454	0.00322542	0.0233471
LINC02376	1.02421	3.35911	3.02928	1.10888	0.267482	NA
IQCA1L	2.13323	3.35763	1.34547	2.4955	0.0125779	0.0581944
DUSP4	197.669	3.35405	0.773012	4.33894	1.4317e-05	0.000526745
ENSG00000220256	1.53167	3.3536	1.41623	2.36797	0.0178858	0.0733655
ALOXE3	1.02267	3.34738	1.92572	1.73825	0.0821671	NA
ENSG00000258417	1.51919	3.34706	2.03592	1.64401	0.100175	0.233713
ENSG00000229774	3.05869	3.34661	1.61979	2.06607	0.0388215	0.124512
ATP6V1C2	21.8712	3.34642	0.84896	3.94178	8.08775e-05	0.00188135
ENSG00000250259	1.01492	3.34429	1.50261	2.22565	0.0260373	NA
FAM247B	2.09878	3.34385	3.01675	1.10843	NA	NA
LINC02205	3.03129	3.34338	1.41892	2.35628	0.0184588	0.0751048
HMGA2	301.14	3.33868	0.856824	3.89657	9.75649e-05	0.00215088
MGC32805	53.5988	3.3373	1.65734	2.01365	0.0440462	0.135661
ENSG00000241886	1674.04	3.33583	0.743525	4.48651	7.2401e-06	0.000323148
TNFRSF18	2.7695	3.33439	1.74955	1.90586	0.0566689	0.16145
KRT17	1.47175	3.32977	1.99676	1.66759	0.0953975	0.226594
ENSG00000254690	1.4738	3.32517	1.12891	2.94546	0.00322472	0.0233471
ENSG00000269072	1.49099	3.32101	1.62785	2.04012	0.0413388	0.130244
CBARP	8.88772	3.31876	0.884217	3.75333	0.000174498	0.00320933
LRRC73	2.96049	3.31296	0.939012	3.52814	0.000418497	0.0058655
FGFR3	2.96966	3.31273	1.00026	3.31186	0.000926781	0.0101474
MFSD3	2.06964	3.3119	1.07615	3.07754	0.00208714	0.0173681
CACNA1G	100.631	3.31024	0.747491	4.42847	9.49055e-06	0.000387508
ADAMTS4	517.983	3.30957	0.564172	5.86623	4.45802e-09	1.34273e-06
ZNF674-AS1	2.09063	3.30872	1.0817	3.05881	0.0022222	0.0180631
ZACN	0.987774	3.30657	2.44298	1.3535	0.175897	NA
EPS8L3	4.15579	3.304	1.42701	2.31534	0.0205946	0.0811062
BCL2L10	0.978884	3.29926	1.85381	1.77972	0.0751218	NA
FFAR2	53.559	3.29541	0.897726	3.67084	0.000241756	0.00403077
ENSG00000258082	2.07476	3.29209	1.57471	2.0906	0.0365637	0.119317
ENSG00000237596	434.596	3.28939	0.891151	3.69117	0.000223229	0.00380391
PIM3	14.7061	3.28794	0.743323	4.4233	9.72033e-06	0.000393859
LINC02688	0.977452	3.2874	1.84494	1.78185	0.0747732	NA
GPR55	6.42737	3.28563	1.9569	1.67899	NA	NA
TBX20	4.35514	3.28533	1.63318	2.01161	0.0442606	0.13606
SOX5-AS1	0.972193	3.28524	2.48396	1.32258	0.185976	NA
ENSG00000286067	0.963875	3.2846	1.27684	2.57244	0.0100985	NA
LINC02265	2.09545	3.27774	2.06823	1.58481	0.11301	0.252868
RPUSD1	2.09073	3.27561	1.09125	3.00172	0.00268459	0.0206779
ENSG00000273461	0.962363	3.27136	2.48445	1.31673	0.187928	NA
MEPE	2.07727	3.27125	1.70335	1.92048	0.0547971	0.157968
NLRP6	21.4223	3.27028	0.837239	3.90603	9.3824e-05	0.00209631
PTGES	72.9778	3.26864	0.763939	4.27867	1.88013e-05	0.000645984
ENSG00000287687	2.94716	3.26611	1.41996	2.30014	0.0214402	0.0833737
ENSG00000255745	0.960281	3.26445	3.03104	1.077	0.281478	NA
ENSG00000222032	4.41249	3.26143	1.26687	2.57439	0.0100416	0.0503644
ENSG00000254404	0.954098	3.26076	3.03111	1.07576	0.282033	NA
SLC51B	0.954098	3.26076	3.03111	1.07576	0.282033	NA
ZGLP1	0.949128	3.26074	1.86952	1.74416	0.081132	NA
KCNQ1-AS1	0.945558	3.25964	2.33386	1.39667	0.162513	NA
OGFOD2	4.54316	3.25766	0.780173	4.17556	2.97255e-05	0.00088954
LINC01580	20.9955	3.25699	0.8721	3.73466	0.000187971	0.00337678
ELF3-AS1	5.52406	3.25553	1.44105	2.25913	0.0238754	0.0898602
ENSG00000287771	774.184	3.25429	0.833658	3.90362	9.47627e-05	0.00210713
CEMIP	8469.95	3.252	0.759835	4.27988	1.86995e-05	0.000644396
ENSG00000287740	0.951525	3.25174	3.03129	1.07273	0.283394	NA
ENSG00000287078	1.97978	3.24847	1.06863	3.03984	0.00236707	0.018891
ENSG00000250519	1005.13	3.24774	0.716805	4.53085	5.8746e-06	0.000277814
ENSG00000236341	0.945353	3.23877	2.43475	1.33023	0.183444	NA
PKP3	3.50429	3.23776	1.2335	2.62487	0.00866825	0.0457207
CD63-AS1	1.38603	3.23462	1.11074	2.91213	0.00358973	0.0251519
ENSG00000259925	86.3924	3.23117	1.747	1.84955	0.0643779	0.175839
ENSG00000264695	0.931941	3.22785	3.03175	1.06468	0.287021	NA
SLC5A1	9.77429	3.22356	1.29807	2.48336	NA	NA
CDH16	4.71375	3.22098	1.17077	2.75116	0.00593846	0.0352598
CTRB1	1.40413	3.21376	1.3761	2.33542	0.0195215	0.0780051
MYRF-AS1	1.37476	3.20934	1.40949	2.27695	0.0227894	0.086858
LINC01348	10.2337	3.20657	0.852135	3.76299	0.000167895	0.00314271
TNFAIP6	282.19	3.20379	0.657681	4.87134	1.10846e-06	8.4011e-05
IFITM2	12.0285	3.20354	0.718809	4.45673	8.32187e-06	0.000354781
LINC00336	1.40763	3.2032	1.44855	2.21131	0.0270141	0.0978782
ENSG00000232043	0.916463	3.19183	1.94913	1.63756	0.101513	NA
CIB1	1.38259	3.18893	1.21987	2.61416	0.00894461	0.0466689
LINC02826	3.56957	3.18386	1.23228	2.58372	0.00977415	0.0495263
CLEC4G	0.905358	3.1803	2.55142	1.24648	0.212587	NA
CPLANE1-AS1	1.88447	3.17724	1.37882	2.30432	0.0212046	0.082706
HAS1	36.7853	3.17504	1.53424	2.06945	0.0385037	0.123848
ERFE	6.86886	3.17487	0.953823	3.32857	0.000872918	0.00975443
ENSG00000273259	400.069	3.17096	0.723309	4.38396	1.1654e-05	0.000453491
GPT	1.36394	3.16893	1.15366	2.74686	0.00601693	0.0354895
ANKRD9	1.35	3.16579	1.18814	2.66448	0.00771072	0.0422759
ENSG00000256020	2.71723	3.16518	0.974987	3.24638	0.00116883	0.0118684
DIO3	0.897717	3.16511	2.0688	1.52993	0.126035	NA
MAPK7	4.32191	3.16416	0.800366	3.95339	7.70523e-05	0.0018179
RPS4Y1	0.897224	3.16373	1.8972	1.66758	0.0953987	NA
LINC01776	0.897195	3.16334	1.91951	1.64799	0.099354	NA
DPH1-AS1	47.9191	3.16305	0.706832	4.47497	7.64205e-06	0.000335995
IRF7	2.54146	3.16298	1.04625	3.02315	0.00250157	0.0196221
ENSG00000280441	133.989	3.15852	0.70403	4.48635	7.24546e-06	0.000323148
LIPC-AS1	191.709	3.15841	0.816358	3.8689	0.000109326	0.00231763
CASC19	367.344	3.15685	1.21436	2.5996	0.00933334	0.0479582
TMEM250	7.35623	3.15594	0.799769	3.94606	7.94471e-05	0.00185927
ENSG00000287964	1.92358	3.15207	1.5282	2.0626	0.0391506	0.125308
CD8B2	0.893259	3.15148	1.60422	1.96449	0.0494732	NA
DUOX1	17.1527	3.15097	0.944626	3.33568	NA	NA
DUOX2	3.22158	3.14954	1.40251	2.24565	0.0247263	0.0921951
ENSG00000249000	15.7857	3.14778	2.12391	1.48207	0.138323	0.289607
ENSG00000284513	0.879229	3.14749	3.03338	1.03762	0.299448	NA
RARRES1	1915.21	3.14598	0.621908	5.0586	4.22354e-07	4.16818e-05
PDYN-AS1	43.224	3.14559	0.821221	3.83038	0.000127944	0.00258304
ANGPTL4	128.498	3.14509	0.850024	3.7	0.0002156	0.00370934
ALOX5AP	828.087	3.14507	0.746246	4.21452	2.50306e-05	0.000783415
CLCA4	0.87459	3.13508	3.03364	1.03344	0.301399	NA
CCNO	0.87459	3.13508	3.03364	1.03344	0.301399	NA
PRICKLE2-AS1	3.24691	3.13457	1.31096	2.39105	0.0168001	0.070636
ENSG00000233393	4.48659	3.13385	1.41547	2.214	0.0268289	0.0974345
ENSG00000286973	1.90871	3.1333	1.99848	1.56784	0.116918	0.258787
ENSG00000225300	2.65329	3.128	1.03586	3.01972	0.00253006	0.0197899
DRD3	0.866685	3.1276	2.36179	1.32425	0.185419	NA
TBC1D3F	0.866312	3.12717	3.03381	1.03077	0.302647	NA
TRBV27	0.872983	3.12624	3.03383	1.03046	0.302794	NA
TMC5	221.18	3.1262	1.42667	2.19125	0.0284337	0.101165
FRMD1	7.52561	3.12279	1.44996	2.1537	0.0312635	0.107848
NEFH	0.866019	3.12037	2.45904	1.26894	0.204462	NA
FUOM	2.54343	3.11757	1.03929	2.99971	0.00270238	0.0207735
ANKRD65	1.2973	3.11756	1.24602	2.50201	0.012349	NA
SLC6A7	5.01631	3.11608	1.26779	2.45788	0.013976	0.062292
CCL13	1.90338	3.10679	1.1076	2.80497	0.0050322	0.0316107
AQP3	8.04122	3.10494	1.09052	2.8472	0.00441061	0.0289366
ITGAX	1001.16	3.10477	0.715366	4.34012	1.42407e-05	0.000526745
C6orf223	0.860815	3.10313	2.50628	1.23814	0.215663	NA
MT1M	1.87917	3.10264	1.82287	1.70207	0.088743	0.215714
NDNF-AS1	1.25773	3.10212	3.02554	1.02531	0.305216	NA
ENSG00000233222	0.853402	3.09758	1.84651	1.67753	0.0934382	NA
ENSG00000237699	0.855819	3.09726	1.50953	2.05181	0.0401885	NA
ENSG00000278996	107.199	3.09656	0.74552	4.15356	3.27349e-05	0.000947801
LILRB3	57.6249	3.09301	0.686298	4.50681	6.581e-06	0.000300446
VPS9D1-AS1	5.92317	3.09262	0.963119	3.21105	0.00132252	0.0128839
CCL21	2.39902	3.09111	1.05856	2.9201	0.00349918	0.0246741
GRB7	6.83418	3.09054	1.37371	2.24978	0.0244632	0.0914934
ARC	0.853025	3.0903	2.44929	1.26171	0.207052	NA
ROR1-AS1	47.6182	3.0891	0.800778	3.85762	0.000114494	0.00240521
LINC02291	0.849613	3.08867	3.03463	1.01781	0.30877	NA
ENSG00000287236	1.8497	3.08645	1.24807	2.47297	0.0133996	0.0604944
ENSG00000231295	11.2986	3.085	1.39551	2.21067	0.0270587	0.0979525
PI3	0.841823	3.07594	3.03491	1.01352	0.310811	NA
ENSG00000287611	0.837802	3.0755	2.49957	1.23041	0.218543	NA
TMED1	0.837743	3.07206	1.50205	2.04525	0.0408306	NA
PLEKHG7	68.2406	3.06968	1.08408	2.83161	0.00463148	0.0298619
LINC01655	72.378	3.06771	0.941255	3.25917	0.00111738	0.0115895
ENSG00000289927	230.54	3.06289	0.780559	3.92397	8.71009e-05	0.0019881
ENSG00000231912	0.829986	3.06259	1.55876	1.96476	0.0494423	NA
ENSG00000265799	0.840286	3.0624	1.87391	1.63423	0.102212	NA
TFPI2	25.4681	3.06231	0.733006	4.17774	2.9442e-05	0.000883338
LINC02257	240.395	3.05752	0.850273	3.59592	0.000323244	0.00492231
OAZ1	1.82309	3.05668	1.06186	2.87862	0.00399424	0.0269895
PLA2G2A	32.2542	3.05552	0.737258	4.14444	3.40644e-05	0.000976541
PSMC5	0.824649	3.05311	1.83891	1.66028	0.0968589	NA
PRSS21	2.36126	3.05228	1.16011	2.63103	0.00851258	0.0451977
SAMSN1	4653.01	3.05074	0.703255	4.33802	1.43769e-05	0.000526745
OLFM4	15.5432	3.04645	1.39246	2.18783	0.0286822	0.101697
ANPEP	850.534	3.0408	0.656929	4.62881	3.67773e-06	0.000200644
NUDT16	0.816368	3.0405	1.87944	1.61777	0.105712	NA
ENSG00000283303	0.820232	3.04027	3.0357	1.00151	0.316582	NA
LRRC3	1.20971	3.03891	1.45322	2.09116	0.0365141	NA
ENSG00000242317	0.818452	3.03715	3.03577	1.00046	0.31709	NA
SCGB2A1	8.69776	3.03477	1.59017	1.90845	0.0563327	0.160836
PLEKHN1	3.69821	3.0337	1.27903	2.37188	0.017698	0.0728787
ENSG00000268670	12.0576	3.02589	0.617649	4.89904	9.63067e-07	7.67541e-05
CRIP1	1.19937	3.02498	2.05737	1.47032	0.141476	NA
ENSG00000248515	11664.5	3.02414	1.41435	2.13817	0.0325026	0.110739
ENSG00000267027	0.810662	3.02401	3.03607	0.996029	0.319236	NA
PLAUR	968.32	3.0234	0.676392	4.46989	7.82583e-06	0.000339929
SLC2A4RG	7.36613	3.02236	0.900993	3.35448	0.000795153	0.00919302
LINC01366	30.0362	3.02115	0.803718	3.75897	0.000170616	0.00316736
SDS	28.6401	3.01985	0.965805	3.12677	0.00176741	0.0156092
DNAH17	40.2527	3.01778	0.867887	3.47716	0.000506761	0.00671588
CCR3	590.727	3.01606	0.776902	3.88217	0.00010353	0.00223979
LINC02940	874.877	3.01473	0.650924	4.63146	3.63093e-06	0.00020002
PNLIPRP3	1.19088	3.01244	1.9852	1.51745	0.129154	NA
TMEM132A	43.6059	3.00964	0.648246	4.64275	3.43806e-06	0.000191672
ADGRG3	638.236	3.00906	0.658364	4.57051	4.86538e-06	0.000241091
TBC1D3L	0.805309	3.00799	1.92202	1.56501	0.11758	NA
LARGE2	1.69974	3.00198	1.74496	1.72037	0.085365	0.210459
ENSG00000289907	0.798646	3.0017	2.56851	1.16866	0.242542	NA
ENSG00000286887	0.797455	3.00091	3.03659	0.988249	0.323031	NA
ENSG00000275285	7.2566	3.00072	1.18646	2.52914	0.0114341	0.0547552
SIRLNT	8.18747	2.9989	2.53067	1.18502	NA	NA
NCF4-AS1	0.796031	2.99743	2.45265	1.22211	0.221664	NA
BMPR1B-DT	0.795082	2.9974	3.03667	0.987066	0.32361	NA
LHX1	0.795082	2.9974	3.03667	0.987066	0.32361	NA
FAM110C	74.1723	2.99712	0.838184	3.57572	0.000349259	0.00520176
ENSG00000287815	3.55088	2.99402	1.28465	2.33061	0.0197737	0.0787687
ENSG00000225106	10.4261	2.9933	1.14084	2.62377	NA	NA
PROK1	1.17386	2.98597	2.04742	1.45841	0.144729	NA
ENSG00000259697	2.65497	2.98352	1.60713	1.85643	0.0633919	0.173893
ENSG00000275765	0.789157	2.98289	1.94207	1.53593	0.124555	NA
ENSG00000234459	1.19778	2.98096	2.09627	1.42203	0.155018	NA
ENSG00000232969	2.35951	2.97664	1.06959	2.78297	0.0053864	0.0329971
USP9Y	1.19472	2.9749	1.60008	1.85922	0.0629957	NA
ENSG00000287849	0.782349	2.97461	3.0372	0.979391	0.327387	NA
CEACAM5	0.785685	2.97339	3.03723	0.978978	0.327591	NA
CLDND2	1.68738	2.97179	1.2676	2.34442	0.0190568	0.0768101
ENSG00000266924	1.69618	2.96906	1.71072	1.73556	0.0826415	0.206063
KIR2DS4	2.1497	2.96631	1.44083	2.05875	0.0395184	0.126085
PPP1R35	1.16091	2.96485	1.33588	2.2194	0.0264593	NA
P2RY2	25.7831	2.95882	0.769822	3.84352	0.000121283	0.00249805
ENSG00000291125	10.8236	2.95752	1.20103	2.46249	0.0137977	0.0618111
PLIN5	51.96	2.95079	0.667138	4.42307	9.731e-06	0.000393859
ENSG00000230483	1.71264	2.94911	1.18624	2.48609	0.0129154	0.0591496
MIDN	166.131	2.9475	0.388107	7.59454	3.08885e-14	8.95456e-11
ENSG00000258909	0.770105	2.94576	3.03789	0.969675	0.332208	NA
CISH	3.07079	2.9456	1.09088	2.7002	0.00692988	0.0392058
CECR3	1.17835	2.94522	2.5389	1.16004	0.246032	NA
DNAH17-AS1	3.64006	2.9452	1.75602	1.6772	0.0935028	0.223807
SLC16A10	2703.83	2.94414	0.774309	3.80229	0.000143366	0.00280017
CXCR2	131.817	2.94316	0.705087	4.17418	2.99057e-05	0.00089263
RHBDL1	0.770757	2.94268	2.46754	1.19255	0.233044	NA
SIRPB1	317.592	2.93701	0.789459	3.72028	0.000199001	0.00349903
ENSG00000285526	11.6176	2.9364	1.20423	2.4384	0.0147523	0.064263
ENSG00000287476	2.55409	2.93623	1.71147	1.71562	0.0862317	0.211852
HSD17B2	454.695	2.93499	1.10684	2.65169	0.00800912	0.0433308
ENSG00000290732	77.3321	2.93127	0.597337	4.90723	9.23711e-07	7.4127e-05
ENSG00000226679	0.763293	2.92937	2.43553	1.20276	0.229067	NA
ENSG00000290731	33.0163	2.92918	0.77655	3.77204	0.00016192	0.00305055
TMPRSS2	14.5579	2.92908	1.42438	2.05639	0.0397448	0.12665
SLC28A3	57.0633	2.92832	0.78552	3.72788	0.000193099	0.00342382
C10orf99	0.762001	2.92799	2.52487	1.15966	0.246188	NA
FGFRL1	12.4203	2.92576	0.576526	5.07482	3.87862e-07	3.91099e-05
KIR2DL3	2.64477	2.92301	1.39326	2.09796	0.0359088	0.11791
ENSG00000226308	0.751418	2.91955	3.03852	0.960847	0.336629	NA
TGFA-IT1	2.36534	2.91552	1.63762	1.78035	0.0750194	0.194028
CYP27B1	56.1757	2.91178	0.632899	4.6007	4.21064e-06	0.00021979
LINC02207	64.1833	2.91079	0.753637	3.86233	0.000112313	0.00236796
ADAM8	110.511	2.91003	0.635927	4.57605	4.73845e-06	0.00023676
ENSG00000243797	3344.83	2.90911	0.60289	4.82528	1.39805e-06	9.85516e-05
KRT18	17.689	2.9075	0.883768	3.2899	0.00100224	0.0107066
CYP24A1	96.9677	2.90717	1.86444	1.55927	0.118932	0.261533
GCNT3	78.0505	2.90414	1.50506	1.92958	0.0536586	0.155946
SAMD11	41.6462	2.9032	0.473084	6.13675	8.42294e-10	3.75663e-07
MROH9	41.8353	2.901	0.807648	3.59192	0.000328253	0.00498222
CCR4	0.746244	2.89999	2.52657	1.1478	0.251052	NA
ENSG00000285788	4.51326	2.89753	1.2113	2.39209	0.0167526	0.0705258
ENSG00000215841	0.743974	2.8953	2.45004	1.18173	0.237311	NA
PPP1R14C	469.779	2.89432	0.695251	4.16299	3.14105e-05	0.000925956
ENSG00000286982	6.19906	2.89045	1.38011	2.09436	0.036228	0.118689
PPP1R14B-AS1	1.15811	2.89007	1.35832	2.12767	0.0333644	NA
AP5B1	2.29689	2.88997	1.03114	2.80269	0.0050678	0.0317655
NFE2	46.5066	2.88964	0.78788	3.66762	0.000244818	0.00406802
NPIPA2	0.734843	2.88901	3.03927	0.95056	0.341828	NA
PLA2G4D	6.52608	2.88718	1.26675	2.27921	0.0226545	0.0864919
ID4	21.342	2.88495	0.586419	4.9196	8.67222e-07	7.05706e-05
SLC11A1	460.583	2.88349	0.673522	4.28121	1.85882e-05	0.000641749
ENSG00000258919	2.8137	2.88234	1.1023	2.61484	0.00892693	0.0466579
ENSG00000203635	3.76254	2.87843	1.24661	2.309	0.0209433	0.0820608
APRT	17.3719	2.87794	0.432427	6.65531	2.82712e-11	2.98029e-08
GAPDH	65.2662	2.87693	0.411292	6.99485	2.65542e-12	4.3989e-09
DMBT1	107.386	2.87659	1.37274	2.09551	NA	NA
NEU1	3.8973	2.87293	0.940258	3.05547	0.0022471	0.0181838
SCAT1	15.8557	2.86982	0.906528	3.16573	0.00154695	0.0142879
MID1IP1	1.59761	2.86777	1.10484	2.59564	0.0094415	0.0483047
LINC01582	0.728968	2.86751	2.5058	1.14435	0.252478	NA
RNF112	1.11683	2.85978	1.22426	2.33592	0.0194957	NA
PPP1R14D	0.723119	2.85952	3.04001	0.940629	0.346895	NA
LINC02836	14.1231	2.85736	1.14966	2.4854	0.0129406	0.0591864
ENSG00000257086	1.08173	2.85593	1.3539	2.10941	0.0349088	NA
CSF3R	275.227	2.85541	0.692287	4.12461	3.71363e-05	0.00103767
ENSG00000256504	0.716682	2.85397	2.43342	1.17282	0.240867	NA
ZC3H12A	228.692	2.85387	0.491997	5.80058	6.60858e-09	1.84658e-06
ENSG00000285984	8.86709	2.84834	1.027	2.77345	0.00554661	0.0337364
ENSG00000288938	0.715574	2.84518	3.04038	0.935798	0.349377	NA
LINC02883	4.48698	2.84284	0.840629	3.3818	0.000720132	0.00860005
ENSG00000263171	0.714846	2.84008	2.4715	1.14913	0.250501	NA
C4orf48	1.53453	2.83969	1.40653	2.01893	0.0434941	0.134661
CASC16	3.30078	2.83948	1.80617	1.5721	0.115927	0.257231
SLC16A3	406.201	2.83935	0.565838	5.01796	5.2223e-07	4.88369e-05
ENSG00000289715	80.6085	2.83811	0.835434	3.39717	0.000680864	0.00829774
ENSG00000254207	2.80647	2.83675	1.18905	2.38572	0.0170457	0.0712037
LUZP4	4.3482	2.83264	1.72361	1.64344	0.100292	0.2338
FBP1	246.049	2.83254	0.727885	3.89147	9.964e-05	0.00218211
IL6	58.7677	2.83036	0.699996	4.04339	5.26829e-05	0.00133096
ENSG00000226355	1.11549	2.83001	1.75887	1.609	0.107617	NA
ENSG00000288036	7.5905	2.82839	1.35553	2.08656	NA	NA
ENSG00000249091	4.91492	2.82806	1.38424	2.04304	NA	NA
ENSG00000289870	5.37023	2.82685	1.0608	2.66483	0.00770265	0.042247
ARMH2	1.5624	2.82504	1.82191	1.55059	0.121	0.264464
DDX51	3.58352	2.82454	0.939836	3.00535	0.00265274	0.0204733
ENSG00000285103	9.84931	2.81905	0.921903	3.05785	0.00222929	0.0180901
FOSB	557.352	2.81792	0.575847	4.89352	9.9046e-07	7.81318e-05
HBEGF	709.383	2.81737	0.654017	4.30779	1.64893e-05	0.000588338
ENSG00000286153	1433.24	2.81588	1.45983	1.9289	0.0537428	0.156013
AGR3	29.2161	2.81574	1.64891	1.70764	0.0877037	0.21404
CST7	57.2276	2.81555	0.585124	4.8119	1.49504e-06	0.000104752
CLEC1B	2.21671	2.81446	1.80583	1.55854	0.119105	0.261704
MMP25	221.561	2.81098	0.692393	4.05981	4.91132e-05	0.00127409
TNFRSF4	0.700884	2.80818	1.58826	1.76808	0.0770469	NA
ENSG00000261215	1.05052	2.80496	1.44454	1.94177	0.0521645	NA
LHX1-DT	1.09196	2.80343	2.08211	1.34643	0.178163	NA
XDH	208.378	2.80297	1.35401	2.07013	0.0384401	0.123717
PHLDA2	0.698386	2.8024	3.04149	0.92139	0.356847	NA
ENSG00000234134	0.69414	2.80155	2.5323	1.10633	0.268586	NA
KRT33B	1.06617	2.80053	2.08851	1.34092	0.179947	NA
LINC00334	54.611	2.79979	0.578266	4.8417	1.2873e-06	9.32973e-05
PCSK9	0.692387	2.79934	2.00557	1.39578	0.162782	NA
C9orf152	6.65142	2.79757	1.31033	2.13502	0.0327597	0.111239
SIGLEC12	23.2308	2.79336	0.909127	3.07257	0.00212224	0.0175344
ENSG00000259182	14.3652	2.79332	1.05944	2.6366	0.00837422	0.0446779
ENSG00000289418	78.1283	2.79122	1.0682	2.61302	NA	NA
PGGHG	13.4165	2.78968	0.536832	5.19656	2.03008e-07	2.41922e-05
GRINA	17.5925	2.78956	0.821025	3.39765	0.000679663	0.00828746
BLACAT1	13.428	2.78931	1.59158	1.75254	0.0796817	0.20118
ENSG00000179066	1.98933	2.78804	1.94781	1.43138	0.152322	0.308853
LINC02522	1.02481	2.7872	2.61639	1.06529	0.286746	NA
IL18RAP	730.933	2.78628	0.799988	3.48291	0.000496002	0.00660728
TMEM147-AS1	0.687442	2.78081	3.04206	0.914121	0.360653	NA
HRK	1.541	2.77867	1.67954	1.65442	0.0980423	0.230675
ENSG00000239203	2.13322	2.77694	1.28468	2.16158	0.0306507	0.106431
RTL6	0.685253	2.77646	3.04218	0.912656	0.361424	NA
LINC02094	2.80676	2.77605	0.935248	2.96825	0.00299501	0.0223058
EPHX3	1.50634	2.7739	1.50038	1.8488	0.0644869	0.176054
ENSG00000288234	1.89788	2.77311	1.35579	2.04537	0.040818	0.128989
HJV	3.49195	2.7698	0.967286	2.86347	0.00419023	0.0278778
ENSG00000285966	50.6458	2.76659	0.630037	4.39116	1.12749e-05	0.000442449
LTB	3.71116	2.76578	1.18399	2.33598	0.0194923	0.0779442
ENSG00000241456	6.13964	2.76363	1.02737	2.69	0.00714528	0.0400044
SLC30A2	1.50252	2.76228	2.03854	1.35503	0.175407	0.338905
ENSG00000285938	3.18521	2.76148	1.4755	1.87156	0.0612681	0.169785
ENSG00000227076	57.665	2.76129	0.446451	6.18499	6.21064e-10	2.93983e-07
ENSG00000275888	2.62123	2.76044	1.03932	2.65599	0.00790748	0.042995
ENSG00000225058	0.675016	2.75577	3.04274	0.905689	0.365101	NA
SPIB	0.668632	2.75358	1.9223	1.43244	0.152019	NA
ENSG00000267077	0.673805	2.74992	2.5283	1.08765	0.276748	NA
LUCAT1	1508.64	2.749	0.650072	4.22877	2.34972e-05	0.000752689
AATK	118.609	2.74651	0.641105	4.28403	1.83539e-05	0.000636268
ENSG00000265656	0.663355	2.74644	3.04299	0.902547	0.366766	NA
LINC02336	6.74828	2.74628	1.60994	1.70583	NA	NA
DBX2-AS1	6.14911	2.74514	0.864517	3.17534	0.0014966	0.0140126
KCNJ15	3068.24	2.74217	0.7262	3.77605	0.000159332	0.00301651
PRXL2B	1.00064	2.74201	1.65422	1.65759	0.0974008	NA
ENSG00000187185	13.8263	2.74135	1.35738	2.01959	0.0434257	0.134571
TPI1	44.8164	2.74019	0.448863	6.10474	1.02967e-09	4.34182e-07
ENSG00000288762	5.60278	2.73956	1.0548	2.59724	0.00939774	0.0481663
ENSG00000256915	1.02503	2.7395	1.42294	1.92524	0.054199	NA
LRRC4	0.668449	2.73881	2.48114	1.10385	0.269658	NA
LINC02017	2.25423	2.73514	1.66439	1.64333	0.100314	0.2338
ENSG00000256357	26.4999	2.73308	0.887308	3.08019	0.00206866	0.0172909
SLC4A11	8.0932	2.73003	0.755618	3.61297	0.000302707	0.00468979
ENSG00000288054	1.98039	2.72995	1.44526	1.8889	0.0589056	0.165415
CATIP-AS1	1.89726	2.72802	1.75629	1.55329	0.120355	0.263501
ENSG00000290008	160.877	2.72699	0.708823	3.84722	0.000119468	0.00247163
ENSG00000255202	89.2725	2.72623	0.672561	4.05351	5.04557e-05	0.00129587
LINC00645	1.41781	2.7261	2.51719	1.08299	0.278812	0.460753
ENSG00000289541	135.423	2.72506	0.767998	3.54826	0.000387787	0.00556188
PTPRN	6.64739	2.7232	1.05043	2.59245	0.00952959	0.0485793
ENSG00000273176	0.65991	2.72191	2.53091	1.07547	0.282166	NA
PYCARD-AS1	0.662277	2.72018	1.96462	1.38458	0.16618	NA
LINC03025	0.65723	2.71655	2.54931	1.0656	0.286603	NA
VSTM2L	160.375	2.71395	0.749954	3.61882	NA	NA
LINC02481	1.49296	2.71365	1.2844	2.11278	0.0346196	0.114995
DMRT2	0.649734	2.71337	3.04391	0.891409	0.37271	NA
TBC1D3I	0.649734	2.71337	3.04391	0.891409	0.37271	NA
MSC	3.52556	2.71225	1.04865	2.58641	0.00969817	0.0491851
ENSG00000229271	15.1843	2.71071	1.05522	2.56886	0.0102032	0.0509493
ENSG00000258256	0.65307	2.71024	3.044	0.890356	0.373275	NA
PRAMENP	0.642499	2.70963	2.52929	1.0713	0.284034	NA
PANX2	12.4659	2.70884	0.725567	3.73341	0.000188906	0.00338571
ENSG00000215014	0.652298	2.70673	2.49642	1.08425	0.278256	NA
UPP2-IT1	0.978385	2.70488	2.56956	1.05266	0.292495	NA
FCRLB	0.650881	2.70327	2.53216	1.06758	0.285712	NA
NAGS	0.967671	2.70136	1.3595	1.98702	0.0469203	NA
LINC01970	4.80037	2.69939	1.02677	2.62901	0.00856342	0.0453535
OLR1	125.656	2.69935	0.843691	3.19946	0.00137688	0.0132335
ONECUT1	7.35039	2.69861	1.10978	2.43166	0.0150297	0.0652264
ENSG00000259967	0.650583	2.69796	1.96255	1.37472	0.169218	NA
ENSG00000253168	1.02998	2.69713	1.64293	1.64166	0.100661	NA
IL23A	3.59093	2.69569	1.0735	2.51111	0.0120352	0.0565937
SLC6A20	41.1453	2.69561	1.11685	2.41358	0.0157966	0.0676804
ASB11	1.47843	2.69307	1.1323	2.3784	0.0173879	0.0720237
FGFR4	1.94271	2.69164	1.04252	2.58186	0.00982707	0.0497184
CLLU1-AS1	0.643856	2.69146	3.04453	0.884033	0.376679	NA
ENSG00000287114	0.643611	2.69101	3.04454	0.88388	0.376761	NA
ENSG00000239906	0.647584	2.69085	2.01591	1.33481	0.181938	NA
ENSG00000273149	0.641667	2.68687	3.04466	0.882486	0.377514	NA
C15orf48	38.6701	2.68677	0.747791	3.59294	0.000326966	0.00497139
DHCR24-DT	0.644085	2.68607	2.00146	1.34206	0.179578	NA
ADGRE2	499.778	2.68582	0.594809	4.51543	6.31879e-06	0.000293091
ENSG00000287926	1.94703	2.68262	1.12918	2.37571	0.0175152	0.0723829
SMOX	888.436	2.68242	0.617876	4.34135	1.41612e-05	0.000526745
CFAP58-DT	0.960787	2.67689	1.67289	1.60016	0.109563	NA
LINC02141	14.025	2.67628	1.28845	2.07714	NA	NA
LINC01942	1.40505	2.6755	1.81251	1.47613	0.139909	0.291822
LINC02571	2.15449	2.67511	1.52794	1.75079	0.0799822	0.201756
ENSG00000261793	0.636065	2.67498	3.045	0.878484	0.379681	NA
ENSG00000268566	0.636065	2.67498	3.045	0.878484	0.379681	NA
APOC4-APOC2	0.636065	2.67498	3.045	0.878484	0.379681	NA
MIR210HG	0.980742	2.67458	1.21521	2.20092	0.0277415	NA
ENSG00000224715	1.41217	2.67059	1.2257	2.17884	0.0293439	0.103258
ENSG00000285744	5827.07	2.66824	0.614265	4.3438	1.40041e-05	0.000522916
ENSG00000256802	0.950007	2.66736	2.15115	1.23997	0.214986	NA
LIME1	0.634115	2.66649	2.49806	1.06742	0.28578	NA
MEFV	67.3047	2.6662	0.750171	3.55412	0.000379247	0.00548007
SCNN1G	91.5022	2.66491	1.0385	2.56611	0.0102847	0.0511524
SAPCD2	0.631265	2.6638	2.6107	1.02034	0.307568	NA
PIK3R5-DT	0.635565	2.66197	1.64988	1.61343	0.10665	NA
LEFTY2	5.84149	2.66105	0.9751	2.72901	0.00635256	0.036869
IL2RG	6.3139	2.65983	0.672914	3.9527	7.72741e-05	0.00182128
C2CD4A	1.93222	2.65949	1.46142	1.81979	0.0687903	0.183673
TNFRSF14-AS1	3.0205	2.6587	1.35068	1.96842	0.0490202	0.145884
ENSG00000286839	0.629489	2.65866	2.55462	1.04073	0.298003	NA
ARL4D	1.40886	2.65655	1.316	2.01865	0.0435235	0.134668
LBP	54.2192	2.65544	1.03004	2.57801	0.00993714	0.0500575
GPS1	2.53118	2.64612	0.996264	2.65605	0.00790625	0.042995
ENSG00000232680	0.624214	2.64605	2.07217	1.27694	0.201622	NA
HK2	544.03	2.64087	0.584086	4.52138	6.14377e-06	0.000287851
TRIB1	447.75	2.6394	0.535029	4.93319	8.0898e-07	6.72468e-05
FGF8	1.99407	2.63473	1.2815	2.05596	0.039786	0.126729
ENSG00000249171	2.9921	2.63376	1.67307	1.5742	0.11544	0.256506
MMP9	3.66573	2.63318	1.13719	2.31551	0.020585	0.0811062
KLC2-AS1	0.93624	2.63147	1.47832	1.78004	0.0750686	NA
ENSG00000290563	30.3155	2.6312	0.787928	3.33938	0.000839641	0.00952223
B3GNT7	2.04268	2.62909	1.32782	1.98001	0.0477029	0.143121
PEAK3	7.02239	2.62857	1.11784	2.35147	0.0186992	0.0758301
ENSG00000272911	1.8791	2.62387	1.07874	2.43235	0.0150013	0.0651509
SHH	5.79519	2.62213	1.53217	1.71138	0.0870115	0.213125
ENSG00000286780	14.5667	2.62079	0.996053	2.63118	0.00850891	0.0451886
RELT	359.985	2.62075	0.500084	5.24061	1.60048e-07	1.94341e-05
IGF2-AS	2.03816	2.62062	1.31598	1.99139	0.0464381	0.140508
ENSG00000253235	57.7008	2.61939	0.709579	3.69147	0.000222964	0.00380391
LCN12	0.920518	2.6169	1.4216	1.84082	0.0656484	NA
VWA5B1	3.48985	2.61556	1.8214	1.43602	0.150998	0.306973
ENSG00000276170	0.608766	2.61428	1.99568	1.30997	0.190206	NA
CHAC1	2.67316	2.61245	1.52901	1.70859	0.0875269	0.213827
ENSG00000287828	0.611088	2.6084	3.04696	0.856068	0.39196	NA
ENSG00000237250	0.611088	2.6084	3.04696	0.856068	0.39196	NA
LINC03034	3.95075	2.60544	0.92376	2.82047	0.00479532	0.0305782
PLEK	3630.07	2.60313	0.711782	3.6572	0.000254986	0.00418516
APOB	22.5223	2.60133	1.34503	1.93404	NA	NA
LINC02309	0.60671	2.59864	3.04725	0.852783	0.39378	NA
ENSG00000286082	0.60671	2.59864	3.04725	0.852783	0.39378	NA
ENSG00000287972	16.2695	2.59703	1.19058	2.18132	NA	NA
CARD9	12.8318	2.59689	0.667494	3.89051	0.000100035	0.00218662
ENSG00000259223	0.943892	2.5954	2.51227	1.03309	0.301562	NA
RAC2	196.138	2.59445	0.545655	4.75474	1.98705e-06	0.000127199
ENSG00000261036	6.50005	2.59358	0.854837	3.03401	0.00241327	0.0191411
ENSG00000290937	383.568	2.59356	0.689993	3.75882	0.000170714	0.00316736
ENSG00000284954	0.596992	2.59116	1.95238	1.32718	0.184451	NA
ENSG00000254639	1.41458	2.58815	1.18826	2.17811	0.0293982	0.103413
XGY2	0.938373	2.58746	2.53078	1.0224	0.306592	NA
ENSG00000291167	1.36703	2.58668	1.16838	2.21391	0.0268352	0.0974421
SBSN	0.600538	2.58473	3.04768	0.848099	0.396383	NA
FBXL6	0.595807	2.58461	1.95062	1.32502	0.185164	NA
ENSG00000260834	0.600143	2.5839	3.0477	0.847819	0.396539	NA
BEST4	0.883315	2.58369	1.63502	1.58023	0.114055	NA
ENSG00000272849	9.79706	2.58306	0.734644	3.51607	0.000437989	0.00605715
LINC01303	45.692	2.58177	0.692181	3.7299	0.000191552	0.00341434
TPBG	1.37248	2.57956	1.62112	1.59122	0.111561	0.250612
WWC1	579.38	2.5773	1.06923	2.41043	0.0159336	0.0680174
TGM3	8.52581	2.5766	0.896858	2.87292	0.00406702	0.027245
IFITM1	34.1512	2.5745	0.564491	4.56074	5.09736e-06	0.000249405
ENSG00000287225	4.44818	2.57421	0.900978	2.85713	0.00427489	0.0282943
ENSG00000249309	74.5163	2.57199	0.702902	3.65909	0.00025311	0.00416913
ENSG00000236393	23.2596	2.56948	0.803779	3.19675	0.00138984	0.0133134
COL27A1	5559.65	2.56849	0.48826	5.2605	1.43663e-07	1.80099e-05
ENSG00000267665	1.75781	2.56827	1.22827	2.09096	0.0365319	0.119289
PFKFB4	738.315	2.56706	0.613384	4.18507	2.85076e-05	0.000863118
LINC01868	0.592679	2.56695	3.04822	0.842114	0.399724	NA
AEBP1	110.244	2.5668	0.544125	4.71729	2.39005e-06	0.000146641
DUSP7	7.74423	2.56619	0.609759	4.20854	2.57027e-05	0.000798839
TBC1D3	0.593971	2.56549	2.52817	1.01476	0.310219	NA
CASP5	119.288	2.56442	0.638949	4.01349	5.9827e-05	0.00148397
MARVELD3	5.61051	2.56432	1.13752	2.2543	0.024177	0.0907449
CXCL1	47.8929	2.56174	0.786418	3.25748	0.00112408	0.0116227
ENSG00000267001	112.465	2.56023	0.329103	7.77944	7.28487e-15	4.22377e-11
RDH10-AS1	62.4246	2.56021	0.734326	3.48648	0.000489426	0.00655734
HES2	2.67261	2.55984	1.4578	1.75596	0.0790956	0.20037
STEAP1	96.5674	2.55876	0.657677	3.8906	9.99971e-05	0.00218662
CFHR1	0.920814	2.55765	1.61396	1.58471	0.113033	NA
SERPINB1	579.517	2.5558	0.601863	4.24648	2.1716e-05	0.000715394
ENSG00000257726	0.587718	2.5554	3.04858	0.838225	0.401904	NA
EGR2	9.64811	2.55493	0.571408	4.47128	7.77533e-06	0.000338958
ACSL1	9821.36	2.55351	0.606756	4.20847	2.57108e-05	0.000798839
LINC02016	5.25873	2.55319	1.44645	1.76514	0.0775407	0.197931
TRPA1	5.3444	2.54996	1.08298	2.35457	0.0185443	0.0754031
SLC25A22	9.39408	2.54874	0.607582	4.19489	2.73e-05	0.00082872
SULT1A1	1.2626	2.54782	1.18837	2.14395	0.0320366	NA
MRAP	0.871016	2.54468	1.58271	1.6078	0.107879	NA
DEPP1	217.402	2.54384	0.582669	4.36583	1.2664e-05	0.000484659
MIP	1.3528	2.54187	1.51201	1.68111	0.0927412	0.222656
SECTM1	31.8507	2.53894	0.416773	6.09189	1.11586e-09	4.62124e-07
EMC4	1.34181	2.53548	1.28895	1.9671	0.0491721	NA
HCG14	0.578962	2.53519	3.04922	0.831422	0.405735	NA
LINC00511	606.567	2.53296	0.619379	4.08952	4.32272e-05	0.00116302
BACE2-IT1	4.99952	2.53045	0.778168	3.2518	0.00114677	0.0117219
TJP3	11.9604	2.52913	1.4801	1.70875	0.0874969	0.213783
ATP6V0B	1.26917	2.5269	1.4276	1.77004	0.0767211	NA
IFI30	47.255	2.52662	0.598299	4.223	2.41067e-05	0.000764818
COPS6	1.76127	2.52297	1.0917	2.31105	0.02083	0.0817271
IL10	28.4844	2.5215	0.862044	2.92503	0.00344425	0.024398
ENSG00000269353	1.31862	2.52112	2.65028	0.951264	0.34147	NA
LEMD1	29.0554	2.52092	1.07867	2.33706	0.0194363	0.0777934
SRGN	3498.8	2.51718	0.598815	4.2036	2.627e-05	0.000804828
ENSG00000267198	1.63964	2.51701	1.62068	1.55306	0.12041	0.263597
ARMS2	0.572385	2.51557	2.58112	0.974606	0.329756	NA
LINC01104	3.58722	2.51437	1.16908	2.15072	0.0314983	0.108451
CXCL2	90.0288	2.51431	0.614391	4.09235	4.27016e-05	0.00115829
ENSG00000223446	0.897133	2.51414	2.02145	1.24373	0.213598	NA
DIRAS1	1.26555	2.514	1.4398	1.74608	0.0807976	NA
ENSG00000231083	9.59114	2.51109	0.828984	3.02912	0.00245266	0.0193543
FHIP1A-DT	0.853082	2.51024	1.6373	1.53316	0.125236	NA
SGPP2	685.313	2.50667	0.774214	3.23769	0.001205	0.0121032
TMEM208	0.896001	2.5057	1.46759	1.70736	0.0877551	NA
CXCR1	31.5845	2.50395	0.769862	3.25246	0.0011441	0.0117158
TMEM95	1.26828	2.50215	1.81953	1.37516	0.169081	NA
MMP11	12.2566	2.50088	0.54618	4.57886	4.67515e-06	0.000235197
SOST	0.564347	2.50065	3.05032	0.819797	0.412332	NA
ENSG00000231892	1.24647	2.49702	1.75416	1.42348	0.154596	NA
RNF223	0.562158	2.49545	3.05049	0.818049	0.413329	NA
LCN6	3.43939	2.49476	0.862262	2.89327	0.00381254	0.0261676
MRPL55	0.554964	2.49272	2.49731	0.998164	0.3182	NA
FXYD3	5.28886	2.49189	1.42112	1.75347	0.0795211	0.200943
SUSD2	2.38231	2.491	1.03232	2.41302	0.015821	0.0677602
CES1P1	44.5136	2.49081	1.79855	1.3849	0.166083	0.326866
FAM72C	1.2298	2.48976	1.29329	1.92514	0.0542122	NA
PADI4	103.993	2.48764	0.792388	3.13942	0.00169281	0.0151992
SH2B2	404.381	2.48708	0.521162	4.77219	1.82234e-06	0.000120753
ENSG00000259268	0.890798	2.48689	1.48336	1.67653	0.0936342	NA
ATAD3C	14.21	2.48565	0.762998	3.25774	0.00112303	0.0116201
VDR	734.391	2.48418	0.607657	4.08812	4.34879e-05	0.00116492
ODF3B	4.0476	2.48415	0.965323	2.57339	0.0100708	0.0504674
ENSG00000285882	103.3	2.4832	1.30958	1.89619	NA	NA
LINC02839	0.556557	2.48199	3.05093	0.81352	0.41592	NA
ENSG00000258843	0.556557	2.48199	3.05093	0.81352	0.41592	NA
LYPD3	0.556557	2.48199	3.05093	0.81352	0.41592	NA
ENSG00000290060	4.21738	2.48193	1.36166	1.82272	NA	NA
PRSS22	17.4521	2.48167	1.26108	1.96789	0.0490803	0.145988
TNFAIP3	1076.31	2.48067	0.582768	4.25669	2.07471e-05	0.000692327
ENSG00000287620	3.11751	2.4793	1.08463	2.28585	0.0222628	0.0855261
LINC02255	2.18734	2.47915	1.31417	1.88649	0.0592295	0.1659
LILRB2	43.178	2.4764	0.59544	4.15895	3.19721e-05	0.000935052
F5	237.169	2.47539	0.706286	3.5048	0.000456944	0.00625957
SEMA3B-AS1	0.843606	2.47453	1.73749	1.4242	0.154389	NA
SULT1A3	0.865624	2.47366	1.64827	1.50076	0.133418	NA
TMEM71	1355.2	2.47334	0.692543	3.57139	0.000355089	0.00524496
LINC00677	1.86054	2.47308	1.23198	2.0074	0.0447069	0.136825
FTH1	1570.67	2.47282	0.514303	4.8081	1.52374e-06	0.000105144
BCAS1	192.287	2.46933	0.728603	3.38913	0.000701148	0.00846093
LMAN1L	1.27126	2.46912	1.67651	1.47277	0.140812	NA
ENSG00000289525	26.3652	2.46827	0.831022	2.97016	0.00297648	0.0222367
LINC02505	0.550666	2.46683	3.05143	0.808417	0.41885	NA
ENSG00000253659	2.91247	2.46591	1.45366	1.69634	0.0898212	0.217491
ENSG00000259038	0.552496	2.46589	2.02751	1.21622	0.223903	NA
CASS4	853.4	2.46317	0.700125	3.51818	0.000434512	0.00602427
GPX4	4.60687	2.4623	0.706361	3.4859	0.000490484	0.00656717
ENSG00000288932	560.757	2.46186	0.736296	3.34358	0.000827059	0.00942819
PHPT1	4.61715	2.4607	0.682565	3.60507	0.000312066	0.00479867
ENSG00000258504	3.01568	2.46058	0.880245	2.79533	0.0051846	0.0322018
KIR3DL2	0.86411	2.46018	1.66607	1.47663	0.139774	NA
UGT2B17	1.20622	2.45791	3.02821	0.81167	0.416981	NA
CPXM1	65.8211	2.45697	0.628247	3.91083	9.19794e-05	0.00205906
MYO1G	42.8274	2.45404	0.613915	3.99737	6.40512e-05	0.00156696
FBXW5	15.0672	2.45272	0.506513	4.84237	1.28299e-06	9.32761e-05
WDR54	2.17214	2.45041	1.02929	2.38067	0.0172813	0.0718002
ARG1	18.8236	2.45031	0.95653	2.56167	0.010417	0.0515739
ENSG00000280758	0.545032	2.44975	2.02672	1.20873	0.226768	NA
CHI3L2	49.692	2.4496	0.709467	3.45274	0.000554921	0.00713004
TFCP2L1	453.769	2.4484	0.853731	2.86788	0.00413227	0.0275865
CHCHD10	4.86653	2.44748	0.735917	3.32576	0.000881783	0.0098036
DAZL	26.3936	2.44554	0.935782	2.61337	0.00896548	0.0467269
SMIM1	0.542517	2.44442	2.08055	1.1749	0.240037	NA
SLC25A11	0.820611	2.4437	2.53918	0.962397	0.33585	NA
ENSG00000230387	1.23048	2.4423	1.44506	1.6901	0.0910083	NA
ENSG00000266120	0.540115	2.44079	2.58911	0.942711	0.345829	NA
ENSG00000286259	1.24774	2.44009	1.75561	1.38988	0.164564	NA
SLC6A8	11.3141	2.43946	0.641664	3.80177	0.000143666	0.00280227
ENSG00000289576	52.7673	2.43863	0.701414	3.47673	0.000507571	0.00672278
TMEM45B	109.057	2.43862	0.844107	2.889	0.00386469	0.0264562
TNIP3	94.6282	2.43854	0.68525	3.55862	0.000372812	0.00540729
LINC02430	0.814015	2.43634	2.08808	1.16679	0.243297	NA
ENSG00000275202	2.93054	2.4342	0.875891	2.77911	0.00545081	0.0333286
ENSG00000259152	0.824482	2.434	2.56171	0.950148	0.342037	NA
LINC00243	141.109	2.43195	0.577936	4.20799	2.57648e-05	0.000798839
ENSG00000232325	4.61447	2.43159	1.01159	2.40374	0.0162284	0.0689575
LINC01132	3.24301	2.42944	1.22851	1.97755	0.0479791	0.143708
ENSG00000272438	18.5763	2.42915	0.733433	3.31203	0.000926224	0.0101469
ENSG00000266106	0.534611	2.42758	3.05275	0.795213	0.42649	NA
LINC02399	0.528007	2.42721	2.55541	0.949835	0.342196	NA
IL6R-AS1	0.535614	2.42714	2.53901	0.955939	0.339103	NA
TEDC2	0.535676	2.42602	1.46148	1.65998	0.096919	NA
PIP	3.77479	2.42455	1.56251	1.5517	0.120733	0.26413
ARHGEF16	11.6331	2.41802	0.858801	2.81558	0.00486893	0.0308739
TMEM235	0.81315	2.41767	2.06766	1.16928	0.24229	NA
PKMYT1	6.31292	2.41661	0.655429	3.68707	0.000226855	0.00384031
ENSG00000255328	8.60239	2.41616	0.710578	3.40027	0.000673189	0.00822581
TNFSF14	17.7963	2.41615	0.610907	3.95502	7.65286e-05	0.00180923
LINC01433	42.8099	2.41603	0.679662	3.55476	0.000378331	0.00547023
ENSG00000254400	0.52981	2.416	2.59189	0.932139	0.351265	NA
LINC01602	4.10252	2.41593	1.44161	1.67586	0.0937662	0.224092
ENSG00000231705	1.67273	2.41456	1.46408	1.6492	0.099106	0.232427
ENSG00000204003	71.8808	2.41199	0.684326	3.52462	0.000424093	0.00592504
LMF2	8.78368	2.40755	0.583324	4.1273	3.67053e-05	0.0010293
ENSG00000253652	0.527333	2.407	2.59172	0.928725	0.353032	NA
VSTM1	6.22338	2.40636	1.36003	1.76934	0.0768366	0.196874
ALG1L2	34.8948	2.40511	0.719548	3.34252	0.000830201	0.00944287
CAMTA2-AS1	0.525274	2.40459	2.02428	1.18788	0.234882	NA
ARFRP1	27.4357	2.40378	0.485027	4.95597	7.19706e-07	6.32251e-05
COL7A1	661.393	2.40311	0.652445	3.68324	0.000230292	0.00388715
LINC01050	43.6956	2.40152	0.948537	2.53181	0.0113475	0.0545093
TNFRSF10C	517.984	2.40122	0.660628	3.63476	0.000278236	0.004438
ENSG00000231102	0.524819	2.40092	3.05366	0.786243	0.431725	NA
ENSG00000284956	565.023	2.39975	0.633702	3.78688	0.000152551	0.00291911
ENSG00000258989	3084.99	2.39828	0.687141	3.49024	NA	NA
NPTX2	51.1103	2.3965	0.627097	3.82158	0.0001326	0.00264533
IL21R-AS1	1.603	2.39585	1.19661	2.0022	0.045263	0.138105
C14orf180	1.15585	2.39562	1.47059	1.62902	0.103308	NA
ENSG00000229313	0.80485	2.395	2.07061	1.15666	0.24741	NA
ENSG00000268240	6.54572	2.39481	1.14659	2.08864	0.0367402	0.119624
ALDH1L1	26.4509	2.39453	0.896026	2.67239	0.00753126	0.0415887
AATBC	5.99059	2.39418	0.794332	3.01409	0.00257755	0.0200651
ENSG00000287216	116.713	2.39402	0.760937	3.14614	0.00165439	0.0149295
RDH10	3664.12	2.39138	0.565551	4.2284	2.35362e-05	0.000752899
ABHD11	2.93488	2.38777	0.894878	2.66826	0.00762454	0.0419522
ENSG00000227527	0.784387	2.38668	1.63747	1.45754	0.144969	NA
TRABD	86.3935	2.38536	0.365794	6.52106	6.9811e-11	5.9965e-08
LCP2	5056.05	2.38529	0.659112	3.61895	0.000295799	0.00462325
SLA	3398.67	2.38425	0.615089	3.87627	0.000106072	0.00227358
ETV3L	0.52379	2.38424	3.05425	0.780631	0.435019	NA
LINC02426	0.52379	2.38424	3.05425	0.780631	0.435019	NA
ENSG00000261253	0.52379	2.38424	3.05425	0.780631	0.435019	NA
SLC7A5	278.322	2.38339	0.587846	4.05445	5.0252e-05	0.0012935
PLA2G4F	0.798907	2.38098	1.79563	1.32598	0.184845	NA
C11orf91	38.2143	2.38017	0.632675	3.76208	0.000168508	0.00315007
COASY	3.27861	2.37976	0.780908	3.04742	0.00230814	0.0185676
ENSG00000287765	1.46749	2.37561	2.04457	1.16191	0.24527	0.424311
LAMA4-AS1	32.259	2.37375	0.646982	3.66895	0.000243549	0.00405193
PTOV1-AS2	48.3655	2.37355	0.338571	7.0105	2.37474e-12	4.23653e-09
ENSG00000287105	0.519412	2.37296	3.05464	0.776838	0.437254	NA
TEDC1	26.2558	2.37264	0.469621	5.05224	4.36661e-07	4.2196e-05
TMEM52B	3.45223	2.37251	1.22432	1.93781	0.0526459	0.153851
ENSG00000286480	35.2043	2.37031	0.817277	2.90025	0.00372861	0.02579
NIHCOLE	26.3556	2.3703	0.964775	2.45684	NA	NA
ENSG00000260861	905.638	2.36913	0.743329	3.18719	0.00143663	0.0136215
POC1B-GALNT4	22.8599	2.36592	0.628146	3.76652	0.000165541	0.00310909
HS3ST4	169.928	2.36509	1.27984	1.84795	NA	NA
STAR	0.516	2.36402	3.05496	0.77383	0.439031	NA
ENSG00000289701	27.3382	2.36313	0.629203	3.75574	0.000172829	0.00319128
ENSG00000291270	51.7608	2.36208	1.96426	1.20253	0.229158	0.405481
ENSG00000259605	1.64715	2.36188	1.5264	1.54735	0.121778	0.265515
C6orf132	86.8479	2.36163	0.51025	4.62837	3.68551e-06	0.000200644
ENSG00000261396	0.795187	2.36125	1.40555	1.67994	0.0929684	NA
SIK1	7.51842	2.36124	0.533925	4.42241	9.76038e-06	0.00039436
WNT7B	1.13764	2.35968	1.63903	1.43968	0.149958	NA
ENSG00000259762	7.24119	2.35943	0.642484	3.67235	0.000240329	0.00400987
ENSG00000287346	2.8184	2.35585	0.976741	2.41195	0.0158675	0.0678795
ENSG00000267682	3.78346	2.35568	0.735561	3.20256	0.00136212	0.0131399
ENSG00000281613	41.629	2.35518	0.636642	3.69938	0.000216126	0.00371565
BRICD5	1.19188	2.35471	1.23223	1.91094	0.0560129	NA
ENSG00000231881	0.784556	2.35408	1.73456	1.35716	0.174729	NA
ANKS4B	0.505667	2.3517	2.54607	0.923659	0.355664	NA
SORD2P	57.5291	2.3504	0.672338	3.49585	0.000472548	0.006394
EHF	375.524	2.35027	1.42975	1.64383	0.100211	0.233742
BIRC3	258.51	2.3471	0.610437	3.84494	0.00012058	0.00249019
LITAF	4215.75	2.34457	0.54818	4.27701	1.89419e-05	0.000646992
ENSG00000286286	0.508684	2.34454	3.05566	0.767278	0.442916	NA
PPBP	0.50821	2.34355	3.05569	0.766947	0.443113	NA
LGALS17A	2.22884	2.34312	1.60065	1.46386	0.143232	0.296565
CDK3	11.1343	2.3427	0.519001	4.51386	6.36568e-06	0.000294104
FASN	76.3227	2.34249	0.439856	5.32558	1.00631e-07	1.40354e-05
ENSG00000286256	7.99504	2.34169	1.12342	2.08443	0.037121	0.120529
ISYNA1	0.815023	2.34158	1.28632	1.82037	0.0687026	NA
PELATON	93.9221	2.3415	0.667815	3.5062	0.000454545	0.00623038
ACTG1	26.1362	2.34115	0.427512	5.47622	4.34511e-08	7.46458e-06
SCX	2.60031	2.34084	1.68594	1.38845	0.164999	0.325595
ENSG00000287037	7.04115	2.33848	1.34168	1.74296	0.0813409	0.204008
C3	338.038	2.33555	0.497474	4.69481	2.66854e-06	0.000159097
IL22RA2	0.506495	2.3354	2.66757	0.875479	0.381313	NA
ENSG00000254246	0.497877	2.33188	2.58659	0.901529	0.367307	NA
ENSG00000265282	0.497877	2.33188	2.58659	0.901529	0.367307	NA
CHGA	2.25278	2.33177	1.50449	1.54987	0.121173	0.264718
CEACAM16	1.15168	2.33135	1.60127	1.45594	0.14541	NA
LINC01729	5.45572	2.32966	0.847458	2.749	0.00597782	0.0353944
UCN2	39.3339	2.32859	0.923357	2.52187	0.0116733	0.0555565
ENSG00000253339	0.503832	2.32801	2.58388	0.900974	0.367602	NA
WDR24	4.97363	2.32769	0.834129	2.79057	0.00526154	0.0325228
ENSG00000232306	18.1499	2.3275	1.32322	1.75897	0.0785825	0.199615
GMPPB	3.2924	2.32682	0.88285	2.63558	0.00839948	0.0447818
TNFAIP2	327.686	2.32625	0.506814	4.58995	4.43359e-06	0.000226544
ENSG00000287575	44.5466	2.32505	0.526051	4.41982	9.87812e-06	0.000398423
SLC26A9	0.500419	2.32284	3.05645	0.759981	0.447266	NA
ENSG00000230647	91.6854	2.32147	0.78293	2.96511	0.00302579	0.0224414
INAVA	13.8736	2.31998	1.00596	2.30623	0.0210979	0.0824295
ENSG00000290062	4.6091	2.31928	1.05015	2.20852	0.0272079	0.0982569
ENSG00000254409	2208.24	2.31928	0.422522	5.48913	4.03911e-08	7.15076e-06
LINC02218	34.3464	2.31807	0.733978	3.15824	0.00158728	0.0145387
CPNE7	24.0208	2.31807	0.989908	2.3417	0.0191959	0.077143
SLC26A4	161.359	2.31731	0.720633	3.21566	0.00130144	0.0127462
B3GNT3	20.5723	2.31698	1.3029	1.77833	0.0753504	0.194537
VWA1	18.1801	2.31502	0.662581	3.49394	0.000475941	0.00641271
NINJ1	256.569	2.31479	0.437387	5.29232	1.20774e-07	1.60057e-05
LINC02087	0.802077	2.31375	2.6385	0.876919	0.38053	NA
ENSG00000289856	0.500745	2.31201	2.0602	1.12223	0.261766	NA
ENSG00000286226	0.76044	2.30912	1.42662	1.61859	0.105535	NA
GLUL	366.611	2.30858	0.5295	4.35993	1.30105e-05	0.000492586
MNX1-AS1	0.807884	2.30763	1.59755	1.44447	0.148605	NA
LINC02539	6.75364	2.30608	1.14628	2.0118	0.0442415	0.136027
MEGF11	48.9034	2.30368	0.662815	3.4756	0.000509707	0.00674336
C11orf16	0.492629	2.30187	3.05722	0.752929	0.451492	NA
TRPT1	1.16858	2.30146	1.33821	1.7198	0.0854686	NA
ENSG00000222043	2.55764	2.30092	1.03194	2.2297	0.0257672	0.0949163
MT1E	5.68232	2.29987	0.899282	2.55745	0.0105443	0.0519796
MYPN	36.8974	2.29911	1.1567	1.98765	0.0468505	0.14146
FARS2-AS1	2.63823	2.29911	1.80079	1.27672	0.201701	0.37111
RPS6KB2-AS1	3.11014	2.29772	1.24725	1.84223	0.0654415	0.177906
ENSG00000258232	0.785677	2.29653	1.77366	1.2948	0.19539	NA
PRRT4	1.13515	2.29611	1.50201	1.52869	0.126341	NA
ENSG00000259418	5.47403	2.29501	1.12732	2.0358	0.0417702	0.131151
HIVEP2-DT	82.3877	2.2941	0.538689	4.25866	2.05653e-05	0.000689234
ENSG00000288731	0.49044	2.29382	2.67315	0.858096	0.390839	NA
ENSG00000285940	132.237	2.29326	0.543969	4.2158	2.4889e-05	0.000780034
OBP2A	0.490195	2.29297	2.62503	0.873502	0.382389	NA
MAFF	194.162	2.29171	0.377666	6.06809	1.29443e-09	4.85201e-07
RORC	36.5098	2.29142	1.11866	2.04836	0.0405244	0.128482
SLC39A14	2996.8	2.29053	0.484992	4.72282	2.326e-06	0.000145024
CHRNB1	0.477971	2.29038	2.01844	1.13473	0.256488	NA
GRIN3B	0.798169	2.29021	1.68618	1.35822	0.174392	NA
HTRA3	513.607	2.28815	0.528789	4.32715	1.51049e-05	0.000549079
ENSG00000285613	0.782185	2.28653	2.56994	0.889723	0.373615	NA
SLC46A2	30.3405	2.28634	0.733726	3.11607	0.00183276	0.0159495
FAM209B	0.804192	2.28555	2.13296	1.07154	0.283926	NA
NLRP12	72.0714	2.28522	0.658348	3.47115	0.000518237	0.00682895
FOSL1	71.2653	2.28265	0.676244	3.37549	0.000736853	0.0087457
ODAM	0.484839	2.28064	3.05801	0.745792	0.455793	NA
ENSG00000287644	0.484839	2.28064	3.05801	0.745792	0.455793	NA
CLEC4D	46.3811	2.28037	0.793739	2.87295	0.00406657	0.027245
CYP2D6	0.485395	2.28024	2.67491	0.852453	0.393963	NA
LST1	0.486053	2.27984	2.67412	0.852559	0.393904	NA
ENSG00000286546	30.981	2.27923	1.20765	1.88732	0.0591175	0.165742
HEPACAM	0.78772	2.27772	2.06326	1.10394	0.269618	NA
ZNF878	3.47087	2.27733	0.973017	2.34048	0.019259	0.0773162
ENSG00000285939	26.9118	2.27675	0.930947	2.44563	NA	NA
CCDC188	0.764844	2.2749	1.29782	1.75286	0.0796253	NA
ART5	0.482898	2.27368	3.05827	0.743452	0.457208	NA
ENSG00000228037	2.27075	2.27345	1.09171	2.08247	0.0372994	0.120901
LINC02499	2.09221	2.27131	1.72173	1.3192	0.187102	0.353187
TMIGD2	2.9493	2.27079	1.26293	1.79803	0.0721725	0.189389
SNHG7	20.0876	2.27076	0.467158	4.86081	1.16909e-06	8.77461e-05
ENSG00000262115	0.771248	2.26595	1.98593	1.141	0.253868	NA
AMPD2	107.732	2.26592	0.388641	5.83038	5.53019e-09	1.59956e-06
RSPH10B2	1.50146	2.264	1.09504	2.0675	0.038687	0.124201
LINC01992	1.12928	2.26268	1.47767	1.53125	0.125709	NA
CELF4	93.6596	2.26243	0.604132	3.74492	0.000180451	0.00329011
ENSG00000238291	0.480778	2.2603	2.09774	1.07749	0.28126	NA
ENSG00000233230	1.11944	2.26023	1.60298	1.41001	0.158537	NA
FPR1	155.421	2.25963	0.661883	3.41394	0.000640299	0.00793259
ENSG00000227125	1.05754	2.25932	3.03189	0.745186	0.45616	NA
SMIM33	0.477049	2.25914	3.05883	0.738566	0.460171	NA
ENSG00000260381	0.477049	2.25914	3.05883	0.738566	0.460171	NA
ENSG00000260520	0.477049	2.25914	3.05883	0.738566	0.460171	NA
BPIFB2	0.477049	2.25914	3.05883	0.738566	0.460171	NA
CMTM2	4.59048	2.25756	0.91755	2.46042	0.0138775	0.0620327
ENSG00000283684	119.618	2.25646	0.409803	5.50621	3.66635e-08	6.64864e-06
KRT8	172.089	2.25429	0.584879	3.85429	0.000116065	0.00242722
TERT	0.475335	2.25305	2.67862	0.841125	0.400278	NA
SLCO4A1	129.881	2.25278	0.573477	3.92828	8.55556e-05	0.00195874
SPP1	17.8361	2.25185	0.876322	2.56966	0.0101798	0.0508769
BTNL8	217.79	2.25073	0.762344	2.95238	0.00315337	0.0230088
LGALS12	3.37188	2.24783	0.974117	2.30756	0.0210238	0.0822787
MIR548XHG	1.12644	2.24744	2.10891	1.06569	0.286564	NA
LINC02816	3.31516	2.24734	1.06224	2.11567	0.0343726	0.114569
ENSG00000289766	1.81374	2.24672	1.34166	1.67458	0.0940167	0.224486
TSLP	3.00513	2.24645	1.06646	2.10647	0.0351638	0.116289
DYM-AS1	0.734995	2.24631	2.07661	1.08172	0.279375	NA
ENSG00000251139	31.1374	2.24499	1.15909	1.93686	0.052762	0.154127
ENSG00000260052	2.13097	2.24479	1.02517	2.18967	0.0285483	0.101361
EVA1B	2.10651	2.24475	1.10602	2.02958	0.0423993	0.132381
ENSG00000240801	644.154	2.24471	0.650314	3.45174	0.000556987	0.00714534
ENSG00000289344	0.734424	2.24446	2.02731	1.10711	0.268246	NA
TRIM71	6.10632	2.24383	1.02472	2.1897	0.0285461	0.101361
ENSG00000240040	146.116	2.2435	0.615254	3.64647	0.000265873	0.00430896
LINC02321	0.737894	2.24318	1.75568	1.27767	0.201367	NA
CEBPE	0.471696	2.24107	2.63073	0.851881	0.39428	NA
EPS8L1	15.6609	2.24089	1.06198	2.11011	0.0348485	0.115541
ENSG00000289347	17.4418	2.24036	0.766326	2.9235	0.00346117	0.0244879
GCKR	27.0608	2.23917	0.595328	3.76124	0.000169072	0.00315007
LINC01353	7.00748	2.23748	0.814973	2.74546	0.00604255	0.0355863
KDF1	2.76184	2.23682	1.30791	1.71023	0.0872236	0.213385
PIM1	238.062	2.23608	0.358448	6.23822	4.42589e-10	2.3871e-07
TRAF4	36.2255	2.23544	0.485541	4.60402	4.14416e-06	0.000217833
GALNT14	489.825	2.23481	0.660607	3.38296	0.000717087	0.00858336
ENSG00000286533	10320.1	2.23459	0.518694	4.3081	1.64662e-05	0.000588338
ENSG00000265393	6.77528	2.2344	0.692163	3.22814	0.00124598	0.0123491
ENSG00000272742	1.53649	2.23197	2.65837	0.839601	0.401132	0.57844
ENSG00000291273	42.3949	2.22939	0.472574	4.71755	2.38697e-06	0.000146641
ENSG00000236065	3.41251	2.22883	0.91034	2.44835	0.0143511	0.0632057
HAP1	6.27062	2.22823	1.10384	2.01862	0.0435268	0.134668
CORO1A	9.06781	2.22764	0.653233	3.41017	0.000649222	0.00801744
CRYGN	69.2305	2.22756	0.577791	3.85531	0.000115582	0.0024193
KCNK3	651.162	2.22691	0.562675	3.95771	7.56707e-05	0.0017926
RGS16	280.014	2.22607	0.526884	4.22497	2.3897e-05	0.000761289
LINC00587	0.468758	2.2255	1.71751	1.29577	0.195056	NA
RASGEF1B	2750.98	2.22374	0.510719	4.35414	1.33591e-05	0.000500524
CDKN2D	3.34616	2.22324	0.908393	2.44744	0.0143874	0.0632225
HILPDA-AS1	899.448	2.22322	0.430422	5.1652	2.40183e-07	2.73971e-05
INKA1	0.759112	2.22246	1.63458	1.35965	0.173941	NA
ENSG00000290556	20.7325	2.22225	0.539495	4.11912	3.80317e-05	0.00106013
FCGR2A	1904.63	2.22207	0.492017	4.51625	6.29443e-06	0.000293091
TMEM200B	32.8525	2.22189	0.492857	4.50819	6.53838e-06	0.000299089
ENSG00000288776	0.465998	2.21962	1.71697	1.29275	0.196098	NA
ENSG00000259143	3.33417	2.21958	0.860868	2.5783	0.00992869	0.0500383
ENSG00000260719	1.80404	2.21914	1.15113	1.92779	0.0538808	0.156249
AKT1	189.011	2.21753	0.350507	6.32665	2.50545e-10	1.4899e-07
ENSG00000250362	26.4742	2.21504	0.881983	2.51143	0.0120243	0.0565538
SELL	261.619	2.21477	0.638119	3.47077	0.000518968	0.0068347
MCF2L-AS1	1.03362	2.21297	2.06894	1.06962	0.284792	NA
SLCO6A1	3.45459	2.21027	1.68238	1.31378	0.188922	0.355516
PTCRA	1.89525	2.21003	1.17123	1.88693	0.0591696	0.165812
NTNG2	100.991	2.20951	0.455128	4.85469	1.20578e-06	8.96298e-05
SLC17A9	67.2965	2.20864	0.397983	5.54959	2.8634e-08	5.72482e-06
ENSG00000251339	3.13045	2.20796	0.99679	2.21507	0.0267552	0.0972735
RHOH	747.724	2.20777	0.575082	3.83905	0.000123512	0.00252156
FOXF1	7.67103	2.20776	0.980915	2.25071	0.0244037	0.091397
HAL	169.33	2.2074	0.661343	3.33775	0.000844612	0.00956457
ENSG00000225378	2.5142	2.20665	1.28185	1.72146	0.0851673	0.210214
GPR17	0.714762	2.20629	2.02374	1.0902	0.275623	NA
ENSG00000253376	0.737901	2.20556	2.0624	1.06942	0.284883	NA
ENSG00000228863	29.7191	2.20485	0.772117	2.85559	0.00429564	0.028383
HLA-DQA2	0.718194	2.20464	1.68012	1.31219	0.189457	NA
BICDL2	13.4869	2.19821	1.28694	1.70809	0.0876189	0.213902
ENSG00000254789	307.486	2.19819	0.792703	2.77303	0.00555368	0.0337529
LINC02547	1.09644	2.19777	1.6907	1.29992	0.193629	NA
IL19	239.178	2.19702	0.615719	3.56822	0.00035942	0.00528577
ENSG00000286179	1.91474	2.19605	1.21355	1.80961	0.0703569	0.186221
ENSG00000286113	0.455367	2.1958	2.09706	1.04708	0.295061	NA
SPINT1-AS1	6.95235	2.19559	1.10739	1.98267	0.0474048	0.142485
BCKDK	5.05211	2.19501	0.763685	2.87424	0.00405	0.0272058
LINC01700	1.06852	2.19477	1.83102	1.19866	0.23066	NA
SMIM29	4.87732	2.19428	0.812451	2.70082	0.00691692	0.0391739
METRN	7.13578	2.19419	0.558245	3.93051	8.47658e-05	0.00194835
ENSG00000285618	6.60668	2.1928	0.882177	2.48567	0.0129306	0.0591864
EGILA	2.26553	2.19251	1.51547	1.44676	0.147965	0.303091
HHIPL2	7.81221	2.19075	0.677422	3.23395	0.00122092	0.0122103
LINC02908	2.54721	2.18911	1.02396	2.13788	0.0325268	0.110779
SAMSN1-AS1	1.81777	2.18906	1.62983	1.34312	0.179234	0.343735
ELN-AS1	4.60679	2.18873	0.677238	3.23185	0.00122991	0.0122491
ENSG00000255026	2.00945	2.18799	1.10299	1.98369	0.0472904	0.142215
LINC02040	0.453346	2.1879	2.59885	0.841874	0.399859	NA
ENSG00000272275	4.91468	2.18777	0.945737	2.31329	0.0207065	0.081394
MLPH	1317.36	2.18765	0.672431	3.25334	0.00114057	0.0117096
ARHGEF38-IT1	16.9752	2.18739	1.51324	1.4455	0.148316	0.303462
ENSG00000290404	1.03121	2.18546	1.48162	1.47505	0.140199	NA
ENSG00000251409	18.4547	2.18502	0.683662	3.19605	0.00139325	0.0133248
JMJD8	0.451728	2.18328	2.05467	1.0626	0.287965	NA
JAK3	114.786	2.18259	0.466154	4.68212	2.83919e-06	0.000166571
LINC01770	21.7336	2.18232	0.431239	5.06058	4.17974e-07	4.14259e-05
SNTN	1.01954	2.18031	2.59005	0.841804	0.399898	NA
ATP6V0D2	12.2963	2.17851	1.14653	1.9001	0.0574204	0.162665
OSCAR	71.5156	2.17808	0.655443	3.32307	0.000890315	0.00987355
MAF1	2.44998	2.17782	0.855974	2.54426	0.010951	0.0532513
ENSG00000225216	0.73463	2.17769	2.64457	0.823457	0.410248	NA
SLC52A3	4.44061	2.17542	0.803637	2.70696	0.00679019	0.0386639
RPS26	4.25598	2.17494	0.716627	3.03497	0.00240558	0.0190997
DANT1	9.71073	2.17429	0.977915	2.22339	0.0261895	0.0958478
ENSG00000262429	0.731286	2.17412	1.66407	1.30651	0.191379	NA
GRASLND	1.01188	2.17406	1.69993	1.27891	0.200927	NA
ENSG00000282572	33.6528	2.17252	0.562597	3.86159	0.000112652	0.00237296
LMX1B	1.42493	2.17129	1.525	1.4238	0.154504	0.31191
LINC00323	2.84719	2.16982	1.09389	1.98358	0.0473025	0.142233
LINC02878	0.446073	2.16932	3.06236	0.708383	0.478708	NA
R3HDM4	203.375	2.16825	0.368076	5.89076	3.84419e-09	1.18873e-06
LINC00536	67.7604	2.1679	0.731809	2.96238	0.00305272	0.0225617
GADD45A	60.8239	2.16728	0.437827	4.95009	7.418e-07	6.39547e-05
IRAG1-AS1	177.872	2.16109	0.640211	3.37559	0.000736583	0.0087457
RPS8	13.1002	2.161	0.469883	4.59903	4.24465e-06	0.000220722
ENSG00000284393	90.0752	2.16006	0.614608	3.51454	0.000440516	0.00608122
PSENEN	1.5827	2.15935	1.23173	1.75311	0.0795839	0.201036
ENSG00000249174	0.442796	2.1574	3.06285	0.704376	0.481199	NA
ZNF703	9.1621	2.15709	0.71547	3.01493	0.00257035	0.0200375
CBLL1-AS1	0.440736	2.15698	2.09674	1.02873	0.303606	NA
GNB2	81.6918	2.15651	0.415432	5.19101	2.09159e-07	2.46235e-05
MKNK2	135.645	2.15452	0.415755	5.18218	2.19304e-07	2.56874e-05
ENSG00000285646	1.05441	2.15333	1.6628	1.295	0.195319	NA
ENSG00000253471	26.7947	2.1532	0.856198	2.51484	0.0119087	0.0561927
ENSG00000274272	31.5357	2.15299	0.337125	6.38634	1.69907e-10	1.15897e-07
ENSG00000283044	3.24518	2.1529	1.40655	1.53062	0.125863	0.271474
FCER1G	197.211	2.15271	0.517152	4.16262	3.14614e-05	0.000925956
RPS6KB2	4.81429	2.15246	0.609221	3.53313	0.000410666	0.00578626
ENSG00000259342	3.08768	2.15233	1.35037	1.59388	0.110963	0.249898
LINC00951	1.03304	2.14976	1.76986	1.21465	0.2245	NA
SOD2	3907.76	2.14937	0.465448	4.61785	3.87728e-06	0.000207672
ENSG00000253736	39.6533	2.14918	0.609579	3.52568	0.000422397	0.00590846
RAB5C-AS1	1.05093	2.14835	1.32411	1.62248	0.104701	NA
LINC01269	3.72997	2.14798	0.790586	2.71695	0.00658868	0.0378486
LGALS9C	1.48033	2.14795	1.28044	1.6775	0.0934441	0.223718
LINC03004	65.9577	2.14782	0.747293	2.87413	0.00405137	0.0272058
NPPC	1.04645	2.14696	2.00924	1.06855	0.285274	NA
ENSG00000236572	2.07293	2.14639	1.69958	1.2629	0.206627	0.377776
ENSG00000228079	10.6741	2.14438	0.753992	2.84403	0.0044547	0.0291188
B3GAT1-DT	122.624	2.1441	0.903791	2.37234	0.0176758	0.0728172
LINC01513	5.94989	2.14379	0.785974	2.72756	0.00638045	0.0369753
LNX1-AS1	8.63152	2.14361	0.655521	3.27009	0.00107514	0.0112877
STXBP2	45.642	2.14305	0.500956	4.27792	1.88645e-05	0.000646992
ENSG00000289351	24.4084	2.14285	0.641012	3.34292	0.000829024	0.00943411
PLAU	85.0394	2.14243	0.595426	3.59814	0.000320506	0.00488383
STC1	296.012	2.14047	0.486661	4.39827	1.09117e-05	0.000431115
LINC00513	157.908	2.1385	0.731956	2.92163	0.0034821	0.0245835
CCNA1	68.0618	2.13778	0.880791	2.42711	NA	NA
ENSG00000288105	0.997793	2.13775	2.64779	0.80737	0.419453	NA
ZFP3-DT	1.05162	2.13722	1.29254	1.6535	0.0982294	NA
CDK5	3.26594	2.13481	0.753004	2.83506	0.00458165	0.0296561
EEF1D	433.248	2.13445	0.328558	6.49643	8.22479e-11	6.57756e-08
ENSG00000288720	15.7848	2.1344	0.913327	2.33695	0.0194417	0.0777934
HMGA1	31.9735	2.13254	0.524081	4.06911	4.71931e-05	0.00123812
SEC14L3	0.433156	2.13075	3.06395	0.695425	0.486789	NA
SYN1	18.0781	2.13073	0.798028	2.67	0.0075852	0.0417853
CSMD3	84.2195	2.13028	0.54134	3.93519	8.31307e-05	0.00191837
GRM6	1.99685	2.12916	1.77549	1.19919	0.230453	0.407089
ENSG00000262362	0.433949	2.1288	3.06403	0.694772	0.487198	NA
MCL1	2446.23	2.12737	0.456923	4.65586	3.22634e-06	0.000184096
FAM222A-AS1	5.90658	2.12621	0.999445	2.12739	0.0333878	0.112499
SH2D3A	24.1005	2.12602	0.931315	2.28281	0.0224413	0.0860119
PNPLA2	41.0488	2.1255	0.325767	6.52461	6.81789e-11	5.9965e-08
CFTR	179.716	2.12532	0.816826	2.60193	0.00927021	0.0477024
RECQL4	1.03821	2.12479	1.21639	1.7468	0.0806726	NA
CHST9	50.1314	2.12383	1.36127	1.56018	0.118716	0.261157
TYMP	55.5387	2.12378	0.592953	3.5817	0.000341366	0.00511431
KRTDAP	1.37714	2.12259	1.81878	1.16704	0.243193	0.421787
CCL18	60.4039	2.12256	0.917987	2.31219	0.020767	0.0815628
ENSG00000255801	144.142	2.12151	0.832974	2.5469	0.0108683	0.0530103
LIPK	1.63849	2.12085	1.56847	1.35218	0.176318	0.340066
CDKN1A	361.431	2.12074	0.388751	5.45527	4.88988e-08	8.27782e-06
GAREM2	4.18246	2.12023	0.759894	2.79017	0.00526799	0.0325454
TAFA3	0.436492	2.11877	3.06445	0.691403	0.489312	NA
ENSG00000290097	0.436492	2.11877	3.06445	0.691403	0.489312	NA
ENSG00000239739	0.436492	2.11877	3.06445	0.691403	0.489312	NA
AFM	0.436492	2.11877	3.06445	0.691403	0.489312	NA
ENSG00000286048	0.436492	2.11877	3.06445	0.691403	0.489312	NA
WFIKKN2	0.436492	2.11877	3.06445	0.691403	0.489312	NA
ENSG00000263588	0.436492	2.11877	3.06445	0.691403	0.489312	NA
SNAPC2	0.436492	2.11877	3.06445	0.691403	0.489312	NA
DLGAP1-AS3	11.586	2.11755	1.29797	1.63143	NA	NA
ENSG00000223811	3.04365	2.11526	1.12053	1.88773	0.0590622	0.165742
ENSG00000286044	260.972	2.1137	0.598436	3.53204	0.000412367	0.00580069
ENSG00000260740	0.669255	2.11323	2.01471	1.0489	0.294222	NA
ENSG00000255866	0.972996	2.1131	2.60168	0.812204	0.416675	NA
ENSG00000290933	3.70109	2.11257	1.65555	1.27606	0.201935	0.371424
ENSG00000259827	106.771	2.10952	0.609895	3.45883	0.000542526	0.00703929
WDR86	853.467	2.10861	0.518376	4.06772	4.74755e-05	0.00124383
CCNO-DT	22.85	2.10696	0.937125	2.24832	0.0245557	0.0917506
LINC00601	0.965601	2.10619	1.3908	1.51438	0.12993	NA
ENSG00000283265	8.414	2.10583	1.09675	1.92007	0.0548493	0.15806
ENSG00000275630	0.432114	2.10541	3.06501	0.686919	0.492134	NA
MYC	225.625	2.10484	0.356721	5.90052	3.62348e-09	1.16716e-06
SLC43A2	717.155	2.10453	0.534755	3.93551	8.30211e-05	0.00191776
TARBP2	4.56046	2.10401	0.651167	3.23114	0.00123297	0.0122673
ENSG00000257225	4.02077	2.10311	0.790847	2.65932	0.0078299	0.0427676
RPS2	9.21917	2.10245	0.771171	2.72631	0.00640461	0.0370516
MOGAT1	21.4924	2.1019	0.970527	2.16573	0.0303318	0.105655
VASN	86.1929	2.10153	0.465132	4.51814	6.23846e-06	0.000291698
CFAP99	13.6811	2.1006	0.673045	3.12103	0.00180219	0.0157819
NCF2	1048.26	2.09907	0.593924	3.53423	0.000408963	0.00577277
ZNF281	0.429925	2.0987	3.0653	0.684664	0.493556	NA
ENSG00000250681	0.429925	2.0987	3.0653	0.684664	0.493556	NA
LINC02168	0.68469	2.09853	1.45629	1.44102	0.14958	NA
C1orf116	22.1943	2.09755	1.10829	1.8926	0.0584115	0.164589
ENSG00000259912	0.428701	2.09479	3.06546	0.683352	0.494384	NA
MARCO	726.481	2.09453	0.57008	3.67411	0.000238684	0.00398816
OPLAH	10.7726	2.09426	0.608775	3.44012	0.000581464	0.00737708
ENSG00000288882	0.671067	2.09392	2.15564	0.97137	0.331364	NA
ENSG00000226868	0.429027	2.09197	2.71737	0.76985	0.441389	NA
ENSG00000290386	7.68473	2.09092	0.887027	2.35722	0.0184122	0.0749546
ENSG00000265474	3.58232	2.09	0.846331	2.46948	0.013531	0.0609674
ENSG00000258623	0.665466	2.08896	2.62957	0.794411	0.426956	NA
ENSG00000287914	0.418579	2.08653	2.65169	0.786868	0.431359	NA
ENSG00000283347	0.425941	2.08631	3.06583	0.680504	0.496186	NA
SRSF2	0.425547	2.08519	3.06587	0.68013	0.496422	NA
ENSG00000286426	0.425547	2.08519	3.06587	0.68013	0.496422	NA
ENSG00000256204	8.89648	2.08451	0.591575	3.52366	0.000425628	0.0059429
GPSM1	340.153	2.08438	0.318451	6.54538	5.93449e-11	5.50531e-08
SLC2A6	35.8061	2.08407	0.422137	4.93694	7.93566e-07	6.6925e-05
LINC02942	14.0803	2.08248	0.770049	2.70434	NA	NA
CD24	45.2786	2.08236	0.983227	2.11788	0.0341852	0.114207
ENSG00000225450	216.082	2.08182	0.447455	4.65258	3.27808e-06	0.000185427
TMEM132D	19.9841	2.08026	0.703045	2.95892	0.00308717	0.022679
LINC01123	3.44966	2.07954	1.04235	1.99506	0.0460367	0.139694
ITIH2	0.658431	2.07637	2.10406	0.986841	0.323721	NA
CCRL2	8.48417	2.07561	0.980602	2.11667	0.0342881	0.114402
ENSG00000184441	0.42246	2.07555	3.06629	0.676894	0.498473	NA
LINC02414	0.675758	2.07307	2.58053	0.803348	0.421774	NA
SALL3	0.421386	2.07159	3.06646	0.675564	0.499318	NA
ENSG00000250234	0.422134	2.07111	2.72068	0.761247	0.44651	NA
ENSG00000260030	1.01013	2.07094	1.65564	1.25084	0.210995	NA
ITPRIP-AS1	0.420911	2.07048	3.06651	0.675191	0.499554	NA
TCIRG1	136.206	2.06998	0.356057	5.81363	6.11318e-09	1.72899e-06
CAPN15	406.523	2.06997	0.36699	5.64041	1.69648e-08	3.81987e-06
RCOR2	0.420666	2.06985	3.06654	0.674979	0.499689	NA
C2CD4B	0.421563	2.069	2.68471	0.770661	0.440908	NA
ENSG00000261884	2.7933	2.06896	0.79515	2.60197	0.00926888	0.0477024
GGN	3.63398	2.06814	1.01255	2.0425	0.0411015	0.129768
MAP3K14-AS1	20.7204	2.06803	0.698398	2.96111	0.00306534	0.0226245
ENSG00000286989	0.419945	2.06761	3.06663	0.674228	0.500166	NA
ENSG00000228086	0.419945	2.06761	3.06663	0.674228	0.500166	NA
EFNA2	0.419945	2.06761	3.06663	0.674228	0.500166	NA
MAT1A	1.00227	2.06663	1.82147	1.13459	0.256547	NA
ENSG00000286875	3.10926	2.06658	1.43205	1.44309	NA	NA
ENSG00000264458	2.19401	2.06567	0.910091	2.26974	0.0232234	0.0880962
TTC22	22.1866	2.06547	0.797913	2.58859	0.00963708	0.0489707
HOXB8	0.944053	2.06255	2.04317	1.00949	0.312742	NA
PCYT2	4.41354	2.05992	0.657503	3.13294	0.00173064	0.0153899
OC90	0.685153	2.05925	2.07161	0.994036	0.320205	NA
ENSG00000290848	1.75925	2.05906	1.05731	1.94744	0.0514817	0.151288
ENSG00000227482	8.98698	2.05845	1.12843	1.82417	0.0681266	0.182732
ENSG00000233875	3.97008	2.05837	0.697616	2.95058	0.00317177	0.0231247
HLA-C	29.0809	2.05836	0.449667	4.57752	4.70519e-06	0.000236197
FER1L6	101.961	2.05774	0.707581	2.90814	0.00363583	0.0253296
MRPS2	13.5719	2.05749	0.477392	4.30986	1.63357e-05	0.000584658
ENSG00000228137	0.65363	2.05728	1.78806	1.15056	0.249912	NA
HRH2	633.795	2.05723	0.526266	3.9091	9.26418e-05	0.00207189
CHRNA9	1.67025	2.05607	1.35226	1.52047	0.128392	0.275074
FAM157C	336.852	2.05577	0.707448	2.9059	0.00366203	0.0254665
CCR1	79.2249	2.05576	0.627271	3.27731	0.00104802	0.0110632
SPHK1	15.2718	2.0552	0.52775	3.89427	9.84929e-05	0.00216311
SLC22A18AS	16.9755	2.05475	0.675907	3.03998	0.0023659	0.0188881
IGLL5	1.30963	2.05325	1.81254	1.1328	0.257299	NA
LINC00237	0.415391	2.05323	3.06726	0.669403	0.503238	NA
PLA2G12B	2.09681	2.05271	1.35237	1.51786	0.129051	0.275971
CA4	16.872	2.05142	0.855495	2.39794	0.0164876	0.0697774
ENSG00000228201	4.26434	2.05044	0.707186	2.89944	0.0037383	0.0258416
LINC00200	78.8609	2.04853	1.01794	2.01243	0.0441746	0.135893
DPEP1	2.03307	2.04818	1.36269	1.50304	0.132828	0.281734
SHANK2	1198.44	2.04793	0.802491	2.55196	0.0107118	0.0525106
LPO	5.39614	2.0476	1.56726	1.30649	NA	NA
LDLRAD1	1.37043	2.04621	2.18404	0.936889	0.348815	0.531746
LINC00604	0.413121	2.04583	3.06759	0.666918	0.504825	NA
ENSG00000289623	0.413121	2.04583	3.06759	0.666918	0.504825	NA
STAC2	6.21055	2.04529	0.866468	2.36049	0.0182506	0.0744404
TMEM196	4.71031	2.04513	1.40465	1.45597	0.145402	0.299655
C8orf82	2.11334	2.04311	0.963259	2.12103	0.0339189	0.113694
CYB5R2	2.20923	2.04292	1.08926	1.87551	0.0607226	0.168841
TGM2	6514.49	2.04253	0.48218	4.23604	2.27499e-05	0.000742074
PGS1	1872.97	2.04157	0.419331	4.86864	1.12369e-06	8.48882e-05
PRELID1	6.76278	2.03973	0.56655	3.60026	0.000317897	0.00485683
ENSG00000268601	6.83388	2.03926	0.726547	2.80678	0.00500392	0.0314928
MRPL28	27.3974	2.03792	0.546175	3.73126	0.000190523	0.00340417
ENSG00000263041	0.674358	2.03754	2.13771	0.953142	0.340518	NA
PGAP6	37.2722	2.03729	0.398045	5.11824	3.084e-07	3.32666e-05
LINC01516	1.27572	2.0367	1.47607	1.37981	0.167644	NA
F2RL3	1.72193	2.03654	1.44259	1.41173	0.15803	0.316853
ENSG00000288103	0.410116	2.03646	3.068	0.663775	0.506834	NA
ZFY	0.410116	2.03646	3.068	0.663775	0.506834	NA
ENSG00000226239	3.10349	2.03598	1.07414	1.89545	0.058033	0.163822
LINC00690	0.691008	2.0359	2.59657	0.784074	0.432997	NA
METRNL	373.897	2.035	0.407962	4.9882	6.09446e-07	5.45725e-05
FAM83F	16.9185	2.03467	1.07537	1.89206	0.0584836	0.164686
MIEF2	4.61624	2.03225	0.757565	2.6826	0.00730521	0.0406386
SOX15	0.409544	2.03186	2.72694	0.745106	0.456208	NA
ENSG00000289966	0.961716	2.03162	1.73394	1.17168	0.241326	NA
ENSG00000251161	7.88129	2.03059	0.613806	3.3082	0.000938985	0.0102432
PRR15L	0.407601	2.02834	3.06836	0.66105	0.50858	NA
ENSG00000290100	350.827	2.0274	0.699727	2.89742	0.00376244	0.0259312
ENSG00000286662	4.37182	2.02733	1.47591	1.37361	NA	NA
NDUFAF3	11.3517	2.02667	0.605393	3.3477	0.000814862	0.00935151
KRT19	48.1497	2.02643	0.875785	2.31384	0.0206764	0.0813309
LINC01220	5.89411	2.02618	0.755835	2.68071	0.00734657	0.04081
ARHGDIA	33.5059	2.02593	0.368782	5.49356	3.93911e-08	7.02737e-06
COMTD1	0.936046	2.02543	1.52005	1.33248	0.182703	NA
EPHA10	3.55189	2.02525	1.06274	1.90569	0.0566907	0.16145
PUSL1	0.678164	2.0246	1.48736	1.36121	0.173448	NA
EGOT	0.970239	2.02418	1.33947	1.51118	0.130743	NA
C10orf67	4.7519	2.02243	0.740543	2.73101	0.00631407	0.036713
ENSG00000215765	21.7263	2.02075	0.892643	2.26378	0.0235877	0.089052
EHMT2-AS1	0.6323	2.02061	2.10093	0.96177	0.336165	NA
ENSG00000270075	0.405657	2.0201	2.7291	0.740207	0.459174	NA
PBX1-AS1	0.405806	2.01967	2.69223	0.750187	0.453142	NA
ENSG00000203472	3.12045	2.01942	1.56286	1.29214	0.19631	0.364547
LMNB1	592.015	2.01893	0.533555	3.78392	0.000154375	0.00294915
LINC01879	0.683218	2.01825	2.65012	0.76157	0.446317	NA
PDIA4	346.494	2.01808	0.445077	4.53424	5.78121e-06	0.00027588
ENSG00000227987	0.954455	2.0178	1.73824	1.16083	0.245712	NA
TEKT2	1.7754	2.01638	1.0977	1.83691	0.0662227	0.179232
CEACAM4	27.4646	2.01636	0.642055	3.14047	0.00168678	0.0151568
FAM167A	28.2462	2.01473	0.760557	2.64902	0.00807252	0.0435694
RAB25	3.04747	2.01467	1.30943	1.53859	0.123906	0.268737
ST6GALNAC1	45.556	2.01434	0.871644	2.31097	NA	NA
CD1D	16.2249	2.01399	0.678186	2.96967	0.00298119	0.0222529
ENSG00000264188	3.53539	2.01343	0.913881	2.20316	0.0275832	0.0990263
ESRP1	150.582	2.01263	1.66578	1.20822	0.226962	0.403101
ENSG00000236800	0.402571	2.01199	3.0691	0.655563	0.512105	NA
PIMREG	0.402571	2.01199	3.0691	0.655563	0.512105	NA
GOLGA8T	1.92621	2.01127	1.26876	1.58523	0.112914	0.252697
KLF16	29.2591	2.01025	0.349228	5.75628	8.59883e-09	2.30473e-06
ZFP36L2	73.0612	2.00773	0.437831	4.58562	4.52634e-06	0.000230208
ENSG00000287065	6.76676	2.00681	0.827897	2.42398	0.0153513	0.0662995
BGN	154.493	2.0065	0.463024	4.33347	1.46775e-05	0.000536737
COLCA1	0.401428	2.00605	2.69453	0.74449	0.45658	NA
LINC01887	0.677943	2.006	2.65068	0.756787	0.449177	NA
EIF4A3	170.725	2.0059	0.391232	5.12713	2.94185e-07	3.19846e-05
DUXAP8	140.883	2.0056	0.55398	3.62034	0.000294213	0.00461351
ENSG00000258028	34.4998	2.00522	0.905675	2.21406	0.026825	0.0974345
SLC19A3	30.5609	2.00431	0.756184	2.65055	0.00803604	0.0434137
ENSG00000286204	1.65303	2.00387	1.12966	1.77387	0.0760853	0.19564
ENSG00000288048	0.400056	2.00375	3.06947	0.6528	0.513885	NA
ENSG00000253629	0.400056	2.00375	3.06947	0.6528	0.513885	NA
ENSG00000261222	1.52772	2.00246	1.75235	1.14273	0.253152	0.433516
ENSG00000287915	0.399713	2.00189	3.06956	0.652176	0.514288	NA
ENSG00000257275	0.664629	1.9992	2.06301	0.969068	0.332511	NA
ILDR1	36.6811	1.99833	1.17633	1.69878	0.0893606	0.216698
ENSG00000286414	2.80884	1.99769	1.33023	1.50177	0.133157	0.282212
RIPOR3	908.311	1.99655	0.477502	4.18123	2.89935e-05	0.000874406
ENSG00000264659	2.67798	1.99616	1.2576	1.58728	0.112449	0.251949
RASSF10-DT	0.397541	1.99548	3.06985	0.650025	0.515676	NA
FAM216B	0.397541	1.99548	3.06985	0.650025	0.515676	NA
TFF1	0.397541	1.99548	3.06985	0.650025	0.515676	NA
LHFPL7	0.397541	1.99548	3.06985	0.650025	0.515676	NA
C1orf210	0.656982	1.99492	1.76685	1.12908	0.258865	NA
GABRG3	196.798	1.99476	0.721166	2.76602	0.00567445	0.0341912
SHISA2	1.83989	1.99361	1.09952	1.81315	0.0698083	0.185261
ENSG00000269680	2.57841	1.99344	1.28643	1.54959	0.12124	0.264814
ENSG00000254802	0.949408	1.99248	2.53887	0.784788	0.432578	NA
LINC02029	3.79389	1.9921	0.999393	1.99331	0.046227	0.140015
AMPD3	1533.67	1.99191	0.587026	3.39323	0.000690734	0.00836965
TAGLN3	10.1618	1.99109	0.945892	2.10498	0.0352928	0.116614
MIR4733HG	1.92147	1.99051	1.19646	1.66367	0.0961786	0.228005
ENSG00000291211	6.53822	1.99044	0.713102	2.79124	0.00525068	0.0324967
RAB19	2.84725	1.98944	1.10702	1.7971	0.0723194	0.189625
CTRL	2.78363	1.98792	0.884072	2.24859	0.0245384	0.0917006
MISP	5.44663	1.98776	0.849442	2.34008	0.0192796	0.0773732
ENSG00000289035	0.902775	1.98527	2.59038	0.766402	0.443437	NA
ENSG00000290788	0.396892	1.98384	2.13127	0.930828	0.351943	NA
EXOSC4	12.4161	1.98376	0.69796	2.84222	0.00448005	0.0292231
CAMK2G-AS1	1.47367	1.98342	1.74296	1.13796	0.255135	0.435465
ENSG00000260166	1.29198	1.98333	1.24895	1.58801	0.112285	NA
F3	935.51	1.98152	0.837903	2.36485	0.0180372	0.0737774
ENSG00000273244	0.655826	1.98138	2.06188	0.960955	0.336575	NA
DBX2	1.92024	1.98067	1.47671	1.34127	0.179833	0.344542
ENSG00000287627	51.5589	1.98039	1.09507	1.80846	0.0705355	0.18655
ASXL3-DT	0.947537	1.97915	1.53299	1.29104	0.196691	NA
ZNF648	0.39274	1.97854	2.73613	0.723117	0.469608	NA
KLF5	288.437	1.9771	0.65348	3.0255	0.00248226	0.0195214
ENSG00000285919	1.82434	1.97654	1.73272	1.14072	0.253988	0.434444
SORL1-AS1	1.18366	1.97622	1.74872	1.1301	0.258434	NA
LYPD1	16.4193	1.97474	0.561698	3.51566	0.000438658	0.00605918
MRPL12	8.07338	1.97285	0.508542	3.87943	0.000104703	0.00225342
MGAM	800.242	1.97273	0.63667	3.09852	0.00194491	0.0165749
FAM98C	5.2702	1.97239	0.631932	3.1212	0.00180117	0.0157812
LINC01737	0.639401	1.97212	2.03001	0.971479	0.33131	NA
VNN1	207.868	1.97195	0.53949	3.65522	0.000256962	0.00420287
CKB	11.0277	1.97124	0.500748	3.93659	8.26462e-05	0.00191482
ENSG00000287832	0.390225	1.97091	3.07098	0.641785	0.521013	NA
PELP1-DT	0.390225	1.97091	3.07098	0.641785	0.521013	NA
RNF128	0.666092	1.97052	1.70422	1.15626	0.247575	NA
CD82	538.773	1.97052	0.5078	3.8805	0.000104241	0.00224889
GSG1	1.87885	1.9695	1.33667	1.47343	0.140635	0.293019
ENSG00000286837	0.665687	1.96945	2.01481	0.977488	0.328327	NA
ENSG00000287407	0.390719	1.96943	2.73663	0.719656	0.471737	NA
ARL11	20.42	1.9691	0.638359	3.08463	0.00203805	0.0171083
SLC25A37	2191.58	1.96746	0.48151	4.08601	4.38849e-05	0.00117121
LDLR	1033.93	1.96744	0.409111	4.80907	1.51633e-06	0.000105138
BTG1	112.99	1.96525	0.340931	5.76437	8.19615e-09	2.23629e-06
WNK4	6.70597	1.96516	1.18789	1.65433	0.0980606	0.230675
KCNN4	37.1336	1.96464	0.489887	4.01039	6.06185e-05	0.00150039
FAM238A	6.59268	1.96439	0.873017	2.25012	0.0244411	0.0914552
GOLGA8R	2.04734	1.96129	0.895842	2.18933	0.028573	0.101402
ENSG00000256152	3.56651	1.96053	0.855803	2.29087	0.0219712	0.0847141
GPR142	0.951386	1.95947	2.57324	0.761479	0.446371	NA
CD300H	9.99411	1.95921	0.765985	2.55776	0.0105348	0.0519614
LINC01920	19.5495	1.95835	0.746064	2.62491	0.00866725	0.0457207
TUBA1B	1.24507	1.95817	1.20026	1.63145	0.102795	NA
ENSG00000290711	10.2805	1.95815	1.47147	1.33075	NA	NA
NFKBIE	55.3813	1.95687	0.46409	4.21657	2.48045e-05	0.000778438
SPINK1	17.7063	1.95675	0.762352	2.56673	0.0102663	0.0511267
ENSG00000225931	6.49725	1.95642	0.67007	2.91973	0.00350334	0.0246959
ENSG00000289839	8.46943	1.95536	0.914713	2.13768	0.0325429	0.110779
MTLN	47.2756	1.95469	0.784132	2.4928	0.0126738	0.0584481
ENSG00000235066	34.2246	1.95452	0.777632	2.51343	NA	NA
LINC01886	1.32452	1.95276	1.90213	1.02662	0.304601	NA
ENSG00000290920	4.0067	1.95256	0.880088	2.21859	0.0265143	0.0966314
ENSG00000265115	2.17658	1.95156	1.08113	1.80511	0.071057	0.187374
ENSG00000235979	83.768	1.95117	0.48197	4.04832	5.15874e-05	0.00131042
ENSG00000257715	1.17955	1.95063	2.62533	0.743003	0.45748	NA
ENSG00000249655	2.57031	1.94935	0.811202	2.40304	0.0162595	0.0690515
ENSG00000261260	0.969099	1.94888	1.85925	1.04821	0.294543	NA
FOLR3	25.4797	1.94817	0.868283	2.2437	0.0248516	0.0924838
PHF21B	364.744	1.94797	0.524833	3.7116	0.000205954	0.00358325
LINC00498	11.2784	1.94771	1.29726	1.5014	0.133252	0.282329
ENSG00000260989	1.97733	1.94703	1.81972	1.06996	0.284638	0.467514
KIR2DL1	3.27668	1.94519	1.38591	1.40355	0.160451	0.319772
SCNN1A	284.621	1.94499	0.92604	2.10033	0.0356997	0.117423
MST1R	12.94	1.94481	0.497244	3.91118	9.1845e-05	0.00205804
BTNL3	1.3059	1.94272	2.28158	0.851479	0.394503	NA
BOP1	81.1244	1.94154	0.353398	5.49393	3.93081e-08	7.02737e-06
CD48	469.806	1.94134	0.55005	3.52939	0.000416513	0.00584732
ZDHHC19	27.8946	1.94095	0.796991	2.43535	0.0148775	0.0647109
ENSG00000290922	0.883537	1.93901	1.75453	1.10515	0.269097	NA
ANKRD65-AS1	0.870083	1.93817	1.30901	1.48063	0.138704	NA
LCP1	2140.11	1.93783	0.54253	3.57184	0.000354475	0.00523964
TOMT	0.97612	1.9368	1.79111	1.08134	0.279544	NA
ENSG00000289531	6.65598	1.93596	0.619405	3.12551	0.00177496	0.015644
LCNL1	0.380414	1.93578	2.70553	0.715488	0.474308	NA
IRX2	0.373791	1.93505	3.07266	0.629763	0.52885	NA
PLK3	63.6338	1.93419	0.442538	4.37068	1.2386e-05	0.000476073
ENSG00000235415	3.89101	1.93395	0.804491	2.40394	0.0162196	0.0689323
ENSG00000258827	0.888954	1.93324	1.57413	1.22814	0.219395	NA
MAMDC4	10.407	1.93213	0.59165	3.26567	0.00109205	0.0114043
ENSG00000257221	6.15817	1.9308	0.816074	2.36596	0.0179834	0.0735964
ENSG00000282304	78.0447	1.929	0.532662	3.62144	0.000292971	0.00460026
LINC02863	32.6762	1.92821	0.807518	2.38783	0.0169483	0.0710015
ENSG00000205537	5.52595	1.92754	0.903478	2.13347	0.0328861	0.111545
ENSG00000277332	0.632051	1.92695	1.70212	1.13209	0.257599	NA
CYP19A1	30.8972	1.92661	0.519245	3.7104	0.000206929	0.00359752
ENSG00000224888	5.80255	1.92615	0.60795	3.16826	0.00153352	0.0142247
ENSG00000288004	3.5798	1.92591	2.56102	0.752009	0.452046	0.62415
CHTF18	4.9521	1.92453	0.723133	2.66137	0.00778224	0.0425674
ENSG00000223356	3.72537	1.92422	0.699873	2.74939	0.00597063	0.0353784
ENSG00000287185	2.25736	1.92418	1.21211	1.58747	0.112406	0.251925
ZIC1	1.16488	1.92365	2.67913	0.718011	0.47275	NA
BMP3	0.951682	1.92205	2.00968	0.956397	0.338872	NA
FAM180B	0.376069	1.92187	3.07329	0.625346	0.531744	NA
ENSG00000240143	18.6259	1.92137	0.633313	3.03385	0.00241455	0.0191447
LINC02733	9.73948	1.92094	0.881413	2.17939	0.0293029	0.103172
CD300LF	110.471	1.92062	0.625968	3.06824	0.00215325	0.0176897
SEMA7A	113.27	1.92005	0.492737	3.8967	9.75129e-05	0.00215088
MGAT4B	72.0741	1.92002	0.429731	4.46795	7.8972e-06	0.000341701
ENSG00000289381	10.445	1.91969	1.29031	1.48778	0.13681	0.287369
PTX3	65.9131	1.91876	0.532731	3.60175	0.000316087	0.004834
FMNL1	295.383	1.91724	0.454336	4.21988	2.44434e-05	0.000774067
ASB6	33.4668	1.91659	0.309878	6.18497	6.21126e-10	2.93983e-07
STOML2	20.4103	1.91617	0.375211	5.1069	3.27492e-07	3.40592e-05
RUNX3	248.095	1.91605	0.487182	3.93292	8.39188e-05	0.00193272
WDR86-AS1	34.4266	1.91586	0.777569	2.46391	0.0137432	0.06169
RNPEPL1	64.552	1.91532	0.318095	6.02122	1.73108e-09	6.04421e-07
NLRC4	472.816	1.91509	0.663921	2.88451	0.00392023	0.0266916
ENSG00000256448	141.43	1.91425	0.514707	3.7191	0.000199932	0.00351006
BPI	10.1086	1.91417	0.988915	1.93562	0.0529139	0.154471
FAM20C	1402.25	1.91395	0.427568	4.47637	7.59222e-06	0.000334751
FAM83A-AS1	3.13344	1.9132	1.52011	1.25859	0.208178	0.379535
ENSG00000267986	0.373099	1.91308	2.13305	0.896873	0.369787	NA
MGAM2	67.9159	1.91241	0.696514	2.74568	0.00603848	0.0355804
TBL3	11.8236	1.9121	0.415639	4.60038	4.21724e-06	0.00021979
SMILR	0.935406	1.91162	1.78492	1.07099	0.284176	NA
PTP4A1	609.802	1.9116	0.496258	3.85202	0.000117145	0.00243881
ENSG00000230536	0.626334	1.91138	2.66484	0.717258	0.473215	NA
C16orf54	6.89252	1.91009	0.755141	2.52945	0.011424	0.0547184
BSG	49.4181	1.90978	0.451134	4.23328	2.3031e-05	0.000749435
ENSG00000262660	75.4349	1.90745	0.334708	5.69887	1.20608e-08	2.97567e-06
PADI2	183.512	1.90631	0.655238	2.90934	0.00362192	0.0252935
SCO2	135.557	1.9054	0.535795	3.55621	0.000376248	0.00544927
CA9	0.37222	1.90515	2.70956	0.703121	0.481981	NA
PAXX	0.37222	1.90515	2.70956	0.703121	0.481981	NA
ENSG00000256100	206.989	1.90443	0.302329	6.29919	2.99205e-10	1.69248e-07
MIR22HG	275.722	1.90367	0.249156	7.64046	2.16442e-14	7.17103e-11
SPINT1	28.3359	1.90354	0.888743	2.14184	0.0322067	0.110006
LINC02193	82.1663	1.90252	0.741464	2.56589	0.010291	0.0511596
ENSG00000254084	1.37894	1.90251	1.60745	1.18355	0.23659	0.414113
MFSD10	4.2341	1.90207	0.719046	2.64527	0.0081626	0.0439024
IL32	23.3717	1.90011	0.514068	3.69622	0.000218833	0.00374829
CYTH4	1031.22	1.9001	0.408926	4.64656	3.37517e-06	0.000189533
ODF3L1	1.49324	1.90009	1.12437	1.68992	0.0910431	0.219716
ENSG00000261766	2.77171	1.9	0.844376	2.25018	0.0244374	0.0914552
ENSG00000288990	1.53016	1.89707	1.23961	1.53037	0.125924	0.271517
ENSG00000253891	10.2588	1.89685	0.614096	3.08884	0.00200939	0.0169398
ENSG00000259422	1.28123	1.89665	1.7049	1.11247	0.265937	NA
SMIM5	4.13382	1.89658	0.799121	2.37334	0.0176282	0.0726994
LINC01589	3.42484	1.8956	1.33314	1.4219	0.155054	0.312534
CLEC18C	1.37032	1.89542	2.59651	0.729985	0.465399	0.635026
C1orf94	0.368279	1.89506	3.07459	0.616362	0.537656	NA
PCAT5	0.368279	1.89506	3.07459	0.616362	0.537656	NA
ALX3	0.576442	1.894	1.6742	1.13129	0.257934	NA
TMPRSS4	103.487	1.89284	1.61581	1.17145	0.241418	0.419806
CAMK2N1	4.72674	1.89196	0.603565	3.13464	0.00172063	0.0153481
FOS	208.588	1.89195	0.400614	4.72264	2.32806e-06	0.000145024
ALKBH7	0.895108	1.89163	1.81112	1.04445	0.296276	NA
TM4SF19	19.3273	1.89123	1.02902	1.8379	0.0660764	0.179024
HLA-A	50.9736	1.8911	0.476967	3.96485	7.34425e-05	0.00175054
ENSG00000225498	67.881	1.89107	0.550391	3.43587	0.000590649	0.00747318
ENSG00000291262	6.66548	1.89048	0.8617	2.19389	0.0282432	0.100738
ENSG00000254261	22.1766	1.88968	1.07241	1.76209	0.0780548	0.198775
ALOX5	1834.93	1.88897	0.554863	3.40439	0.000663122	0.00814141
HOXB7	44.3184	1.88885	0.766614	2.46388	0.0137441	0.06169
EGR1	317.261	1.8886	0.433118	4.36049	1.29773e-05	0.000492586
LINC01615	7.77783	1.88858	0.740633	2.54996	0.0107736	0.0527465
NR2C2AP	0.366945	1.88755	2.71292	0.695762	0.486578	NA
ENSG00000257878	80.9914	1.88733	0.746005	2.52991	0.011409	0.0546923
FCN1	76.253	1.88703	0.578561	3.26159	0.00110789	0.0115169
VEGFA	101.038	1.88614	0.537519	3.50898	0.000449834	0.00618408
TARP	103.548	1.88563	0.731609	2.57737	0.00995544	0.0501274
ENSG00000287792	6.78907	1.88534	0.827731	2.27772	0.0227433	0.0867394
FURIN	123.497	1.88468	0.335294	5.62097	1.89885e-08	4.04458e-06
ENSG00000286796	0.35895	1.88238	3.07521	0.612113	0.540463	NA
ENSG00000254467	0.35895	1.88238	3.07521	0.612113	0.540463	NA
SIX5	12.6926	1.8812	0.401437	4.68616	2.78378e-06	0.000164697
ENSG00000233785	39.7748	1.88094	0.749453	2.50975	0.0120817	0.0566858
PLAT	813.545	1.8798	0.562297	3.34307	0.00082856	0.00943347
PSORS1C3	135.279	1.87973	0.944421	1.99035	0.0465526	0.140726
ENSG00000230149	143.932	1.87948	0.471557	3.9857	6.72828e-05	0.00163054
LINC01991	0.609587	1.87945	2.68515	0.69994	0.483965	NA
MAPK13	119.834	1.87824	0.510448	3.67959	0.000233607	0.00392466
CEACAM1	273.254	1.87712	0.523529	3.58552	0.000336409	0.00505311
UPP1	1206.82	1.8771	0.499312	3.75936	0.000170346	0.00316559
ENSG00000289257	1.26038	1.87676	1.66026	1.1304	0.258308	NA
HLA-B	4.76772	1.87669	0.654595	2.86695	0.0041445	0.0276391
NOP56	12.9853	1.87456	0.483216	3.87933	0.000104742	0.00225342
ENSG00000225075	0.914057	1.87405	1.67642	1.11789	0.263614	NA
FAM25A	0.583197	1.87212	2.65606	0.704848	0.480905	NA
NLRP3	506.504	1.87108	0.509975	3.66897	0.000243534	0.00405193
ENSG00000224029	4.41019	1.8698	0.772486	2.4205	0.0154994	0.0667153
BTG2-DT	3.95138	1.86971	0.822894	2.27211	0.0230796	0.0877336
ENSG00000228467	0.361228	1.86967	2.75473	0.678714	0.497319	NA
ENSG00000244491	134.564	1.86907	0.464225	4.02622	5.66807e-05	0.00141653
ADAMTS16-DT	0.360963	1.86904	3.07587	0.607645	0.543423	NA
ENSG00000289833	0.360963	1.86904	3.07587	0.607645	0.543423	NA
IL1RL2	396.961	1.86868	0.539571	3.46328	0.000533628	0.00694885
ALDH1A3	2112.37	1.86862	0.633605	2.94919	0.00318612	0.0231856
CXCL16	51.9312	1.86846	0.63182	2.95727	0.00310381	0.0227658
PRSS41	0.602042	1.86679	1.4895	1.2533	0.210096	NA
GLT1D1	1566.6	1.8665	0.577914	3.22972	0.00123911	0.0123125
ETS2	3039.1	1.86574	0.467512	3.99079	6.58528e-05	0.00160426
ITPRIP	1149.14	1.86567	0.440992	4.23063	2.33042e-05	0.000750515
SLX1A-SULT1A3	7.79309	1.86559	0.615664	3.03021	0.00244386	0.0193234
MEP1A	1.89612	1.86547	1.81607	1.0272	0.304325	0.488099
ENSG00000259211	0.360772	1.86501	3.07607	0.606294	0.544319	NA
ENSG00000290859	0.584094	1.86451	2.11145	0.883046	0.377211	NA
TOX3	329.786	1.8642	1.07381	1.73607	0.0825515	0.205908
RIPK4	27.8945	1.86386	1.10615	1.68501	0.091987	0.221372
DRAP1	1.11214	1.86272	1.45909	1.27663	0.201732	NA
ADORA2A	90.0158	1.86268	0.480634	3.87546	0.000106424	0.00227902
STRA6	407.522	1.86241	0.73921	2.51946	0.0117536	0.0557396
TONSL	7.22825	1.86208	0.590832	3.15163	0.00162362	0.0147725
NFKB2	38.568	1.86149	0.454614	4.09467	4.22778e-05	0.00115083
BFSP2	0.573796	1.86059	2.70993	0.686583	0.492345	NA
KIR2DL4	8.9524	1.85934	0.737211	2.52213	0.0116646	0.0555265
ENSG00000286316	0.578167	1.85913	2.65698	0.699716	0.484104	NA
LINC01484	3.18914	1.85902	1.16727	1.59262	0.111245	0.250282
NKD2	101.128	1.85779	0.628212	2.95726	0.00310389	0.0227658
ENSG00000286337	1.12762	1.85739	1.241	1.49668	0.134476	NA
TRAF7	159.808	1.85736	0.223061	8.32669	8.31307e-17	1.92797e-12
ENSG00000256006	14.5755	1.85718	0.494781	3.75354	0.000174354	0.00320922
TRGC1	42.4178	1.85688	0.791928	2.34476	0.0190396	0.0767539
ITGB8-AS1	3.65307	1.85541	1.17149	1.5838	0.113239	0.253279
ENSG00000290765	1.11773	1.85517	1.33058	1.39425	0.163242	NA
ENSG00000251621	0.609383	1.85487	2.14195	0.865973	0.386505	NA
LMNTD2	2.41924	1.85416	1.12921	1.642	0.10059	0.234145
VWA2	38.5988	1.85264	0.777332	2.38333	0.0171566	0.0714958
CD5L	8.39502	1.8524	0.653266	2.8356	0.00457404	0.0296233
GABRG1	1.10226	1.85182	1.43838	1.28743	0.197944	NA
RHPN1	16.8774	1.85127	0.424519	4.36086	1.29551e-05	0.000492586
IVNS1ABP	3894.54	1.85054	0.593379	3.11865	0.00181684	0.0158619
SLC18A1	0.877495	1.85012	2.0576	0.899162	0.368566	NA
CTSW	2.44747	1.8501	0.988154	1.87227	0.0611687	0.169611
ENSG00000283573	29.2169	1.84983	0.820238	2.25523	0.0241189	0.0905708
ALKBH3-AS1	0.355742	1.84933	2.72038	0.679807	0.496627	NA
LINC02289	23.8734	1.84827	0.61189	3.02058	0.00252288	0.0197471
IPO4	35.0904	1.84753	0.38776	4.76463	1.89204e-06	0.000123606
ENSG00000230922	8.97713	1.84698	0.733559	2.51784	0.0118076	0.0558863
ENSG00000255495	3.99776	1.84653	1.25919	1.46644	0.14253	0.295719
ADAMTS14	254.224	1.84501	0.482199	3.82624	0.000130113	0.00261037
ENSG00000272639	406.951	1.84421	0.638199	2.88972	0.00385589	0.0264105
FAM83G	72.9335	1.84325	0.402073	4.58436	4.55371e-06	0.000231093
IGSF6	96.3849	1.84237	0.649182	2.83799	0.00453979	0.0294921
PEX5L	31.1856	1.842	0.739109	2.49219	0.012696	0.0585022
ENSG00000267157	6.1674	1.84156	0.664024	2.77333	0.00554854	0.0337393
PYCR1	6.35705	1.84075	0.604122	3.04699	0.00231146	0.0185814
CSF2RB	300.444	1.84062	0.494722	3.72052	0.00019881	0.00349833
MS4A8	4.46341	1.83925	2.25455	0.815796	NA	NA
KIF21B	207.289	1.83916	0.559517	3.28705	0.00101242	0.0107756
PRRX2	369.969	1.83911	0.471373	3.90162	9.55526e-05	0.00212063
ENSG00000261436	1.07477	1.8381	2.70252	0.680141	0.496415	NA
ENSG00000247416	0.353227	1.83799	3.07743	0.597247	0.550343	NA
HOXB9	1.33179	1.83797	1.74219	1.05498	0.291435	NA
OR9A4	3.2994	1.83731	1.14847	1.59979	0.109644	0.247989
ADRM1	39.3679	1.83723	0.34247	5.36463	8.11164e-08	1.19825e-05
LINC02827	9.31668	1.83715	0.582314	3.15491	0.00160547	0.0146533
RPL18A	17.1581	1.83603	0.491503	3.73553	0.00018732	0.00336986
SLC17A7	2.88372	1.83563	1.09735	1.67279	0.0943693	0.225027
GATD1	42.1996	1.83448	0.364563	5.032	4.85392e-07	4.5761e-05
ENSG00000287891	0.822401	1.83423	1.50385	1.21969	0.222582	NA
ENSG00000253593	1.15833	1.8341	1.4048	1.30559	0.191692	NA
ENSG00000262815	0.597936	1.83349	2.63255	0.696468	0.486136	NA
BCL3	587.436	1.83346	0.4182	4.38417	1.1643e-05	0.000453491
PLA2G4B	60.726	1.8327	0.331315	5.53158	3.17358e-08	6.18502e-06
SERINC2	140.298	1.83142	0.634731	2.88535	0.00390982	0.0266696
THBS3-AS1	141.697	1.83031	0.396306	4.61844	3.86638e-06	0.000207567
ENSG00000254669	2.22589	1.82899	0.87197	2.09754	0.035946	0.117997
ENSG00000231519	0.344108	1.82806	3.07794	0.593923	0.552564	NA
IQANK1	26.9683	1.828	1.02872	1.77696	0.0755747	0.194848
DPH2	1.87292	1.82797	0.974743	1.87533	0.0607467	0.168865
NUP133-DT	0.824751	1.82652	1.32914	1.37421	0.169375	NA
ENSG00000271820	6.053	1.82541	0.827126	2.20693	0.0273191	0.0984898
BMP2	322.633	1.82515	0.518321	3.52128	0.000429472	0.00598577
BATF	124.611	1.82416	0.546223	3.33959	0.000839011	0.00951974
ENSG00000288043	6.13975	1.82297	0.954465	1.90994	0.0561413	0.160546
ENSG00000231683	1.70577	1.82203	1.00941	1.80504	0.071069	0.187384
FGFBP2	44.4004	1.82082	1.07	1.7017	0.088812	0.215814
INSL5	0.582396	1.8204	2.05159	0.887311	0.374912	NA
IRX3	11.4233	1.81742	0.731179	2.4856	0.0129335	0.0591864
C1QTNF4	3.21205	1.81563	0.760584	2.38716	0.0169792	0.0710955
VAMP2	6.70745	1.81552	0.554329	3.27517	0.00105598	0.0111269
SLC2A7	5.53278	1.81433	0.900405	2.01501	0.0439035	0.135472
ENSG00000271858	3.77312	1.81362	0.653706	2.77436	0.00553099	0.0336821
TBC1D10C	2.53043	1.81352	1.17389	1.54488	0.122376	0.266318
ENSG00000290077	1.09103	1.81341	1.4809	1.22454	0.220749	NA
SH2D5	5.03411	1.81302	0.923446	1.96332	0.0496091	0.147165
DDAH2	11.3543	1.81173	0.399268	4.53764	5.68879e-06	0.000272592
ARFGAP1	182.442	1.81037	0.266135	6.80245	1.02856e-11	1.25549e-08
PRSS53	1.87496	1.8103	1.09336	1.65572	0.0977795	0.230247
SIRPD	143.219	1.80691	0.68476	2.63875	0.0083213	0.0444467
ACMSD	64.622	1.80585	1.754	1.02956	0.303216	0.486993
GPRIN1	13.071	1.80545	0.569377	3.17093	0.00151953	0.0141587
ENSG00000253939	9.27965	1.80455	1.02363	1.76289	0.0779189	0.198584
SH3BP2	592.987	1.80288	0.407563	4.42357	9.70838e-06	0.000393859
TANK-AS1	14.0803	1.80277	0.805435	2.23826	0.0252042	0.0934212
C1orf87	1.5207	1.80266	2.6503	0.680173	0.496395	0.662127
ENSG00000236453	14.0145	1.80183	1.17868	1.52869	0.126341	0.272138
SLC25A1	10.1214	1.80138	0.4707	3.82703	0.000129699	0.00260789
ARHGAP9	30.4424	1.80105	0.47517	3.79034	0.000150441	0.00289306
TTC39A	68.1934	1.79871	0.524747	3.42776	0.000608583	0.0076252
CDSN	0.554552	1.79736	2.64947	0.678385	0.497527	NA
PTGIR	26.7374	1.79706	0.551726	3.25716	0.00112533	0.0116253
FSTL3	57.2795	1.79525	0.422407	4.25005	2.13727e-05	0.000708108
ENSG00000258473	102.602	1.79517	0.530267	3.38542	0.000710706	0.00853583
GPR153	67.153	1.7938	0.338902	5.29298	1.20342e-07	1.60057e-05
KCNK5	53.2509	1.79335	0.729953	2.4568	0.0140182	0.0623532
ENSG00000286670	0.55601	1.79332	2.15683	0.831462	0.405713	NA
RUNX3-AS1	0.349193	1.79329	3.07974	0.582287	0.560373	NA
LINC02805	0.349193	1.79329	3.07974	0.582287	0.560373	NA
LINC00303	0.349193	1.79329	3.07974	0.582287	0.560373	NA
AGXT	0.349193	1.79329	3.07974	0.582287	0.560373	NA
LINC02159	0.349193	1.79329	3.07974	0.582287	0.560373	NA
SLC26A4-AS1	0.349193	1.79329	3.07974	0.582287	0.560373	NA
ENSG00000277228	0.349193	1.79329	3.07974	0.582287	0.560373	NA
FITM1	0.349193	1.79329	3.07974	0.582287	0.560373	NA
PLA2G4E	0.349193	1.79329	3.07974	0.582287	0.560373	NA
ZNF296	0.349193	1.79329	3.07974	0.582287	0.560373	NA
GALNT5	17.5809	1.79303	0.801334	2.23755	0.0252504	0.093521
CFHR3	6.54572	1.79299	1.31867	1.3597	0.173926	0.337076
DNAJA4-DT	0.862449	1.79205	2.64559	0.677374	0.498169	NA
ENSG00000260579	4.18233	1.79192	0.636994	2.81309	0.00490686	0.0310589
ENSG00000254859	61.322	1.79175	0.889443	2.01447	0.0439604	0.135594
TLE3	1602.58	1.79129	0.422744	4.23729	2.26238e-05	0.000739319
ENSG00000224969	0.575897	1.79118	2.69098	0.665624	0.505651	NA
FAM229A	0.601769	1.79067	2.66755	0.671278	0.502044	NA
ADGRE1	44.3213	1.79025	0.623194	2.87271	0.00406971	0.0272552
UNC119	4.6104	1.78955	0.630644	2.83765	0.00454472	0.0295158
ENSG00000255476	11.139	1.78896	0.919269	1.94607	0.051646	0.151617
ENSG00000269590	214.283	1.78888	0.281806	6.34791	2.18254e-10	1.36804e-07
SCN1B	1.73106	1.78844	1.32706	1.34767	0.177763	0.3418
MAK	111.405	1.78725	0.538911	3.3164	0.000911839	0.0100415
UBL4A	0.339187	1.78714	2.76959	0.645273	0.51875	NA
ENSG00000188897	794.708	1.78693	0.501616	3.56235	0.000367554	0.00534104
HMGN3-AS1	1.85365	1.78552	1.16321	1.53499	0.124785	0.269864
LINC01624	1.63703	1.78517	1.60922	1.10934	0.267283	0.448216
ENSG00000241180	0.347004	1.78513	3.08017	0.579556	0.562214	NA
ENSG00000259760	0.347004	1.78513	3.08017	0.579556	0.562214	NA
ENSG00000290166	0.347004	1.78513	3.08017	0.579556	0.562214	NA
ENSG00000225408	0.900202	1.78329	1.66095	1.07365	0.282978	NA
RHOT2	5.47584	1.78309	0.687535	2.59345	0.0095019	0.0485058
ENSG00000286418	2.61337	1.78303	1.10543	1.61298	0.106749	0.24353
SPNS2-AS1	2.55647	1.78297	1.1608	1.53598	0.124544	0.269568
GPR132	64.0901	1.78143	0.547548	3.25347	0.00114005	0.0117095
DHCR24	48.1293	1.78126	0.491233	3.62611	0.00028772	0.00453846
ENSG00000236403	0.543585	1.77971	2.6551	0.670298	0.502668	NA
PFKFB3	5618.01	1.77954	0.445005	3.99891	6.3634e-05	0.0015584
ENSG00000287287	1.32457	1.77915	2.04691	0.869187	0.384745	NA
H3C12	1.05742	1.77831	1.41463	1.25709	0.208722	NA
ENSG00000288836	0.570637	1.77825	3.05882	0.581352	0.561003	NA
MZB1	0.582929	1.77825	3.05882	0.581352	0.561003	NA
C20orf85	0.547007	1.77825	3.05882	0.581352	0.561003	NA
BHLHE41	7.78805	1.77825	0.930239	1.91161	0.0559267	0.16015
NPHS1	0.344815	1.77693	3.0806	0.576812	0.564066	NA
RPL10	67.2013	1.7764	0.328908	5.40091	6.63046e-08	1.02516e-05
STIM1-AS1	0.59891	1.77542	1.75467	1.01182	0.311623	NA
ENSG00000288681	3126.37	1.7751	0.418934	4.23719	2.26335e-05	0.000739319
LINC01962	0.898801	1.77417	1.75129	1.01307	0.311028	NA
TSPAN1	9.31109	1.77369	0.749371	2.36691	0.0179374	0.0734732
SLC39A2	0.343918	1.77347	3.08078	0.575657	0.564847	NA
ENSG00000258926	2.29052	1.77321	1.49908	1.18286	0.236864	0.41428
LINC01843	0.336101	1.77239	3.08084	0.575295	0.565092	NA
DNPH1	10.1829	1.77178	0.49827	3.55586	0.000376746	0.00545072
CALY	0.797857	1.77131	2.12261	0.834495	0.404002	NA
CD69	320.952	1.76975	0.543738	3.25479	0.00113477	0.0116746
ENSG00000263154	0.574959	1.76934	2.13744	0.827785	0.407792	NA
NETO1	7.56879	1.76905	0.807388	2.19107	0.0284464	0.101185
MMP17	137.643	1.76879	0.375727	4.70765	2.50594e-06	0.000152624
LINC02569	3.78408	1.76878	1.03903	1.70233	0.0886936	0.215639
ARHGEF38	236.82	1.76877	1.25366	1.41089	0.158278	0.317131
ENSG00000233823	0.342626	1.76869	3.08103	0.574057	0.56593	NA
C1QTNF5	0.342626	1.76869	3.08103	0.574057	0.56593	NA
MRPL54	5.9877	1.76762	0.774256	2.28299	0.0224312	0.08599
CYP2B7P	225.812	1.76523	0.881037	2.00358	NA	NA
ENSG00000226332	4.80119	1.76454	0.798746	2.20914	0.0271646	0.0981769
CREG2	3.03032	1.76439	1.31467	1.34208	0.179571	0.344183
ENSG00000259322	0.341403	1.76385	3.08129	0.572439	0.567025	NA
ENSG00000262967	0.341403	1.76385	3.08129	0.572439	0.567025	NA
PRR29-AS1	0.341403	1.76385	3.08129	0.572439	0.567025	NA
ENSG00000254477	1.81399	1.76348	1.03864	1.69787	0.0895319	0.217018
TNS4	190.859	1.76341	1.72019	1.02513	0.305303	0.489194
SIRPA	1610.87	1.76327	0.457563	3.85361	0.000116389	0.0024318
CELSR2	11.0123	1.76306	0.494794	3.56322	0.000366339	0.00533476
ENSG00000282440	4.72277	1.76146	1.15156	1.52962	0.126111	0.27184
RASA3-IT1	6.00182	1.761	0.538239	3.27178	0.00106873	0.0112408
NRCAM	779.621	1.76076	0.855186	2.05892	0.039502	0.12605
ENSG00000224810	0.340437	1.76041	3.08148	0.571289	0.567804	NA
UBE2E3-DT	0.340437	1.76041	3.08148	0.571289	0.567804	NA
ARHGAP26-AS1	0.340437	1.76041	3.08148	0.571289	0.567804	NA
SMPDL3B	9.79835	1.75987	0.752632	2.33828	0.0193726	0.0776646
ENSG00000256603	0.84243	1.75984	1.5418	1.14142	0.253695	NA
TAFA5	849.989	1.75973	0.540528	3.25558	0.00113162	0.0116551
LINC02526	0.331545	1.75884	2.7756	0.633677	0.526291	NA
CHIT1	39.7099	1.75871	0.640064	2.7477	0.00600141	0.0354366
ENSG00000233799	7.64128	1.75855	0.62456	2.81566	0.00486766	0.0308739
C1QTNF1-AS1	11.9698	1.7579	0.839145	2.09487	0.0361828	0.118608
ENSG00000286315	1.72452	1.75723	1.01527	1.73081	0.0834861	0.207371
ELL	2298.19	1.75708	0.375052	4.68489	2.8011e-06	0.000164881
KLK4	0.794341	1.75662	2.22576	0.789222	0.429982	NA
ENSG00000236968	0.331281	1.75601	3.08171	0.569815	0.568803	NA
FCRL2	7.92539	1.75486	0.890098	1.97153	0.048663	0.145063
MPST	18.9749	1.75371	0.382119	4.58943	4.44452e-06	0.000226544
ENSG00000249109	0.331071	1.75347	3.08185	0.568968	0.569378	NA
ENSG00000260496	0.338643	1.75345	3.08185	0.56896	0.569383	NA
ENSG00000267968	0.338643	1.75345	3.08185	0.56896	0.569383	NA
ENSG00000277693	0.338643	1.75345	3.08185	0.56896	0.569383	NA
ENSG00000267062	9.07028	1.75298	0.589265	2.97485	0.00293128	0.0220221
ENSG00000258260	0.831471	1.75295	1.555	1.1273	0.259617	NA
ENSG00000253690	4.19221	1.75268	0.942252	1.86009	0.0628724	0.17297
ATG2A	125.371	1.75115	0.378587	4.62548	3.73733e-06	0.000202989
SSR4	4.56525	1.7508	0.649539	2.69545	0.00702928	0.0396168
MCTP2	7025.41	1.75049	0.651682	2.68612	0.00722877	0.0403683
ENSG00000258752	0.836279	1.75042	2.56278	0.683016	0.494597	NA
SPTBN5	72.3478	1.74985	0.340328	5.14164	2.72351e-07	2.99354e-05
GALNTL6	31.24	1.74816	0.666533	2.62277	0.00872185	0.0459199
ENSG00000228737	1.55664	1.74761	1.19607	1.46113	0.143979	0.297609
GFPT2	1323.19	1.74758	0.455754	3.83449	0.000125826	0.00255307
TNFRSF10D	768.862	1.74733	0.433805	4.02791	5.62749e-05	0.00141095
MIR217HG	38.7198	1.74702	0.584578	2.98851	0.00280343	0.0213037
ENSG00000230322	0.878179	1.7467	1.77844	0.982153	0.326025	NA
CDCP1	395.964	1.74426	0.538539	3.23887	0.00120003	0.0120742
PRRX2-AS1	0.337025	1.74415	2.80327	0.622185	0.53382	NA
ENSG00000234938	0.565358	1.74392	2.08512	0.836368	0.402948	NA
ENSG00000286288	487.477	1.74323	0.529288	3.29354	0.000989351	0.0106031
ENSG00000259952	0.824434	1.74289	1.5401	1.13167	0.257771	NA
SLC28A2	1.2445	1.74249	2.06505	0.8438	0.398781	NA
CTSB	3889.53	1.74165	0.40803	4.26843	1.9685e-05	0.000665501
SYNGR2	2.09027	1.74163	1.42987	1.21803	0.223212	0.398236
ULBP2	1.32982	1.7409	1.60406	1.08531	0.277786	NA
ENSG00000257341	42.4434	1.73983	0.475653	3.65778	0.000254408	0.00418159
ENSG00000258450	0.32627	1.73969	2.78012	0.62576	0.531472	NA
LINC03031	0.334836	1.73886	3.08264	0.56408	0.572699	NA
METTL26	0.334836	1.73886	3.08264	0.56408	0.572699	NA
CD300LB	17.6344	1.73877	0.641827	2.7091	0.00674666	0.0385011
HS3ST3B1	428.814	1.73839	0.618163	2.81219	0.00492058	0.0311203
MYO5B	465.292	1.73732	0.763004	2.27695	0.0227893	0.086858
SLC38A5	21.416	1.73701	0.556424	3.12174	0.00179784	0.0157579
ENSG00000228488	0.334265	1.73672	3.08275	0.563367	0.573185	NA
LINC01926	0.334265	1.73672	3.08275	0.563367	0.573185	NA
NHIP	1.72317	1.73627	1.07997	1.6077	0.1079	0.245215
ENSG00000255050	0.334088	1.73519	3.08284	0.562855	0.573534	NA
TENT5C-DT	0.333613	1.73393	3.08291	0.562435	0.573819	NA
ACCSL	0.333613	1.73393	3.08291	0.562435	0.573819	NA
AQP5-AS1	0.333613	1.73393	3.08291	0.562435	0.573819	NA
GINS2	3.15996	1.73347	0.866928	1.99955	0.0455485	0.138726
ENSG00000235813	2.61276	1.73338	1.4591	1.18798	0.234841	0.411828
ENSG00000259006	3.97488	1.73241	0.795882	2.17672	0.0295017	0.103691
SOCAR	39.8316	1.73206	0.646086	2.68084	0.00734368	0.04081
ENSG00000289066	12.1102	1.73169	1.28465	1.34799	0.177662	0.341681
EDN2	3.10229	1.73159	1.10581	1.5659	0.117372	0.259321
TNK1	6.91476	1.73067	0.68718	2.51852	0.0117851	0.0558136
ENSG00000286987	0.858834	1.73008	2.03765	0.849056	0.39585	NA
TGFA	731.386	1.72983	0.502726	3.4409	0.000579773	0.00736772
ENSG00000280878	46.0517	1.72903	0.618354	2.79619	0.00517093	0.0321829
TNFRSF1B	1699.79	1.72872	0.443721	3.89596	9.78125e-05	0.00215429
ENSG00000275464	47.8841	1.72687	0.544973	3.16873	0.00153108	0.0142163
DDX5	10.1677	1.72582	0.450969	3.8269	0.000129765	0.00260789
DUS1L	17.087	1.72571	0.445396	3.87456	0.000106817	0.00228317
ENSG00000266934	7.22613	1.72545	0.675497	2.55434	0.0106389	0.0522747
ENSG00000287181	0.331179	1.72476	3.08341	0.559368	0.575911	NA
ENSG00000249184	0.331179	1.72476	3.08341	0.559368	0.575911	NA
IRS4-AS1	0.331179	1.72476	3.08341	0.559368	0.575911	NA
ENSG00000290944	0.33175	1.72439	2.80748	0.614212	0.539075	NA
ENSG00000260182	0.33175	1.72439	2.80748	0.614212	0.539075	NA
EFHD2-AS1	0.331899	1.7241	2.80716	0.614178	0.539097	NA
CDT1	0.331899	1.7241	2.80716	0.614178	0.539097	NA
ENSG00000286712	0.849506	1.72375	1.49686	1.15158	0.249496	NA
ENSG00000256072	0.331424	1.723	2.80771	0.613667	0.539435	NA
ENSG00000255029	6.17399	1.72258	0.735326	2.34261	0.0191494	0.0770091
ENSG00000233214	0.333939	1.72232	2.21075	0.779068	0.435939	NA
ENSG00000288954	30.8069	1.72185	0.751122	2.29237	0.0218846	0.0845181
MAP2K3	845.21	1.72184	0.351581	4.8974	9.71118e-07	7.71308e-05
CHST1	59.3803	1.72115	0.473307	3.63642	0.000276448	0.00441252
ENSG00000205037	1.23605	1.7209	1.78477	0.964211	0.33494	NA
LINC01709	5.54578	1.72023	1.28338	1.34039	0.180119	0.344947
CLIC6	198.587	1.72003	0.813347	2.11475	0.0344512	0.114699
MRPL23	26.1676	1.71978	0.356295	4.82685	1.38713e-06	9.82403e-05
TMEM61	2.45791	1.71915	1.01724	1.69001	0.0910267	0.219699
REEP4	11.619	1.71914	0.464135	3.70396	0.000212259	0.00366545
TIFA	22.7964	1.71894	0.521695	3.29491	0.000984549	0.0105809
MRPL17	2.32905	1.71823	0.843629	2.03671	0.041679	0.130943
TNFSF15	165.464	1.71715	0.55901	3.07178	0.00212789	0.0175688
ENSG00000271698	0.329235	1.71703	3.08383	0.556786	0.577674	NA
ENSG00000263325	0.329235	1.71703	3.08383	0.556786	0.577674	NA
ENSG00000287443	0.329235	1.71703	3.08383	0.556786	0.577674	NA
CDC42BPG	9.17406	1.71638	0.924569	1.85641	0.0633955	0.173893
CALR3	0.561002	1.71472	1.75198	0.978733	0.327712	NA
MROH6	3.41546	1.71401	0.848317	2.02049	0.0433328	0.134427
ULBP1	2.32437	1.71338	1.50479	1.13862	0.254863	0.435214
LINC00525	0.328093	1.71272	3.08407	0.555344	0.578659	NA
DDX3Y	0.328093	1.71272	3.08407	0.555344	0.578659	NA
FAM230C	0.328664	1.71269	2.81001	0.609497	0.542195	NA
CD79A	0.328664	1.71269	2.81001	0.609497	0.542195	NA
ENSG00000289904	0.328813	1.71239	2.80968	0.609462	0.542218	NA
MEX3A	4.80105	1.71233	0.993236	1.72399	0.0847098	0.2094
ENSG00000253699	0.797192	1.71088	2.15954	0.792242	0.428219	NA
LRRC38	9.03764	1.71082	0.879036	1.94625	0.051625	0.151594
HYPK	5.35544	1.71063	0.672912	2.54213	0.0110179	0.0534577
ENSG00000267764	27.4112	1.71046	0.551201	3.10315	0.00191471	0.0164162
LINC02361	2.19279	1.70948	0.863435	1.97986	0.0477195	0.143152
BEST1	47.5004	1.70899	0.540888	3.1596	0.00157988	0.0144997
ENSG00000291297	0.767319	1.70785	1.7583	0.971308	0.331395	NA
ENSG00000268650	6.01019	1.70702	0.824658	2.06998	0.0384544	0.123746
ZNF225-AS1	0.559226	1.70647	2.03741	0.837571	0.402272	NA
SERPINH1	268.156	1.70587	0.305399	5.58572	2.32735e-08	4.81928e-06
TMPRSS6	8.94721	1.70543	0.894292	1.90702	0.0565184	0.161207
PTAFR	552.615	1.70482	0.490904	3.47281	0.000515035	0.00679447
MIR4432HG	10.4148	1.70462	0.94456	1.80467	0.0711264	0.187514
LINC01189	1.61404	1.70417	1.52358	1.11853	0.263341	0.443969
ENSG00000226644	1.51691	1.70354	1.568	1.08644	0.277284	0.459486
ENSG00000286380	0.325823	1.70352	3.08458	0.552271	0.580763	NA
ENSG00000260934	0.326149	1.70302	2.81209	0.605606	0.544776	NA
DNAJB13	28.8232	1.703	0.888028	1.91773	0.0551452	0.158699
S100A3	0.325578	1.70277	3.08462	0.552021	0.580934	NA
IRAK1	113.435	1.70125	0.329823	5.15806	2.49518e-07	2.79557e-05
ENSG00000264772	393.492	1.70007	0.272846	6.23089	4.63798e-10	2.44464e-07
SLC25A39	13.9008	1.6982	0.579488	2.93052	0.00338395	0.0241553
GRK6	155.683	1.69756	0.353785	4.79827	1.60039e-06	0.000108845
APOE	1.27013	1.69739	1.73087	0.980659	0.326761	NA
ENSG00000287480	7.24839	1.69722	1.08713	1.5612	0.118477	0.260874
FUT3	6.73535	1.69646	1.49736	1.13296	NA	NA
ENSG00000286977	0.326624	1.69618	2.21214	0.76676	0.443224	NA
TFF3	20.5389	1.6961	0.819046	2.07082	0.0383752	0.123559
CTXN2-AS1	1.07931	1.6953	1.7917	0.946193	0.34405	NA
ENSG00000290007	1.65951	1.69529	1.76684	0.959507	0.337303	0.522048
LTC4S	11.8818	1.69499	0.410705	4.12703	3.67481e-05	0.0010293
ENSG00000263585	0.323634	1.69496	3.08506	0.549409	0.582725	NA
ENSG00000232555	72.948	1.69377	0.746493	2.26897	0.0232704	0.0882334
ENSG00000272764	0.54794	1.69361	2.04064	0.82994	0.406573	NA
HGS	143.987	1.69238	0.322059	5.25486	1.48138e-07	1.83723e-05
RRAD	20.1845	1.6922	0.70956	2.38485	0.017086	0.0712821
TRIB3	46.3165	1.69088	0.56605	2.98715	0.00281595	0.0213842
HCK	1825.81	1.69067	0.472118	3.58104	0.00034223	0.00512395
NOD2	252.215	1.69003	0.518784	3.25766	0.00112333	0.0116201
FOSL2-AS1	35.4802	1.68952	0.401644	4.20652	2.59336e-05	0.000800868
LINC01257	15.4862	1.68859	0.707471	2.38679	0.016996	0.0711392
LINC01270	93.3317	1.68842	0.568905	2.96785	0.00299892	0.0223201
SERPINE2	2775.48	1.68839	0.597063	2.82782	0.0046866	0.0301502
AGAP2-AS1	0.324108	1.68737	2.21272	0.762576	0.445717	NA
NOTCH1	726.856	1.68713	0.289453	5.82868	5.5866e-09	1.59956e-06
TMEM101	343.129	1.68647	0.658349	2.56166	0.0104173	0.0515739
GNA15	156.512	1.68584	0.543291	3.10301	0.00191566	0.0164183
ENSG00000285717	0.514106	1.685	2.10178	0.801703	0.422725	NA
LASTR	8.68929	1.68484	0.79738	2.11297	0.0346037	0.114975
BARX2	34.8161	1.68357	1.23541	1.36276	0.172957	0.335973
CLEC12B	8.69175	1.68357	1.0868	1.5491	0.121357	0.264969
ENSG00000254739	1.59202	1.6833	1.19915	1.40375	0.160394	0.319686
LINC02320	108.313	1.68314	0.55379	3.03932	0.00237115	0.0189105
[truncated: 26,263 more rows]

## Sheet: TNIL - downreg genes
GeneID	baseMean	log2FoldChange	lfcSE	stat	pvalue	padj
PER3	873.941	-1.85196	0.257706	-7.18632	6.65587e-13	1.39137e-09
ENSG00000286540	183.658	-1.5618	0.232221	-6.72548	1.75019e-11	2.02952e-08
ENSG00000272865	24.7516	-3.08187	0.544591	-5.65905	1.52217e-08	3.461e-06
ENSG00000290901	15.1999	-2.45896	0.524356	-4.68949	2.73881e-06	0.000162452
LINC00596	17.3011	-1.5914	0.340404	-4.67505	2.93881e-06	0.00017132
GBP1P1	77.5409	-1.51852	0.341462	-4.44712	8.70279e-06	0.000366307
ENSG00000227098	151.627	-1.52083	0.347979	-4.37046	1.23986e-05	0.000476073
ENSG00000290581	221.452	-5.9283	1.35872	-4.36314	1.28209e-05	0.000489856
FAM177B	26.742	-1.50659	0.350213	-4.30192	1.69323e-05	0.000598618
HLF	265.03	-1.58722	0.37522	-4.2301	2.33588e-05	0.000750515
ENSG00000277022	40.9149	-2.20682	0.522983	-4.21968	2.4465e-05	0.000774067
ANK2-AS1	8.79455	-2.0404	0.484989	-4.2071	2.5867e-05	0.000799875
ENSG00000286584	8.71128	-3.02933	0.720361	-4.2053	2.60741e-05	0.000802688
HMGCLL1	195.827	-2.24992	0.552782	-4.07018	4.69763e-05	0.00123523
ENSG00000257239	547.668	-2.41997	0.595069	-4.06671	4.76815e-05	0.00124671
ANKRD20A11P	580.651	-5.63382	1.39738	-4.03169	5.53763e-05	0.00139345
SLC2A12	696.898	-1.75666	0.437148	-4.01845	5.8581e-05	0.00146087
EFHB	100.177	-1.80724	0.45609	-3.96247	7.41785e-05	0.00176265
FBXO48	16.7358	-1.63121	0.416503	-3.91643	8.98683e-05	0.00202549
GACAT1	4.67761	-3.22244	0.830592	-3.87969	0.000104589	0.00225342
ANGPT1	4832.81	-1.83975	0.477517	-3.85275	0.000116798	0.00243377
HTR4	63.4605	-2.60686	0.678434	-3.84247	0.000121802	0.00249881
ENSG00000286458	847.911	-2.06965	0.540588	-3.82852	0.000128916	0.00259759
RERGL	258.87	-1.93061	0.509269	-3.79095	0.000150072	0.00288836
ENSG00000253673	23.7198	-2.34121	0.63046	-3.71349	0.000204417	0.00356722
PART1	55.1615	-1.67557	0.452622	-3.70193	0.000213966	0.0036867
ENSG00000203593	10.5278	-1.73224	0.472576	-3.66554	0.000246818	0.00409163
ENSG00000248994	2254.73	-1.55923	0.428021	-3.64288	0.000269607	0.00433797
ENSG00000290817	11.4949	-1.57029	0.43146	-3.63948	0.000273193	0.0043726
HLA-DMA	544.362	-1.7877	0.494519	-3.61502	0.000300323	0.00467141
ENSG00000233363	2.49707	-4.36521	1.21617	-3.58931	0.000331556	0.00501595
PEX12	7.14396	-1.93953	0.540833	-3.58619	0.000335545	0.0050434
ENSG00000287666	5.87772	-2.16721	0.604741	-3.58371	0.000338754	0.00508175
SCN7A	827.942	-1.99833	0.557778	-3.58267	0.000340097	0.0050986
ENSG00000250043	11.6157	-2.01591	0.564029	-3.57412	0.000351411	0.0052182
ENSG00000259460	5.36785	-2.47978	0.69544	-3.56577	0.00036279	0.00532184
ENSG00000223872	3.98525	-2.85236	0.806763	-3.53557	0.000406899	0.00575766
ENSG00000248544	98.8926	-2.0844	0.591891	-3.52159	0.00042896	0.00598223
ENSG00000287423	4.89207	-4.31258	1.22918	-3.50851	0.000450622	0.00619125
ENSG00000290900	11.6549	-3.34579	0.955477	-3.5017	0.0004623	0.00629945
ENSG00000287469	40.6298	-1.77254	0.507094	-3.49549	0.0004732	0.00639909
LINC00470	63.2849	-2.12393	0.608562	-3.49009	0.000482867	0.00648727
CYP4F12	31.2197	-1.50089	0.432994	-3.46632	0.000527642	0.00690655
CSE1L-DT	7.60582	-1.67864	0.486686	-3.44912	0.000562408	0.00718643
ENSG00000228655	33.7254	-1.55417	0.457199	-3.39933	0.000675506	0.00824978
LRRTM3	48.6827	-2.69443	0.793742	-3.39459	0.000687303	0.00834114
ENSG00000258773	96.0197	-1.75256	0.517115	-3.38911	0.000701186	0.00846093
COL6A6	54.3982	-1.51105	0.447717	-3.37502	0.000738113	0.00874892
NXPE1	19.331	-1.87323	0.556312	-3.36723	0.000759271	0.00892952
ENSG00000229066	35.8919	-5.16502	1.53487	-3.36512	0.000765115	0.00896455
ENSG00000279249	337.231	-2.01177	0.597847	-3.36503	0.000765365	0.00896455
SWSAP1	6.02077	-1.90121	0.565021	-3.36484	0.000765884	0.00896455
ENSG00000285579	537.536	-1.93225	0.575818	-3.35566	0.000791748	0.00917383
WARS2-IT1	71.0923	-1.87049	0.559396	-3.34377	0.000826496	0.00942819
ENSG00000286932	40.6094	-1.92097	0.576081	-3.33455	0.00085437	0.00965135
ENSG00000286355	13.8921	-1.53368	0.460614	-3.32965	0.000869568	0.00974588
LINC02511	537.511	-2.00371	0.603461	-3.32036	0.000899016	0.00993936

## Sheet: TL-upreg genes
GeneID	baseMean	log2FoldChange	lfcSE	stat	pvalue	padj
TRAF7	159.808	1.85736	0.223061	8.32669	8.31307e-17	1.92797e-12
CHI3L1	162.406	5.49546	0.704858	7.79655	6.36222e-15	4.22377e-11
ZFP36	319.225	3.5474	0.455776	7.7832	7.071e-15	4.22377e-11
ENSG00000267001	112.465	2.56023	0.329103	7.77944	7.28487e-15	4.22377e-11
UBALD1	81.446	1.51503	0.196677	7.70312	1.32789e-14	5.13272e-11
MIR22HG	275.722	1.90367	0.249156	7.64046	2.16442e-14	7.17103e-11
MIDN	166.131	2.9475	0.388107	7.59454	3.08885e-14	8.95456e-11
PTMA	85.6744	3.71949	0.517504	7.18735	6.60604e-13	1.39137e-09
PNP	71.8458	3.42059	0.476697	7.1756	7.19923e-13	1.39137e-09
PTOV1-AS2	48.3655	2.37355	0.338571	7.0105	2.37474e-12	4.23653e-09
GAPDH	65.2662	2.87693	0.411292	6.99485	2.65542e-12	4.3989e-09
SOCS3	83.5701	6.80247	0.995629	6.83233	8.35473e-12	1.07646e-08
IL1B	626.905	6.12573	0.895391	6.8414	7.84245e-12	1.07646e-08
ARFGAP1	182.442	1.81037	0.266135	6.80245	1.02856e-11	1.25549e-08
IDUA	242.05	1.52902	0.228767	6.68375	2.32912e-11	2.57223e-08
APRT	17.3719	2.87794	0.432427	6.65531	2.82712e-11	2.98029e-08
GPSM1	340.153	2.08438	0.318451	6.54538	5.93449e-11	5.50531e-08
TRABD	86.3935	2.38536	0.365794	6.52106	6.9811e-11	5.9965e-08
PNPLA2	41.0488	2.1255	0.325767	6.52461	6.81789e-11	5.9965e-08
ENSG00000267385	372.568	5.38824	0.827092	6.51468	7.28457e-11	6.03371e-08
EEF1D	433.248	2.13445	0.328558	6.49643	8.22479e-11	6.57756e-08
ENSG00000239775	35.031	1.64105	0.254362	6.45161	1.10671e-10	8.33081e-08
ENSG00000274272	31.5357	2.15299	0.337125	6.38634	1.69907e-10	1.15897e-07
ENSG00000269590	214.283	1.78888	0.281806	6.34791	2.18254e-10	1.36804e-07
BCAR1	1248.93	1.52344	0.23993	6.34952	2.15987e-10	1.36804e-07
AKT1	189.011	2.21753	0.350507	6.32665	2.50545e-10	1.4899e-07
ENSG00000256100	206.989	1.90443	0.302329	6.29919	2.99205e-10	1.69248e-07
PIM1	238.062	2.23608	0.358448	6.23822	4.42589e-10	2.3871e-07
ENSG00000264772	393.492	1.70007	0.272846	6.23089	4.63798e-10	2.44464e-07
ENSG00000227076	57.665	2.76129	0.446451	6.18499	6.21064e-10	2.93983e-07
ASB6	33.4668	1.91659	0.309878	6.18497	6.21126e-10	2.93983e-07
GUK1	192.202	1.54842	0.250533	6.18051	6.38953e-10	2.96372e-07
SAMD11	41.6462	2.9032	0.473084	6.13675	8.42294e-10	3.75663e-07
TPI1	44.8164	2.74019	0.448863	6.10474	1.02967e-09	4.34182e-07
SECTM1	31.8507	2.53894	0.416773	6.09189	1.11586e-09	4.62124e-07
ENSG00000173366	82.8703	1.53472	0.252192	6.08551	1.16124e-09	4.70412e-07
MAFF	194.162	2.29171	0.377666	6.06809	1.29443e-09	4.85201e-07
TBRG4	87.7969	1.52799	0.251829	6.06759	1.29843e-09	4.85201e-07
TIMP1	486.842	4.36154	0.72231	6.03833	1.55719e-09	5.64288e-07
CD93	24.4341	3.60531	0.597919	6.02976	1.64204e-09	5.85879e-07
RNPEPL1	64.552	1.91532	0.318095	6.02122	1.73108e-09	6.04421e-07
MYC	225.625	2.10484	0.356721	5.90052	3.62348e-09	1.16716e-06
R3HDM4	203.375	2.16825	0.368076	5.89076	3.84419e-09	1.18873e-06
LIF	95.9648	5.29034	0.899639	5.88051	4.09e-09	1.24809e-06
ADAMTS4	517.983	3.30957	0.564172	5.86623	4.45802e-09	1.34273e-06
BCL2A1	641.649	4.99522	0.85532	5.84018	5.21446e-09	1.55043e-06
AMPD2	107.732	2.26592	0.388641	5.83038	5.53019e-09	1.59956e-06
NOTCH1	726.856	1.68713	0.289453	5.82868	5.5866e-09	1.59956e-06
TCIRG1	136.206	2.06998	0.356057	5.81363	6.11318e-09	1.72899e-06
ZC3H12A	228.692	2.85387	0.491997	5.80058	6.60858e-09	1.84658e-06
TSPO	145.874	1.52736	0.263461	5.7973	6.73911e-09	1.86064e-06
BTG1	112.99	1.96525	0.340931	5.76437	8.19615e-09	2.23629e-06
KLF16	29.2591	2.01025	0.349228	5.75628	8.59883e-09	2.30473e-06
ENSG00000269711	155.646	5.37673	0.941318	5.71191	1.11716e-08	2.81621e-06
ENSG00000262660	75.4349	1.90745	0.334708	5.69887	1.20608e-08	2.97567e-06
ICAM1	421.266	3.59886	0.632672	5.68835	1.28272e-08	3.06688e-06
TREM1	943.152	4.36639	0.768979	5.67817	1.36147e-08	3.22196e-06
MAFK	165.589	1.64864	0.291133	5.66285	1.48877e-08	3.44628e-06
CAPN15	406.523	2.06997	0.36699	5.64041	1.69648e-08	3.81987e-06
FURIN	123.497	1.88468	0.335294	5.62097	1.89885e-08	4.04458e-06
SOCS3-DT	78.1513	4.97708	0.890711	5.58776	2.30019e-08	4.80595e-06
SERPINH1	268.156	1.70587	0.305399	5.58572	2.32735e-08	4.81928e-06
SLC17A9	67.2965	2.20864	0.397983	5.54959	2.8634e-08	5.72482e-06
NCAPD2	2702.79	1.63859	0.295849	5.53862	3.04871e-08	6.04322e-06
PLA2G4B	60.726	1.8327	0.331315	5.53158	3.17358e-08	6.18502e-06
PYGO2	1266.63	1.5532	0.281162	5.52422	3.30955e-08	6.3434e-06
DGAT2	343.532	4.97672	0.901264	5.52193	3.35295e-08	6.3498e-06
ENSG00000283684	119.618	2.25646	0.409803	5.50621	3.66635e-08	6.64864e-06
ARHGDIA	33.5059	2.02593	0.368782	5.49356	3.93911e-08	7.02737e-06
BOP1	81.1244	1.94154	0.353398	5.49393	3.93081e-08	7.02737e-06
ENSG00000254409	2208.24	2.31928	0.422522	5.48913	4.03911e-08	7.15076e-06
ACTG1	26.1362	2.34115	0.427512	5.47622	4.34511e-08	7.46458e-06
CDKN1A	361.431	2.12074	0.388751	5.45527	4.88988e-08	8.27782e-06
OSM	232.105	6.05748	1.11152	5.4497	5.04538e-08	8.42114e-06
ACTB	106.902	1.60554	0.295866	5.42658	5.74442e-08	9.28799e-06
ALDOA	81.6915	1.55164	0.286711	5.41187	6.23698e-08	9.90741e-06
RPL10	67.2013	1.7764	0.328908	5.40091	6.63046e-08	1.02516e-05
PHLDA1	35.9011	3.5035	0.65031	5.38742	7.14754e-08	1.08344e-05
IL1RN	205.859	4.93762	0.918155	5.37777	7.54145e-08	1.1284e-05
NDUFA11	27.9234	1.5428	0.286833	5.37875	7.50033e-08	1.1284e-05
ADRM1	39.3679	1.83723	0.34247	5.36463	8.11164e-08	1.19825e-05
NAMPT	11747.7	3.64882	0.684862	5.32782	9.94001e-08	1.39714e-05
FASN	76.3227	2.34249	0.439856	5.32558	1.00631e-07	1.40354e-05
HMOX1	355.557	3.39786	0.639777	5.311	1.09023e-07	1.49406e-05
NBEAL2	334.988	1.50269	0.282982	5.31018	1.09517e-07	1.49406e-05
SERPINA1	474.77	4.13723	0.779474	5.30771	1.1101e-07	1.50558e-05
FPR2	203.236	4.63408	0.87353	5.305	1.12671e-07	1.51923e-05
NINJ1	256.569	2.31479	0.437387	5.29232	1.20774e-07	1.60057e-05
GPR153	67.153	1.7938	0.338902	5.29298	1.20342e-07	1.60057e-05
EEF2	143	1.61246	0.304742	5.29123	1.21499e-07	1.60102e-05
RASL11A	61.8488	1.65442	0.313211	5.28214	1.27685e-07	1.67304e-05
COL27A1	5559.65	2.56849	0.48826	5.2605	1.43663e-07	1.80099e-05
HGS	143.987	1.69238	0.322059	5.25486	1.48138e-07	1.83723e-05
RELT	359.985	2.62075	0.500084	5.24061	1.60048e-07	1.94341e-05
CXCL8	215.183	7.54167	1.45138	5.19619	2.0341e-07	2.41922e-05
PGGHG	13.4165	2.78968	0.536832	5.19656	2.03008e-07	2.41922e-05
GNB2	81.6918	2.15651	0.415432	5.19101	2.09159e-07	2.46235e-05
MKNK2	135.645	2.15452	0.415755	5.18218	2.19304e-07	2.56874e-05
IL24	55.6324	9.12772	1.76353	5.17581	2.26923e-07	2.64462e-05
HILPDA-AS1	899.448	2.22322	0.430422	5.1652	2.40183e-07	2.73971e-05
DUSP6	200.135	1.64518	0.318552	5.16457	2.40988e-07	2.73971e-05
IRAK1	113.435	1.70125	0.329823	5.15806	2.49518e-07	2.79557e-05
SPTBN5	72.3478	1.74985	0.340328	5.14164	2.72351e-07	2.99354e-05
TTYH3	514.171	1.63526	0.318243	5.13839	2.77096e-07	3.03133e-05
EIF4A3	170.725	2.0059	0.391232	5.12713	2.94185e-07	3.19846e-05
PGAP6	37.2722	2.03729	0.398045	5.11824	3.084e-07	3.32666e-05
PPIF	219.978	3.70009	0.723683	5.11287	3.17303e-07	3.35573e-05
CLDN15	41.5117	1.61426	0.315618	5.11459	3.14429e-07	3.35573e-05
MIR3945HG	147.824	5.05373	0.989104	5.10941	3.23174e-07	3.39143e-05
STOML2	20.4103	1.91617	0.375211	5.1069	3.27492e-07	3.40592e-05
RNF166	113.86	1.53563	0.300654	5.10762	3.26248e-07	3.40592e-05
FGFRL1	12.4203	2.92576	0.576526	5.07482	3.87862e-07	3.91099e-05
CD300E	309.087	3.79852	0.74958	5.06752	4.03022e-07	4.04627e-05
LINC01770	21.7336	2.18232	0.431239	5.06058	4.17974e-07	4.14259e-05
RARRES1	1915.21	3.14598	0.621908	5.0586	4.22354e-07	4.16818e-05
TEDC1	26.2558	2.37264	0.469621	5.05224	4.36661e-07	4.2196e-05
APOBEC3A	486.088	3.52508	0.698373	5.04756	4.47486e-07	4.26126e-05
GATD1	42.1996	1.83448	0.364563	5.032	4.85392e-07	4.5761e-05
SLC16A3	406.201	2.83935	0.565838	5.01796	5.2223e-07	4.88369e-05
EREG	343.601	5.47793	1.09771	4.99031	6.02834e-07	5.41896e-05
METRNL	373.897	2.035	0.407962	4.9882	6.09446e-07	5.45725e-05
RGPD6	34.1352	1.59658	0.32103	4.97331	6.58184e-07	5.871e-05
POLR2E	36.3006	1.50464	0.302869	4.96797	6.7656e-07	6.01179e-05
ARFRP1	27.4357	2.40378	0.485027	4.95597	7.19706e-07	6.32251e-05
S100A9	284.801	3.56641	0.720301	4.95127	7.37306e-07	6.38044e-05
GADD45A	60.8239	2.16728	0.437827	4.95009	7.418e-07	6.39547e-05
PROK2	689.698	4.39083	0.888829	4.94002	7.81165e-07	6.63618e-05
LIPN	225.12	4.49478	0.910123	4.93865	7.86669e-07	6.65855e-05
SLC2A6	35.8061	2.08407	0.422137	4.93694	7.93566e-07	6.6925e-05
TRIB1	447.75	2.6394	0.535029	4.93319	8.0898e-07	6.72468e-05
SEMA4C	105.304	1.66264	0.337506	4.92625	8.38241e-07	6.89379e-05
ID4	21.342	2.88495	0.586419	4.9196	8.67222e-07	7.05706e-05
ENSG00000290732	77.3321	2.93127	0.597337	4.90723	9.23711e-07	7.4127e-05
ENSG00000268670	12.0576	3.02589	0.617649	4.89904	9.63067e-07	7.67541e-05
MAP2K3	845.21	1.72184	0.351581	4.8974	9.71118e-07	7.71308e-05
FOSB	557.352	2.81792	0.575847	4.89352	9.9046e-07	7.81318e-05
EIF4A1	51.0358	1.64127	0.335498	4.89205	9.97932e-07	7.84544e-05
ENSG00000285565	675.21	1.58994	0.325456	4.88527	1.03289e-06	8.09283e-05
GPC1	178.369	1.55854	0.319403	4.87954	1.06334e-06	8.27549e-05
LAMC3	537.715	3.93203	0.806204	4.87722	1.07593e-06	8.28901e-05
TNFAIP6	282.19	3.20379	0.657681	4.87134	1.10846e-06	8.4011e-05
PGS1	1872.97	2.04157	0.419331	4.86864	1.12369e-06	8.48882e-05
SNHG7	20.0876	2.27076	0.467158	4.86081	1.16909e-06	8.77461e-05
SAA2-SAA4	358.662	5.5975	1.15283	4.85544	1.20121e-06	8.95773e-05
NTNG2	100.991	2.20951	0.455128	4.85469	1.20578e-06	8.96298e-05
SAA2	186.229	6.34464	1.30986	4.84377	1.27397e-06	9.32633e-05
IL18BP	57.3046	1.51756	0.313309	4.84364	1.27479e-06	9.32633e-05
FBXW5	15.0672	2.45272	0.506513	4.84237	1.28299e-06	9.32761e-05
LINC00334	54.611	2.79979	0.578266	4.8417	1.2873e-06	9.32973e-05
MRPL23	26.1676	1.71978	0.356295	4.82685	1.38713e-06	9.82403e-05
UBALD2	114.044	1.68247	0.348588	4.82652	1.38939e-06	9.82403e-05
ENSG00000243797	3344.83	2.90911	0.60289	4.82528	1.39805e-06	9.85516e-05
CST7	57.2276	2.81555	0.585124	4.8119	1.49504e-06	0.000104752
LDLR	1033.93	1.96744	0.409111	4.80907	1.51633e-06	0.000105138
FTH1	1570.67	2.47282	0.514303	4.8081	1.52374e-06	0.000105144
CLUH	88.2709	1.5707	0.326714	4.80756	1.52784e-06	0.000105144
ENSG00000289242	194.003	4.45537	0.927212	4.80512	1.54658e-06	0.000106026
GRK6	155.683	1.69756	0.353785	4.79827	1.60039e-06	0.000108845
KLF2	95.1867	1.51047	0.315225	4.79173	1.65352e-06	0.000111478
SH2B2	404.381	2.48708	0.521162	4.77219	1.82234e-06	0.000120753
IPO4	35.0904	1.84753	0.38776	4.76463	1.89204e-06	0.000123606
FCAR	254.618	4.21201	0.884319	4.763	1.90737e-06	0.00012391
ENSG00000290391	25.8928	1.63566	0.343538	4.76123	1.92417e-06	0.000124531
CLEC5A	387.906	3.60056	0.756558	4.75914	1.9442e-06	0.00012525
ENSG00000275210	187.422	3.84186	0.808074	4.75434	1.99091e-06	0.000127199
GK	4687.11	3.59924	0.756934	4.75502	1.98425e-06	0.000127199
RAC2	196.138	2.59445	0.545655	4.75474	1.98705e-06	0.000127199
IL1R2	4090.17	5.03276	1.06198	4.73903	2.14742e-06	0.000135312
SLC39A14	2996.8	2.29053	0.484992	4.72282	2.326e-06	0.000145024
FOS	208.588	1.89195	0.400614	4.72264	2.32806e-06	0.000145024
AEBP1	110.244	2.5668	0.544125	4.71729	2.39005e-06	0.000146641
ENSG00000291273	42.3949	2.22939	0.472574	4.71755	2.38697e-06	0.000146641
NPDC1	136.906	1.60347	0.339888	4.71766	2.38576e-06	0.000146641
ENSG00000259522	71.9045	1.50802	0.319588	4.71864	2.3743e-06	0.000146641
MMP17	137.643	1.76879	0.375727	4.70765	2.50594e-06	0.000152624
C3	338.038	2.33555	0.497474	4.69481	2.66854e-06	0.000159097
SIX5	12.6926	1.8812	0.401437	4.68616	2.78378e-06	0.000164697
ELL	2298.19	1.75708	0.375052	4.68489	2.8011e-06	0.000164881
JAK3	114.786	2.18259	0.466154	4.68212	2.83919e-06	0.000166571
AREG	211.212	4.21503	0.903299	4.66627	3.06722e-06	0.000177837
MIR223HG	150.491	3.7354	0.800882	4.66411	3.09956e-06	0.000179264
TNFRSF6B	30.3962	4.86726	1.0449	4.65813	3.19099e-06	0.000183636
ALPL	1167	3.51172	0.754303	4.65558	3.23074e-06	0.000184096
MCL1	2446.23	2.12737	0.456923	4.65586	3.22634e-06	0.000184096
ENSG00000288703	67.7007	3.4152	0.733876	4.65365	3.26109e-06	0.000185371
ENSG00000225450	216.082	2.08182	0.447455	4.65258	3.27808e-06	0.000185427
CYTH4	1031.22	1.9001	0.408926	4.64656	3.37517e-06	0.000189533
LINC02889	1495.63	4.89705	1.05413	4.6456	3.39095e-06	0.000189959
TMEM132A	43.6059	3.00964	0.648246	4.64275	3.43806e-06	0.000191672
SERPINA3	210.316	3.52055	0.758764	4.63985	3.48656e-06	0.000193446
ATXN7L3	30.7507	1.59825	0.344978	4.63292	3.60546e-06	0.000199565
IL4R	4507.75	1.65692	0.357713	4.63198	3.6218e-06	0.000199992
LINC02940	874.877	3.01473	0.650924	4.63146	3.63093e-06	0.00020002
ANPEP	850.534	3.0408	0.656929	4.62881	3.67773e-06	0.000200644
C6orf132	86.8479	2.36163	0.51025	4.62837	3.68551e-06	0.000200644
ATG2A	125.371	1.75115	0.378587	4.62548	3.73733e-06	0.000202989
THBS3-AS1	141.697	1.83031	0.396306	4.61844	3.86638e-06	0.000207567
SOD2	3907.76	2.14937	0.465448	4.61785	3.87728e-06	0.000207672
ENSG00000259354	889.522	4.83197	1.04785	4.61131	4.00145e-06	0.000212563
ENSG00000254420	480.131	4.85094	1.05283	4.60753	4.07475e-06	0.000215266
TRAF4	36.2255	2.23544	0.485541	4.60402	4.14416e-06	0.000217833
CYP27B1	56.1757	2.91178	0.632899	4.6007	4.21064e-06	0.00021979
TBL3	11.8236	1.9121	0.415639	4.60038	4.21724e-06	0.00021979
RPS8	13.1002	2.161	0.469883	4.59903	4.24465e-06	0.000220722
BIK	5.67545	5.32904	1.16021	4.59315	4.36606e-06	0.000224021
TNFAIP2	327.686	2.32625	0.506814	4.58995	4.43359e-06	0.000226544
MPST	18.9749	1.75371	0.382119	4.58943	4.44452e-06	0.000226544
CCND1	67.631	1.67257	0.364416	4.58974	4.43793e-06	0.000226544
ZFP36L2	73.0612	2.00773	0.437831	4.58562	4.52634e-06	0.000230208
FAM83G	72.9335	1.84325	0.402073	4.58436	4.55371e-06	0.000231093
MMP11	12.2566	2.50088	0.54618	4.57886	4.67515e-06	0.000235197
HLA-C	29.0809	2.05836	0.449667	4.57752	4.70519e-06	0.000236197
ADAM8	110.511	2.91003	0.635927	4.57605	4.73845e-06	0.00023676
RPL3	115.667	1.59484	0.348551	4.57564	4.74772e-06	0.00023676
LILRA5	93.7255	3.86162	0.84498	4.57008	4.87546e-06	0.000241091
ADGRG3	638.236	3.00906	0.658364	4.57051	4.86538e-06	0.000241091
IGF2	17.6135	3.79824	0.831677	4.56697	4.94825e-06	0.00024417
MCEMP1	13.7992	7.115	1.55987	4.56127	5.08448e-06	0.000249301
PRR7	29.1714	1.58351	0.347142	4.56156	5.07739e-06	0.000249301
IFITM1	34.1512	2.5745	0.564491	4.56074	5.09736e-06	0.000249405
TMEM115	18.5004	1.51008	0.331581	4.5542	5.2586e-06	0.000255676
RXRA	1278.44	1.61623	0.355324	4.5486	5.40034e-06	0.000261471
MYBBP1A	78.5385	1.55186	0.341524	4.54394	5.52136e-06	0.000265667
DDAH2	11.3543	1.81173	0.399268	4.53764	5.68879e-06	0.000272592
PDIA4	346.494	2.01808	0.445077	4.53424	5.78121e-06	0.00027588
ENSG00000230492	100.724	4.32916	0.955162	4.53238	5.83216e-06	0.000276921
TRAPPC5	14.8757	3.93848	0.869306	4.5306	5.88163e-06	0.000277814
ENSG00000250519	1005.13	3.24774	0.716805	4.53085	5.8746e-06	0.000277814
LRPAP1	361.022	1.53213	0.33856	4.52542	6.02762e-06	0.000284131
HK2	544.03	2.64087	0.584086	4.52138	6.14377e-06	0.000287851
VASN	86.1929	2.10153	0.465132	4.51814	6.23846e-06	0.000291698
MYBPH	7.0118	6.13583	1.3588	4.51563	6.31275e-06	0.000293091
ADGRE2	499.778	2.68582	0.594809	4.51543	6.31879e-06	0.000293091
FCGR2A	1904.63	2.22207	0.492017	4.51625	6.29443e-06	0.000293091
EHD1	613.921	1.66748	0.369216	4.51626	6.29404e-06	0.000293091
CDK3	11.1343	2.3427	0.519001	4.51386	6.36568e-06	0.000294104
SLC9A3-AS1	36.3938	1.50003	0.332496	4.51142	6.43938e-06	0.000295727
TMEM200B	32.8525	2.22189	0.492857	4.50819	6.53838e-06	0.000299089
LILRB3	57.6249	3.09301	0.686298	4.50681	6.581e-06	0.000300446
NPM3	3.35071	4.53259	1.00737	4.49942	6.81399e-06	0.000307452
SEMA4B	756.643	1.5883	0.353452	4.49369	6.99985e-06	0.000315224
ENSG00000241886	1674.04	3.33583	0.743525	4.48651	7.2401e-06	0.000323148
ENSG00000280441	133.989	3.15852	0.70403	4.48635	7.24546e-06	0.000323148
LFNG	45.2741	1.5983	0.356699	4.48082	7.43575e-06	0.000329732
TREML2	42.6086	4.50138	1.00535	4.47743	7.55483e-06	0.000333737
FAM20C	1402.25	1.91395	0.427568	4.47637	7.59222e-06	0.000334751
DPH1-AS1	47.9191	3.16305	0.706832	4.47497	7.64205e-06	0.000335995
AQP9	3079.23	3.60551	0.806332	4.47149	7.7675e-06	0.000338958
SNAI1	30.8607	3.49827	0.782379	4.47132	7.77382e-06	0.000338958
EGR2	9.64811	2.55493	0.571408	4.47128	7.77533e-06	0.000338958
SLC26A6	48.4528	1.67879	0.37536	4.47248	7.73169e-06	0.000338958
PLAUR	968.32	3.0234	0.676392	4.46989	7.82583e-06	0.000339929
PLEKHJ1	22.6265	1.54731	0.346264	4.46858	7.8741e-06	0.000341339
MGAT4B	72.0741	1.92002	0.429731	4.46795	7.8972e-06	0.000341701
WDR90	37.6402	1.54442	0.345709	4.46739	7.91806e-06	0.000341966
IFITM2	12.0285	3.20354	0.718809	4.45673	8.32187e-06	0.000354781
MYBPC3	25.1897	3.52379	0.791264	4.45337	8.45334e-06	0.000358409
PLXNB2	529.159	1.50061	0.33727	4.44928	8.61578e-06	0.000363966
PTGS2	414.803	4.85369	1.09179	4.44563	8.76358e-06	0.00036782
CACNA1G	100.631	3.31024	0.747491	4.42847	9.49055e-06	0.000387508
PIM3	14.7061	3.28794	0.743323	4.4233	9.72033e-06	0.000393859
PLIN5	51.96	2.95079	0.667138	4.42307	9.731e-06	0.000393859
SH3BP2	592.987	1.80288	0.407563	4.42357	9.70838e-06	0.000393859
SIK1	7.51842	2.36124	0.533925	4.42241	9.76038e-06	0.00039436
ENSG00000287575	44.5466	2.32505	0.526051	4.41982	9.87812e-06	0.000398423
CEACAM3	147.802	3.43622	0.777701	4.41843	9.942e-06	0.000400304
LINC01705	307.883	3.59887	0.817221	4.40379	1.06375e-05	0.000423784
TMEM259	72.7976	1.61676	0.367119	4.40391	1.06318e-05	0.000423784
STC1	296.012	2.14047	0.486661	4.39827	1.09117e-05	0.000431115
ENSG00000285966	50.6458	2.76659	0.630037	4.39116	1.12749e-05	0.000442449
ENSG00000273259	400.069	3.17096	0.723309	4.38396	1.1654e-05	0.000453491
BCL3	587.436	1.83346	0.4182	4.38417	1.1643e-05	0.000453491
LIPG	70.4568	3.39883	0.775994	4.37997	1.18698e-05	0.000458806
RPS9	501.839	1.67575	0.382919	4.37626	1.20733e-05	0.000465123
ENSG00000289557	154.306	1.65598	0.378386	4.37644	1.20636e-05	0.000465123
PLK3	63.6338	1.93419	0.442538	4.37068	1.2386e-05	0.000476073
DEPP1	217.402	2.54384	0.582669	4.36583	1.2664e-05	0.000484659
GLUL	366.611	2.30858	0.5295	4.35993	1.30105e-05	0.000492586
EGR1	317.261	1.8886	0.433118	4.36049	1.29773e-05	0.000492586
RHPN1	16.8774	1.85127	0.424519	4.36086	1.29551e-05	0.000492586
DUSP1	1708.24	1.50333	0.344776	4.3603	1.29886e-05	0.000492586
IL13RA2	78.4977	6.01528	1.38045	4.35748	1.3157e-05	0.000496965
RASGEF1B	2750.98	2.22374	0.510719	4.35414	1.33591e-05	0.000500524
ENSG00000285744	5827.07	2.66824	0.614265	4.3438	1.40041e-05	0.000522916
DUSP4	197.669	3.35405	0.773012	4.33894	1.4317e-05	0.000526745
ITGAX	1001.16	3.10477	0.715366	4.34012	1.42407e-05	0.000526745
SAMSN1	4653.01	3.05074	0.703255	4.33802	1.43769e-05	0.000526745
SMOX	888.436	2.68242	0.617876	4.34135	1.41612e-05	0.000526745
DVL1	53.7885	1.64647	0.379444	4.33917	1.43021e-05	0.000526745
ENSG00000272945	78.0907	1.60241	0.369202	4.34018	1.42364e-05	0.000526745
BGN	154.493	2.0065	0.463024	4.33347	1.46775e-05	0.000536737
HTRA3	513.607	2.28815	0.528789	4.32715	1.51049e-05	0.000549079
PTPN6	89.7814	1.55082	0.359181	4.31765	1.57699e-05	0.000566154
MRPS2	13.5719	2.05749	0.477392	4.30986	1.63357e-05	0.000584658
HBEGF	709.383	2.81737	0.654017	4.30779	1.64893e-05	0.000588338
ENSG00000286533	10320.1	2.23459	0.518694	4.3081	1.64662e-05	0.000588338
LRG1	40.3635	4.64384	1.08134	4.29451	1.75078e-05	0.000613356
AATK	118.609	2.74651	0.641105	4.28403	1.83539e-05	0.000636268
SLC11A1	460.583	2.88349	0.673522	4.28121	1.85882e-05	0.000641749
CEMIP	8469.95	3.252	0.759835	4.27988	1.86995e-05	0.000644396
PTGES	72.9778	3.26864	0.763939	4.27867	1.88013e-05	0.000645984
LITAF	4215.75	2.34457	0.54818	4.27701	1.89419e-05	0.000646992
STXBP2	45.642	2.14305	0.500956	4.27792	1.88645e-05	0.000646992
RGS19	47.6512	1.61807	0.378347	4.27668	1.89701e-05	0.000646992
ELF3	32.1414	5.23077	1.22393	4.27374	1.92221e-05	0.000652946
CTSB	3889.53	1.74165	0.40803	4.26843	1.9685e-05	0.000665501
S100P	27.7915	5.09663	1.19616	4.26083	2.03668e-05	0.000684562
HIVEP2-DT	82.3877	2.2941	0.538689	4.25866	2.05653e-05	0.000689234
EGR3	13.7817	3.79205	0.890574	4.25799	2.06277e-05	0.000689334
TNFAIP3	1076.31	2.48067	0.582768	4.25669	2.07471e-05	0.000692327
ZNF732	75.3072	1.63085	0.383215	4.2557	2.08397e-05	0.000693461
FSTL3	57.2795	1.79525	0.422407	4.25005	2.13727e-05	0.000708108
SERPINB1	579.517	2.5558	0.601863	4.24648	2.1716e-05	0.000715394
TLE3	1602.58	1.79129	0.422744	4.23729	2.26238e-05	0.000739319
ENSG00000288681	3126.37	1.7751	0.418934	4.23719	2.26335e-05	0.000739319
TGM2	6514.49	2.04253	0.48218	4.23604	2.27499e-05	0.000742074
BSG	49.4181	1.90978	0.451134	4.23328	2.3031e-05	0.000749435
ITPRIP	1149.14	1.86567	0.440992	4.23063	2.33042e-05	0.000750515
LUCAT1	1508.64	2.749	0.650072	4.22877	2.34972e-05	0.000752689
RDH10	3664.12	2.39138	0.565551	4.2284	2.35362e-05	0.000752899
RGS16	280.014	2.22607	0.526884	4.22497	2.3897e-05	0.000761289
IFI30	47.255	2.52662	0.598299	4.223	2.41067e-05	0.000764818
FMNL1	295.383	1.91724	0.454336	4.21988	2.44434e-05	0.000774067
ADAMTS9	16510.8	1.59177	0.377312	4.21871	2.45702e-05	0.00077443
NFKBIE	55.3813	1.95687	0.46409	4.21657	2.48045e-05	0.000778438
ENSG00000285940	132.237	2.29326	0.543969	4.2158	2.4889e-05	0.000780034
ALOX5AP	828.087	3.14507	0.746246	4.21452	2.50306e-05	0.000783415
ENSG00000241357	2.99735	4.90519	1.16577	4.20769	2.5799e-05	0.000798839
DUSP7	7.74423	2.56619	0.609759	4.20854	2.57027e-05	0.000798839
ACSL1	9821.36	2.55351	0.606756	4.20847	2.57108e-05	0.000798839
LINC00243	141.109	2.43195	0.577936	4.20799	2.57648e-05	0.000798839
FOSL2-AS1	35.4802	1.68952	0.401644	4.20652	2.59336e-05	0.000800868
EFHD2	347.275	1.50025	0.356789	4.20487	2.6123e-05	0.000802688
SRGN	3498.8	2.51718	0.598815	4.2036	2.627e-05	0.000804828
SLC25A22	9.39408	2.54874	0.607582	4.19489	2.73e-05	0.00082872
PFKFB4	738.315	2.56706	0.613384	4.18507	2.85076e-05	0.000863118
RIPOR3	908.311	1.99655	0.477502	4.18123	2.89935e-05	0.000874406
TFPI2	25.4681	3.06231	0.733006	4.17774	2.9442e-05	0.000883338
OGFOD2	4.54316	3.25766	0.780173	4.17556	2.97255e-05	0.00088954
CXCR2	131.817	2.94316	0.705087	4.17418	2.99057e-05	0.00089263
SELE	53.4382	4.30997	1.03411	4.1678	3.07549e-05	0.000910943
PPP1R14C	469.779	2.89432	0.695251	4.16299	3.14105e-05	0.000925956
FCER1G	197.211	2.15271	0.517152	4.16262	3.14614e-05	0.000925956
LILRB2	43.178	2.4764	0.59544	4.15895	3.19721e-05	0.000935052
ABCA2	15.9759	1.66136	0.399824	4.15522	3.24974e-05	0.000943279
ENSG00000278996	107.199	3.09656	0.74552	4.15356	3.27349e-05	0.000947801
PLA2G2A	32.2542	3.05552	0.737258	4.14444	3.40644e-05	0.000976541
ENSG00000284987	92.4374	1.50092	0.36283	4.1367	3.52338e-05	0.0010014
TUSC2	89.7585	1.65894	0.401283	4.13409	3.56365e-05	0.00101037
ENSG00000286076	2076.94	3.36014	0.813013	4.13295	3.58132e-05	0.00101161
LMF2	8.78368	2.40755	0.583324	4.1273	3.67053e-05	0.0010293
LTC4S	11.8818	1.69499	0.410705	4.12703	3.67481e-05	0.0010293
NT5DC2	56.1879	1.65824	0.401778	4.12725	3.67133e-05	0.0010293
CSF3R	275.227	2.85541	0.692287	4.12461	3.71363e-05	0.00103767
ENSG00000290556	20.7325	2.22225	0.539495	4.11912	3.80317e-05	0.00106013
SBNO2	1232.65	1.61259	0.392219	4.11145	3.93182e-05	0.00108673
MLXIPL	5.48841	3.53876	0.861946	4.10554	4.03369e-05	0.00110972
CRIP2	18.9103	1.50697	0.36736	4.10215	4.09326e-05	0.00112211
NFKB2	38.568	1.86149	0.454614	4.09467	4.22778e-05	0.00115083
CXCL2	90.0288	2.51431	0.614391	4.09235	4.27016e-05	0.00115829
ENSG00000268204	3.3397	4.56414	1.11565	4.09102	4.29472e-05	0.00116223
LINC00511	606.567	2.53296	0.619379	4.08952	4.32272e-05	0.00116302
VDR	734.391	2.48418	0.607657	4.08812	4.34879e-05	0.00116492
SLC25A37	2191.58	1.96746	0.48151	4.08601	4.38849e-05	0.00117121
ANXA1	3881.15	1.67429	0.411141	4.0723	4.65513e-05	0.00122684
HMGA1	31.9735	2.13254	0.524081	4.06911	4.71931e-05	0.00123812
WDR86	853.467	2.10861	0.518376	4.06772	4.74755e-05	0.00124383
MMP25	221.561	2.81098	0.692393	4.05981	4.91132e-05	0.00127409
POR	1019.42	1.59677	0.393673	4.05608	4.99022e-05	0.00128839
SLC7A5	278.322	2.38339	0.587846	4.05445	5.0252e-05	0.0012935
ENSG00000268173	149.347	1.56813	0.386749	4.05464	5.02106e-05	0.0012935
ENSG00000255202	89.2725	2.72623	0.672561	4.05351	5.04557e-05	0.00129587
FSTL4	300.87	4.27416	1.05532	4.05011	5.11932e-05	0.00131042
ENSG00000235979	83.768	1.95117	0.48197	4.04832	5.15874e-05	0.00131042
SASH3	103.774	1.5256	0.376834	4.04847	5.15535e-05	0.00131042
CHST15	5693.77	1.63716	0.404644	4.04594	5.21145e-05	0.00132236
IL6	58.7677	2.83036	0.699996	4.04339	5.26829e-05	0.00133096
STEAP3	154.172	1.67529	0.415538	4.03161	5.53965e-05	0.00139345
TNFRSF10D	768.862	1.74733	0.433805	4.02791	5.62749e-05	0.00141095
ENSG00000244491	134.564	1.86907	0.464225	4.02622	5.66807e-05	0.00141653
CASP5	119.288	2.56442	0.638949	4.01349	5.9827e-05	0.00148397
WFDC2	240.463	4.25644	1.06113	4.01123	6.04042e-05	0.00149668
KCNN4	37.1336	1.96464	0.489887	4.01039	6.06185e-05	0.00150039
SLPI	51.7054	7.27517	1.81833	4.00103	6.30678e-05	0.00154663
PFKFB3	5618.01	1.77954	0.445005	3.99891	6.3634e-05	0.0015584
MYO1G	42.8274	2.45404	0.613915	3.99737	6.40512e-05	0.00156696
ETS2	3039.1	1.86574	0.467512	3.99079	6.58528e-05	0.00160426
ENSG00000230149	143.932	1.87948	0.471557	3.9857	6.72828e-05	0.00163054
LIMK2	2893.43	1.52519	0.383646	3.97553	7.02225e-05	0.00168446
SPSB3	17.7538	1.51517	0.381246	3.97425	7.06001e-05	0.00169149
HLA-A	50.9736	1.8911	0.476967	3.96485	7.34425e-05	0.00175054
LINC02596	8.15458	5.357	1.35282	3.95989	7.49851e-05	0.00177999
KCNK3	651.162	2.22691	0.562675	3.95771	7.56707e-05	0.0017926
TNFSF14	17.7963	2.41615	0.610907	3.95502	7.65286e-05	0.00180923
RND1	21.7712	3.64195	0.921085	3.95397	7.68643e-05	0.00181531
MAPK7	4.32191	3.16416	0.800366	3.95339	7.70523e-05	0.0018179
IL2RG	6.3139	2.65983	0.672914	3.9527	7.72741e-05	0.00182128
ARG2	143.568	3.45678	0.875035	3.95045	7.80036e-05	0.00183475
TMEM250	7.35623	3.15594	0.799769	3.94606	7.94471e-05	0.00185927
ATP6V1C2	21.8712	3.34642	0.84896	3.94178	8.08775e-05	0.00188135
CKB	11.0277	1.97124	0.500748	3.93659	8.26462e-05	0.00191482
SLC43A2	717.155	2.10453	0.534755	3.93551	8.30211e-05	0.00191776
CSMD3	84.2195	2.13028	0.54134	3.93519	8.31307e-05	0.00191837
RUNX3	248.095	1.91605	0.487182	3.93292	8.39188e-05	0.00193272
METRN	7.13578	2.19419	0.558245	3.93051	8.47658e-05	0.00194835
HILPDA	5.58195	4.80617	1.22343	3.92844	8.55004e-05	0.00195874
SLCO4A1	129.881	2.25278	0.573477	3.92828	8.55556e-05	0.00195874
ENSG00000289927	230.54	3.06289	0.780559	3.92397	8.71009e-05	0.0019881
HRAS	5.63603	4.38529	1.12089	3.91232	9.14122e-05	0.00205429
MST1R	12.94	1.94481	0.497244	3.91118	9.1845e-05	0.00205804
CPXM1	65.8211	2.45697	0.628247	3.91083	9.19794e-05	0.00205906
HRH2	633.795	2.05723	0.526266	3.9091	9.26418e-05	0.00207189
NLRP6	21.4223	3.27028	0.837239	3.90603	9.3824e-05	0.00209631
CRELD2	25.9635	1.67393	0.428687	3.90478	9.43108e-05	0.00210111
ENSG00000287771	774.184	3.25429	0.833658	3.90362	9.47627e-05	0.00210713
SLC22A4	716.484	1.62384	0.416114	3.9024	9.52441e-05	0.00211581
PRRX2	369.969	1.83911	0.471373	3.90162	9.55526e-05	0.00212063
HMGA2	301.14	3.33868	0.856824	3.89657	9.75649e-05	0.00215088
SEMA7A	113.27	1.92005	0.492737	3.8967	9.75129e-05	0.00215088
TNFRSF1B	1699.79	1.72872	0.443721	3.89596	9.78125e-05	0.00215429
SPHK1	15.2718	2.0552	0.52775	3.89427	9.84929e-05	0.00216311
FBP1	246.049	2.83254	0.727885	3.89147	9.964e-05	0.00218211
CARD9	12.8318	2.59689	0.667494	3.89051	0.000100035	0.00218662
STEAP1	96.5674	2.55876	0.657677	3.8906	9.99971e-05	0.00218662
LAMB3	348.575	3.36798	0.867059	3.88437	0.000102594	0.00222787
CCR3	590.727	3.01606	0.776902	3.88217	0.00010353	0.00223979
CD82	538.773	1.97052	0.5078	3.8805	0.000104241	0.00224889
MRPL12	8.07338	1.97285	0.508542	3.87943	0.000104703	0.00225342
NOP56	12.9853	1.87456	0.483216	3.87933	0.000104742	0.00225342
SLA	3398.67	2.38425	0.615089	3.87627	0.000106072	0.00227358
ADORA2A	90.0158	1.86268	0.480634	3.87546	0.000106424	0.00227902
DUS1L	17.087	1.72571	0.445396	3.87456	0.000106817	0.00228317
LIPC-AS1	191.709	3.15841	0.816358	3.8689	0.000109326	0.00231763
LINC02207	64.1833	2.91079	0.753637	3.86233	0.000112313	0.00236796
ENSG00000282572	33.6528	2.17252	0.562597	3.86159	0.000112652	0.00237296
ROR1-AS1	47.6182	3.0891	0.800778	3.85762	0.000114494	0.00240521
AGRN	110.035	1.58918	0.41203	3.85696	0.000114804	0.00240915
CRYGN	69.2305	2.22756	0.577791	3.85531	0.000115582	0.0024193
KRT8	172.089	2.25429	0.584879	3.85429	0.000116065	0.00242722
SIRPA	1610.87	1.76327	0.457563	3.85361	0.000116389	0.0024318
PTP4A1	609.802	1.9116	0.496258	3.85202	0.000117145	0.00243881
ENSG00000285976	484.02	1.63671	0.42496	3.85144	0.000117424	0.00244242
ENSG00000290008	160.877	2.72699	0.708823	3.84722	0.000119468	0.00247163
BIRC3	258.51	2.3471	0.610437	3.84494	0.00012058	0.00249019
P2RY2	25.7831	2.95882	0.769822	3.84352	0.000121283	0.00249805
RHOH	747.724	2.20777	0.575082	3.83905	0.000123512	0.00252156
ENSG00000289487	25.1885	1.60962	0.419353	3.83833	0.000123872	0.00252662
GFPT2	1323.19	1.74758	0.455754	3.83449	0.000125826	0.00255307
PDYN-AS1	43.224	3.14559	0.821221	3.83038	0.000127944	0.00258304
SLC25A1	10.1214	1.80138	0.4707	3.82703	0.000129699	0.00260789
DDX5	10.1677	1.72582	0.450969	3.8269	0.000129765	0.00260789
ADAMTS14	254.224	1.84501	0.482199	3.82624	0.000130113	0.00261037
REN	47.2919	3.84877	1.00597	3.82592	0.000130285	0.00261156
NPTX2	51.1103	2.3965	0.627097	3.82158	0.0001326	0.00264533
G0S2	11.6471	5.8906	1.54408	3.81496	0.000136205	0.00269989
ENSG00000289197	21.8943	3.91614	1.0273	3.81206	0.000137815	0.0027248
SLC16A10	2703.83	2.94414	0.774309	3.80229	0.000143366	0.00280017
SLC6A8	11.3141	2.43946	0.641664	3.80177	0.000143666	0.00280227
ARHGAP9	30.4424	1.80105	0.47517	3.79034	0.000150441	0.00289306
BID	371.873	1.57495	0.415612	3.78948	0.000150961	0.00290066
ENSG00000284956	565.023	2.39975	0.633702	3.78688	0.000152551	0.00291911
LMNB1	592.015	2.01893	0.533555	3.78392	0.000154375	0.00294915
KCNJ15	3068.24	2.74217	0.7262	3.77605	0.000159332	0.00301651
ENSG00000290731	33.0163	2.92918	0.77655	3.77204	0.00016192	0.00305055
POC1B-GALNT4	22.8599	2.36592	0.628146	3.76652	0.000165541	0.00310909
LINC01348	10.2337	3.20657	0.852135	3.76299	0.000167895	0.00314271
CYC1	2.05542	4.36836	1.16119	3.76196	0.00016859	0.00315007
C11orf91	38.2143	2.38017	0.632675	3.76208	0.000168508	0.00315007
GCKR	27.0608	2.23917	0.595328	3.76124	0.000169072	0.00315007
UPP1	1206.82	1.8771	0.499312	3.75936	0.000170346	0.00316559
LINC01366	30.0362	3.02115	0.803718	3.75897	0.000170616	0.00316736
ENSG00000290937	383.568	2.59356	0.689993	3.75882	0.000170714	0.00316736
ENSG00000289701	27.3382	2.36313	0.629203	3.75574	0.000172829	0.00319128
ENSG00000256006	14.5755	1.85718	0.494781	3.75354	0.000174354	0.00320922
CBARP	8.88772	3.31876	0.884217	3.75333	0.000174498	0.00320933
P4HB	114.751	1.61551	0.430775	3.75024	0.000176662	0.00324141
CELF4	93.6596	2.26243	0.604132	3.74492	0.000180451	0.00329011
NTSR1	20.2377	5.17149	1.38165	3.74298	0.000181851	0.00330089
ENSG00000229512	5.36787	4.22703	1.13103	3.73732	0.000185989	0.00335157
RPL18A	17.1581	1.83603	0.491503	3.73553	0.00018732	0.00336986
SDK2	185.22	1.62967	0.43628	3.73537	0.00018744	0.00336986
LINC01580	20.9955	3.25699	0.8721	3.73466	0.000187971	0.00337678
PANX2	12.4659	2.70884	0.725567	3.73341	0.000188906	0.00338571
MRPL28	27.3974	2.03792	0.546175	3.73126	0.000190523	0.00340417
LINC01303	45.692	2.58177	0.692181	3.7299	0.000191552	0.00341434
ENSG00000258412	116.888	1.66562	0.446578	3.72973	0.000191681	0.00341434
ENSG00000285906	477.64	1.6093	0.431617	3.72854	0.000192591	0.00342067
SLC28A3	57.0633	2.92832	0.78552	3.72788	0.000193099	0.00342382
CD300A	152.06	1.53147	0.411415	3.72244	0.000197305	0.00347978
CSF2RB	300.444	1.84062	0.494722	3.72052	0.00019881	0.00349833
SIRPB1	317.592	2.93701	0.789459	3.72028	0.000199001	0.00349903
S100A11	181.425	1.63502	0.43954	3.71986	0.000199336	0.00350227
ENSG00000256448	141.43	1.91425	0.514707	3.7191	0.000199932	0.00351006
PHF21B	364.744	1.94797	0.524833	3.7116	0.000205954	0.00358325
CYP19A1	30.8972	1.92661	0.519245	3.7104	0.000206929	0.00359752
LRRC15	23.4116	4.04425	1.0904	3.70897	0.000208104	0.00361287
BDKRB1	58.5301	1.53125	0.412962	3.70798	0.00020892	0.0036207
REEP4	11.619	1.71914	0.464135	3.70396	0.000212259	0.00366545
MMP12	20.5271	3.82939	1.03403	3.70337	0.000212752	0.00367124
ANGPTL4	128.498	3.14509	0.850024	3.7	0.0002156	0.00370934
ENSG00000281613	41.629	2.35518	0.636642	3.69938	0.000216126	0.00371565
RCC1	2308.74	1.66494	0.450347	3.69702	0.000218142	0.0037392
IL32	23.3717	1.90011	0.514068	3.69622	0.000218833	0.00374829
ENSG00000237596	434.596	3.28939	0.891151	3.69117	0.000223229	0.00380391
ENSG00000253235	57.7008	2.61939	0.709579	3.69147	0.000222964	0.00380391
PKMYT1	6.31292	2.41661	0.655429	3.68707	0.000226855	0.00384031
COL7A1	661.393	2.40311	0.652445	3.68324	0.000230292	0.00388715
MAPK13	119.834	1.87824	0.510448	3.67959	0.000233607	0.00392466
MARCO	726.481	2.09453	0.57008	3.67411	0.000238684	0.00398816
ENSG00000259762	7.24119	2.35943	0.642484	3.67235	0.000240329	0.00400987
FFAR2	53.559	3.29541	0.897726	3.67084	0.000241756	0.00403077
LAMA4-AS1	32.259	2.37375	0.646982	3.66895	0.000243549	0.00405193
NLRP3	506.504	1.87108	0.509975	3.66897	0.000243534	0.00405193
NFE2	46.5066	2.88964	0.78788	3.66762	0.000244818	0.00406802
ENSG00000253214	37.1859	4.0373	1.10095	3.66711	0.000245303	0.00406943
LAPTM5	575.709	1.64169	0.448368	3.66148	0.000250759	0.00413922
ENSG00000249309	74.5163	2.57199	0.702902	3.65909	0.00025311	0.00416913
ENSG00000257341	42.4434	1.73983	0.475653	3.65778	0.000254408	0.00418159
PLEK	3630.07	2.60313	0.711782	3.6572	0.000254986	0.00418516
VNN1	207.868	1.97195	0.53949	3.65522	0.000256962	0.00420287
ENSG00000240040	146.116	2.2435	0.615254	3.64647	0.000265873	0.00430896
CSF3	20.8685	7.71295	2.11573	3.64553	0.000266839	0.00431859
IRAK2	645.797	1.55827	0.427535	3.64477	0.000267635	0.0043259
ENSG00000288853	48.4616	4.30347	1.18111	3.64357	0.000268885	0.00433657
CHST1	59.3803	1.72115	0.473307	3.63642	0.000276448	0.00441252
TNFRSF10C	517.984	2.40122	0.660628	3.63476	0.000278236	0.004438
THEMIS2	479.217	1.53269	0.421901	3.63281	0.000280354	0.00445102
RPS6KA1	281.7	1.58012	0.435299	3.62996	0.000283463	0.00448565
DHCR24	48.1293	1.78126	0.491233	3.62611	0.00028772	0.00453846
ENSG00000282304	78.0447	1.929	0.532662	3.62144	0.000292971	0.00460026
DUXAP8	140.883	2.0056	0.55398	3.62034	0.000294213	0.00461351
LCP2	5056.05	2.38529	0.659112	3.61895	0.000295799	0.00462325
ENSG00000268400	169.099	1.50207	0.415264	3.61714	0.000297871	0.00464575
SLC4A11	8.0932	2.73003	0.755618	3.61297	0.000302707	0.00468979
MBOAT7	252.475	1.56676	0.433707	3.61248	0.000303284	0.0046923
HIC1	3.02618	4.40422	1.22068	3.60801	0.00030856	0.00476123
PHPT1	4.61715	2.4607	0.682565	3.60507	0.000312066	0.00479867
LINC00322	5.2256	4.22715	1.1729	3.60403	0.000313317	0.00481222
PTX3	65.9131	1.91876	0.532731	3.60175	0.000316087	0.004834
ENSG00000275532	11.647	1.65957	0.46078	3.60166	0.000316195	0.004834
PRELID1	6.76278	2.03973	0.56655	3.60026	0.000317897	0.00485683
PLAU	85.0394	2.14243	0.595426	3.59814	0.000320506	0.00488383
LINC02257	240.395	3.05752	0.850273	3.59592	0.000323244	0.00492231
C15orf48	38.6701	2.68677	0.747791	3.59294	0.000326966	0.00497139
STX11	794.366	1.51503	0.421683	3.59283	0.00032711	0.00497139
MROH9	41.8353	2.901	0.807648	3.59192	0.000328253	0.00498222
SMPD2	11.0267	1.6588	0.461883	3.59139	0.00032892	0.00498583
CEACAM1	273.254	1.87712	0.523529	3.58552	0.000336409	0.00505311
TYMP	55.5387	2.12378	0.592953	3.5817	0.000341366	0.00511431
HCK	1825.81	1.69067	0.472118	3.58104	0.00034223	0.00512395
FAM110C	74.1723	2.99712	0.838184	3.57572	0.000349259	0.00520176
SNX20	50.15	1.62872	0.455918	3.57239	0.000353733	0.00523199
LCP1	2140.11	1.93783	0.54253	3.57184	0.000354475	0.00523964
TMEM71	1355.2	2.47334	0.692543	3.57139	0.000355089	0.00524496
TDO2	9.36309	4.55619	1.27593	3.57087	0.000355804	0.00524901
SLC51A	7.18862	4.68796	1.31377	3.56832	0.000359281	0.00528577
IL19	239.178	2.19702	0.615719	3.56822	0.00035942	0.00528577
CELSR2	11.0123	1.76306	0.494794	3.56322	0.000366339	0.00533476
CD177	45.4211	5.41278	1.51922	3.56286	0.000366834	0.00533727
ENSG00000188897	794.708	1.78693	0.501616	3.56235	0.000367554	0.00534104
TNIP3	94.6282	2.43854	0.68525	3.55862	0.000372812	0.00540729
SCO2	135.557	1.9054	0.535795	3.55621	0.000376248	0.00544927
DNPH1	10.1829	1.77178	0.49827	3.55586	0.000376746	0.00545072
LINC01433	42.8099	2.41603	0.679662	3.55476	0.000378331	0.00547023
MEFV	67.3047	2.6662	0.750171	3.55412	0.000379247	0.00548007
SULT2B1	14.4466	4.2593	1.19916	3.5519	0.000382461	0.00550934
GGT1	44.3625	1.63064	0.459304	3.55024	0.00038488	0.0055373
ENSG00000289541	135.423	2.72506	0.767998	3.54826	0.000387787	0.00556188
NRXN2	290.578	1.63209	0.46133	3.53779	0.000403484	0.00571631
MICOS13	2.63234	3.65808	1.03495	3.53454	0.000408488	0.00576958
NCF2	1048.26	2.09907	0.593924	3.53423	0.000408963	0.00577277
RPS6KB2	4.81429	2.15246	0.609221	3.53313	0.000410666	0.00578626
ENSG00000286044	260.972	2.1137	0.598436	3.53204	0.000412367	0.00580069
CD48	469.806	1.94134	0.55005	3.52939	0.000416513	0.00584732
LRRC73	2.96049	3.31296	0.939012	3.52814	0.000418497	0.0058655
ENSG00000253736	39.6533	2.14918	0.609579	3.52568	0.000422397	0.00590846
ENSG00000204003	71.8808	2.41199	0.684326	3.52462	0.000424093	0.00592504
ENSG00000256204	8.89648	2.08451	0.591575	3.52366	0.000425628	0.0059429
BMP2	322.633	1.82515	0.518321	3.52128	0.000429472	0.00598577
PTPN1	6657.6	1.54217	0.438293	3.51858	0.000433861	0.0060216
CASS4	853.4	2.46317	0.700125	3.51818	0.000434512	0.00602427
LINC01127	83.1519	3.46836	0.986169	3.517	0.000436453	0.00604254
ENSG00000272849	9.79706	2.58306	0.734644	3.51607	0.000437989	0.00605715
LYPD1	16.4193	1.97474	0.561698	3.51566	0.000438658	0.00605918
ENSG00000284393	90.0752	2.16006	0.614608	3.51454	0.000440516	0.00608122
VEGFA	101.038	1.88614	0.537519	3.50898	0.000449834	0.00618408
ISG20	253.113	1.61962	0.461528	3.50926	0.000449355	0.00618408
PELATON	93.9221	2.3415	0.667815	3.5062	0.000454545	0.00623038
F5	237.169	2.47539	0.706286	3.5048	0.000456944	0.00625957
ENSG00000275993	9.22338	4.37354	1.24824	3.50377	0.000458715	0.00627271
IL1R1	11555.8	1.67092	0.47692	3.50356	0.000459079	0.00627398
SORD2P	57.5291	2.3504	0.672338	3.49585	0.000472548	0.006394
LINC02943	3.78624	5.24579	1.50144	3.49384	0.000476123	0.00641271
VWA1	18.1801	2.31502	0.662581	3.49394	0.000475941	0.00641271
ARRB2	368.633	1.67685	0.480633	3.48884	0.00048512	0.00651094
RDH10-AS1	62.4246	2.56021	0.734326	3.48648	0.000489426	0.00655734
GPX4	4.60687	2.4623	0.706361	3.4859	0.000490484	0.00656717
IL18RAP	730.933	2.78628	0.799988	3.48291	0.000496002	0.00660728
DNAH17	40.2527	3.01778	0.867887	3.47716	0.000506761	0.00671588
ENSG00000289576	52.7673	2.43863	0.701414	3.47673	0.000507571	0.00672278
MEGF11	48.9034	2.30368	0.662815	3.4756	0.000509707	0.00674336
PTAFR	552.615	1.70482	0.490904	3.47281	0.000515035	0.00679447
NLRP12	72.0714	2.28522	0.658348	3.47115	0.000518237	0.00682895
SELL	261.619	2.21477	0.638119	3.47077	0.000518968	0.0068347
IL1RL2	396.961	1.86868	0.539571	3.46328	0.000533628	0.00694885
ACSL4	6431.41	1.50824	0.435633	3.46219	0.000535803	0.00696544
ENSG00000259827	106.771	2.10952	0.609895	3.45883	0.000542526	0.00703929
HK3	132.738	1.5694	0.453875	3.45779	0.000544634	0.00705592
CHI3L2	49.692	2.4496	0.709467	3.45274	0.000554921	0.00713004
ENSG00000240801	644.154	2.24471	0.650314	3.45174	0.000556987	0.00714534
TGFA	731.386	1.72983	0.502726	3.4409	0.000579773	0.00736772
OPLAH	10.7726	2.09426	0.608775	3.44012	0.000581464	0.00737708
ENSG00000225498	67.881	1.89107	0.550391	3.43587	0.000590649	0.00747318
PPDPF	2.52379	3.61595	1.05469	3.42844	0.000607071	0.00761861
TTC39A	68.1934	1.79871	0.524747	3.42776	0.000608583	0.0076252
ENSG00000256571	9.31618	1.61219	0.470913	3.42355	0.000618082	0.00773169
C5AR2	89.1595	1.61253	0.471708	3.41849	0.0006297	0.00783477
FPR1	155.421	2.25963	0.661883	3.41394	0.000640299	0.00793259
CSRNP1	993.069	1.54807	0.453574	3.41305	0.000642412	0.00795452
CORO1A	9.06781	2.22764	0.653233	3.41017	0.000649222	0.00801744
LCN2	35.4393	7.50985	2.2039	3.40753	0.000655542	0.00807829
ALOX5	1834.93	1.88897	0.554863	3.40439	0.000663122	0.00814141
ENSG00000255328	8.60239	2.41616	0.710578	3.40027	0.000673189	0.00822581
GRINA	17.5925	2.78956	0.821025	3.39765	0.000679663	0.00828746
ENSG00000289715	80.6085	2.83811	0.835434	3.39717	0.000680864	0.00829774
OR7D2	7.08614	4.64746	1.36886	3.39513	0.000685957	0.00832918
AMPD3	1533.67	1.99191	0.587026	3.39323	0.000690734	0.00836965
BCAS1	192.287	2.46933	0.728603	3.38913	0.000701148	0.00846093
HSH2D	53.5018	1.55133	0.458137	3.38617	0.000708767	0.00852137
ENSG00000258473	102.602	1.79517	0.530267	3.38542	0.000710706	0.00853583
GALNT14	489.825	2.23481	0.660607	3.38296	0.000717087	0.00858336
LINC02883	4.48698	2.84284	0.840629	3.3818	0.000720132	0.00860005
FOSL1	71.2653	2.28265	0.676244	3.37549	0.000736853	0.0087457
IRAG1-AS1	177.872	2.16109	0.640211	3.37559	0.000736583	0.0087457
PLEKHS1	222.77	4.30943	1.27702	3.3746	0.000739235	0.00875157
ENSG00000254325	97.9174	1.50054	0.444734	3.37403	0.000740765	0.00876522
ENSG00000280604	3.19675	3.48041	1.0347	3.36369	0.000769085	0.0089857
SLC2A4RG	7.36613	3.02236	0.900993	3.35448	0.000795153	0.00919302
NDUFAF3	11.3517	2.02667	0.605393	3.3477	0.000814862	0.00935151
ENSG00000288932	560.757	2.46186	0.736296	3.34358	0.000827059	0.00942819
PLAT	813.545	1.8798	0.562297	3.34307	0.00082856	0.00943347
ENSG00000289351	24.4084	2.14285	0.641012	3.34292	0.000829024	0.00943411
ALG1L2	34.8948	2.40511	0.719548	3.34252	0.000830201	0.00944287
ENSG00000250274	21.9866	3.5557	1.06447	3.34036	0.000836688	0.00950268
BATF	124.611	1.82416	0.546223	3.33959	0.000839011	0.00951974
ENSG00000290563	30.3155	2.6312	0.787928	3.33938	0.000839641	0.00952223
ENSG00000253163	3.40942	3.49936	1.04813	3.33868	0.000841762	0.00954036
HAL	169.33	2.2074	0.661343	3.33775	0.000844612	0.00956457
LINC00278	2.80772	4.81112	1.44166	3.3372	0.000846273	0.00957633
ENSG00000285064	9.49374	1.63908	0.491351	3.33586	0.000850373	0.00961104
CD300LD	11.4959	5.49126	1.64729	3.33352	0.000857554	0.00966809
ENSG00000290574	3.83172	4.21452	1.26482	3.3321	0.000861939	0.00969714
SERPINF2	96.9917	1.53393	0.460457	3.33131	0.000864384	0.00970789
ERFE	6.86886	3.17487	0.953823	3.32857	0.000872918	0.00975443
GPRC5A	386.399	1.54217	0.463499	3.32724	0.000877107	0.00977035
CHCHD10	4.86653	2.44748	0.735917	3.32576	0.000881783	0.0098036
OSCAR	71.5156	2.17808	0.655443	3.32307	0.000890315	0.00987355
TRMT61A	21.9842	1.5789	0.475206	3.32256	0.000891948	0.00987873
DPYSL4	19.2444	1.53711	0.462617	3.32263	0.00089172	0.00987873
SSNA1	1.59339	3.98558	1.19999	3.32134	0.000895867	0.0099174
MEDAG	3146.59	1.51963	0.457652	3.32049	0.000898591	0.00993936

## Sheet: Human_TNIL_TL_intronic_RPM
Probe	hg_TNIL_1	hg_TNIL_2	hg_TNIL_3	hg_TNIL_4	hg_TNIL_5	hg_TNIL_6	hg_TL_1	hg_TL_2	hg_TL_3	hg_TL_4	hg_TL_5	hg_TL_6
DDX11L2	0	0	0	0	0	0	0	0	0	0	0	0
MIR1302-2HG	0	0	0	0.0422921	0	0	0	0	0	0	0	0
FAM138A	0	0	0	0	0	0	0	0	0	0	0	0
ENSG00000290826	0	0	0	0	0	0	0	0	0	0	0	0
OR4F5	0	0	0	0	0	0	0	0	0	0	0	0
ENSG00000238009	1.6282	1.3433	1.45045	1.48022	1.96828	2.21232	1.67183	1.6337	1.20899	3.23402	11.017	6.09827
ENSG00000239945	0	0	0	0	0	0	0	0	0	0	0	0
ENSG00000239906	0	0	0	0	0	0	0	0	0.0241797	0.0363373	0.0627751	0.145197
ENSG00000241860	0.634723	0.049752	0.615343	0.253752	0.441858	0.663697	0.37996	0.366175	0.411055	0.981108	3.60957	2.39575
ENSG00000241599	0	0	0	0	0	0	0	0	0	0	0	0
ENSG00000286448	0	0	0	0	0	0	0	0	0	0	0	0
ENSG00000236601	0	0	0	0	0	0	0	0	0	0	0	0
ENSG00000290385	1.93177	1.1443	1.62626	3.2142	4.69976	1.47488	2.39375	2.90123	1.59586	3.70641	10.0754	6.46126
ENSG00000235146	0	0	0	0	0	0	0	0	0	0	0	0
ENSG00000291215	12.2253	10.3733	8.21923	10.7845	8.15429	8.88617	9.537	9.2952	11.3161	11.5916	11.0484	9.4378
ENSG00000229905	0	0	0	0	0	0	0	0	0	0	0	0
LINC01409	6.12646	5.99511	8.26318	6.97819	7.67226	7.00569	8.92907	6.81648	11.171	8.35758	7.21913	9.1474
ENSG00000290784	17.2755	19.652	22.504	14.7599	19.5221	22.5657	14.4385	16.5624	29.9103	15.3343	14.4383	13.6122
FAM87B	0	0	0	0	0	0	0	0	0	0	0	0
LINC01128	14.6814	18.3336	14.8561	12.7722	13.0549	14.5276	14.7425	10.2529	20.5286	15.1527	12.0842	18.5852
ENSG00000288531	0.110387	0.049752	0.0439531	0.380629	0.0401689	0.18436	0.113988	0.225338	0.145078	0.145349	0.0941626	0.108898
FAM41C	0	0	0	0	0	0	0	0	0	0	0	0
ENSG00000272438	0.49674	0.199008	0.0879062	0.0422921	0.241014	0.0368721	1.10188	0.450676	0.169258	0.799421	0.910238	3.15803
ENSG00000230699	0.08279	0	0	0	0	0	0.037996	0	0	0.0363373	0	0
ENSG00000241180	0	0	0	0	0	0	0.037996	0	0	0	0	0.108898
SAMD11	0.41395	0.174132	0.175812	0.422921	0.522196	0.221232	2.8497	2.28155	0.556134	3.67007	1.88325	4.21071
NOC2L	1.54541	0.721404	0.659296	2.1569	1.1649	1.32739	6.11736	2.30972	2.58723	3.81542	2.7621	5.22709
KLHL17	0.0275967	0.0995039	0.0879062	0.380629	0.0803378	0.0737442	0.531944	0.112669	0.338516	0.39971	0.219713	0.435591
PLEKHN1	0.0551933	0.049752	0	0	0.0401689	0	0.455952	0	0	0.290699	0.408038	0.254094
PERM1	0	0	0	0	0.120507	0	0	0	0	0	0	0
HES4	0	0	0	0	0	0	0	0	0	0.0363373	0	0
ISG15	3.58756	2.08958	1.53836	2.36836	2.04861	0.516209	7.59921	3.80258	3.84458	4.54216	2.2599	2.97654
ENSG00000224969	0	0	0	0	0	0.0368721	0	0.0281673	0	0.181687	0	0
AGRN	3.20121	1.64182	0.791156	3.25649	0.803378	1.17991	11.7028	4.11242	3.28844	7.04944	4.33148	4.6826
ENSG00000242590	7.36831	3.58214	1.75812	6.63986	2.61098	3.24474	23.8235	8.02767	7.49572	16.0974	14.4069	6.06197
ENSG00000291156	0.193177	0	0	0.0422921	0	0	1.17788	0.0281673	0	0.290699	0.408038	1.52457
ENSG00000273443	0	0	0	0	0	0	0	0	0	0	0	0
RNF223	0	0	0	0	0	0	0.037996	0	0	0	0.188325	0
C1orf159	15.2609	17.2888	12.5266	17.2129	13.2156	14.712	25.3054	18.8439	14.4837	21.1847	14.7208	20.7269
ENSG00000285812	0.08279	0	0	0	0	0	0.037996	0.0281673	0	0	0	0.0362992
LINC01342	0	0	0	0	0	0	0.037996	0	0	0.0363373	0	0
TTLL10-AS1	0	0.149256	0	0	0	0	0	0.0563345	0.0725392	0	0	0
TTLL10	0.524336	0.348264	0.0439531	0.126876	0	0.147488	1.02589	0.0563345	0.0241797	0.181687	2.04019	0.0725984
TNFRSF18	0.08279	0	0	0	0	0	0.607936	0.0281673	0	0.181687	0.282488	0
TNFRSF4	0	0	0	0	0	0	0.113988	0	0.0483595	0.0726746	0.0313875	0.0362992
SDF4	2.42851	1.44281	1.27464	3.42566	1.76743	2.17545	10.1829	3.43641	5.87568	4.39682	4.55119	6.02567
C1QTNF12	0.137983	0	0	0	0	0	0	0.0563345	0.0725392	0.0363373	0.0627751	0
UBE2J2	9.65883	7.86081	4.87879	10.7845	8.31497	8.07499	29.2949	11.6613	12.9845	19.7312	13.3083	22.6144
LINC01786	0.441546	0.572148	0.307672	0.676673	0.120507	0.848058	1.13988	0.873185	0.290157	0.581397	0.439425	0.653386
SCNN1D	0.193177	0.273636	0	0.21146	0.200845	0.0368721	0.607936	0.478844	0.386876	0.654072	0.282488	0.617087
ACAP3	1.98696	0.995039	0.747203	3.84858	1.12473	1.40114	4.7875	4.50676	3.02247	3.96077	2.07158	2.54094
PUSL1	0	0	0	0.0422921	0	0	0.0759921	0.0281673	0	0.0363373	0.0313875	0.0725984
INTS11	10.9283	10.025	7.99946	15.1829	12.5327	11.7622	13.0326	12.0838	13.3714	11.4099	7.40746	8.16732
ENSG00000240731	0.993479	0.771156	0.307672	1.98773	0.602534	0.589953	2.77371	1.66187	1.86184	1.67152	0.941626	1.30677
CPTP	0.08279	0.024876	0.219765	0.21146	0.0401689	0.331849	0.455952	0.0281673	0.265977	0.181687	0.2511	0.181496
TAS1R3	0	0	0	0	0	0	0	0	0	0	0	0
DVL1	0.993479	0.49752	0.263719	1.81856	0.803378	0.811186	4.8255	1.99988	1.88602	2.54361	2.19713	3.77512
MXRA8	1.02108	0.646776	0.483484	0.761257	0.241014	0.221232	2.20377	1.07036	1.25735	2.07123	0.690526	1.41567
AURKAIP1	0	0	0	0.0422921	0	0	0	0	0	0	0	0
CCNL2	5.32615	4.00503	2.24161	6.13235	4.41858	5.08835	11.4748	5.49262	7.97931	6.90409	7.25052	9.1111
MRPL20	4.80182	3.70652	3.99973	7.44341	5.945	5.71517	6.15536	4.84477	4.73923	5.23257	5.33588	4.6826
ANKRD65	0.0275967	0	0	0	0	0	0.18998	0.0281673	0.0241797	0.0726746	0.0627751	0.145197
ANKRD65-AS1	0.0275967	0.024876	0	0	0	0	0.0759921	0.0281673	0.0725392	0.0363373	0.0941626	0
TMEM88B	0	0	0	0	0	0	0	0	0	0	0	0
LINC01770	0.24837	0.323388	0	0.169168	0.281182	0.479337	1.40585	1.26753	0.580314	1.78053	1.06718	1.41567
VWA1	0.0275967	0.0995039	0.175812	0.422921	0.200845	0.294977	1.32986	0.366175	0.241797	0.908433	0.690526	2.83134
ATAD3C	0.0551933	0.074628	0.0879062	0.465213	0.120507	0.0737442	0.721925	0.338007	0.193438	0.508722	0.345263	2.94024
ATAD3B	5.96088	4.75131	4.2195	8.45842	6.06551	4.35091	20.0619	10.8726	8.7047	13.4448	10.8287	15.6087
ENSG00000290916	0.275967	0.199008	0	0.0422921	0.642703	0.258105	0.949901	0.450676	0.314337	0.617734	0.408038	0.326693
ATAD3A	2.78726	3.33338	1.62626	5.15963	3.57503	1.99109	13.6406	4.7321	4.42489	6.7224	6.37167	9.2926
TMEM240	0.24837	0.472644	0.57139	0.634381	0.401689	0.147488	1.10188	0.676015	0.652853	1.38082	0.408038	0.689685
SSU72	8.58256	8.1842	5.40623	13.9987	7.91328	7.22693	30.6248	12.5626	15.6926	19.6948	19.8997	32.2337
ENSG00000215014	0	0	0	0	0	0	0.0759921	0	0	0.0726746	0.12555	0
ENSG00000286989	0	0	0	0	0	0	0.151984	0	0	0	0.0313875	0
MIB2	1.76619	1.44281	0.747203	1.77627	0.964054	1.14303	7.56121	2.67589	2.94993	4.06978	3.04459	3.70252
MMP23B	0.0275967	0	0	0	0.0803378	0.0368721	0	0.0563345	0	0.0726746	0	0.0362992
CDK11B	6.78878	6.71652	5.93367	9.26197	6.50737	7.00569	12.1587	7.40799	6.86704	6.57705	7.37607	10.9987
ENSG00000272004	0.49674	0.37314	0.659296	0.888134	0.281182	0.368721	0.759921	0.253505	0.386876	0.581397	0.5022	0.653386
SLC35E2B	11.7838	9.72651	7.34017	15.5212	8.95767	13.827	21.8097	13.6893	14.2177	21.2573	12.6178	10.0549
CDK11A	4.63624	4.25379	3.29648	6.17464	3.69554	4.38778	7.33323	4.59127	3.77204	4.54216	4.17454	6.89685
ENSG00000268575	20.8631	20.0252	29.4925	27.9128	27.0739	20.4271	28.611	25.5196	27.5407	27.035	16.2587	17.9681
ENSG00000290854	22.1601	20.9705	33.0967	29.9851	29.6447	20.6115	27.3951	26.4209	33.2713	27.5437	16.7609	12.4143
NADK	16.6132	13.8062	9.40596	22.4148	17.5136	15.7444	39.4019	20.2804	18.3282	25.7268	33.9613	45.2288
GNB1	212.218	196.819	151.682	288.178	221.009	194.832	337.177	238.549	219.334	246.912	274.923	370.869
GNB1-DT	0	0	0	0	0	0	0	0	0	0	0	0
CALML6	0	0	0	0	0	0	0	0	0	0	0	0
TMEM52	0	0	0	0	0	0	0	0	0	0	0	0
CFAP74	0.16558	0.223884	0.0439531	0.0422921	0.0401689	0.147488	0.645932	0.112669	0.193438	0.181687	0.219713	0.435591
ENSG00000233542	0	0	0	0	0	0	0	0	0	0	0	0
GABRD	0	0	0	0	0	0	0	0.0281673	0	0	0.0313875	0.0362992
PRKCZ-DT	0	0	0	0	0	0	0	0	0	0	0	0
PRKCZ	18.4346	18.8809	7.99946	8.41612	6.74838	11.0985	47.913	6.84465	20.8429	33.6847	24.137	15.5361
PRKCZ-AS1	0.358756	0.348264	0.263719	0.507505	0.642703	0.442465	0.265972	0.253505	0.290157	0.508722	0.188325	0.254094
FAAP20	2.59409	2.03983	1.88998	2.83357	2.36997	1.62237	7.56121	3.12657	3.26426	4.90554	3.10737	4.02921
ENSG00000234396	0.938286	2.23884	1.23069	1.81856	1.48625	1.65924	1.21587	1.7182	1.18481	1.34448	0.941626	0.544488
SKI	111.573	93.9068	57.139	140.325	114.883	112.57	266.542	156.357	211.911	142.479	175.519	293.407
ENSG00000287356	0	0	0	0	0	0	0	0.0281673	0.0725392	0	0	0
MORN1	24.0919	21.1446	18.1966	20.9769	24.5834	18.3623	25.1154	19.8298	19.0294	30.9957	20.3705	14.3382
RER1	10.9283	10.2987	7.99946	14.4639	10.6849	12.389	19.9099	12.0556	13.7341	15.2617	15.0032	17.5325
PEX10	0.993479	0.696528	0.703249	1.26876	1.24524	1.03242	2.01379	1.6337	1.69258	2.03489	1.0044	1.45197
PLCH2	0.689916	0.323388	0	0.0845842	0	0.0368721	0.987897	0.225338	0.725392	0.654072	0.37665	0.653386
ENSG00000224387	0	0	0	0	0	0	0	0	0	0	0	0
ENSG00000229393	0	0	0	0	0	0.0368721	0	0	0	0	0	0
PANK4	2.59409	1.91545	1.18673	1.86085	2.36997	1.91735	7.71319	3.35191	4.0622	5.52327	3.92344	5.98937
HES5	0	0	0	0	0	0	0	0	0	0	0	0
ENSG00000272449	0.24837	0.12438	0.0439531	0.592089	0.321351	0.516209	0.531944	0.563345	0.217618	0.145349	0.0627751	0.362992
TNFRSF14-AS1	0.110387	0	0.0439531	0	0	0	0.227976	0.0563345	0.0483595	0	0.627751	0.108898
TNFRSF14	0.938286	0.572148	0.615343	0.380629	0.281182	0.221232	1.82381	0.92952	1.47496	1.48983	1.60076	1.85126
ENSG00000225931	0.137983	0.12438	0	0.21146	0	0.0368721	0.531944	0.112669	0.241797	0.327036	0.37665	0.617087
ENSG00000228037	0	0	0	0.0422921	0.120507	0	0.151984	0.0845018	0.0241797	0.109012	0.219713	0.181496
PRXL2B	0.0275967	0	0	0	0	0	0.18998	0.112669	0.0241797	0	0.0627751	0
MMEL1	0.08279	0.12438	0	0	0.0401689	0	0.113988	0.0281673	0.120899	0.0363373	0.219713	0
MMEL1-AS1	0	0	0	0	0	0	0	0	0	0	0	0
TTC34	0.33116	0.149256	0.0439531	0.21146	0.0401689	0.0737442	0.683928	0.112669	0.725392	0.726746	0.313875	0.326693
ENSG00000285945	0	0.12438	0	0	0	0	0	0	0.0241797	0	0.0941626	0.0362992
ENSG00000283259	0	0	0	0	0	0	0	0	0	0	0	0
ENSG00000233234	0	0	0	0	0	0	0	0	0	0	0	0
ENSG00000287396	0	0	0	0	0	0	0	0	0	0	0	0
ENSG00000231630	0	0	0	0	0	0	0	0	0	0	0	0
ENSG00000284745	0	0	0	0	0	0	0	0	0	0	0	0
PRDM16-DT	0	0.024876	0.0439531	0.169168	0.441858	0.0368721	0.037996	0.422509	0.145078	0	0.0313875	0.145197
PRDM16	8.88612	4.3533	5.05461	8.12008	39.6066	9.88172	4.93948	25.0407	8.05185	2.57995	4.58258	7.65913
ENSG00000226286	0	0	0	0	0	0	0	0	0	0	0	0
ENSG00000287828	0	0	0	0	0	0	0	0	0	0	0	0.254094
ENSG00000286518	0	0	0	0	0	0	0	0	0	0	0	0
ARHGEF16	0.441546	0.024876	0	0.126876	0.0401689	0.0737442	0.873909	0.0563345	0.193438	0.835758	1.06718	1.12528
MEGF6	5.35375	6.418	1.58231	5.62485	4.49892	7.33754	13.8306	6.92915	12.2591	13.0814	6.30889	9.1474
TPRG1L	0.8279	0.572148	0.527437	1.39564	0.602534	0.774314	0.493948	0.30984	1.03973	0.581397	0.878851	0.762283
WRAP73	1.6282	1.49256	1.58231	1.43793	0.843547	1.43801	2.43175	2.33788	3.09501	3.12501	2.07158	2.50465
TP73	0.220773	0.37314	0	0.169168	0.441858	0.18436	0.455952	0.169004	0.0967189	0.54506	0.659138	0.544488
TP73-AS3	0	0.149256	0	0	0	0	0	0	0	0	0.0941626	0.0362992
TP73-AS2	0	0	0	0	0	0	0	0	0	0	0	0
CCDC27	0	0	0	0	0	0	0	0	0	0	0	0
SMIM1	0	0	0	0	0	0	0.037996	0	0.0241797	0.0363373	0.12555	0
LRRC47	3.3116	3.68165	2.94486	5.70943	3.69554	2.39669	7.97917	4.6476	6.26255	6.86775	5.74392	6.93315
CEP104	22.7396	23.6322	22.6358	24.2334	24.3424	19.9478	25.6093	26.2801	25.8723	25.2544	19.0836	20.0372
DFFB	8.88612	6.69164	6.28529	8.79675	6.74838	7.04257	10.3349	9.06986	8.65634	10.3561	6.96803	8.96591
C1orf174	1.60061	1.26868	1.18673	1.86085	2.16912	2.02796	2.46974	1.52103	3.07083	2.21658	2.07158	1.27047
LINC01134	0.689916	0.572148	0.791156	1.14189	1.00422	1.14303	2.69772	1.40836	2.12782	1.8532	1.88325	3.66622
LINC01346	0.0551933	0.049752	0.0439531	0.126876	1.92811	0	0	1.01402	0	0.0363373	0	0.0362992
LINC01345	0.08279	0.049752	0.175812	0.0845842	0.321351	0.147488	0.18998	0.61968	0	0.0363373	0.12555	0
LINC02780	0	0	0	0	0	0	0	0	0	0	0	0
ENSG00000284703	0	0	0	0	0	0	0	0	0	0	0	0
LINC01777	0	0	0	0	0	0	0	0	0	0	0	0
ENSG00000284694	0	0	0	0	0	0	0	0	0	0	0	0
ENSG00000227169	0	0	0	0	0	0	0	0	0	0	0	0
LINC01646	0	0	0	0	0	0	0	0	0	0	0	0
AJAP1	12.1977	12.1892	9.31806	8.88134	20.2853	3.65034	34.2344	5.07011	4.27981	19.2224	28.4371	41.9619
ENSG00000287586	0	0	0	0	0	0	0	0	0	0	0	0
ENSG00000284739	0	0	0	0	0	0	0	0	0	0	0	0
LINC02781	0	0	0	0	0	0	0	0	0	0	0	0
LINC02782	0	0	0	0	0	0	0	0	0	0	0	0
ENSG00000284616	0	0.024876	0	0.253752	0	0	0	0	0	0	0.0627751	0.0362992
ENSG00000284692	0	0	0	0.0845842	0	0	0	0	0	0	0	0
ENSG00000284666	0	0	0	0	0	0	0	0	0	0	0	0
ENSG00000236948	2.40091	1.46768	2.24161	0.718965	1.32557	0.294977	3.91359	1.40836	0.435235	6.28636	2.91904	0.725984
ENSG00000289893	0.855496	1.36818	1.36255	0.253752	1.40591	1.25365	0.493948	1.04219	0.604493	1.5625	0.533588	0.580787
NPHP4	35.3789	31.9656	27.2949	33.9182	31.3318	32.4106	55.5122	37.6033	29.1124	46.8388	45.5433	47.7698
KCNAB2	21.4426	16.642	9.53782	20.7231	12.2917	17.8461	40.0858	19.2946	23.8412	27.58	24.5137	58.0424
CHD5	0.49674	0.223884	0.439531	0.676673	0.36152	0.516209	0.037996	0.281673	0.435235	0.290699	0.188325	0.217795
ENSG00000285629	50.2259	44.7519	72.5226	65.1721	34.2239	59.8803	51.9026	49.4054	47.9242	47.0932	40.176	54.9207
RPL22	4.55345	4.37817	3.16462	6.85132	3.81605	3.35536	9.49901	5.49262	6.7945	7.3038	8.03521	10.5268
RNF207-AS1	0.193177	0.024876	0.0879062	0.126876	0	0	0	0.0281673	0	0	0.0313875	0.0725984
RNF207	2.95284	2.33834	1.49441	4.14462	1.64693	1.88048	6.42133	4.61943	4.13473	6.90409	3.57818	3.66622
ICMT	0.910689	0.945287	1.18673	1.77627	1.20507	1.29052	2.24177	1.66187	1.93438	1.99855	1.38105	1.81496
ICMT-DT	0	0	0	0	0	0	0.037996	0	0	0	0	0
HES3	0	0	0	0	0	0	0	0	0	0	0	0
GPR153	1.49022	0.6219	0.527437	1.6071	0.723041	0.958674	5.20546	2.64772	1.98274	2.76164	4.45703	4.7915
ACOT7	10.3211	8.35833	7.03249	16.2825	8.11412	6.89508	27.7371	15.7455	13.1296	13.0088	17.9223	17.1695
HES2	0	0	0	0.169168	0	0	0.37996	0	0.0483595	0.0726746	0.313875	0.145197
ESPN	0.08279	0	0	0	0	0	1.29186	0	0	0.290699	2.19713	0.145197
ENSG00000231868	0	0	0	0.0845842	0.0803378	0	0.0759921	0	0	0	0.0941626	0
TNFRSF25	0.193177	0.12438	0.0439531	0.296045	0.160676	0.110616	0.151984	0.366175	0.362696	0.290699	0.156938	0.145197
PLEKHG5	3.20121	3.35826	2.72509	5.3288	3.09301	8.03811	3.8376	5.18278	5.02938	1.92588	2.2599	3.23063
NOL9	11.7286	12.1892	8.87852	16.9168	12.0105	12.2047	18.3141	13.2386	15.0398	17.0059	14.4697	16.0443
TAS1R1	0	0	0	0.126876	0	0	0	0.112669	0	0	0	0
ZBTB48	2.70447	2.33834	1.93394	4.2715	2.08878	2.06484	6.45932	4.30959	4.30399	5.77763	4.14315	7.65913
KLHL21	10.7903	12.3882	10.2411	16.7054	11.0866	11.2091	21.0118	15.0977	16.1279	16.4971	11.2053	16.3709
PHF13	1.51782	1.29355	1.14278	1.77627	1.08456	1.43801	2.8877	1.21119	1.71676	2.07123	0.910238	2.25055
THAP3	1.71099	1.01992	1.23069	1.94544	1.32557	1.14303	3.30565	2.25338	2.152	2.10756	2.29129	1.66976
DNAJC11	28.7833	26.1944	18.8998	34.0874	24.262	24.8518	34.5764	27.1251	26.4526	32.0859	26.1144	30.455
LINC01672	0	0	0	0	0	0	0	0	0	0	0	0
ENSG00000284744	0	0	0	0	0	0	0	0	0	0	0	0
CAMTA1-DT	0	0	0.131859	0	0	0	0.037996	0	0.0241797	0	0	0.108898
CAMTA1	204.85	194.48	197.305	176.823	183.13	195.201	219.313	178.102	237.614	195.349	183.962	194.491
ENSG00000237365	0	0	0	0	0	0	0	0	0	0	0	0
CAMTA1-IT1	0.193177	0.149256	0	0	0.120507	0	0.151984	0.0281673	0.0483595	0.109012	0.0941626	0.217795
CAMTA1-AS2	0	0	0	0	0	0	0	0	0	0	0	0
CAMTA1-AS1	0	0	0	0	0	0	0	0	0	0	0	0
VAMP3	20.3111	17.3883	20.3503	17.1706	13.9386	19.5791	22.8736	16.9004	17.8688	21.2937	17.6398	21.3076
PER3	39.3804	42.4633	31.7781	49.9047	45.19	59.4378	7.02927	14.647	18.3282	18.0596	8.00382	13.1766
ENSG00000236266	0.938286	0.24876	1.49441	3.12961	0.522196	1.43801	0.417956	0.647847	1.20899	1.19913	0.408038	0.762283
UTS2	0	0.049752	0	0	0	0	0.417956	0	0.0241797	0.872096	0.0941626	0
TNFRSF9	0.110387	0.323388	0.0879062	0.253752	0.241014	0	0.113988	0.0845018	0.0241797	0.181687	0.878851	2.06906
PARK7	11.4526	10.8957	11.208	20.8923	13.2557	12.3521	14.6665	12.0838	15.6685	16.3518	13.0572	18.2222
ENSG00000284747	0.634723	0.796032	0.703249	2.07231	1.20507	0.995546	1.17788	1.04219	0.94301	1.19913	1.22411	2.14165
ENSG00000284716	0.08279	0.049752	0	0.380629	0.0803378	0	0.113988	0.0563345	0.0483595	0.218024	0.188325	0.108898
ERRFI1	61.0714	79.1305	67.2922	55.5295	66.2385	32.4843	105.591	42.1382	63.5443	119.586	119.869	110.93
ERRFI1-DT	1.87657	1.8657	2.94486	2.79128	3.01267	1.21678	2.65972	2.67589	1.9102	4.14245	2.44823	2.97654
ENSG00000288816	0	0	0	0	0	0	0	0	0	0	0	0
LINC01714	0.0551933	0.149256	0.0439531	0.253752	0	0	0	0.253505	0.0725392	0.109012	0.12555	0.108898
ENSG00000233645	0	0	0	0	0	0	0	0	0	0	0	0
SLC45A1	2.53889	1.91545	2.98881	3.80629	2.41014	1.95422	1.32986	3.0984	3.40934	3.05233	1.06718	1.30677
RERE	867.473	910.983	807.067	896.465	807.355	810.227	779.83	809.95	800.905	821.441	776.81	804.681
RERE-AS1	3.09082	2.53735	2.10975	2.32606	2.16912	3.98218	1.78581	3.15473	2.00692	1.92588	2.32268	2.54094
ENSG00000228423	0.634723	0.422892	0.351625	1.86085	0.441858	0.368721	0.607936	0.901353	0.822111	0.617734	0.439425	0.544488
ENO1	15.0954	14.5276	14.988	21.4421	19.2007	17.6617	39.0979	17.8862	22.0277	27.7254	38.9833	57.752
ENO1-AS1	0.0275967	0.0995039	0	0	0	0	0	0	0.0483595	0.0726746	0.0627751	0.181496
CA6	0.0275967	0	0	0	0	0	0	0	0	0	0	0
SLC2A7	0	0.049752	0	0.21146	0.160676	0.0737442	0.911905	0.140836	0.120899	0.327036	0.0313875	0.326693
SLC2A5	3.00803	1.46768	2.0658	4.48296	1.44608	1.36427	6.87728	1.77454	2.12782	3.88809	4.92784	5.00929
GPR157	4.1119	2.76123	2.68114	5.62485	3.45453	2.35981	13.3746	3.91525	5.247	7.0131	8.38047	9.3652
MIR34AHG	32.9228	26.7417	15.6473	50.3276	19.7229	24.3356	63.3014	33.9134	28.5563	38.2995	31.5131	38.695
LNCTAM34A	3.36679	2.78611	1.58231	4.44067	1.28541	1.88048	4.90149	2.19705	2.152	4.03344	2.57378	3.73882
H6PD	41.1466	26.3685	23.9984	43.9838	35.7503	24.1881	67.6329	39.5469	38.3249	53.5249	58.5064	51.8353
SPSB1	335.796	211.645	221.216	599.575	239.849	168.8	701.711	305.53	442.175	528.127	465.006	608.411
LINC02606	0.717513	0.273636	0.483484	1.18418	0.642703	0.663697	0.37996	0.873185	0.604493	0.181687	0.156938	0.145197
ENSG00000235263	0	0	0	0	0	0	0	0	0	0	0	0
SLC25A33	9.10689	10.5474	8.35109	14.8868	13.5771	9.58674	15.3504	12.6471	12.6702	13.2268	13.5594	19.3838
TMEM201	2.09735	0.920411	0.527437	2.03002	1.48625	1.10616	6.15536	2.45055	2.70813	4.2878	3.07598	4.5374
PIK3CD	21.3598	14.3534	9.9334	17.9318	11.89	17.9567	24.9634	18.5341	19.5614	26.4899	42.8126	43.2687
PIK3CD-AS1	0	0	0	0	0	0	0	0	0	0	0	0
PIK3CD-AS2	0.0551933	0.174132	0.175812	0.21146	0.120507	0.0737442	0.151984	0.169004	0.217618	0.0363373	0.188325	0.290394
CLSTN1	85.1081	74.9016	62.8529	111.44	66.7607	74.5922	79.7537	87.4594	75.7793	87.2459	52.8566	68.2425
CTNNBIP1	23.5675	25.5228	17.5812	29.9851	25.7081	21.6808	26.2553	29.5756	26.912	28.1251	23.1326	21.3439
ENSG00000223989	0	0	0	0	0	0	0	0	0	0	0	0
ENSG00000285701	0.0275967	0.0995039	0	0	0	0.0368721	0	0.0845018	0	0	0	0
LZIC	4.49825	4.32842	3.03276	7.02049	5.90483	4.79337	3.91359	5.12644	5.44044	6.10467	4.67674	3.62992
ENSG00000228150	5.10538	5.47272	3.51625	7.61257	8.43547	6.93195	5.43343	7.06999	6.40763	7.48549	6.15196	7.11465
NMNAT1	12.9704	14.3783	8.79062	22.1188	17.7948	17.7355	17.7061	18.3369	16.5631	18.8954	17.2631	19.1297
ENSG00000241326	0.441546	0.547272	0.395578	0.676673	0.160676	0.737442	1.59583	1.01402	0.604493	0.835758	0.627751	0.617087
RBP7	0.41395	0.199008	0.659296	1.48022	0.883716	0.479337	0.37996	0.760516	0.628673	0.254361	0.627751	1.01638
UBE4B	135.527	128.683	117.179	152.505	140.792	128.462	129.832	115.796	130.933	129.361	112.179	107.627
KIF1B	184.815	167.664	175.681	232.945	251.538	195.606	168.626	194.777	183.935	130.051	204.27	139.207
ENSG00000284735	0.303563	0.149256	0.395578	0.0845842	0	0.0368721	0	0.0845018	0.0483595	0	0.12555	0.145197
ENSG00000284642	0.0275967	0.024876	0.0439531	0.296045	0	0.0737442	0.113988	0.225338	0.0241797	0.0726746	0.156938	0.108898
PGD	12.8324	12.4131	8.83457	11.9687	5.78432	9.21802	22.5316	7.21082	10.6149	15.7704	28.9079	31.907
CENPS-CORT	3.39439	3.50751	2.50533	4.06004	3.45453	2.72853	4.14157	3.91525	3.04665	6.06833	2.38545	2.46835
CENPS	2.06975	2.36322	1.62626	2.96045	2.4503	1.69612	2.27976	2.45055	1.81348	3.96077	1.2555	1.70606
CORT	0.193177	0.199008	0	0.126876	0	0.110616	0.18998	0.112669	0.145078	0.54506	0.12555	0.145197
DFFA	3.03563	3.209	1.80208	4.56754	2.69132	3.68721	7.6752	3.12657	4.20727	5.55961	4.42564	5.33598
ENSG00000203469	0	0	0	0	0	0	0	0	0	0	0.0313875	0
PEX14	80.8306	76.817	69.5338	96.2991	71.2998	77.3945	102.513	83.685	74.0142	94.2953	90.0194	94.5594
ENSG00000287727	0	0	0	0	0	0	0	0	0	0	0	0
CASZ1	46.3348	33.4831	31.5144	65.3836	30.2874	43.8778	37.5781	71.9392	44.9501	42.1876	41.4629	12.5232
ENSG00000272078	0.634723	0.547272	0.527437	0.338337	0.562365	0.479337	1.13988	1.52103	2.61141	0.508722	0.690526	0.362992
C1orf127	0.303563	0.199008	0.0439531	0.21146	0.0803378	0.405593	0.113988	0.591513	0.411055	0.0363373	0.0941626	0.0362992
TARDBP	15.6197	13.5823	16.3066	24.5717	16.7103	17.0349	18.1621	19.0129	19.9241	16.2428	15.9135	16.262
MASP2	0.0275967	0.024876	0	0.422921	0.0401689	0.0368721	0	0	0.0241797	0.0363373	0.0313875	0.0362992
SRM	0.689916	0.796032	1.01092	1.31105	0.803378	0.88493	2.58373	1.15486	0.94301	1.19913	1.34966	2.39575
EXOSC10	18.6553	18.458	20.2624	27.4476	16.3488	20.8327	22.0757	20.4494	19.0778	19.1861	17.169	19.7105
ENSG00000226849	0.275967	0.12438	0.175812	0.253752	0.321351	0.0737442	0.37996	0.0281673	0.145078	0.218024	0.12555	0.326693
EXOSC10-AS1	0.110387	0	0.175812	0.0422921	0	0.0368721	0.037996	0	0	0	0.0627751	0
MTOR	90.9862	78.235	70.0173	95.1572	88.8135	83.294	101.829	85.5158	77.5928	98.9465	90.9924	90.022
MTOR-AS1	0	0	0	0	0	0	0	0	0	0	0	0
ANGPTL7	0	0	0	0	0	0.147488	0	0.0281673	0.0483595	0	0	0
UBIAD1	5.10538	5.39809	4.3074	6.4284	6.34669	5.64143	5.66141	4.67577	7.2781	7.15845	5.39865	5.88047
ENSG00000284646	0	0	0	0	0	0	0	0	0	0	0	0
DISP3	0.358756	0.174132	0	0.21146	0.321351	0.0737442	0.493948	0.0563345	0.145078	0.0726746	1.28689	0.217795
ENSG00000285833	0	0	0	0	0	0	0	0	0	0	0	0
LINC01647	0	0	0	0	0	0	0	0	0	0	0	0
ENSG00000284708	0	0	0	0	0	0	0	0	0	0	0	0
FBXO2	0	0.074628	0.0439531	0.253752	0	0.0737442	0.037996	0.112669	0.145078	0.109012	0.0313875	0.181496
FBXO44	0.16558	0.422892	0.0439531	0.845842	0.321351	0.258105	0.265972	0.281673	0.628673	0.54506	0.345263	0.617087
MAD2L2	0.855496	0.49752	0.659296	0.592089	0.562365	0.405593	2.16577	0.507011	1.16063	1.52617	1.34966	2.28685
FBXO6	0.883093	0.6219	1.09883	1.86085	0.682872	1.03242	1.86181	0.873185	1.30571	2.1439	1.38105	1.59717
DRAXIN	0.358756	0.223884	0	0	0	0	0.341964	0	0.0483595	0.0726746	0.2511	0.871181
AGTRAP	12.1149	9.02998	6.3732	11.588	6.30652	10.4717	33.6265	11.1261	15.475	22.5291	22.0027	27.2244
C1orf167	0	0	0.0879062	0	0	0	0	0	0.0967189	0	0	0
C1orf167-AS1	0	0	0	0	0	0	0	0	0	0	0	0
MTHFR	5.49173	5.24883	5.49414	10.277	4.57926	6.45261	9.575	7.63333	8.99486	6.61339	7.81549	8.20362
CLCN6	28.5349	29.3785	27.6904	34.468	29.002	28.7233	35.6403	31.3783	32.4976	32.5582	32.8627	32.3789
NPPA	0	0	0	0	0	0	0	0	0	0	0.0313875	0
NPPB	0	0	0	0	0	0	0	0	0	0	0	0.0725984
ENSG00000285646	0	0	0	0.0845842	0	0	0.037996	0	0.145078	0.0726746	0	0.108898
KIAA2013	1.04867	0.920411	1.93394	2.28377	1.40591	1.25365	2.62173	1.77454	2.53887	1.52617	1.44383	2.21425
PLOD1	14.6814	14.0549	9.49387	28.0396	20.4058	14.417	36.9701	29.5193	22.2212	24.0553	23.164	33.722
MFN2	12.7497	12.637	12.3069	17.4243	12.8942	14.8226	15.4644	15.7737	15.3541	13.9172	12.3353	11.5794
MIIP	6.18165	5.92048	4.43926	7.4857	4.05706	5.30958	8.89107	8.47835	6.50435	9.22968	5.99502	7.73173
TNFRSF8	10.4039	2.46272	3.82392	12.2224	3.65537	10.5823	8.81508	13.1541	5.82732	4.43315	6.08918	10.672
ENSG00000285604	0	0	0	0	0	0	0	0	0	0	0	0
TNFRSF1B	35.5997	25.7466	12.9222	35.2716	20.6067	25.1836	102.703	35.6879	44.3698	36.1193	105.713	220.3
VPS13D	356.687	280.701	285.431	288.517	303.155	270.494	386.42	263.364	310.419	389.027	402.325	330.867
LINC02766	0.993479	0.6219	0.395578	1.48022	0.843547	0.774314	1.51984	0.422509	0.628673	1.63518	1.85186	5.37228
DHRS3	92.6144	66.2696	87.9062	141.636	107.01	97.9691	231.472	101.656	94.712	257.232	231.954	324.805
AADACL4	2.92525	1.36818	1.45045	2.1569	1.24524	2.35981	1.74782	1.57737	1.06391	3.70641	1.06718	1.19787
AADACL3	0.0275967	0	0	0	0	0	0	0	0	0	0	0.0362992
CFAP107	0.0551933	0.12438	0	0.0422921	0	0	0	0	0	0	0	0
PRAMEF12	0	0	0	0	0	0	0	0	0	0	0	0
PRAMEF1	0	0	0	0	0	0	0	0	0	0	0	0
LINC01784	0	0	0	0	0	0	0	0	0	0	0	0
PRAMEF11	0	0	0	0	0	0	0	0	0	0	0	0
HNRNPCL1	0	0	0	0	0	0	0	0	0	0	0	0
PRAMEF2	0	0	0	0	0	0	0	0.112669	0	0	0	0
PRAMEF4	0	0	0	0	0	0	0	0	0	0	0	0
PRAMEF10	0	0	0	0	0	0	0	0	0	0	0	0
PRAMEF7	0	0	0	0	0	0	0	0	0	0	0	0
PRAMEF6	0	0	0	0	0	0	0	0	0	0	0	0
PRAMEF27	0	0	0	0	0	0	0	0	0	0	0	0
HNRNPCL3	0	0	0	0	0	0	0	0	0	0	0	0
PRAMEF25	0	0	0	0	0	0	0	0	0	0	0	0
HNRNPCL2	0	0	0	0	0	0	0	0	0	0	0	0
ENSG00000290772	0	0	0	0	0	0	0	0	0	0	0	0
ENSG00000233336	0	0	0	0	0	0	0	0	0	0	0	0
PRAMEF26	0	0	0	0	0	0	0	0	0	0	0	0
PRAMEF9	0	0	0	0	0	0	0	0	0	0	0	0
PRAMEF13	0	0	0	0	0	0	0	0	0	0	0	0
PRAMEF18	0	0	0	0	0	0	0	0	0	0	0	0
PRAMEF5	0	0	0	0	0	0	0	0	0	0	0	0
PRAMEF8	0	0	0	0	0	0	0	0	0	0	0	0
PRAMEF33	0	0	0	0	0	0	0	0	0	0	0	0
PRAMEF15	0	0	0	0	0	0	0	0	0	0	0	0
ENSG00000228229	0	0	0	0	0	0	0	0	0	0	0	0
PRAMEF14	0	0	0	0	0	0	0	0	0	0	0	0
PRAMEF19	0	0	0	0	0	0	0	0	0	0	0	0
PRAMEF17	0	0	0	0	0	0	0	0	0	0	0	0
PRAMEF20	0	0	0	0	0	0	0	0	0	0	0	0
LRRC38	0.469143	0.024876	0	0.0422921	0.200845	0.0737442	0.56994	0.112669	0.0725392	0.508722	0.439425	1.23417
ENSG00000259961	0	0	0	0	0	0	0	0	0	0	0	0
PDPN	28.7281	25.4233	26.0202	34.1297	37.8391	25.2205	127.819	26.0547	44.0797	54.3606	105.493	131.04
ENSG00000237445	0	0	0.0879062	0	0.0401689	0	0.037996	0	0.0241797	0	0	0
PRDM2	164.642	172.241	146.232	166.292	178.029	150.696	208.294	157.455	186.087	183.358	183.743	187.631
KAZN	455.759	488.763	336.944	163.29	191.566	185.024	839.94	348.373	246.682	1334.92	2018.59	809.182
ENSG00000231606	1.71099	2.38809	0.791156	1.09959	3.21351	4.83024	2.27976	3.15473	0.265977	2.61629	1.03579	0.544488
KAZN-AS1	0.08279	0	0	0	0.0803378	0.0368721	0.037996	0.0563345	0	0	0.0627751	0.508189
ENSG00000287756	0	0	0	0	0	0	0	0	0	0	0	0
TMEM51-AS1	4.63624	3.75627	2.59323	1.73398	3.73571	2.06484	3.64762	2.19705	5.07774	3.37937	3.13875	2.10535
TMEM51	62.81	45.8216	43.7333	45.3794	50.6932	37.4252	78.2718	53.7713	68.8397	56.1775	54.5515	64.0318
TMEM51-AS2	0	0	0	0	0	0	0	0	0	0	0	0
FHAD1	2.4561	9.22899	6.02157	2.45294	2.65115	3.13413	8.32113	2.39422	8.17275	7.08578	10.2951	5.59008
FHAD1-AS1	0.66232	1.19405	1.53836	1.56481	5.66382	1.06929	0.265972	1.80271	0.145078	0.690409	0.313875	0.181496
ENSG00000236045	0	0	0.175812	0	0.321351	0	0	0.0281673	0.0725392	0.109012	0	0
EFHD2-AS1	0	0	0	0	0	0	0.037996	0.0281673	0	0	0	0.0725984
EFHD2	5.51933	4.30355	3.95578	7.90862	8.87733	5.0146	20.2139	9.80221	11.8239	9.33869	19.4289	36.517
CTRC	0.137983	0.024876	0.0439531	0.338337	0.120507	0.0368721	0.18998	0.0563345	0.0241797	0.0363373	0.408038	0.290394
CELA2A	0.0275967	0	0	0.296045	0	0	0	0	0	0	0	0.108898
CELA2B	0.0275967	0.024876	0	0.21146	0	0	0.113988	0	0	0	0	0.108898
CASP9	7.53389	7.91056	5.84576	8.79675	7.67226	6.342	11.7788	10.6472	9.59935	8.53927	12.8061	15.7539
DNAJC16	34.0819	32.6373	35.7339	43.3071	36.2324	40.4118	31.8027	37.1526	33.4889	38.2995	28.8765	26.4258
AGMAT	0.0275967	0.12438	0	0.21146	0.0401689	0	0.037996	0.0281673	0.0483595	0.218024	0.0941626	0.145197
ENSG00000237301	0.193177	0.149256	0.57139	0.338337	0.441858	0.221232	0.455952	0.338007	0.265977	0.94477	0.439425	0.145197
DDI2	34.0543	31.9905	32.7451	37.8937	28.8815	38.4944	49.3568	38.7018	34.9639	43.5321	37.822	36.3355
PLEKHM2	24.9198	22.0401	17.0978	29.9005	23.4185	21.5702	65.6951	30.5615	39.0261	33.9027	41.8082	55.4652
ENSG00000237938	0.0551933	0.074628	0	0.0422921	0	0.0368721	0	0.0563345	0.0483595	0	0.0941626	0
SLC25A34	0.441546	0.174132	0.131859	0.253752	0.120507	0.147488	0.683928	0.169004	0.265977	0.54506	0.345263	0.47189
SLC25A34-AS1	0.16558	0.149256	0.131859	0.296045	0.482027	0.147488	0.0759921	1.21119	0.628673	0.109012	0	0.254094
TMEM82	0	0	0	0.0845842	0	0	0	0	0.0241797	0	0	0
FBLIM1	17.3307	17.3386	14.5485	23.4298	21.5707	18.3254	30.8528	32.5332	28.8706	24.8547	17.9537	25.0465
SPEN-AS1	0.910689	2.13933	1.01092	2.53752	1.96828	1.62237	1.44385	1.4647	1.47496	0.94477	1.28689	2.14165
SPEN	73.3519	64.4288	63.0287	91.943	74.7945	77.6526	109.125	68.2493	82.1869	83.5032	93.9429	103.961
ZBTB17	11.5354	11.9653	9.49387	13.7026	15.7462	9.513	22.9876	14.4216	15.8135	16.5698	15.631	26.0265
SRARP	0	0	0	0	0	0	0	0	0	0	0.0313875	0
ENSG00000233078	0	0	0	0	0	0	0	0	0	0	0	0
HSPB7	0.24837	0.0995039	0.351625	0.803549	0.723041	0.294977	1.78581	1.21119	1.7893	0.254361	0.408038	0.653386
CLCNKA	0.08279	0.049752	0.0879062	0.253752	0.36152	0	0.455952	0.197171	0.459415	0.0726746	0.156938	0.689685
CLCNKB	0	0.049752	0.0439531	0.0422921	0.0803378	0	0.151984	0.112669	0.145078	0.0363373	0.0313875	0
FAM131C	0.0275967	0.174132	0.219765	0.0845842	0.160676	0.110616	0.531944	0.140836	0.241797	0.145349	0.12555	0.217795
EPHA2	7.14753	6.69164	5.14251	12.3916	16.0676	9.80797	17.9721	11.6331	11.2436	9.59305	15.5368	10.7083
EPHA2-AS1	0.137983	0.049752	0.0439531	0	0	0	0.18998	0	0.0241797	0	0.37665	0.145197
ENSG00000224621	0.24837	0.174132	0	0.253752	0.241014	0.221232	0.303968	0.197171	0.241797	0.472385	0.470813	0.145197
ARHGEF19-AS1	0	0	0	0	0	0	0	0	0	0	0	0
ARHGEF19	3.75314	2.61198	2.72509	5.96318	2.20929	3.02351	10.9429	2.76039	4.54579	6.61339	3.42124	6.71535
ENSG00000291077	0.110387	0.049752	0.175812	0.169168	0.160676	0.0368721	0.113988	0.0563345	0.0483595	0.145349	0	0.0725984
CPLANE2	0.41395	0.398016	0.131859	0.507505	0.0803378	0.110616	0.227976	0.253505	0.628673	0.508722	0.219713	0.254094
FBXO42	235.675	234.257	189.833	274.391	236.715	203.386	199.631	254.576	234.181	193.496	148.777	154.598
SZRD1	20.9735	22.5625	18.8998	32.1843	26.391	20.6484	32.9806	22.7873	32.3283	27.8344	23.6976	30.5276
SPATA21	0.0275967	0.074628	0.219765	0.21146	0	0	0	0.112669	0.0967189	0.109012	0.188325	0.145197
NECAP2	6.76118	5.32346	4.61507	7.73945	4.98095	6.19451	16.6423	6.64748	8.7047	11.1919	9.13377	11.5431
LINC01772	1.26945	0.945287	0.527437	3.04503	0.803378	1.62237	3.22966	1.69004	1.71676	2.25291	2.511	2.39575
CROCCP3	36.8691	40.8961	40.305	31.4653	35.5093	35.729	30.0549	33.7726	32.4976	28.6701	15.0032	18.0407
ENSG00000285853	0	0	0	0.0422921	0	0	0	0	0.0483595	0.0363373	0	0
ENSG00000224174	0	0	0	0.0422921	0	0	0	0	0.0241797	0	0	0
LINC01783	0	0	0	0	0	0	0	0	0	0	0	0
NBPF1	21.0286	20.7466	28.6574	34.0874	27.7969	23.635	23.3296	31.2938	16.5148	16.8969	19.68	20.3276
CROCCP2	24.837	22.1396	16.2187	26.5594	22.0527	9.14428	37.92	25.8576	26.2834	15.7341	32.0467	40.4373
ENSG00000282143	0	0	0	0	0	0	0	0	0	0	0	0
ENSG00000290849	0	0	0.0879062	0	0.0401689	0	0	0	0	0.0726746	0.0313875	0
ENSG00000279151	0	0	0	0	0	0	0	0	0	0	0	0
ENSG00000282740	0	0	0	0	0	0	0	0	0	0	0	0
CROCC	22.5465	20.2491	19.9108	28.6317	17.594	22.3076	30.6248	24.759	20.6253	33.4667	24.1056	16.7702
ENSG00000290850	0.193177	0.273636	0.0439531	0.0845842	0.120507	0.294977	0.265972	0.281673	0.0483595	0.327036	0.470813	0
ENSG00000290851	0	0	0	0.0422921	0.120507	0	0.037996	0	0	0	0.12555	0.0362992
ENSG00000223643	0	0	0	0	0	0	0	0	0	0	0	0
ENSG00000228549	0.0275967	0	0	0	0	0	0.037996	0	0	0	0	0
MFAP2	0.24837	0.422892	0.307672	0.676673	0.843547	0.147488	0.493948	0.366175	0.725392	0.254361	0.37665	0.94378
ENSG00000286898	0	0	0	0	0	0	0	0	0	0	0	0
ENSG00000226526	1.49022	1.64182	0.527437	1.94544	2.69132	0.737442	1.17788	1.83087	2.05528	1.09012	1.66354	1.01638
ATP13A2	5.38135	4.05479	2.50533	9.00821	4.41858	4.46152	11.0948	7.54883	7.32646	7.3038	5.21033	8.23992
ENSG00000288636	0.358756	0.398016	0.307672	1.0573	0.642703	0.405593	1.51984	0.450676	0.967189	0.617734	0.5022	0.980079
SDHB	19.0693	16.841	18.2405	21.8227	15.0232	17.0349	24.1275	18.6186	16.9742	22.5655	21.0924	22.7233
PADI2	3.03563	1.8657	1.88998	1.43793	5.74416	0.958674	5.05347	2.70406	1.47496	5.4506	28.0291	16.5524
LINC02783	0.08279	0	0	0	0	0	0	0	0	0.0726746	0	0
ENSG00000282843	0.08279	0	0.175812	0	0	0	0.303968	0	0	0.181687	0.188325	0
PADI1	4.0843	1.21892	0.57139	0	0	0	5.31944	0.140836	0.193438	1.67152	3.0132	1.70606
PADI3	0.137983	0.074628	0	0.0845842	0	0	0.531944	0	0	0	0.0941626	0
PADI4	1.32464	0.820908	0.395578	0.338337	2.53064	0.663697	2.05179	1.77454	0.217618	2.54361	12.0842	17.5688
PADI6	0	0	0	0	0	0	0	0.0281673	0	0	0	0.0362992
RCC2-AS1	0	0	0	0	0	0	0	0	0	0	0	0
RCC2	17.3307	14.4778	12.5706	28.5894	10.0422	15.4863	57.336	19.6608	20.0934	30.5597	32.5175	45.9548
ARHGEF10L	98.2717	71.1204	70.0612	118.418	101.065	87.2393	164.105	178.609	141.282	103.888	98.4313	109.733
LINC02810	0	0	0	0.21146	0	0	0	0.169004	0.0725392	0	0.0313875	0.0362992
ACTL8	0	0.049752	0	0.21146	0	0	0	0	0	0	0.0313875	0.0725984
ENSG00000284653	0	0	0	0	0	0	0	0	0	0	0	0
LINC01654	0	0	0	0	0	0	0	0	0	0	0	0
IGSF21	53.096	36.7418	36.6129	79.4245	9.88155	24.8887	47.571	23.4915	47.4165	34.0844	24.6078	6.93315
IGSF21-AS1	0	0.024876	0	0	0	0	0	0	0	0	0	0
ENSG00000225387	0	0	0	0	0	0	0	0	0	0	0	0
PAX7	0	0	0	0	0	0	0	0	0	0	0	0
TAS1R2	0	0	0	0.21146	0	0.0368721	0.18998	0.0845018	0.0241797	0	0.0941626	0
ALDH4A1	3.3116	3.18413	3.12067	5.75172	3.45453	4.27716	6.00337	7.71783	7.0363	3.74274	2.98182	3.92031
IFFO2	21.8565	19.3286	13.4936	25.2484	31.2916	21.8283	29.8269	41.5467	32.1832	14.5349	30.9167	18.8756
UBR4	219.255	184.132	185.438	210.784	199.158	190.297	191.31	186.693	202.868	174.419	197.961	195.943
EMC1-AS1	17.4135	19.0301	19.7349	15.2674	17.5136	17.9936	15.3504	16.0553	18.2073	16.5335	14.3755	18.6578
EMC1	5.68491	5.34834	3.95578	7.18965	5.86466	5.6783	10.9429	7.06999	5.07774	8.24857	6.74832	8.63921
MRTO4	1.43503	1.04479	0.835109	2.1146	1.12473	1.10616	3.91359	1.49287	2.07946	2.4346	2.35406	4.35591
AKR7L	0.220773	0.074628	0.0879062	0.296045	0	0.221232	0.37996	0.140836	0.411055	0.0726746	0.188325	0.47189
AKR7A3	0.386353	0.24876	0.395578	0.380629	0.200845	0.811186	0.607936	0.450676	0.507774	0.617734	0.596363	1.01638
AKR7A2	2.95284	2.4876	2.50533	3.76399	3.13318	2.54417	2.8877	2.67589	3.40934	3.81542	3.23292	4.5374
SLC66A1	2.23533	1.9652	2.0658	4.60984	2.57081	1.80673	5.39544	2.87306	4.47325	3.70641	4.17454	5.08189
CAPZB	242.437	191.222	166.231	243.56	187.509	188.195	430.419	257.787	284.62	275.728	416.607	482.054
MICOS10	57.3458	54.8018	51.2493	63.7342	61.4986	55.7506	76.068	51.2644	55.5892	60.0292	71.5008	58.6595
MICOS10-DT	0.110387	0.149256	0.0439531	0.0422921	0.120507	0.0737442	0.303968	0.197171	0.0483595	0.39971	0.282488	0.362992
NBL1	65.1005	69.4538	67.1603	78.1981	78.008	61.7976	125.767	69.545	72.515	82.7037	99.9065	100.258
MICOS10-NBL1	60.9886	64.9761	59.996	72.404	74.6339	57.926	119.611	64.9537	68.6946	78.743	97.6466	95.7936
HTR6	0.137983	0.174132	0.307672	1.31105	0.200845	0.258105	0.607936	0.422509	0.290157	0.181687	0.12555	0.0362992
TMCO4	64.6038	66.0457	48.9637	63.6919	63.9489	53.1327	65.7711	79.15	71.7896	68.4595	41.2118	39.9654
RNF186-AS1	0	0	0	0.0422921	0	0	0	0.0281673	0	0	0	0
OTUD3	17.3307	18.5077	18.5482	20.0464	28.8815	21.6439	24.0135	25.9702	20.577	20.6759	22.1282	23.0863
PLA2G2E	0	0	0	0	0	0	0	0	0	0	0	0
PLA2G2A	0.0275967	0.199008	0.131859	0.380629	0.120507	0.516209	6.30734	0.676015	0.193438	1.19913	2.19713	1.74236
PLA2G5	9.57604	9.50263	3.20858	22.161	24.7842	37.7201	17.3642	12.7034	16.2971	5.37792	8.47463	5.98937
PLA2G2D	0.110387	0.074628	0.0879062	0.0422921	0	0	0	0	0	0	0.0313875	0
PLA2G2F	0	0	0	0	0	0	0	0	0	0	0	0
ENSG00000227066	0.0551933	0.149256	0	0.21146	0	0	0.37996	0.0563345	0	0.109012	0.12555	0.181496
PLA2G2C	3.14602	1.94033	1.53836	2.83357	1.92811	4.53527	2.65972	2.73223	1.64422	3.19768	1.94603	0.871181
UBXN10	1.13146	0.597024	0.351625	1.14189	0.401689	1.21678	1.25387	0.732349	0.846291	1.5625	1.09856	0.290394
LINC01757	0	0	0	0	0	0	0	0	0	0	0	0
ENSG00000284710	0	0	0	0	0	0	0	0	0	0	0	0
VWA5B1	0	0	0	0.21146	0	0	0.0759921	0.788684	0	0.0726746	0.2511	0
ENSG00000226664	0.08279	0	0.131859	0.169168	0.120507	0	0.18998	0	0.145078	0.327036	0.0627751	0
LINC01141	1.76619	1.71644	0.57139	2.49523	1.12473	1.40114	4.36954	1.04219	2.75649	1.19913	1.63215	1.19787
ENSG00000226487	0.0275967	0.024876	0	0	0	0	0.151984	0	0	0	0	0
ENSG00000284641	0	0	0	0	0	0	0	0	0	0	0	0
ENSG00000284743	0	0	0	0	0	0	0	0	0	0	0	0
CAMK2N1	0.137983	0.0995039	0.0439531	0	0.0803378	0	0.341964	0.253505	0.265977	0.218024	0.2511	0.254094
ENSG00000289402	0	0	0	0	0	0	0	0	0	0	0	0
MUL1	1.29704	2.06471	1.58231	3.08732	1.60676	2.06484	2.24177	2.14071	3.14337	2.65262	1.91464	2.50465
CDA	4.1395	3.90553	2.50533	8.24696	5.945	5.82579	5.09147	4.98561	4.13473	6.54072	10.8601	11.3617
PINK1	7.83745	9.70163	6.3732	9.68489	8.51581	9.14428	8.43512	7.01365	10.3731	9.26602	6.84248	4.5737
PINK1-AS	1.37983	1.69157	0.966968	3.93316	1.96828	1.76986	3.38165	2.78856	2.32125	3.37937	2.66794	3.44843
DDOST	4.1395	2.86074	3.12067	4.73671	2.9725	3.79782	8.05516	4.28143	5.1261	7.15845	5.17894	9.1837
KIF17	1.10387	1.44281	0.923015	2.32606	2.20929	0.995546	1.70982	1.49287	1.83766	1.01744	1.22411	1.05268
SH2D5	0	0	0.131859	0.253752	0.0803378	0	0.303968	0.197171	0.338516	0.0726746	0.12555	0.580787
ENSG00000233069	0	0	0	0	0	0	0	0	0	0	0	0
HP1BP3	69.24	72.6379	66.0615	86.8679	78.8516	68.877	82.3754	74.8123	76.819	87.1006	67.7657	72.7436
EIF4G3	568.767	563.864	501.593	699.384	556.259	603.117	788.608	580.922	584.738	643.788	832.429	849.002
ECE1	76.4151	78.6827	47.9528	78.5364	69.4521	53.2802	231.168	71.6575	85.7413	156.977	203.893	220.953
ENSG00000236936	0	0	0	0	0	0	0	0	0	0	0	0
ECE1-AS1	0.0551933	0.149256	0.0879062	0.0422921	0	0.0368721	0.037996	0.0281673	0.169258	0.0363373	0.12555	0.108898
ENSG00000236009	0	0	0	0	0	0	0	0	0	0	0	0
NBPF3	22.9604	31.0204	25.273	26.4748	20.2853	13.9745	19.7959	21.6606	25.6789	25.3998	15.9135	12.2328
ALPL	7.31311	4.07966	2.813	7.9932	10.8456	3.87157	39.8198	9.35153	3.16754	21.9114	189.392	175.906
ENSG00000289715	0.634723	0.37314	0.175812	0.676673	1.52642	0.479337	2.08978	0.591513	0.120899	1.81687	10.9856	13.4307
LINC02596	0	0	0	0.0422921	0	0.0368721	0.56994	0.0563345	0.0241797	0.0363373	0.941626	1.66976
RAP1GAP	0.386353	0.547272	0.615343	2.24148	0.803378	0.553081	1.40585	1.07036	0.507774	1.81687	1.09856	0.90748
USP48	118.39	128.012	114.674	148.276	118.458	128.389	135.836	126.274	126.823	132.74	132.455	110.313
LDLRAD2	0	0	0	0.0845842	0	0	0.037996	0	0.0725392	0.0363373	0.0313875	0
HSPG2	224.692	146.097	124.475	413.278	224.584	212.678	314.683	543.29	320.986	179.906	157.691	183.384
CELA3B	0	0	0	0	0	0	0	0	0	0	0	0
ENSG00000285959	3.20121	2.71148	3.12067	6.04777	2.49047	3.13413	3.98958	2.56322	4.0622	4.14245	3.29569	2.14165
CELA3A	0	0	0	0	0	0	0	0	0.0241797	0	0	0
LINC01635	0	0	0	0	0	0	0	0	0	0	0	0
LINC00339	1.07627	1.46768	1.23069	3.38337	0.723041	1.47488	1.51984	1.09852	1.57168	1.74419	1.41244	1.19787
ENSG00000289694	87.6746	98.2104	80.9176	116.007	104.399	92.7333	107.567	95.4026	97.0574	99.5279	107.659	117.501
CDC42-AS1	0.275967	0.696528	0.351625	0.634381	0.401689	0.516209	0.835913	0.535178	0.362696	0.617734	0.439425	0.798583
CDC42	54.2274	62.2646	50.1065	74.138	70.4563	59.3272	64.2513	57.8837	59.2887	62.2095	67.8912	72.3443
CDC42-IT1	13.3844	15.7714	11.252	20.3002	19.6024	15.0438	12.5387	12.7598	14.0001	13.9535	15.0346	15.1368
WNT4	4.16709	0.6219	0.395578	1.18418	0.281182	0.221232	4.25556	1.12669	0.701212	9.48404	2.73071	1.81496
ENSG00000285873	1.04867	0.597024	0.966968	2.57982	0.923885	0.553081	1.70982	1.80271	1.16063	1.59884	1.03579	0.544488
ZBTB40	37.8902	42.5628	41.228	44.1106	39.4057	46.9382	56.8801	42.8424	46.6185	56.2865	59.1655	65.4112
ZBTB40-IT1	2.40091	3.209	3.69206	3.08732	3.17334	3.46598	2.43175	2.9294	2.49051	2.83431	3.10737	3.52102
EPHA8	0.110387	0	0	0	0	0	0.0759921	0.0563345	0.0241797	0	0.0313875	0
C1QA	0.33116	0.0995039	0.131859	0.507505	0	0.258105	0.645932	0.0845018	0.483595	0.145349	0.12555	0.217795
ENSG00000289692	12.1977	5.37321	8.83457	15.9864	2.4503	12.4259	34.1204	11.6049	14.121	10.9012	14.8777	6.38866
C1QC	2.98044	1.66669	2.41742	5.07505	1.24524	3.35536	1.9378	1.40836	3.98966	2.07123	1.19273	0.617087
C1QB	15.123	7.91056	10.5487	31.1693	4.17757	20.3534	9.04305	7.8305	11.6305	9.84741	6.93664	3.23063
EPHB2	40.2083	23.4083	18.2405	44.8296	28.2388	21.2014	48.5969	44.2508	26.2834	28.3794	31.67	86.6099
ENSG00000225952	0	0	0	0	0	0	0	0	0	0	0	0
LACTBL1	0	0	0	0	0	0.110616	0	0.0563345	0	0	0	0
TEX46	0.24837	0.522396	0.263719	0.338337	0.36152	0.221232	0.151984	0.169004	0.193438	0.0726746	0.0627751	0
KDM1A	44.3754	43.4335	43.3377	43.434	46.7165	40.6699	42.9735	39.0398	44.128	44.9856	44.4447	42.3612
ENSG00000240553	29.0869	26.6173	34.1516	33.1147	26.15	29.6452	51.4086	41.1806	42.5563	32.6672	44.4447	39.2757
LUZP1	106.33	121.445	114.63	134.869	128.942	112.902	137.774	128.386	115.192	110.683	133.931	126.902
HTR1D	0.08279	0.149256	0	0.507505	0	0.110616	0.227976	0.169004	0.0483595	0.254361	0.156938	0.108898
ENSG00000284726	0	0	0	0	0	0	0	0	0	0.0363373	0	0
HNRNPR	103.653	92.5635	99.7735	104.546	103.114	98.9278	89.4426	93.6562	96.187	96.0032	89.9567	93.652
ZNF436	1.35224	1.81595	1.67022	2.49523	1.60676	1.73299	3.7996	2.28155	2.22454	1.67152	1.31828	2.21425
TCEA3	11.5078	12.9106	14.9001	21.4421	13.2959	17.5142	11.6268	18.1397	12.2591	15.0073	16.4157	8.74811
ASAP3	49.8671	48.334	45.7552	81.7929	47.3993	60.4333	49.8888	85.6285	53.7515	66.4246	39.2658	38.4409
E2F2	0.469143	0.174132	0.175812	0.549797	0.36152	0.589953	0.911905	0.253505	0.338516	0.799421	1.03579	1.27047
ENSG00000235052	0	0.049752	0.0879062	0.0422921	0.0401689	0	0	0.0281673	0.0967189	0.109012	0.0941626	0
ID3	0.137983	0.074628	0	0.296045	0.160676	0.294977	0.455952	0.281673	0.314337	0.218024	0.439425	0.580787
ENSG00000285802	0	0	0.0439531	0	0	0	0.0759921	0.0281673	0.0241797	0	0	0
MDS2	1.04867	1.36818	0.659296	1.35335	1.60676	1.29052	1.02589	1.5492	1.69258	0.908433	0.659138	1.34307
RPL11	2.26293	2.16421	1.49441	2.45294	2.00845	2.47043	3.26766	2.45055	2.78067	3.12501	3.35847	4.5374
ELOA-AS1	13.7155	12.3385	11.7794	13.2797	11.5285	11.2829	8.51111	11.9148	12.2591	13.2995	6.96803	5.62638
ELOA	7.83745	10.1494	10.3729	11.6303	10.1226	11.1722	14.0205	7.746	12.8636	13.4448	12.0528	13.1403
PITHD1	4.33267	4.10454	3.38439	6.34381	4.25791	4.42465	4.67351	4.28143	5.82732	6.03199	3.67234	5.29969
ENSG00000289835	0	0	0	0	0.0401689	0	0.037996	0.0281673	0	0.0363373	0.0627751	0
LYPLA2	0.524336	0.298512	0.131859	0.592089	0.36152	0.110616	1.51984	0.394342	0.87047	0.763084	0.910238	0.798583
GALE	0.193177	0.12438	0	0.253752	0.0803378	0.110616	0.37996	0.30984	0.193438	0.508722	0.439425	0.362992
HMGCL	10.5971	10.3484	9.23015	11.6726	11.8498	8.70181	11.3228	10.7317	11.7272	9.55671	7.34468	9.1837
FUCA1	2.53889	1.91545	1.62626	3.67941	2.9725	4.42465	2.35575	2.08438	2.58723	2.10756	1.72631	1.01638
CNR2	0.910689	0.547272	0.615343	0.592089	0.281182	0.553081	0.797917	0.478844	0.580314	1.30814	0.910238	0.762283
ENSG00000232557	0	0	0	0	0	0	0	0	0	0	0	0
PNRC2	2.4561	4.22892	3.5602	3.63712	2.49047	3.35536	3.95159	3.52091	3.24008	2.39826	2.66794	4.06551
SRSF10	11.0387	13.8808	12.3508	15.7327	15.224	14.5276	11.7408	17.2384	17.6996	11.8096	13.0572	12.8499
ENSG00000225315	0	0	0	0.0845842	0	0	0	0.0281673	0	0	0	0
MYOM3	0.16558	0.0995039	0.131859	0.296045	0.281182	0.18436	0.227976	0.30984	0.217618	0.145349	0.156938	0.580787
MYOM3-AS1	0	0	0	0	0	0	0	0	0	0	0	0
IL22RA1	0.0275967	0.0995039	0	0	0	0.0368721	0.0759921	0.0563345	0	0.0726746	0.0627751	0
IFNLR1	0.303563	0.597024	0.219765	0.21146	0.321351	0.110616	0.607936	0.0281673	0.386876	1.01744	0.659138	0.47189
GRHL3	0.689916	0.447768	0.923015	1.22647	0.321351	0.663697	0.683928	0.901353	0.91883	0.726746	0.973013	0.290394
LINC02800	0	0	0	0	0	0	0	0	0	0.0363373	0.0313875	0
GRHL3-AS1	0.772706	0.6219	0.791156	1.52251	0.0803378	0.700569	0.797917	0.92952	0.580314	1.05378	0.37665	0.544488
STPG1	13.9915	11.4678	11.4278	12.4339	7.79277	11.9834	9.72698	9.91488	10.8809	12.1003	7.78411	4.61
NIPAL3	38.9389	34.8513	37.4041	36.4558	19.2811	32.005	25.1534	30.5052	24.3974	33.3213	19.0836	8.13102
RCAN3AS	0.386353	0.174132	0.659296	0.0845842	0	0.0368721	0.265972	0.197171	0.169258	0.436048	0.345263	0.217795
RCAN3	6.31963	5.94536	9.58177	9.0928	7.27057	7.78001	6.87728	7.29532	9.4301	7.04944	5.43004	3.81142
NCMAP-DT	0.275967	0.12438	0.263719	0	0	0	0.151984	0	0	0.617734	0.0627751	0.108898
NCMAP	1.71099	0.845784	0.57139	0	0.0401689	0	2.69772	0.112669	0.169258	3.016	1.0044	0.871181
SRRM1	29.8596	26.9904	27.4707	34.0028	30.8096	31.0832	34.2724	24.8717	28.8464	31.4318	31.6386	36.7711
ENSG00000284699	0	0	0	0.126876	0.0401689	0	0	0	0.0241797	0	0.0313875	0
CLIC4	281.569	382.916	248.115	322.773	413.419	250.509	337.823	311.586	346.544	224.892	314.848	290.285
RUNX3	7.14753	3.8309	2.63719	2.1146	2.12895	2.35981	16.7183	2.81673	6.35927	10.9739	26.1458	18.9119
RUNX3-AS1	0	0	0	0	0	0	0	0	0	0	0	0.145197
LINC02793	0	0.024876	0	0	0	0	0	0	0	0	0	0
ENSG00000233755	0.08279	0.074628	0.0439531	0.0845842	0.0401689	0.0737442	0.0759921	0.0563345	0	0	0.0627751	0.108898
ENSG00000231953	0	0	0	0	0	0	0	0	0	0	0	0
SYF2	1.10387	1.59206	0.57139	2.1569	1.20507	1.06929	2.24177	0.957687	3.28844	1.74419	2.511	2.14165
RSRP1	85.0805	37.8115	50.7658	52.8651	40.4903	82.5566	120.333	63.2355	32.9812	98.5831	64.8466	61.7087
RHD	0.08279	0	0.0439531	0	0.120507	0	0.0759921	0.0281673	0	0.0363373	0.0627751	0
TMEM50A	23.0432	23.9307	20.0426	28.7163	22.4544	25.8842	24.9254	22.0268	24.4699	23.1832	20.4647	21.0898
RHCE	0.275967	1.46768	0.791156	1.14189	1.00422	1.65924	0.56994	0.760516	0.991369	1.05378	0.564975	0.653386
MACO1	70.7302	82.1156	76.3905	84.4573	64.7523	82.999	71.1666	70.8689	72.5634	65.5889	68.2051	60.2567
LDLRAP1	10.0176	8.85585	6.50506	14.2524	11.8097	10.4717	17.0602	15.9708	13.1054	15.5887	11.6134	15.7902
ENSG00000225643	1.49022	0.771156	0.879062	2.32606	2.24946	0.995546	1.17788	1.32386	1.6684	1.38082	0.627751	0.399291
MAN1C1	98.2993	95.2253	87.0711	148.276	84.7163	118.912	157.873	117.204	127.669	166.752	135.72	157.829
ENSG00000233478	0	0.024876	0.0439531	0	0	0	0	0	0	0	0	0
SELENON	10.0452	10.0997	8.21923	13.4489	8.63632	10.3979	23.2916	13.295	18.7635	15.9157	13.0886	17.0243
ENSG00000255054	87.3434	70.7473	50.7219	73.123	61.4584	55.05	128.503	115.739	122.591	102.399	103.202	125.341
ENSG00000228172	0.137983	0.0995039	0	0.0422921	0.0803378	0.0368721	0.0759921	0.0563345	0.120899	0.0363373	0	0
MTFR1L	2.73207	3.35826	4.92275	5.15963	4.21774	4.38778	3.7996	3.21107	3.98966	3.96077	2.511	3.95661
AUNIP	0.16558	0.149256	0.175812	0.253752	0.0401689	0.294977	0.151984	0.225338	0.241797	0.254361	0.188325	0.653386
ENSG00000236528	0.137983	0.24876	0.175812	0.296045	0.0401689	0.405593	0	0.0563345	0.265977	0.290699	0.0313875	0.145197
PAQR7	8.85852	4.9752	5.84576	6.09006	4.94078	7.41129	8.51111	9.71771	7.1572	9.08433	4.89645	5.40858
STMN1	1.24185	1.19405	1.45045	1.86085	1.08456	1.32739	0.949901	1.23936	1.88602	0.908433	0.627751	0.798583
PAFAH2	14.7366	14.2042	12.6585	15.2251	11.4883	13.9376	15.4264	15.4357	14.8222	16.3518	11.5192	11.2165
EXTL1	0.8279	1.54231	2.28556	2.03002	1.28541	0.958674	1.06389	0.92952	1.9102	0.835758	0.659138	0.254094
SLC30A2	0	0	0	0	0	0.0737442	0	0	0.0725392	0.436048	0.0627751	0
ENSG00000284309	0	0	0	0	0	0	0	0	0	0.0363373	0	0
TRIM63	0.0275967	0.174132	0.0879062	0.845842	0.160676	0.0368721	0.455952	0	0.507774	0.218024	0.156938	0
PDIK1L	1.54541	1.81595	2.19765	2.28377	1.96828	2.76541	1.70982	1.66187	3.19172	2.1439	1.63215	1.12528
FAM110D	0.0551933	0.323388	0.175812	0.253752	0.241014	0.331849	0.759921	0.478844	0.556134	0.145349	0.219713	0.181496
C1orf232	0	0	0	0	0	0	0	0	0	0	0	0
ZNF593OS	0	0	0	0	0	0	0	0	0	0	0	0
ZNF593	0	0.024876	0	0	0	0.18436	0.113988	0.0563345	0.0241797	0.0363373	0	0.290394
CNKSR1	0.358756	0.174132	0.527437	0.0845842	0.200845	0.221232	0.797917	0.30984	0.338516	0.981108	0.784688	0.834882
CATSPER4	0	0	0	0	0	0	0	0	0	0	0	0
CEP85	6.81637	8.68172	9.49387	17.382	9.72088	10.3979	11.6648	10.6472	9.38174	11.4463	7.18774	7.29614
SH3BGRL3	0.0551933	0.074628	0.219765	0.0422921	0.241014	0	0.0759921	0.169004	0.217618	0.109012	0.12555	0.544488
UBXN11	5.07778	4.15429	2.50533	5.28651	3.81605	3.53972	9.80298	6.25313	6.09329	7.84886	7.37607	10.2727
CD52	0.110387	0.024876	0.0879062	0	0	0.147488	0.151984	0.0281673	0.0725392	0.145349	0	0.145197
CRYBG2	0.57953	0.149256	0	0	0	0	0.493948	0	0.0967189	0.145349	0.313875	0.145197
ZNF683	0.8279	0.199008	0.0879062	0	0	0	0	0	0.0483595	0.0726746	0	0
LIN28A	0	0	0	0	0	0.0368721	0	0	0	0	0	0
DHDDS	24.5058	24.0551	21.2733	31.5499	24.7039	25.8473	30.4348	27.6603	22.1245	28.6701	26.3341	27.6237
DHDDS-AS1	1.87657	2.06471	2.10975	1.52251	2.61098	1.95422	2.01379	1.85904	1.88602	1.8532	1.56938	1.70606
HMGN2	0.883093	0.547272	0.263719	0.169168	0.763209	0.442465	1.36786	0.563345	1.01555	1.16279	0.816076	0.94378
RPS6KA1	5.62972	3.40801	2.85695	7.65487	3.65537	4.71963	14.1725	5.40812	5.17446	9.7384	25.7692	27.4422
ARID1A	146.179	129.878	129.266	204.567	179.153	157.112	183.597	162.553	157.918	173.838	172.38	199.065
PIGV	2.15254	3.43289	2.59323	2.41065	3.29385	2.69166	2.62173	2.76039	1.95856	3.67007	2.66794	2.75874
ZDHHC18	17.0547	15.2987	10.0213	17.086	17.9153	13.4583	26.8252	23.3225	14.8705	24.1643	30.7912	36.4444
GPN2	6.81637	7.01503	5.01065	11.3766	7.15007	7.74314	10.6389	6.2813	7.13302	7.92154	8.44324	10.4905
ENSG00000226698	0	0	0	0.0422921	0	0	0	0	0	0	0	0
GPATCH3	1.15906	0.87066	1.05487	2.03002	1.1649	1.10616	1.86181	1.40836	1.62004	1.30814	1.06718	2.25055
NUDC	11.701	13.1594	9.36201	17.7204	15.3445	12.6471	23.7855	14.0273	14.9673	20.7849	17.6398	25.0465
NR0B2	0	0	0	0	0	0	0	0	0	0	0	0
KDF1	0.110387	0.024876	0.0439531	0	0	0	0.227976	0	0.0725392	0.363373	0.313875	0
TRNP1	3.09082	1.74132	1.88998	3.2142	1.92811	1.99109	6.34534	5.29545	5.41626	3.37937	2.82488	4.4285
TENT5B	4.02911	4.00503	3.64811	5.03276	2.41014	4.53527	1.32986	4.53493	3.4577	1.38082	1.12995	0.798583
SLC9A1	12.5841	11.4181	8.96643	18.3971	13.2959	14.0114	28.1171	18.3651	17.0467	20.6759	19.9625	51.6901
WDTC1-DT	0	0	0	0.0422921	0	0	0	0	0	0	0	0
WDTC1	25.3889	28.2591	23.1633	33.3262	24.9047	28.7602	35.3743	26.1956	29.0399	33.176	29.6298	27.0792
TMEM222	7.47869	7.41304	4.52717	11.2074	9.47987	7.78001	13.5266	8.64735	9.76861	11.5189	8.28631	12.4869
SYTL1	1.13146	0.721404	0.57139	0.169168	0.642703	0.18436	0.341964	0.422509	0.314337	1.27181	2.04019	0.508189
MAP3K6	2.67688	2.31347	2.63719	4.35608	5.06128	4.46152	5.05347	4.4786	3.86876	4.25147	3.35847	4.24701
FCN3	0.0275967	0	0	0.126876	0	0	0	0	0	0	0	0.0362992
CD164L2	0	0	0	0	0	0	0	0	0	0	0	0
GPR3	0	0	0	0	0.0401689	0	0	0	0.0241797	0	0	0
WASF2	176.563	176.57	170.538	276.548	146.496	187.458	195.984	176.552	179.438	194.223	196.549	176.705
ENSG00000241169	0	0	0	0	0	0	0	0	0	0	0	0
ENSG00000237429	0.16558	0.348264	0.219765	0.253752	0.120507	0.294977	0.341964	0.253505	0.435235	0.508722	0.188325	0.181496
AHDC1	58.974	57.3143	48.1726	86.4873	67.2026	61.8713	93.7362	96.7264	76.9157	92.0424	53.0449	88.5338
FGR	9.46565	6.61701	4.92275	10.6153	9.4397	8.81243	28.345	7.23899	5.15028	12.5364	39.9877	56.0823
LINC02574	0.193177	0.199008	0.131859	0.169168	0	0	0.303968	0.0281673	0.0725392	0.290699	0.156938	0
IFI6	11.7562	10.423	3.69206	5.11734	1.1649	2.2492	12.8427	3.43641	4.61833	16.1338	5.36727	0.871181
ENSG00000225886	0	0.024876	0	0.0845842	0	0	0	0	0	0	0	0
FAM76A	27.1551	28.1347	23.2512	31.0424	24.262	21.2014	16.3763	20.4494	21.5925	17.0785	13.9361	9.83709
STX12	126.669	134.828	114.937	125.946	168.348	126.545	94.5341	115.345	123.534	92.2604	92.6246	101.093
ENSG00000286433	0.08279	0	0.0879062	0	0	0	0	0.0281673	0.0241797	0.0726746	0	0
PPP1R8	10.1004	9.67676	11.1641	13.618	12.9746	12.389	11.2468	9.77404	14.0484	11.9913	10.7345	12.1965
THEMIS2	10.7351	9.17924	3.69206	11.5034	3.77588	9.73423	26.2553	12.0838	12.3075	13.1178	37.4139	46.9349
RPA2	6.5956	6.64189	4.61507	8.92363	5.78432	7.63252	13.1846	7.21082	7.6408	10.6832	10.2951	15.7902
SMPDL3B	0.0551933	0.24876	0.131859	0.21146	0	0.221232	0.949901	0.0845018	0.0725392	0.54506	0.690526	0.871181
ENSG00000227050	0.24837	0.223884	0.219765	0.169168	0.0401689	0.221232	0.303968	0.197171	0.531954	0.763084	0.596363	0.508189
XKR8	0.386353	0.149256	0.351625	0.888134	0.120507	0.626825	0.531944	0.338007	0.749572	0.654072	0.690526	0.689685
EYA3	94.2702	86.046	92.785	103.15	110.183	96.7155	102.019	92.3042	88.8605	103.125	124.765	181.932
ENSG00000289576	0.717513	0.820908	0.395578	0.507505	0.200845	0.553081	1.82381	0.478844	0.435235	0.94477	6.40306	8.27622
PTAFR	9.21728	8.13445	4.04368	11.4612	4.90061	13.4583	36.4002	11.0979	7.61662	14.1716	48.3054	58.4417
DNAJC8	8.36179	10.0997	9.49387	14.1256	10.6849	10.1767	18.1241	12.3091	14.9189	14.9346	14.093	17.0969
ENSG00000290123	0	0	0	0	0	0	0	0	0	0	0.0313875	0
ATP5IF1	0.137983	0.074628	0.175812	0.549797	0.0803378	0.0737442	0.113988	0.281673	0.338516	0.218024	0.12555	0.254094
SESN2	3.17361	6.11949	3.95578	14.8022	5.86466	5.75204	10.4489	7.12632	7.56826	7.77619	14.2499	20.872
MED18	0.57953	0.323388	0.747203	1.56481	1.08456	1.17991	0.797917	0.338007	1.13645	0.654072	1.38105	1.01638
PHACTR4	135.362	127.166	106.542	167.307	130.83	127.872	137.812	145.371	126.436	145.967	117.201	102.291
RCC1	33.2264	28.9308	22.504	83.6114	24.8646	27.6541	183.711	36.7301	40.5494	115.044	154.176	209.229
SNHG3	5.7677	5.24883	5.53809	6.25923	4.65959	4.53527	24.2795	4.5631	4.18309	10.7922	21.218	26.7162
TRNAU1AP	13.0256	13.3335	11.3399	24.9523	13.0951	13.4952	16.9462	15.4075	14.8947	15.9884	11.4564	10.9624
SNHG12	0.33116	0.199008	0.219765	0.21146	0.241014	0.405593	1.13988	0.394342	0.652853	0.617734	0.564975	0.871181
TAF12	15.9785	17.8858	12.3508	25.7136	20.5263	16.7768	19.6439	19.6326	17.361	25.2908	17.5456	24.7198
RAB42	0.0551933	0.024876	0	0.126876	0	0	0.037996	0.0281673	0.0725392	0.0363373	0	0
TAF12-DT	0.386353	0.323388	0.791156	0.718965	0.602534	0.442465	0.37996	0.394342	0.483595	0.508722	0.533588	0.47189
GMEB1	9.54844	9.82601	7.20831	16.1556	10.5243	9.25489	14.0205	9.04169	10.0104	11.4463	11.9273	17.5688
YTHDF2	33.9715	29.7517	28.3937	57.4749	32.7377	41.518	53.5364	31.5473	38.6392	45.5307	42.2476	49.6573
OPRD1	0.0551933	0.12438	0	0.21146	0.120507	0.0368721	0.0759921	0.0845018	0.0483595	0.145349	0.0313875	0.145197
ENSG00000233427	0	0	0	0.21146	0	0.18436	0	0.0563345	0	0	0	0
EPB41	57.7322	48.6574	60.919	69.1053	48.1625	82.6672	48.9769	57.6021	77.7862	62.4275	64.0933	51.9805
TMEM200B	0.49674	0.447768	0.131859	0.676673	0.120507	0.405593	4.59752	1.43653	2.27289	1.23547	0.753301	1.27047
ENSG00000225750	0.469143	0.895536	0.879062	1.56481	1.24524	0.921802	1.02589	0.61968	1.20899	0.726746	1.06718	1.56087
SRSF4	95.0429	101.121	101.004	121.759	115.847	109.178	122.005	95.2899	94.2526	109.121	117.452	123.127
MECR	21.9117	21.0202	16.1308	17.0014	18.6785	17.588	22.1517	21.6043	19.8274	28.3431	19.3033	20.1824
ENSG00000237934	0	0	0	0.0422921	0	0	0	0	0	0	0	0
PTPRU	23.4296	17.4878	18.768	23.4721	24.3424	8.22247	44.0754	22.1113	31.071	51.3446	46.4849	52.2346
LINC01756	0	0	0	0.0422921	0	0	0	0	0	0	0	0
ENSG00000228176	0	0	0	0	0	0	0	0	0	0	0	0
ENSG00000284676	0.193177	0.348264	0.0439531	0.0422921	0	0	0.0759921	0.169004	0.362696	0.109012	0	0.0362992
LINC01648	0	0	0	0	0	0	0	0	0	0	0	0
ENSG00000233372	0	0	0	0	0	0	0	0	0	0	0	0
ENSG00000236335	0	0	0	0	0	0	0	0	0	0	0	0
ENSG00000231949	0	0	0	0	0	0	0	0	0	0	0	0
MATN1	0	0	0	0	0.0803378	0	0	0	0	0.0726746	0.0313875	0.108898
MATN1-AS1	1.6282	1.56719	1.75812	1.22647	2.28963	1.47488	2.01379	2.16888	2.65977	2.54361	1.44383	2.35945
ENSG00000287510	0	0	0	0	0	0.0368721	0	0	0	0	0	0.0362992
LAPTM5	13.274	9.72651	4.48322	12.8991	4.94078	9.84484	32.9426	10.9007	15.8377	14.0625	40.4271	67.6254
ENSG00000229607	0	0	0	0	0	0	0	0	0	0	0	0
LINC01778	0.303563	0.422892	0.395578	0.338337	0.482027	0.479337	0.037996	0.450676	0.314337	0.290699	0.0941626	0.0362992
ENSG00000235143	0	0	0	0	0	0	0	0	0	0	0	0
SDC3	33.3919	32.9856	29.0969	62.5077	43.0611	38.4576	54.2203	71.6857	48.4804	56.1048	32.1094	49.621
PUM1	265.149	246.422	235.413	268.343	256.519	257.662	293.443	226.944	243.393	286.81	294.886	301.283
NKAIN1	5.16057	3.209	2.813	7.86633	1.04439	2.10171	6.38333	5.88696	2.07946	4.36048	3.38985	2.94024
SNRNP40	25.996	26.7417	26.7235	28.2511	26.15	25.5155	31.8787	25.0689	27.6133	30.269	26.3341	31.4714
ZCCHC17	58.6153	55.8466	55.4688	62.0848	53.3443	59.5115	66.3031	53.9967	52.1557	59.7386	57.8472	56.6994
ENSG00000229044	2.4561	1.64182	2.54928	4.2715	2.28963	4.01906	0.493948	5.91513	2.34543	0.981108	1.34966	0.181496
FABP3	9.79681	7.31354	6.76878	7.35882	4.33824	12.3153	3.95159	28.3081	6.45599	3.16135	2.79349	0.653386
SERINC2	4.63624	2.31347	1.80208	0.761257	1.08456	1.32739	10.4109	0.478844	2.152	9.48404	14.9405	8.60291
LINC01226	40.4567	34.3289	26.7235	56.1639	60.0124	40.1168	51.9026	89.5438	53.6548	33.067	45.7316	27.5148
ENSG00000229167	0.855496	0.920411	0.966968	1.56481	1.44608	1.69612	0.417956	4.16876	1.4266	0.363373	0.659138	0.362992
TINAGL1	26.2444	23.9058	18.6361	32.0151	49.0061	27.5066	13.7166	46.8703	21.7859	9.4477	10.0126	7.91323
HCRTR1	0.358756	0.273636	0.219765	0.676673	0.482027	0.331849	0.18998	0.985855	0.701212	0.0726746	0.156938	0
PEF1	14.709	11.9902	12.3069	12.6453	12.9746	12.684	17.9721	15.4638	17.8205	14.3532	15.1288	16.3709
PEF1-AS1	0.74511	0.49752	0.966968	0.718965	1.28541	0.516209	0.721925	0.704182	1.40242	0.799421	1.03579	0.94378
ENSG00000264078	0.551933	0.298512	0.615343	0.338337	0.562365	0.147488	0.265972	0.422509	0.89465	0.327036	0.5022	0.544488
COL16A1	29.832	22.3884	21.3172	55.8678	61.579	31.3413	33.0565	69.2352	41.9277	24.5277	20.6216	20.7994
ADGRB2	1.84898	1.54231	2.54928	7.73945	3.37419	2.76541	2.96369	5.63345	2.07946	2.76164	1.85186	2.25055
ENSG00000254545	0	0	0	0	0	0	0	0	0	0	0	0
SPOCD1	11.5078	10.224	7.29621	15.9441	8.35514	3.02351	26.8252	4.02792	20.9396	18.205	19.3033	25.7361
ENSG00000203620	0.0551933	0.12438	0.0439531	0.253752	0	0.18436	0.18998	0.0281673	0.241797	0.327036	0.12555	0.181496
ENSG00000269967	205.816	214.655	278.882	314.399	169.874	271.526	220.453	241.027	230.07	200.582	215.287	250.791
PTP4A2	60.4643	52.1898	55.1172	69.1898	51.0145	59.954	86.5549	50.3068	63.4718	74.4188	83.7733	126.503
ENSG00000228634	0	0	0	0	0	0	0	0	0	0	0	0
ENSG00000284702	0	0.024876	0	0.126876	0	0	0	0	0.0241797	0	0.0313875	0
KHDRBS1	83.1211	73.7822	74.8961	113.723	78.1285	88.5299	115.47	76.1643	81.7033	93.1689	94.194	110.93
ENSG00000203325	1.98696	1.39306	1.23069	2.79128	1.60676	1.21678	1.51984	2.33788	1.93438	1.19913	0.910238	1.19787
TMEM39B	16.1716	17.0898	12.175	22.3302	15.9471	17.293	18.3521	18.3087	15.9103	18.9681	14.5638	16.6613
KPNA6	71.0062	62.389	55.6007	84.6264	64.2703	63.9362	81.0835	70.559	65.6963	75.7633	68.4248	71.2917
ENSG00000250135	97.223	90.9466	97.7517	85.3877	65.8369	89.2673	105.591	110.331	99.7414	91.6791	76.2403	82.2903
TXLNA	12.6669	11.2439	10.4608	18.4816	15.9069	15.1544	19.6439	14.9005	13.6857	15.8067	14.6894	19.8194
CCDC28B	0.193177	0.074628	0	0.296045	0	0.0368721	0.151984	0.338007	0.0967189	0.109012	0.0941626	0.254094
ENSG00000224066	0.16558	0.298512	0.263719	0.296045	0.160676	0.147488	0.797917	0.253505	0.507774	0.981108	0.5022	0.181496
IQCC	0.0275967	0	0	0	0	0	0	0.0563345	0.0241797	0	0	0.0362992
DCDC2B	0	0.024876	0	0	0	0.0368721	0	0	0	0	0	0
TMEM234	5.27096	5.32346	4.08764	4.31379	4.82027	3.06038	6.34534	4.8166	4.47325	6.28636	5.58698	4.5011
EIF3I	2.09735	1.91545	1.75812	2.32606	1.52642	1.80673	3.98958	2.36605	2.46633	3.19768	2.91904	5.04559
ENSG00000291132	5.07778	5.6966	4.04368	7.10507	4.86044	5.86266	8.92907	8.36568	7.88259	6.39537	4.20593	3.92031
FAM167B	0.386353	0.348264	0.307672	0.549797	0.36152	0.258105	0.56994	1.01402	0.483595	0.436048	0.5022	0.725984
LCK	2.70447	1.46768	0.879062	1.26876	1.84777	0.516209	2.50774	1.01402	2.10364	3.63373	1.34966	1.30677
HDAC1	13.3568	16.2191	11.0762	19.6658	14.3001	14.4539	24.6214	14.7878	18.6426	20.894	19.2406	25.0465
MARCKSL1	0	0	0	0	0	0	0.037996	0	0.0967189	0	0.0941626	0.217795
ENSG00000233775	0	0.024876	0	0	0	0	0.113988	0	0	0	0	0
TSSK3	9.0517	7.0399	9.31806	8.37383	7.95345	8.29622	7.90317	10.2529	9.93787	10.5378	4.89645	6.02567
FAM229A	0	0	0.0439531	0	0	0	0.18998	0	0.0241797	0	0	0
BSDC1	25.3337	26.1447	20.1745	22.5417	25.4269	23.1557	24.8494	23.914	27.8309	25.1818	20.5902	20.0735
ENSG00000254553	29.4732	34.6025	30.899	42.9688	36.0717	35.1391	25.2674	39.0398	29.2817	32.5219	23.1012	22.6144
ZBTB8B	0.0551933	0.074628	0	0.253752	0.0803378	0	0	0	0.0483595	0.181687	0	0
ZBTB8A	28.5349	33.7567	29.7562	42.1652	35.5495	34.7704	24.8494	38.4483	28.8222	31.2864	22.6304	22.2514
ZBTB8OS	45.7001	47.9609	39.5138	62.7614	49.0864	45.2789	55.0182	43.0678	46.7636	57.1223	42.9695	51.1456
RBBP4	38.0282	36.916	33.4923	55.1066	42.4987	35.3235	48.7869	37.0681	36.8016	48.583	44.8214	45.9548
SYNC	23.126	17.0649	24.35	43.5185	44.949	22.9713	12.6527	36.6456	28.6772	11.3736	8.03521	9.1837
ENSG00000224409	0.08279	0.0995039	0.131859	0.21146	0.0401689	0.258105	0.113988	0.112669	0.0967189	0.109012	0.0313875	0
KIAA1522	8.74814	9.70163	4.87879	10.6153	7.99362	9.80797	15.9203	9.18253	11.3645	12.7181	10.0126	6.78795
YARS1	24.5058	22.0401	17.8889	50.539	27.9576	24.9255	33.1705	31.491	28.6046	27.9071	27.6524	42.2523
S100PBP	59.8295	52.2644	52.3042	81.8352	58.1244	56.3405	53.8404	61.2357	66.4943	62.1732	48.5879	41.5989
FNDC5	0.634723	0.522396	0.351625	0.296045	0.522196	0.368721	0.0759921	1.12669	0.314337	0.436048	0.156938	0.108898
HPCA	0.110387	0.0995039	0	0.0845842	0.241014	0.0368721	0.18998	0.0845018	0.169258	0.290699	0.12555	0
TMEM54	0.386353	0.37314	0.263719	0.972718	0.682872	0.258105	1.02589	0.957687	0.797931	0.690409	1.0044	0.90748
ENSG00000287691	0	0.049752	0	0	0	0.0368721	0	0.0281673	0	0	0	0.108898
RNF19B	24.2851	39.3787	21.1414	32.6495	31.6933	33.0005	60.3377	32.336	34.7463	28.0161	65.5685	126.793
ENSG00000236065	0	0.0995039	0.0439531	0	0.0401689	0.0368721	0.18998	0.0281673	0.0967189	0.254361	0.156938	0.47189
AK2	5.57452	5.32346	4.52717	8.58529	5.74416	5.71517	12.0827	7.71783	8.12439	9.62939	12.3039	13.0677
AZIN2	28.5625	17.4132	15.032	22.6686	19.9238	15.855	22.6836	18.9284	22.6081	20.6759	14.2499	15.9717
TRIM62	9.93479	9.65188	6.72482	8.83904	9.76105	7.81688	12.6527	10.7881	10.1313	10.7195	7.59578	8.05843
ENSG00000284721	0	0.12438	0	0	0	0.0368721	0	0.0563345	0	0	0	0
ZNF362	34.0819	32.1895	28.8772	34.8064	34.3043	31.8575	39.0979	36.7865	39.3162	39.1353	23.6662	25.5183
A3GALT2	2.42851	0.696528	0.923015	1.6071	3.65537	0.589953	3.38165	2.73223	3.74786	2.47094	11.2995	9.61929
ENSG00000225313	0.800303	0.422892	0.175812	0.761257	0.642703	0.663697	1.17788	0.450676	0.435235	1.01744	1.34966	1.08898
PHC2	176.867	179.082	177.966	206.343	162.483	172.893	398.008	160.159	188.674	290.19	432.708	512.581
PHC2-AS1	8.72054	9.77626	14.1968	7.65487	15.5855	6.96882	3.11567	9.52054	8.00349	8.06688	4.0176	2.90394
ZSCAN20	6.65079	8.15932	8.35109	11.6726	7.7526	10.9141	7.78919	9.43604	10.7842	10.5378	8.94545	9.83709
CSMD2	17.5791	26.6671	21.4052	26.4748	52.6213	14.122	60.5657	35.6034	38.204	44.8039	63.7167	129.77
HMGB4	0	0	0	0	0	0	0	0	0	0	0	0
CSMD2-AS1	0	0	0	0	0	0	0.037996	0	0	0	0	0
C1orf94	0	0	0	0	0	0	0	0.112669	0	0	0.0313875	0
ENSG00000287703	0.08279	0	0.263719	0.380629	0	0.221232	0.265972	0.169004	0	0.0363373	0.0313875	0
SMIM12	60.5195	44.0305	34.9867	61.7041	42.4585	59.9171	62.9974	61.6582	71.9831	58.067	43.6287	48.4957
GJB5	0	0	0	0	0	0	0	0	0	0	0	0
GJB4	0	0	0	0	0	0	0	0	0	0	0	0
ENSG00000255811	5.21577	2.93537	1.49441	5.79401	2.73149	5.05147	4.33155	3.43641	4.93267	3.41571	2.2599	3.30323
GJB3	0	0	0.0879062	0	0	0	0	0	0	0.0363373	0	0
GJA4	0.16558	0.12438	0	0	0	0.221232	0.607936	0.140836	0.0241797	0	0.188325	0.290394
ENSG00000230163	0	0	0	0	0	0	0	0	0	0	0	0
DLGAP3	0.607126	0.298512	0.527437	0.718965	0.522196	0.589953	0.721925	0.338007	0.677033	0.181687	0.5022	0.580787
ENSG00000284773	19.3453	20.5476	28.9651	12.0955	12.5327	15.5969	16.0343	15.4075	16.7324	12.6454	9.79291	11.5794
TMEM35B	2.01456	2.01495	2.41742	1.64939	1.68709	1.17991	2.69772	2.67589	3.24008	2.1439	1.60076	1.70606
ENSG00000271741	71.7513	63.3591	64.9187	76.4218	56.7185	72.7486	51.6746	64.7002	64.3664	56.1775	45.763	46.8623
ZMYM6	41.4226	35.1995	34.1955	42.3344	32.6573	40.7068	30.1308	35.7161	35.3749	32.3402	29.1276	27.5874
ZMYM1	46.6935	45.5977	43.8652	58.0247	52.4204	47.0856	41.2257	47.2647	44.0313	50.3635	35.1226	34.1939
ENSG00000284640	0.0275967	0.149256	0.0439531	0.21146	0	0	0.113988	0.0281673	0.0483595	0	0	0.0362992
SFPQ	118.997	111.917	122.761	116.176	132.718	139.93	118.396	112.754	113.621	124.419	117.829	114.851
ZMYM4	239.042	235.128	237.479	243.475	229.043	258.326	235.803	214.297	232.271	256.541	231.138	218.231
ZMYM4-AS1	0	0	0.0879062	0.0422921	0	0	0	0	0	0	0	0
KIAA0319L	157.687	171.893	171.813	164.897	150.473	160.578	119.877	139.484	150.277	147.13	124.138	109.37
NCDN	4.88461	4.15429	3.5602	3.17191	2.81182	2.83915	6.6493	6.08413	5.4888	8.21223	4.17454	4.06551
TFAP2E-AS1	1.76619	1.56719	1.36255	0.972718	0.682872	1.36427	1.36786	1.35203	1.49914	1.59884	1.09856	1.59717
TFAP2E	2.15254	1.49256	2.02184	2.96045	1.64693	1.5855	1.59583	2.78856	2.51469	1.8532	0.753301	1.66976
PSMB2	35.2685	27.2392	31.5144	33.157	34.7461	35.8028	35.3363	29.6601	33.4406	33.4667	33.6474	32.7419
C1orf216	0.607126	0.472644	0.307672	0.422921	0.36152	0.479337	0.607936	0.591513	0.604493	0.763084	0.470813	0.508189
CLSPN	0.358756	1.16917	0.307672	0.761257	0.200845	1.21678	1.21587	0.676015	0.362696	0.908433	1.85186	2.79504
ENSG00000232335	0	0	0	0	0	0	0	0	0	0	0	0
AGO4	91.8417	89.6282	85.6646	105.138	98.1327	94.8719	63.0354	83.4878	93.5514	72.2386	83.2397	71.1102
AGO1	25.5821	27.0402	29.5365	37.217	35.5093	29.9401	27.0152	30.5333	29.2333	31.3228	28.6254	32.0885
ENSG00000286899	0	0	0	0	0	0	0	0	0	0	0	0
AGO3	156.694	146.868	146.628	168.196	191.525	147.12	151.946	158.159	152.502	150.109	173.008	199.972
ENSG00000271554	0.110387	0.199008	0.0879062	0.465213	0.763209	0	0	0.563345	0.169258	0	0.188325	0.617087
TEKT2	0.0275967	0.024876	0.0439531	0	0	0.0368721	0.037996	0.0563345	0.0241797	0.290699	0.156938	0.0362992
ADPRS	1.84898	1.79107	2.02184	3.2142	1.48625	1.54863	3.11567	1.88721	2.22454	2.18024	2.85626	2.83134
COL8A2	0.49674	0.6219	0.307672	0.592089	1.8076	0.110616	1.55784	1.3802	1.13645	1.05378	0.784688	1.74236
TRAPPC3	13.412	12.836	10.5927	16.8745	15.5855	12.5734	13.9445	13.2386	12.0173	15.516	12.555	14.919
MAP7D1	16.834	16.2191	17.4494	27.4899	20.2451	23.1188	27.9271	22.3366	29.5476	23.2559	18.9581	29.8743
THRAP3	120.984	122.663	116.344	155.677	124.925	132.776	162.395	123.288	127.282	137.21	149.028	174.781
SH3D21	3.44958	2.11446	2.63719	7.23195	3.21351	4.49839	7.6752	4.14059	5.56134	4.79653	5.022	9.58299
EVA1B	0.0275967	0	0.0439531	0.0422921	0	0.0368721	0.227976	0.0281673	0.193438	0	0.0627751	0.217795
ENSG00000286379	0.0551933	0.024876	0	0.0845842	0.0803378	0	0	0	0	0	0.0313875	0.0725984
STK40	36.7035	33.8065	23.2951	43.3071	36.9956	32.1156	61.8195	49.6026	41.9518	45.6033	56.1209	97.4634
LSM10	1.37983	1.26868	0.57139	2.24148	0.803378	1.32739	1.8998	1.35203	2.22454	1.81687	1.72631	1.77866
OSCP1	5.35375	8.7066	7.64784	7.40111	8.07395	7.22693	7.10526	7.746	5.19864	8.86631	4.14315	3.44843
MRPS15	2.34572	1.64182	1.75812	2.70669	1.88794	2.69166	5.28145	2.64772	2.51469	5.48693	3.79789	3.33953
CSF3R	3.47718	1.3433	0.923015	1.94544	3.4947	1.88048	13.2606	2.33788	1.23317	7.04944	37.1001	38.8039
ENSG00000284705	0	0	0	0	0	0	0	0	0	0	0	0
ENSG00000284720	0	0	0	0	0	0	0	0	0	0	0	0
ENSG00000234481	0	0	0	0	0	0	0	0	0	0	0	0
GRIK3	0.689916	0.970163	0.57139	0.592089	6.74838	0.18436	3.57163	1.32386	0.314337	1.45349	2.69933	1.19787
ENSG00000284650	0	0	0	0	0	0	0	0	0	0	0	0
ENSG00000223944	0.08279	0.273636	0.263719	0.507505	0.0803378	0.147488	0.341964	0.394342	0.0967189	0	0.0941626	0.0725984
ZC3H12A-DT	9.16209	4.92545	6.54901	14.8445	5.70399	7.07944	8.47311	10.1121	9.50263	6.54072	9.79291	12.4869
ZC3H12A	3.39439	1.66669	0.879062	2.07231	1.1649	1.73299	23.7855	3.0139	6.14165	7.44915	21.4063	22.6144
MEAF6	14.9574	13.6072	15.1638	27.9128	13.2959	15.7812	14.6285	16.337	19.9725	17.7326	13.3711	11.5431
SNIP1	9.93479	9.5275	9.88945	11.6303	9.60037	9.99233	9.30903	8.87269	9.40592	10.5015	13.0886	14.1567
DNALI1	2.95284	3.1095	1.49441	2.1569	1.8076	3.06038	4.02758	3.54908	2.90157	3.56106	2.32268	1.01638
GNL2	16.696	15.1246	13.5376	22.7108	17.4333	15.7812	30.0549	21.041	19.4647	22.5655	28.1546	32.3789
ENSG00000284748	0.0275967	0.049752	0.0439531	0	0.0401689	0.0737442	0	0.0281673	0.0241797	0.181687	0.0627751	0.0362992
RSPO1	12.0321	8.9056	12.8783	13.1528	19.8434	18.1779	6.6493	12.9288	14.6529	7.66717	5.99502	6.93315
C1orf109	2.75967	2.36322	2.76904	6.72444	1.68709	2.83915	3.53363	2.76039	3.72368	4.03344	3.0132	4.3922
CDCA8	0.441546	1.01992	0.791156	1.64939	0.803378	0.958674	1.36786	0.816851	0.604493	1.19913	2.0088	1.52457
EPHA10	0.110387	0.0995039	0.0439531	0	0	0	0.227976	0.140836	0.0241797	0.690409	0.12555	0.0362992
MANEAL	0.110387	0.12438	0.175812	0	0.321351	0	0.227976	0.0845018	0.0967189	0.181687	0.0941626	0.0362992
ENSG00000233728	0	0	0	0	0	0	0.037996	0	0	0	0	0
YRDC	0.689916	1.01992	0.966968	1.48022	1.12473	1.14303	2.27976	1.18303	1.98274	1.34448	2.07158	2.83134
C1orf122	0.0275967	0.024876	0.0879062	0	0	0	0	0.0281673	0.0241797	0	0	0.0725984
MTF1	15.2334	17.9356	15.955	19.0737	20.446	19.026	30.2068	16.1398	19.1987	22.3838	34.6518	54.1947
ENSG00000230955	0	0	0	0	0	0	0	0	0	0	0	0
INPP5B	67.8326	66.0209	58.3258	86.6988	62.1815	62.83	56.1581	74.6996	62.6497	62.5365	43.252	46.4267
SF3A3	14.9022	13.1594	11.7794	22.3302	14.5813	16.2237	24.5834	17.3229	22.0519	21.7297	20.7785	24.7198
FHL3	3.61516	3.88065	3.60415	5.37109	5.06128	4.64588	9.00506	5.97146	11.026	7.70351	4.58258	10.5268
UTP11	6.6232	5.44784	5.31832	7.35882	6.50737	5.82579	9.76498	7.54883	8.8256	8.57561	8.16076	9.83709
MIR3659HG	2.06975	2.21396	1.84603	6.17464	1.68709	1.47488	2.58373	3.32374	1.40242	0.617734	0.753301	0.834882
LINC02786	0	0	0	0	0	0	0	0	0	0	0	0
ENSG00000286552	0.0275967	0.12438	0	0.126876	0	0	0	0.0845018	0	0	0	0
ENSG00000287987	0	0.049752	0.0439531	0.0845842	0	0	0	0.0845018	0	0	0.0313875	0
LINC01343	0	0	0	0	0	0	0	0	0	0	0	0
LINC01685	0	0	0	0	0	0.0737442	0	0.0563345	0	0	0	0
ENSG00000284632	0.110387	0.0995039	0	0.253752	0.0803378	0.0368721	0.151984	0.140836	0	0	0.0627751	0
RRAGC	7.78226	9.10461	8.26318	10.1924	7.87311	8.25935	10.8289	9.23887	14.8947	9.08433	12.3039	13.104
ENSG00000273637	20.6975	20.5724	23.1633	29.8582	15.5454	21.8651	27.8131	23.1253	28.1694	22.1658	25.0786	30.7454
RRAGC-DT	53.5099	60.6228	59.6004	67.625	59.4098	57.0042	52.2825	56.9824	67.2922	65.0438	44.9469	37.8601
MYCBP	1.73859	1.61694	1.27464	2.49523	1.88794	2.06484	3.00169	1.66187	2.07946	2.76164	2.10296	3.12173
ENSG00000274944	1.84898	1.69157	1.31859	2.62211	2.12895	2.13858	3.11567	1.69004	2.12782	2.87065	2.32268	3.37583
GJA9	0.0551933	0	0	0.0845842	0.120507	0	0	0	0	0.0726746	0.156938	0
RHBDL2	0.965883	0.820908	0.57139	1.48022	0.843547	0.88493	1.70982	0.845018	1.32989	1.41716	2.69933	1.34307
AKIRIN1	41.2018	49.8764	38.6348	52.1038	50.2915	53.6489	36.4002	38.6173	38.9294	40.2617	32.0781	42.0345
NDUFS5	2.29052	5.14933	3.07672	5.79401	4.90061	5.6783	4.33155	4.39409	4.27981	3.96077	4.2687	4.97299
MACF1	1028.58	889.267	946.222	1316.47	1453.43	994.403	1031.82	1394.59	1201.56	852.619	858.449	843.557
ENSG00000287422	0	0	0	0	0	0.0737442	0	0	0.0241797	0	0.0313875	0
ENSG00000226438	0	0	0	0	0	0	0	0	0	0	0	0
BMP8A	5.02259	3.90553	2.41742	6.04777	10.4841	4.97773	6.95327	8.64735	5.44044	2.97966	4.7709	16.625
PPIEL	21.415	18.6072	17.2296	28.5049	23.0971	20.2796	29.9789	28.2799	23.9379	30.3417	20.9983	24.7924
PABPC4	7.92024	7.33842	6.72482	6.30152	5.3023	5.89953	12.6527	8.11217	10.3489	10.0291	15.631	15.2457
PABPC4-AS1	0	0.049752	0.0879062	0.253752	0	0.110616	0	0.169004	0	0	0	0
HEYL	8.00303	3.18413	2.85695	5.45568	9.11834	6.04702	6.26934	4.6476	6.28673	2.50727	3.79789	3.19433
ENSG00000225903	0	0	0	0	0	0	0	0	0	0	0	0
NT5C1A	0	0.024876	0	0	0.120507	0.0368721	0	0.112669	0.0241797	0	0.0313875	0
HPCAL4	0	0	0	0	0	0	0	0	0	0.109012	0	0
PPIE	4.16709	4.20404	5.14251	7.27424	5.3023	4.24029	7.48522	4.53493	4.73923	6.68607	5.30449	5.88047
BMP8B	1.37983	1.49256	0.307672	1.90314	1.8076	0.811186	3.98958	1.97171	1.23317	1.67152	2.10296	4.3922
BMP8B-AS1	0	0	0	0	0	0	0	0	0	0	0	0
ENSG00000284719	1.35224	0.24876	0.703249	0.930426	0.682872	0.737442	1.25387	0.478844	0.701212	1.5625	0.784688	0.871181
LINC02811	0.16558	0.0995039	0.0439531	0.21146	0.0401689	0	0.151984	0.0845018	0	0.145349	0.0627751	0.0362992
TRIT1	48.3769	49.2047	50.2823	71.3467	73.5493	49.1874	69.0388	61.4328	67.0262	70.5671	57.1881	70.1664
MYCL	0	0	0	0	0	0	0.037996	0.0563345	0	0	0	0.0362992
MYCL-AS1	0	0.049752	0	0.126876	0	0	0.037996	0	0.120899	0.0726746	0	0
MFSD2A	2.34572	3.40801	1.49441	1.77627	0.723041	0.88493	6.91528	1.52103	2.58723	3.63373	3.5154	4.86409
CAP1	63.3343	59.4039	60.3036	83.3577	70.4161	63.1987	69.6467	70.7562	75.0297	52.5438	81.5448	111.475
PPT1	7.03715	3.25875	4.92275	6.72444	5.14162	5.82579	5.6994	5.35178	6.45599	5.88665	5.86947	6.38866
RLF	96.2847	94.1059	88.4776	101.924	126.532	96.3099	128.541	89.4593	106.536	95.7852	132.236	159.172
TMCO2	0	0	0.131859	0	0	0.0368721	0.037996	0	0	0.0363373	0.0941626	0
ZMPSTE24	21.829	22.8362	26.8114	38.4012	32.577	29.0921	29.105	29.3503	30.6357	25.2544	21.4377	22.4692
COL9A2	0.08279	0.074628	0.0879062	0.21146	0.0401689	0	0.113988	0.0563345	0.0967189	0.472385	0.5022	0
SMAP2	139.308	102.812	89.2248	258.024	102.069	171.824	125.387	96.8109	96.1386	154.434	270.655	139.897
ENSG00000284677	0	0	0	0.0845842	0	0	0	0	0.193438	0	0	0
ZFP69B	1.49022	1.3433	1.23069	2.41065	0.964054	1.62237	1.78581	0.732349	1.11227	1.96222	1.60076	2.35945
ZFP69	5.13298	6.44288	5.09856	6.09006	4.90061	6.48949	3.98958	5.04194	4.73923	4.97821	2.54239	3.92031
EXO5-DT	9.41046	8.8061	10.1092	14.0833	10.2431	11.3935	7.78919	10.2811	9.91369	8.72096	5.21033	7.36874
EXO5	0.883093	1.61694	1.18673	1.56481	1.60676	0.921802	1.17788	1.3802	1.7893	1.01744	1.06718	1.27047
ENSG00000227278	0	0	0	0	0	0	0	0	0	0	0	0
ENSG00000238186	0	0	0	0	0	0	0	0	0	0	0	0
ZNF684	8.19621	8.45784	8.96643	10.1078	7.39108	7.15318	5.7374	7.6615	8.39037	7.41281	4.2687	4.7189
ENSG00000286838	0	0	0	0.126876	0	0.0368721	0.037996	0.0563345	0	0	0.0313875	0
RIMS3	1.71099	0.920411	1.53836	1.98773	1.96828	1.62237	1.06389	2.59139	1.81348	1.5625	0.910238	1.16157
ENSG00000287743	0	0	0	0	0	0	0	0	0	0	0	0
ENSG00000237899	0.855496	1.11942	1.27464	1.43793	1.08456	0.811186	0.531944	1.04219	1.01555	0.835758	0.533588	0.762283
NFYC	61.2094	64.5781	59.073	63.6919	65.395	62.9038	68.3549	67.2353	58.1039	65.4435	85.2799	86.3195
KCNQ4	17.0823	10.7962	15.1638	26.8555	15.6257	17.3667	15.5784	37.3216	20.5286	13.9172	10.8601	4.02921
ENSG00000229528	0.08279	0.049752	0	0.296045	0	0	0	0	0	0	0	0
ENSG00000286668	0	0	0	0	0	0	0	0	0	0	0	0
CTPS1	31.9017	25.8461	22.5919	37.3862	31.6129	26.2529	39.3639	35.4626	34.2869	30.051	26.7736	32.0885
SLFNL1-AS1	63.8035	48.2594	40.3489	64.3685	58.8475	44.5783	75.4601	58.2218	78.6083	60.3926	40.333	27.3333
SLFNL1	0.110387	0.174132	0.219765	0.169168	0.200845	0.18436	0.341964	0.169004	0.145078	0.472385	0.188325	0.399291
SCMH1	339.963	304.93	397.512	393.274	437.038	376.87	296.673	407.102	342.167	341.062	303.047	410.217
ENSG00000287400	8.85852	8.43296	14.2848	15.9441	92.991	9.18115	8.32113	14.5343	9.55099	75.3273	7.87827	15.2457
SCMH1-DT	8.41698	8.01007	13.8452	14.2947	51.0145	8.77555	7.40923	13.3513	8.80142	39.099	7.37607	13.7937
ENSG00000291157	0	0	0	0	0	0	0	0	0	0	0	0
FOXO6	0.193177	0.12438	0.131859	0.507505	2.3298	0.147488	0.037996	0.873185	0.120899	2.07123	0.156938	0.399291
FOXO6-AS1	0.08279	0.024876	0.0879062	0.0422921	0.0803378	0.0737442	0.037996	0.140836	0.0725392	0.0363373	0.0313875	0.0362992
EDN2	0.0551933	0.024876	0.0439531	0.169168	0	0	0.037996	0.507011	0	0.145349	0.12555	0.145197
HIVEP3	159.453	132.738	132.914	162.317	229.124	133.735	215.399	186.777	187.852	139.826	210.422	239.466
ENSG00000230881	0	0	0	0.0422921	0	0	0	0	0	0	0	0
ENSG00000284895	21.3874	14.8012	12.3069	18.82	15.0633	12.4996	47.951	19.0692	17.5545	20.8213	38.6067	50.0203
ENSG00000287587	0	0.024876	0	0	0	0	0	0	0	0	0	0.0362992
GUCA2B	0	0	0	0	0	0	0	0	0	0	0	0
GUCA2A	0	0	0	0	0	0	0.037996	0	0	0	0	0
FOXJ3	185.753	174.555	185.174	183.082	187.991	186.831	196.135	173.989	168.944	196.985	219.713	210.39
ENSG00000227527	0	0.024876	0	0	0	0	0	0	0.0967189	0.0726746	0.0941626	0.0362992
RIMKLA	0.717513	0.422892	0.57139	1.35335	1.48625	1.88048	0.493948	2.42239	0.701212	0.290699	0.470813	0.617087
ZMYND12	1.24185	1.09454	1.97789	1.0573	1.04439	1.65924	0.683928	0.732349	0.628673	1.16279	0.5022	0.435591
PPCS	11.2318	12.04	12.4387	9.81176	10.0021	12.979	11.6268	6.64748	10.1071	12.4637	8.16076	6.86055
CCDC30	63.1135	69.9761	77.5333	38.232	49.6086	50.2198	58.3999	39.7159	59.2887	64.7894	50.7536	35.3917
PPIH	8.19621	6.04486	5.626	7.57028	6.18601	8.59119	12.0067	8.11217	9.16412	9.84741	9.22793	9.72819
ENSG00000285728	2.04215	1.7662	2.46137	2.19919	2.3298	1.17991	1.06389	1.60553	1.30571	1.5625	0.753301	1.16157
ENSG00000234917	0.193177	0.024876	0.219765	0.0845842	0.0401689	0.294977	0.18998	0.169004	0.169258	0.290699	0.12555	0.362992
YBX1	32.9504	36.2443	35.7778	37.217	36.5537	36.1346	53.8404	37.04	41.3957	45.0583	50.8792	64.6852
CLDN19	0	0	0	0	0	0	0.037996	0	0	0	0	0
P3H1	7.00955	6.29362	5.7139	7.61257	7.79277	7.07944	9.23303	7.40799	8.72888	8.72096	6.65416	8.82071
C1orf50	4.19469	5.97024	5.45018	5.92089	6.22618	5.56768	4.14157	4.42226	6.52853	4.61484	3.20153	4.31961
ENSG00000283580	12.1149	15.05	13.6694	17.1706	16.4693	16.1131	12.8807	14.3935	16.684	13.2995	10.6718	10.3816
C1orf50-AS1	0	0	0	0	0	0	0	0	0.0483595	0	0	0
TMEM269	0.717513	0.895536	0.57139	1.31105	0.803378	0.589953	0.987897	0.732349	0.967189	0.508722	0.627751	0.508189
SVBP	1.87657	2.63685	2.50533	2.24148	2.4503	2.35981	1.55784	1.15486	2.51469	1.88954	1.19273	1.05268
ERMAP	23.1536	22.6869	27.9981	26.5171	24.021	25.9948	17.4402	22.5338	22.8498	24.8184	13.685	12.9225
ZNF691-DT	1.10387	0.895536	0.703249	1.09959	0.482027	0.700569	1.02589	0.394342	0.797931	1.27181	0.564975	1.56087
ZNF691	4.9674	4.12941	4.79089	5.15963	3.69554	4.57214	3.68561	3.12657	4.83595	4.83286	3.35847	3.48472
SLC2A1	30.0803	12.5872	31.5583	19.3698	9.35936	5.0146	69.4567	7.35166	37.2368	47.9289	52.6369	41.6352
SLC2A1-DT	16.3096	27.0651	16.5264	11.2497	16.2684	16.5556	14.4385	10.2247	20.045	19.6948	9.3221	3.55732
ENSG00000283973	0.08279	0	0.0439531	0	0	0	0	0	0	0.0363373	0.0313875	0
FAM183A	0.469143	0.348264	0.219765	0.0422921	0.281182	0.405593	0.0759921	0.169004	0.0483595	0.290699	0.2511	0.0725984
EBNA1BP2	2.92525	2.43785	4.04368	2.87586	2.85199	3.02351	3.15367	1.91537	2.92575	3.3067	4.0176	4.97299
CFAP57	0.772706	1.26868	0.351625	0.465213	0.682872	0.258105	0.531944	0.422509	0.459415	1.27181	0.721913	0.217795
TMEM125	0	0	0	0	0	0	0.227976	0	0.0725392	0.0363373	0.784688	0
C1orf210	0	0	0	0.0422921	0	0	0.037996	0.0281673	0	0.0363373	0.12555	0
TIE1	12.1977	13.0599	7.69179	10.9536	13.4566	14.712	15.2744	10.0557	21.8585	12.8271	9.10238	12.0513
MPL	0.275967	0.447768	0.0439531	0.296045	0.522196	0.442465	0.151984	0.197171	0.241797	0.181687	0.2511	0.108898
CDC20-DT	0.883093	0.646776	0.615343	1.18418	0.682872	0.663697	0.455952	0.422509	0.652853	0.54506	0.37665	0.181496
CDC20	0.0275967	0.12438	0	0.296045	0.160676	0.221232	0.113988	0.197171	0.0241797	0.0726746	0.219713	0
ELOVL1	1.82138	1.16917	1.88998	1.6071	0.964054	1.47488	2.92569	1.3802	2.87739	3.48838	2.47961	2.94024
MED8	1.54541	1.44281	2.32951	2.1146	1.32557	2.21232	2.43175	1.35203	2.0311	1.48983	1.5066	2.14165
MED8-AS1	0.137983	0.0995039	0	0.338337	0	0.258105	0.417956	0.281673	0.145078	0.218024	0.188325	0.653386
SZT2	26.8515	25.8213	24.1742	33.4953	27.4354	28.4652	32.3346	28.4489	31.1919	32.0495	24.2939	29.6202
SZT2-AS1	0	0	0	0	0	0	0	0	0	0	0	0
HYI	0.0275967	0	0	0	0	0	0	0.0281673	0.0241797	0	0	0
HYI-AS1	0.551933	0.547272	0.615343	0.803549	0.602534	0.663697	0.56994	0.901353	0.556134	1.12646	0.690526	0.617087
PTPRF	27.983	16.6918	14.5485	41.5731	25.5474	24.6674	29.8649	50.4758	29.7169	36.2646	22.8815	32.9597
KDM4A	47.963	49.4037	42.1071	70.2894	42.1774	53.8332	48.9389	54.1938	44.2247	52.9071	37.2256	38.9128
ENSG00000284989	259.05	268.238	226.886	299.978	256.599	273.738	243.934	295.897	225.065	261.338	195.042	241.317
KDM4A-AS1	0.524336	0.796032	0.703249	0.380629	0.763209	0.626825	0.56994	0.535178	0.362696	0.654072	0.910238	1.01638
ST3GAL3	177.888	188.46	157.44	190.78	183.572	185.393	156.962	200.354	147.327	170.931	128.344	168.791
ST3GAL3-AS1	0.0275967	0.24876	0.131859	0.0845842	0.0401689	0.110616	0.265972	0.0563345	0.265977	0.0726746	0.0313875	0
ARTN	0.08279	0.12438	0	0	0	0.0368721	0.341964	0.112669	0.120899	0.145349	0.156938	0.108898
LINC02918	0.303563	0.37314	0.219765	0.845842	0.562365	0.774314	0.531944	0.394342	0.265977	0.436048	0.2511	0.326693
ENSG00000288573	0.469143	0.223884	0.439531	0.253752	0.763209	1.10616	0.56994	0.338007	0.411055	0.799421	0.156938	0.362992
IPO13	7.47869	7.68668	8.04342	9.34655	8.2748	9.32864	10.2589	10.1402	9.69607	13.3358	9.51042	12.015
ENSG00000285649	0.0275967	0.174132	0	0	0.281182	0.0368721	0	0.197171	0.0483595	0.109012	0	0.290394
DPH2	0.0551933	0.049752	0	0.0422921	0	0	0.113988	0.0563345	0.0725392	0.145349	0.0313875	0.217795
ATP6V0B	0.0551933	0	0	0	0	0	0.0759921	0	0.0483595	0.0363373	0.0941626	0.217795
B4GALT2	2.81486	1.44281	1.84603	3.25649	2.20929	2.94977	3.38165	3.71808	3.19172	2.97966	2.95043	4.17441
CCDC24	0.49674	0.199008	0.219765	0.549797	0.160676	0.405593	0.721925	0.197171	0.169258	0.763084	0.345263	0.326693
SLC6A9	1.51782	1.39306	1.4065	3.34107	1.76743	2.76541	4.36954	5.07011	2.10364	1.5625	3.70373	11.7609
ENSG00000230615	45.5345	39.5031	59.7762	122.14	161.037	156.928	72.6484	208.156	44.1038	48.2923	31.3561	78.1522
KLF17	0.74511	0.422892	1.53836	3.42566	3.69554	2.39669	1.44385	4.84477	1.03973	0.94477	0.784688	1.48827
KLF18	0	0	0	0	0	0	0	0	0	0	0	0
DMAP1	0.137983	0.223884	0.0879062	0.126876	0.0401689	0.147488	0.455952	0.225338	0.193438	0.181687	0.188325	0.145197
ERI3	133.209	134.405	107.817	126.749	146.737	123.853	171.742	141.118	130.691	164.753	129.568	159.099
ERI3-IT1	1.13146	0.920411	0.57139	0.338337	1.08456	0.774314	0.683928	0.591513	0.797931	0.54506	0.5022	0.725984
RNF220	22.7672	19.2789	20.8777	32.438	22.5348	23.9669	28.725	27.5476	24.5666	20.4942	14.9405	23.413
TMEM53	5.16057	6.219	5.36228	5.54026	5.18179	4.68275	7.21925	5.07011	6.50435	8.21223	6.49722	3.92031
ARMH1	3.75314	7.68668	4.92275	4.44067	5.02111	5.49394	2.05179	5.18278	4.03802	4.46949	2.16574	2.06906
KIF2C	0.689916	0.920411	0.615343	2.07231	0.602534	0.663697	1.25387	1.04219	1.18481	1.19913	2.29129	3.26693
ENSG00000225721	2.18014	1.91545	1.18673	2.62211	1.68709	1.69612	1.74782	2.36605	2.58723	2.83431	1.63215	1.74236
RPS8	0.16558	0.12438	0.0879062	0.0845842	0.241014	0.221232	0.987897	0.281673	0.531954	0.726746	0.721913	1.27047
BEST4	0	0.024876	0	0	0	0	0.0759921	0.0845018	0.145078	0	0	0.0362992
PLK3	0.386353	1.44281	0.527437	0.930426	0.883716	0.958674	5.54742	2.30972	1.16063	2.07123	3.79789	6.27976
DYNLT4	0	0	0	0	0	0	0	0.0281673	0	0	0	0
BTBD19	7.00955	5.37321	4.04368	8.45842	6.26635	6.63697	23.7475	8.02767	9.40592	9.81108	10.609	18.0044
PTCH2	6.98195	6.29362	5.09856	4.52525	8.2748	5.89953	3.03968	9.2952	6.35927	5.92298	3.13875	1.92386
EIF2B3	66.5355	76.5683	60.875	80.8625	76.8833	64.7105	80.6656	71.8829	59.0227	80.7052	70.3708	83.706
HECTD3	1.76619	1.8657	1.31859	2.36836	1.68709	1.99109	2.20377	2.14071	2.44215	2.87065	1.72631	1.66976
UROD	0.0551933	0.074628	0.0879062	0.21146	0	0.0368721	0.113988	0.253505	0.217618	0.254361	0.219713	0.217795
ZSWIM5	46.2244	59.4039	60.3915	46.5636	59.5303	57.9998	67.7089	43.4621	45.869	68.7865	57.0311	72.2717
MUTYH	2.12494	1.44281	1.58231	2.57982	1.88794	1.80673	2.39375	1.88721	1.74094	2.36193	1.38105	1.77866
ENSG00000288208	28.0934	28.7318	24.4379	28.2088	27.3149	31.71	29.5229	21.041	28.7739	31.5408	27.4013	31.7618
TOE1	0.524336	0.348264	0.351625	0.338337	0.401689	0.368721	1.10188	0.450676	0.580314	0.654072	0.533588	1.12528
TESK2	24.1471	24.9009	21.1414	23.895	23.298	27.0641	23.5195	16.7032	24.3974	26.7443	23.3837	25.5909
CCDC163	0.220773	0.199008	0.351625	0.803549	0.441858	0.0368721	0.341964	0.338007	0.169258	0.290699	0.219713	0.290394
MMACHC	0.49674	0.646776	0.527437	1.48022	0.723041	0.737442	0.873909	0.760516	1.20899	1.27181	0.659138	0.653386
PRDX1	3.22881	4.32842	4.08764	5.70943	3.05284	4.35091	7.37123	3.2674	6.64943	4.94188	6.59138	7.98583
AKR1A1	5.16057	4.07966	3.64811	8.24696	5.14162	6.93195	9.61299	6.67564	7.93095	6.54072	6.65416	7.33244
NASP	23.5675	27.0153	24.6577	22.7954	27.2345	26.0686	23.2916	18.0271	22.4146	26.926	22.6304	25.2643
CCDC17	0.08279	0.024876	0.131859	0.0845842	0.0401689	0.221232	0.227976	0.225338	0.193438	0.363373	0.313875	0.580787
GPBP1L1	103.846	101.419	101.971	118.925	92.9107	120.387	111.29	88.6424	108.446	113.772	104.834	121.748
TMEM69	3.86353	3.78115	3.86787	4.06004	3.89639	3.98218	6.11736	3.91525	4.56997	5.4506	3.32708	4.17441
IPP	29.7492	25.4979	26.24	36.3712	28.1182	26.9535	21.8857	27.8856	26.5977	26.4899	18.4873	15.3183
ENSG00000230896	3.44958	3.28363	3.64811	3.51024	2.65115	2.21232	2.65972	3.07023	2.68395	3.37937	2.82488	1.92386
MAST2	211.446	186.769	202.8	240.05	220.447	190.076	222.961	252.379	205.141	190.662	203.705	210.172
PIK3R3	80.803	135.052	109.048	172.552	120.065	160.357	168.018	68.3901	98.75	116.316	170.78	149.771
P3R3URF-PIK3R3	83.5075	139.455	112.828	176.443	122.314	164.228	181.507	72.0519	103.296	121.912	180.416	159.099
ENSG00000226957	0	0	0	0	0	0	0	0	0	0	0	0.0362992
ENSG00000227857	0.0275967	0.12438	0	0	0	0.0368721	0	0	0	0	0	0
TSPAN1	0.193177	0.199008	0.131859	0.21146	0.0803378	0	0.56994	0.112669	0.0967189	0.94477	1.09856	0.217795
P3R3URF	0	0	0	0	0	0	0	0	0	0	0	0
POMGNT1	0.634723	0.24876	0.351625	0.761257	0.522196	0.553081	0.835913	0.873185	0.822111	0.363373	0.533588	0.90748
LURAP1	5.02259	3.55727	4.17554	5.62485	4.61943	6.26825	8.20714	3.23924	6.96376	6.43171	4.99062	3.66622
RAD54L	0.524336	0.995039	0.395578	0.845842	1.08456	1.25365	0.987897	1.04219	0.604493	0.690409	1.85186	2.46835
LRRC41	22.3533	19.5028	20.57	21.1037	19.6828	16.6662	26.0273	17.9989	20.0692	30.0146	21.5318	23.8486
UQCRH	6.12646	8.58222	7.03249	10.2347	8.63632	8.55432	8.47311	7.12632	7.0363	8.64828	6.93664	10.3453
NSUN4	11.5906	12.3882	8.30713	14.6331	14.7018	11.3566	16.3003	14.5061	14.0968	14.2442	13.0886	15.6813
FAAH	1.15906	0.49752	0.703249	1.39564	1.64693	0.553081	3.26766	1.21119	1.69258	1.48983	2.29129	1.63346
ENSG00000291138	0.303563	0.348264	0.307672	0.422921	0.441858	0.110616	0.607936	0.563345	0.435235	0.436048	0.659138	0.399291
LINC01398	0	0	0	0	0	0	0	0	0	0	0	0
DMBX1	0.0275967	0.049752	0	0	0.0401689	0.0737442	0.037996	0.0845018	0.0725392	0	0	0.108898
TMEM275	0	0	0	0	0	0	0	0	0	0	0	0
MKNK1-AS1	0	0	0	0	0	0	0	0	0	0	0	0
KNCN	0	0	0	0	0	0	0	0	0	0	0	0
MKNK1	73.1863	65.6229	54.326	86.7833	51.5367	74.8503	109.733	94.3322	85.959	84.884	142.185	117.682
MOB3C	0.910689	1.1443	1.18673	2.74899	1.20507	1.36427	2.43175	1.66187	1.88602	1.8532	1.82048	2.25055
ATPAF1	34.5786	35.7965	46.3705	38.1052	39.8877	37.8676	26.5592	32.9839	34.1901	33.9027	24.3567	22.0336
TEX38	0.110387	0.049752	0.219765	0.0845842	0.0401689	0.110616	0	0	0.0483595	0	0	0
EFCAB14-AS1	0	0	0	0	0	0	0	0	0	0	0.0313875	0
EFCAB14	19.98	18.9555	20.8338	22.3302	21.0887	22.492	27.4331	21.2945	24.3248	23.1469	27.4013	25.6635
CYP4B1	27.0447	27.3885	28.0421	22.0765	3.65537	31.6731	8.51111	15.1258	42.3145	30.705	5.43004	1.66976
CYP4Z2P	0.386353	0.273636	1.18673	0.21146	0.281182	1.65924	0.265972	0.478844	2.27289	0.39971	0.282488	0.0362992
CYP4A11	0	0.049752	0.0439531	0	0.120507	0.110616	0	0	0.0241797	0	0	0
CYP4X1	16.8616	13.5823	22.8117	9.13509	8.3953	18.1411	4.14157	13.1259	32.5701	5.05089	4.17454	0.362992
CYP4Z1	8.33419	7.88569	10.3729	3.97546	1.88794	7.74314	2.20377	5.85879	10.76	2.36193	1.88325	0.0725984
CYP4A22-AS1	9.8796	8.65684	8.96643	4.48296	2.77166	7.85375	5.96538	4.98561	10.6874	9.55671	3.89205	3.92031
CYP4A22	0.41395	0.24876	0.483484	0.126876	0.0803378	0.479337	0.037996	0.169004	0.556134	0.0363373	0.0313875	0
LINC00853	0.0275967	0	0	0	0	0	0	0	0	0	0	0
PDZK1IP1	0.275967	0.24876	0.0879062	0.0422921	0	0	3.41964	0.0281673	0.0483595	2.79797	1.03579	0.94378
TAL1	5.05019	4.75131	3.60415	5.45568	5.34247	5.45707	8.96706	3.52091	8.58381	7.15845	4.86507	5.19079
ENSG00000226252	0	0	0	0	0	0	0	0	0	0	0	0
STIL	7.28552	6.36825	8.83457	12.0532	4.01689	7.07944	9.84097	6.42214	7.81005	6.83142	10.7345	6.42496
CMPK1	64.9901	56.9163	56.3039	99.3441	66.8009	64.1574	104.527	75.9108	89.0298	83.8302	89.4231	83.4519
LINC01389	0	0.024876	0.0879062	0.296045	0	0	0	0	0	0	0	0
LINC01738	0	0	0	0	0	0	0	0	0	0	0	0
TRABD2B	325.613	150.724	238.797	380.671	414.222	245.605	624.769	585.457	410.258	454.616	365.539	282.335
ENSG00000223814	7.53389	3.70652	4.61507	6.85132	6.74838	4.57214	12.0447	9.83038	7.10884	8.46659	6.49722	4.28331
ENSG00000225028	0	0	0	0	0	0	0	0	0	0	0	0
LINC02794	4.19469	3.15925	4.26345	6.17464	12.7737	4.20342	4.14157	6.73198	6.28673	4.10612	2.54239	2.21425
ENSG00000231413	0.16558	0	0.0879062	0	0	0	0.341964	0.112669	0	0.0726746	0	0.0362992
ENSG00000290466	1.87657	1.39306	2.24161	1.35335	2.9725	2.83915	0.721925	1.99988	0.89465	1.5625	1.06718	0.617087
ENSG00000291246	0.303563	0.447768	1.09883	1.18418	1.1649	1.10616	0.18998	0.676015	0.411055	0.363373	0.0941626	0.108898
ENSG00000223720	2.42851	1.41793	3.25253	2.96045	6.82872	3.20787	2.73571	3.32374	2.82903	2.07123	0.941626	1.08898
SLC5A9	0.910689	0.348264	0.747203	1.09959	2.00845	0.958674	0.341964	0.760516	0.459415	0.835758	0.408038	0.362992
SPATA6	123.109	145.525	136.255	96.5528	124.845	152.798	88.7207	102.895	101.772	129.106	94.194	64.3948
AGBL4	22.1601	24.5526	38.5469	13.1951	24.8244	13.0896	12.1207	8.50652	12.114	23.91	30.2262	16.7702
ENSG00000287661	0	0	0	0	0	0	0	0	0	0	0	0
BEND5	4.69143	6.04486	6.4611	3.51024	8.75682	4.24029	3.53363	3.63358	5.8515	4.94188	2.79349	2.28685
ENSG00000286597	0	0	0	0	0	0	0	0	0	0	0	0
ENSG00000229846	0.0551933	0.0995039	0	0.169168	0.0401689	0.0737442	0	0.0281673	0.0483595	0	0.0627751	0.0725984
AGBL4-AS1	0.0275967	0.074628	0	0.592089	0.0803378	0.0368721	0	0.0845018	0.0241797	0	0	0
AGBL4-IT1	1.84898	0.995039	3.34043	0.422921	1.12473	0.774314	0.721925	0.169004	0.531954	1.52617	2.63655	1.08898
ELAVL4	0.772706	0.37314	0.351625	0.718965	0.642703	0.221232	0.797917	0.197171	0.652853	0.39971	0.690526	0.326693
ELAVL4-AS1	0	0	0	0	0	0	0	0	0	0	0	0
ENSG00000233407	0	0	0	0	0	0	0	0	0	0	0	0
LINC02808	0	0	0	0.0845842	0	0	0.0759921	0.140836	0.0241797	0	0	0
ENSG00000284645	0	0	0	0	0	0	0	0	0	0	0	0
DMRTA2	0	0	0	0	0	0	0	0.0563345	0	0	0	0
ENSG00000284700	0	0	0	0	0	0	0	0	0	0	0	0
FAF1	463.513	509.236	513.064	447.704	445.554	484.868	454.318	435.663	446.721	467.625	417.548	422.414
FAF1-AS1	0	0	0	0	0	0	0	0	0	0	0	0
CDKN2C	1.32464	1.61694	2.46137	1.48022	1.00422	1.65924	0.645932	0.788684	1.71676	1.09012	0.816076	0.653386
C1orf185	0.33116	0.87066	1.27464	0.592089	0.843547	0.848058	0.265972	0.450676	0.797931	0.436048	0.282488	0.0362992
LINC01562	1.76619	3.13437	1.09883	2.03002	2.3298	1.62237	2.77371	2.45055	2.05528	1.5625	1.66354	0.725984
RNF11	59.8019	74.5285	60.919	64.58	79.2934	60.9495	59.1978	64.1087	76.0694	57.7763	65.5999	76.4098
ENSG00000236434	0	0	0	0	0	0	0	0	0	0	0	0
TTC39A	1.29704	1.94033	0.879062	0.718965	0.522196	0.516209	6.57331	0.563345	1.49914	5.30525	4.64535	3.99291
TTC39A-AS1	0	0.024876	0	0	0	0	0.151984	0.0845018	0	0.0363373	0.345263	0.0362992
EPS15	392.038	433.713	436.938	479.634	410.486	450.466	315.519	399.637	428.489	352.944	302.89	269.921
ENSG00000238140	0	0	0	0	0	0	0	0	0	0	0	0
EPS15-AS1	4.1119	3.95528	4.13159	4.99047	2.28963	3.68721	3.45764	2.19705	4.40071	4.17879	4.58258	3.30323
OSBPL9	245.61	251.869	263.323	248.255	230.489	244.683	170.07	193.284	258.312	176.89	175.488	140.369
NRDC	110.414	105.026	97.4001	122.52	102.752	115.926	132.264	92.8393	104.964	127.544	152.951	187.195
ENSG00000266993	0.883093	1.31843	0.879062	1.86085	1.08456	1.03242	1.10188	1.35203	1.40242	0.908433	0.941626	0.90748
RAB3B	0.275967	0.0995039	0.131859	0.338337	0.120507	0.221232	0.455952	0.0281673	0.531954	0.0726746	0.533588	1.19787
TXNDC12	17.9654	17.7117	16.1308	23.0069	17.5136	18.731	28.1171	18.2524	20.1417	22.1658	22.6618	28.6401
ENSG00000285839	5.7677	5.22396	5.626	5.07505	4.86044	4.60901	6.80129	3.88708	4.90849	4.97821	4.99062	6.60646
ENSG00000223390	0	0.074628	0.0879062	0.169168	0.160676	0.0368721	0.18998	0.112669	0.0241797	0.109012	0	0.181496
TXNDC12-AS1	0	0	0	0	0	0	0	0	0	0	0	0
BTF3L4	28.2866	27.8362	24.7895	43.2225	32.4967	32.2631	31.2327	27.0688	31.482	34.6295	30.132	35.5369
ZFYVE9	103.543	117.738	142.496	138.041	179.876	137.459	97.3078	165.455	117.417	116.461	82.3295	80.9472
CC2D1B	5.24336	5.49759	6.15343	6.4284	6.10568	6.08389	8.85307	6.59114	9.11576	7.95787	6.59138	6.53386
ENSG00000287078	0	0.049752	0	0	0	0	0.227976	0.112669	0.0967189	0.145349	0.12555	0.0725984
ORC1	0.386353	0.522396	0.175812	0.972718	0.401689	0.921802	0.607936	0.281673	0.846291	0.54506	1.47521	1.99646
PRPF38A	6.45762	6.79114	5.84576	7.18965	6.54753	7.00569	8.51111	6.30947	7.5199	8.68462	7.97243	9.94598
TUT4	158.653	162.739	171.373	142.186	149.589	153.167	99.0936	118.387	172.208	140.189	108.883	107.954
GPX7	2.31812	1.54231	1.75812	1.90314	2.49047	1.88048	0.759921	1.32386	2.73231	1.92588	1.19273	1.70606
SHISAL2A	2.67688	1.64182	0.57139	1.09959	1.12473	0.958674	1.74782	0.394342	2.07946	2.83431	1.03579	1.63346
COA7	1.21425	1.59206	1.71417	2.36836	2.12895	1.54863	1.44385	1.12669	2.51469	2.87065	1.28689	3.08543
ZYG11B	64.383	64.3293	65.2703	93.3386	74.9552	68.324	61.1356	80.6147	73.047	66.6426	57.0939	60.7649
ZYG11A	0.137983	0.223884	0.263719	0.422921	0.36152	0.18436	0.227976	0.281673	0.265977	0.290699	0.659138	0.181496
ENSG00000242391	0	0	0	0	0	0	0	0	0	0	0	0
ECHDC2	58.0082	53.0356	42.7664	54.303	46.3951	56.4512	44.4174	62.3905	55.3232	56.8679	29.9123	20.7269
SCP2	81.1618	78.9813	82.5439	95.0726	81.9848	93.2495	58.9318	80.2767	73.6756	82.4494	55.1793	52.2709
PODN	54.7794	41.7917	38.5029	52.5691	121.672	39.2319	29.9029	99.2896	72.7568	49.9275	24.0115	28.7853
ENSG00000232993	0.24837	0.273636	0.307672	0.296045	0.482027	0.110616	0	0.225338	0.0483595	0.0363373	0.0313875	0.0362992
SLC1A7	0.193177	0.049752	0.131859	0.0422921	0.321351	0.0368721	0.037996	0.112669	0.0241797	0.218024	0.0941626	0.217795
ENSG00000235563	0	0	0	0	0.0401689	0	0	0.0281673	0	0	0	0
CPT2	3.39439	3.58214	3.86787	4.99047	4.82027	4.79337	2.39375	2.73223	4.54579	2.50727	2.38545	2.28685
ENSG00000236723	0.551933	0.895536	0.879062	0.549797	0.803378	0.958674	1.10188	0.845018	0.91883	0.94477	0.408038	0.653386
CZIB	0.607126	0.472644	0.351625	0.676673	0.682872	0.553081	0.37996	0.647847	1.03973	0.726746	0.5022	0.834882
MAGOH	10.7627	11.4181	10.1092	9.47343	8.71666	11.3197	9.38502	9.60504	11.9448	12.282	10.0126	12.4143
MAGOH-DT	0.08279	0.24876	0.527437	0.21146	0	0.0737442	0.303968	0.338007	0.193438	0.181687	0.156938	0.0362992
LRP8	6.5956	5.47272	6.3732	8.07779	4.61943	11.8359	27.9271	11.2106	8.48709	17.5509	24.3567	21.0172
ENSG00000234578	0	0	0	0	0	0	0	0	0.0483595	0	0	0
ENSG00000228838	0	0	0	0	0	0	0	0	0	0	0	0
ENSG00000232762	0	0	0	0	0	0	0	0	0	0	0	0
LRP8-DT	0.08279	0.273636	0.439531	0.21146	0.120507	0.442465	0.56994	0.30984	0.435235	0.436048	0.37665	0.181496
ENSG00000285954	0.0551933	0	0	0.0422921	0	0	0.037996	0.0845018	0.0241797	0	0.0313875	0.0725984
ENSG00000226938	0	0	0	0	0	0	0	0	0	0	0	0
LINC02812	0.0551933	0	0	0	0.0401689	0.0368721	0	0	0.0241797	0	0	0
DMRTB1	0	0	0	0	0	0	0	0	0	0	0	0
GLIS1	70.3163	100.101	26.4158	35.6522	25.9893	6.52636	173.262	31.829	59.2645	124.673	285.721	155.796
NDC1	18.9313	16.244	16.4824	24.2334	17.1923	21.8651	26.1413	16.1117	17.4094	24.7457	24.9531	25.228
YIPF1	23.0708	23.3088	22.6358	25.4175	20.4861	24.2618	31.6507	22.562	21.2782	32.7399	34.3693	28.4223
DIO1	0	0	0	0	0	0.0737442	0.0759921	0	0.0241797	0	0	0.0362992
HSPB11	34.6338	31.891	31.5583	31.423	22.4143	31.3044	22.2657	23.2662	28.653	28.6701	17.577	18.7667
LRRC42	9.74162	10.0748	11.3399	9.98093	9.72088	10.1767	10.1449	10.1121	12.646	8.90264	7.75272	7.25984
LDLRAD1	0	0.024876	0	0	0	0.0737442	0	0	0	0.0726746	0.37665	0
TMEM59	30.8531	27.6372	29.3607	28.4626	27.114	34.0698	26.4452	24.3365	33.8274	32.4129	26.1144	24.5383
TCEANC2	13.2464	12.0151	11.2959	11.7149	11.0063	13.3846	11.4368	9.97122	10.0829	13.4811	11.2995	9.72819
ENSG00000256407	18.3794	27.2143	16.834	15.3097	14.8625	25.0361	37.1221	14.3935	36.4872	28.3431	16.8865	13.7574
CDCP2	3.58756	7.31354	3.25253	2.32606	2.04861	6.04702	11.0568	1.97171	9.81697	7.23113	5.022	3.01283
ENSG00000280425	0	0	0	0	0	0	0	0	0	0	0	0
CYB5RL	3.09082	3.15925	2.41742	4.60984	2.85199	2.65479	3.19167	4.08425	4.15891	3.63373	2.07158	1.81496
MRPL37	11.2594	8.95536	8.79062	12.7722	11.6088	10.8404	16.5663	10.6191	12.8636	15.6614	12.3981	12.1239
SSBP3	308.669	353.587	250.489	356.015	183.652	248.702	455.04	300.235	378.872	463.01	241.904	375.661
ENSG00000225632	0	0	0	0	0	0	0	0	0	0	0	0
ENSG00000232245	0	0	0	0	0	0	0	0	0	0	0.0313875	0
ENSG00000287582	0	0	0	0	0	0	0	0	0	0	0	0
LINC02784	0	0	0	0	0	0	0	0	0	0	0	0
ACOT11	13.6879	12.2639	9.97735	12.9837	11.2071	11.6884	11.2848	10.5627	11.703	11.2646	11.1112	9.4378
FAM151A	0	0	0	0	0	0	0	0	0	0	0	0
ENSG00000230728	0.0275967	0	0	0	0	0	0	0	0	0	0	0
MROH7	14.6262	11.8658	9.97735	11.5457	14.3001	10.5823	9.91696	11.1261	12.7669	8.75729	6.02641	4.4648
MROH7-TTC4	31.4326	28.8313	26.8993	26.8978	32.8983	26.3635	33.7405	32.9839	31.9898	33.394	24.702	24.9376
TTC4	14.1847	14.2539	14.2848	13.5758	15.2642	13.7902	21.7337	19.1819	15.9586	22.1294	16.604	18.4037
PARS2	0.303563	0.37314	0.307672	0.592089	0.923885	0.737442	0.227976	0.225338	0.604493	0.39971	0.408038	0.362992
TTC22	0.689916	0.472644	0.0439531	0.0422921	0.200845	0.18436	1.25387	0.0563345	0.362696	2.97966	2.0088	0.980079
ENSG00000237453	0	0	0	0	0	0	0	0	0	0	0	0
LEXM	0.441546	0.174132	0	0.126876	0	0.294977	0.18998	0.112669	0.411055	1.38082	0.690526	0.362992
DHCR24	0.772706	0.671652	0.483484	0.803549	0.843547	0.663697	1.86181	0.845018	0.89465	3.56106	6.55999	1.74236
ENSG00000287724	0	0	0	0.253752	0	0	0	0	0	0	0.0313875	0
ENSG00000242396	0.386353	0.447768	0.57139	0.0422921	0.482027	0.18436	0.683928	0.478844	0.169258	1.78053	1.12995	0.326693
DHCR24-DT	0	0	0	0	0	0	0	0.0281673	0	0.109012	0.0941626	0.0362992
ENSG00000284601	0	0	0	0	0	0	0	0.0845018	0	0	0	0
TMEM61	0	0.12438	0.0439531	0.0422921	0	0	0.265972	0.0563345	0.0483595	0.254361	0.156938	0.0362992
ENSG00000233271	0	0	0	0	0	0	0	0	0	0	0.0313875	0
BSND	0	0	0	0	0	0	0	0	0.0241797	0.0363373	0	0
PCSK9	0	0	0	0	0	0	0.037996	0.140836	0	0	0.0627751	0.0362992
USP24	236.558	232.665	256.203	231.803	211.931	239.189	206.546	225.028	229.055	229.943	202.92	179.645
MIR4422HG	0.469143	0.472644	0.747203	0.549797	0.160676	0.479337	0.835913	0.281673	0.411055	0.654072	0.784688	0.871181
ENSG00000234810	20.2283	19.1545	18.3724	14.4639	32.2556	37.3145	12.3487	32.336	10.0104	23.2922	11.7389	20.0735
LINC01755	2.4561	0.696528	1.01092	1.0573	1.60676	5.9364	0.607936	1.4647	0.846291	2.10756	1.34966	1.48827
LINC01753	0.358756	0.398016	0.307672	0.718965	0.441858	0.331849	0.341964	0.591513	0.0241797	0.327036	0.313875	0.544488
ENSG00000235612	0	0.049752	0	0	0	0.405593	0	0	0	0	0.0313875	0
ENSG00000260971	136.852	224.158	163.637	181.264	311.108	260.759	341.128	212.494	186.039	239.826	566.922	685.257
ENSG00000284686	313.056	387.866	332.285	325.268	568.671	498.326	607.822	494.645	309.984	593.352	839.24	1097.47
PLPP3	232.06	282.467	297.167	265.806	564.655	448.549	468.643	572.359	191.479	644.079	530.292	809.255
PRKAA2	18.7105	20.9207	32.5253	12.0532	33.3	25.3311	20.2899	22.9282	27.4924	26.0175	22.7246	8.74811
FYB2	25.6373	26.07	48.7879	0	0.36152	0	16.1103	0.169004	3.72368	44.5496	8.34908	1.52457
ENSG00000229913	0	0	0	0	0	0	0	0	0	0	0	0
C8A	0	0	0	0	0	0	0.0759921	0	0	0	0.0627751	0.617087
C8B	0.0551933	0.049752	0.175812	0.0422921	0	0	0.113988	0	0.0241797	0.39971	0.0627751	0.0725984
ENSG00000236341	0	0	0	0	0	0	0.0759921	0	0	0.0726746	0	0.254094
DAB1	215.143	249.033	209.041	185.62	417.355	390.733	149.21	425.241	73.2404	306.651	141.997	85.2669
ENSG00000227935	0	0	0	0	0	0	0	0	0	0	0	0
DAB1-AS1	0	0	0	0	0	0	0	0	0	0	0	0
ENSG00000235038	0	0	0	0	0	0	0	0	0	0	0	0
OMA1	105.171	109.081	88.6534	76.4218	151.959	158.661	63.6433	162.243	49.641	134.23	60.8918	36.88
ENSG00000286918	1.32464	1.51744	1.14278	0.761257	1.60676	1.80673	0.987897	2.36605	1.01555	2.39826	1.19273	0.834882
MYSM1	36.9243	38.5827	35.9097	38.232	47.0378	40.928	28.725	32.7304	36.4872	38.8809	31.9839	38.6224
ENSG00000283445	3.22881	2.06471	1.75812	5.03276	2.3298	8.59119	6.45932	4.14059	6.67361	5.19624	8.63157	4.02921
JUN	7.06474	21.7914	8.43899	9.30426	17.2726	7.44816	10.3729	12.0838	5.0052	10.1018	18.142	12.9588
LINC01135	23.4296	23.6073	21.581	16.6208	19.6426	17.5511	19.34	15.3512	19.1987	24.6367	19.5858	8.96591
ENSG00000231740	0.08279	0	0.0439531	0	0	0	0.037996	0	0	0	0	0
LINC02777	0.386353	0.771156	0.263719	0.21146	0.281182	0.294977	0.56994	0.760516	0.411055	0.508722	0.219713	0.689685
LINC01358	44.8722	31.3437	47.7331	39.9237	34.1838	45.8689	13.6026	61.63	23.8896	32.6672	14.3127	10.4542
ENSG00000241042	0	0	0	0	0	0	0	0	0	0	0	0
ENSG00000235215	0.0275967	0.024876	0.0879062	0.296045	0.120507	0	0	0.140836	0	0	0	0.0725984
FGGY-DT	1.60061	1.89057	2.19765	1.86085	4.05706	1.69612	1.21587	2.76039	1.18481	0.94477	1.2555	1.88756
FGGY	204.519	202.093	202.272	177.373	137.217	168.21	159.583	157.596	150.833	192.079	152.449	145.596
ENSG00000226883	0	0	0.0439531	0	0	0	0	0	0	0	0	0
HOOK1	2.01456	1.94033	2.63719	0.21146	0.321351	0.479337	3.87559	0.197171	0.628673	7.34014	6.30889	1.08898
CYP2J2	0.772706	0.721404	0.483484	0.169168	0.241014	0	0.531944	0.0563345	0.193438	1.52617	0.5022	0.181496
C1orf87	0	0.12438	0	0	0	0	0	0	0	0.0363373	0.439425	0
LINC02778	0	0	0.0439531	0	0	0	0	0	0	0	0	0
LINC01748	7.83745	10.3235	7.16435	2.1569	11.9703	11.7622	2.05179	5.46445	18.159	2.07123	1.94603	2.21425
ENSG00000231252	12.3081	12.7365	7.07645	3.17191	15.1839	14.6013	3.8376	6.42214	23.9863	3.48838	3.10737	3.55732
NFIA	346.338	406.747	384.721	342.735	509.262	533.945	337.101	496.448	374.617	347.93	286.725	185.634
NFIA-AS2	6.18165	3.85578	3.16462	1.98773	3.17334	4.71963	2.96369	2.28155	9.16412	1.45349	1.19273	0.362992
NFIA-AS1	0.0551933	0	0	0	0	0	0	0	0	0	0	0
ENSG00000284808	0	0	0	0.0422921	0	0	0	0	0	0	0	0
ENSG00000287224	0.0551933	0	0.0439531	0	0.120507	0.147488	0.0759921	0.0281673	0	0	0	0
TM2D1	68.9364	73.5334	69.9733	90.8857	84.1137	91.3321	67.8609	76.6713	76.9641	77.5075	65.1919	69.6219
PATJ	95.8432	75.4986	97.0045	60.0125	76.1201	75.3665	90.4305	69.9675	81.5341	106.832	114.816	35.1739
L1TD1	0.386353	0.049752	0	0	0.321351	0.0368721	0.265972	0.0845018	0	0	0.345263	0.254094
KANK4	0.689916	0	0.0439531	0.169168	0.763209	0	0.113988	0.140836	0.0483595	0.254361	0	0.217795
USP1	4.63624	5.6966	4.26345	5.62485	5.06128	6.04702	4.97748	3.29557	6.09329	4.79653	4.36287	5.33598
DOCK7	194.06	196.893	219.458	215.774	196.868	207.369	149.514	188.664	196.92	161.011	129.066	120.949
ANGPTL3	0	0	0	0	0	0	0	0	0	0	0	0
DOCK7-DT	5.02259	5.27371	5.66995	7.57028	4.86044	6.26825	8.20714	5.29545	5.4888	4.39682	4.36287	4.17441
ATG4C	76.084	80.3246	90.4555	74.5609	69.3717	102.246	53.4604	63.9115	71.9105	69.3679	53.0449	50.7463
ENSG00000234318	0	0.049752	0.0439531	0.0845842	0	0.0737442	0	0	0.0241797	0.0726746	0	0
LINC01739	0	0	0	0	0	0	0	0	0	0	0	0
ENSG00000286455	0	0	0	0	0	0	0	0	0	0	0	0
ENSG00000227485	0	0	0	0	0	0	0	0	0	0	0	0
ENSG00000229225	0	0	0	0	0	0	0	0	0	0	0	0
ENSG00000203605	0	0	0	0	0	0	0	0	0	0	0	0
LINC00466	0.0551933	0.024876	0	0	0.562365	0	0.0759921	0.112669	0	0	0	0.145197
ENSG00000228734	0	0	0	0	0	0	0	0	0	0	0	0
FOXD3-AS1	0	0	0	0	0	0	0	0	0	0	0	0
ALG6	27.1275	28.9556	29.5365	24.1911	30.3275	29.682	19.568	20.7874	22.6322	25.7632	19.3347	17.9681
ITGB3BP	30.0528	40.722	40.6127	46.6905	36.4332	42.9928	62.1615	41.2087	51.6237	40.8795	57.8786	47.552
ENSG00000286429	0	0	0.131859	0	0	0	0.037996	0.0563345	0.0241797	0	0	0
EFCAB7	21.415	26.7914	25.0093	21.1883	21.2494	26.7323	18.5041	20.8438	19.3921	26.4172	16.9807	13.1766
PGM1	22.2705	22.264	27.8663	27.6167	34.2239	26.2529	39.2499	30.2798	30.4906	37.9725	45.5747	38.0416
ROR1	506.426	578.765	788.914	756.098	1166.47	714.691	237.741	1073.74	618.131	381.469	225.645	281.718
ROR1-AS1	0.24837	0.199008	0.0439531	0.422921	0.723041	0.331849	2.81171	0.507011	0.507774	0.436048	2.13435	11.398
ENSG00000284928	0	0.223884	0	0.21146	0	0.147488	0.18998	0.197171	0.0967189	0.254361	0.156938	0.145197
UBE2U	0.33116	0.49752	0.703249	1.98773	0.401689	0.589953	0.493948	1.12669	0.531954	0.39971	0.219713	0.290394
CACHD1	171.044	210.426	235.589	182.744	254.109	222.081	213.652	210.156	193.631	209.194	188.639	209.41
RAVER2	17.5239	19.7018	31.3825	11.6726	49.4881	18.8785	11.9687	17.4355	18.0139	14.9346	19.2406	17.6414
JAK1	514.236	518.241	538.425	375.723	434.226	464.773	591.408	351.021	587.592	469.878	570.28	477.552
LINC01359	41.119	37.712	49.2275	22.6263	33.8222	35.9503	30.2448	23.238	49.7135	30.6687	27.1188	16.9517
AK4	31.8465	24.3785	34.4153	51.8501	52.4204	45.2789	54.4483	47.8844	43.9829	44.9493	50.5339	45.3014
DNAJC6	23.9263	17.8112	21.0096	15.8595	14.983	13.3108	32.6766	12.2809	15.741	30.596	30.1948	22.5781
ENSG00000229294	0	0.12438	0	0	0	0	0	0	0	0	0	0
ENSG00000290094	1.26945	1.44281	1.49441	1.14189	1.20507	1.25365	2.12778	0.478844	1.03973	1.78053	1.85186	1.92386
LEPROT	35.9032	39.7767	46.1947	29.3507	33.7017	42.8085	33.0185	25.3505	36.5839	39.862	27.7466	26.0991
LEPR	347.525	312.318	362.349	272.572	222.134	309.136	334.023	248.464	347.148	353.308	255.965	245.782
ENSG00000237852	10.9835	8.10957	9.40596	8.33154	4.41858	7.89062	8.47311	5.80246	6.9154	9.62939	6.24612	5.22709
ENSG00000285079	0.0551933	0	0	0.380629	0	0	0	0	0.145078	0.0363373	0	0
PDE4B	375.728	239.133	197.657	315.668	87.7691	206.557	538.29	136.977	223.106	252.217	778.505	1403
PDE4B-AS1	0	0	0	0	0	0	0	0	0	0	0	0
SGIP1	325.53	439.235	282.706	88.9825	141.997	95.5724	580.047	75.1785	363.687	252.508	350.724	329.924
ENSG00000248458	2.18014	0.572148	1.23069	1.48022	0.763209	0.626825	1.32986	0.845018	1.13645	0.581397	0.37665	0.617087
DYNLT5	1.6282	2.83586	2.32951	2.91815	2.28963	2.5073	6.99127	2.11255	3.3368	4.8692	3.29569	4.10181
INSL5	0	0	0	0.0422921	0	0	0	0.0281673	0.0725392	0	0.0941626	0
DNAI4	48.6805	49.553	51.6449	27.4899	39.2049	41.9604	34.6524	34.5049	40.6703	45.0219	29.9751	17.3873
ENSG00000231080	0	0	0	0	0	0	0	0	0	0	0	0
MIER1	131.305	126.519	125.97	121.59	125.689	136.205	125.045	114.669	130.039	129.615	152.7	149.335
SLC35D1	44.9273	43.7569	53.7546	39.3739	52.4204	43.5828	42.4796	45.4056	39.7757	39.644	39.0775	37.5697
C1orf141	0.16558	0.12438	0.0879062	0.253752	0.0803378	0	0.0759921	0	0.145078	0	0.188325	0.0725984
IL23R	0.717513	0.174132	0.307672	0.338337	0.241014	0.368721	0.911905	0.281673	0.0967189	0.436048	0.37665	0
IL12RB2	5.7677	4.57718	3.60415	12.6876	3.4947	11.2829	5.39544	4.19692	5.4888	2.07123	2.54239	2.17795
SERBP1	19.9248	20.8212	22.9435	30.6195	27.2747	25.1468	35.2983	21.8578	30.0312	34.1571	34.181	42.3249
LINC01702	0	0	0	0	0	0	0	0	0	0	0	0
GADD45A	0.910689	0.970163	0.659296	0.761257	0.441858	0.553081	5.50942	1.18303	0.967189	4.61484	3.82928	5.00929
GNG12	230.57	214.555	245.786	233.325	250.212	234.912	224.481	302.066	252.799	228.344	214.597	210.826
GNG12-AS1	62.534	57.0406	56.7874	44.8719	44.8285	65.153	37.2361	45.7437	71.9105	48.256	36.8803	28.9305
DIRAS3	0.607126	0.398016	0.175812	0	0.401689	0.479337	0.0759921	0.450676	0.580314	0.363373	0.188325	0.399291
WLS	116.734	149.53	146.364	76.7178	140.029	129.384	122.157	110.331	107.406	106.832	101.727	100.113
RPE65	0.0551933	0.049752	0	0.169168	0.441858	0.589953	0	0.704182	0.0483595	0	0	0.47189
DEPDC1	0.441546	0.6219	0.351625	0.592089	0.482027	0.258105	0.417956	0.563345	0.362696	0.290699	0.847463	0.689685
ENSG00000233589	0	0	0	0	0	0	0	0	0.0241797	0	0	0
DEPDC1-AS1	0	0.049752	0	0	0	0	0	0.0281673	0	0	0.0941626	0.0362992
ENSG00000285041	0	0	0	0	0	0	0	0.0281673	0	0	0	0
ENSG00000285407	0.74511	0.920411	1.18673	0.803549	2.41014	1.43801	0.265972	3.80258	0.652853	0.472385	0.847463	0.181496
ENSG00000285473	0.441546	0.522396	0.0879062	0.21146	0.441858	0.331849	0	0.732349	0.193438	0.181687	0.156938	0.0362992
LINC01707	0.800303	1.3433	0.966968	4.06004	0.964054	0.774314	0.835913	3.57724	0.749572	0.472385	0.470813	0.108898
LINC02791	0	0	0	0	0	0	0	0	0	0	0	0
LINC01758	0	0	0	0.0422921	0	0	0	0	0	0	0	0
ENSG00000287453	0	0	0	0	0	0	0	0.0281673	0.0241797	0	0	0
LRRC7	5.7677	3.75627	6.32925	3.84858	29.1626	4.97773	2.43175	13.1541	1.88602	14.2079	3.73512	4.17441
ENSG00000287283	0	0	0	0	0	0	0	0	0	0	0	0
LRRC7-AS1	0.0275967	0.049752	0	0	0	0	0.037996	0.0563345	0	0	0	0
LRRC40	42.5264	43.0106	44.3926	47.7055	49.5283	53.2433	42.8975	45.5465	48.9881	47.4929	43.6601	41.853
SRSF11	135.969	139.505	152.913	142.355	158.748	159.287	123.297	123.626	149.503	121.367	124.577	120.695
ENSG00000228988	0	0	0	0	0	0	0	0	0	0.0726746	0	0
ANKRD13C	111.601	110.425	103.641	117.487	114.763	110.248	96.3579	97.0363	105.182	110.32	106.498	93.1438
HHLA3	7.4235	8.88073	7.29621	6.47069	6.50737	6.30513	4.10357	7.43616	5.97239	6.54072	2.82488	2.32315
HHLA3-AS1	0	0	0	0	0	0	0	0	0	0	0	0
CTH	2.20773	3.03487	2.68114	2.53752	2.61098	3.4291	2.31776	2.30972	2.39379	4.17879	4.55119	4.02921
LINC01788	0.74511	0.24876	0.527437	1.0573	0.321351	1.88048	0.0759921	0.676015	0.604493	0.145349	0.0627751	0.0725984
ENSG00000226208	0	0	0	0.0422921	0	0	0	0.0845018	0	0	0	0
PTGER3	475.408	680.284	736.566	762.019	176.301	1730.7	126.755	631.51	846.581	163.482	93.4721	51.6175
ENSG00000235782	0.137983	0	0	0.21146	0	0.18436	0.151984	0.112669	0.0725392	0	0.0627751	1.27047
ZRANB2-AS1	0.883093	1.19405	2.19765	1.31105	0.803378	2.32294	0.303968	1.77454	1.6684	0.290699	0.345263	0.0362992
ZRANB2	93.7458	96.0711	102.674	85.6415	91.7458	122.563	52.9665	78.136	86.104	73.365	63.0262	63.5236
ZRANB2-DT	81.9897	74.2548	86.7195	58.1939	51.2154	82.0772	38.338	76.277	57.306	64.6441	37.5081	25.7361
NEGR1	1209.2	1197.46	1203	741	666.884	1514.37	515.264	789.951	1094.42	802.582	440.179	288.47
ENSG00000231985	0	0.074628	0	0	0	0.0368721	0.037996	0	0	0.0363373	0	0
NEGR1-IT1	23.7607	16.9903	23.6028	17.086	9.4397	27.8753	9.95496	13.7456	16.8291	12.2093	8.12937	5.98937
ENSG00000286863	44.2098	77.6131	28.9651	37.3016	32.6172	59.4747	17.1742	29.294	54.5737	31.2864	17.169	12.7773
ENSG00000225087	66.2044	67.3642	87.6864	57.4749	67.0419	48.413	18.1621	95.9941	61.5858	31.3591	13.2141	15.1005
LINC02796	0.0551933	0.049752	0	0.126876	0.0803378	0.147488	0	0.281673	0.290157	0.0726746	0.0313875	0.108898
LINC02797	0.0275967	0.0995039	0	0	0	0	0	0	0.0725392	0	0	0.0362992
LINC01360	0	0	0	0	0	0	0	0	0	0	0	0
LINC02238	0	0	0	0	0	0	0	0	0	0	0	0
ENSG00000285778	0.0551933	0.174132	0	0.0422921	0	0.0737442	0	0	0	0.0363373	0	0
LRRIQ3	1.87657	1.3433	1.88998	0.592089	0.883716	0.553081	0.341964	1.35203	0.725392	1.96222	0.37665	0.94378
FPGT-TNNI3K	80.1959	111.793	97.9714	71.6851	104.64	113.419	44.0754	128.64	95.1956	67.5874	34.4007	36.517
FPGT	28.259	38.5827	33.8439	22.6263	32.2155	36.2453	14.5905	38.7582	29.596	21.8387	11.8959	12.4506
TNNI3K	37.1451	62.5382	50.4581	38.2743	63.1857	63.42	20.0619	71.6575	52.8569	35.0292	14.0302	13.5759
ENSG00000237324	0.0275967	0	0	0	0.0401689	0.0737442	0	0.0281673	0.0725392	0	0	0
ENSG00000233894	0	0	0	0.126876	0	0.0368721	0	0	0.0241797	0	0	0
LRRC53	0	0.049752	0	0.253752	0	0.0737442	0.0759921	0.140836	0.0483595	0.0363373	0	0
ERICH3	2.23533	1.81595	1.27464	0.718965	0.120507	0.737442	1.8998	0.394342	0.652853	1.74419	11.2681	1.37937
ERICH3-AS1	0	0	0	0.0422921	0	0.0368721	0	0	0	0	0	0
CRYZ	49.1772	53.558	43.6894	29.0969	41.0526	54.755	23.6715	48.9266	32.3041	28.0524	26.7736	7.80433
TYW3	20.5319	19.4281	24.9654	18.3971	24.8244	26.2898	22.4936	20.3649	17.4578	25.5088	18.2048	21.4891
ENSG00000229943	0	0	0	0	0	0	0	0	0	0	0	0
ENSG00000224127	0	0	0	0	0	0	0	0	0	0	0	0
LHX8	0	0	0	0	0	0.18436	0	0.112669	0	0	0	0
ENSG00000224149	0	0	0	0	0	0	0	0	0	0	0	0
SLC44A5	5.98847	3.65677	7.07645	7.27424	17.1923	2.72853	2.81171	3.15473	4.98102	2.28925	1.94603	3.99291
ACADM	26.0788	28.5576	29.4925	23.6413	30.1669	30.9725	24.2795	23.9985	28.1936	26.926	25.2983	26.3169
RABGGTB	5.21577	5.00007	5.01065	7.40111	5.34247	5.08835	11.7408	5.66162	7.37482	7.77619	10.5148	10.4179
MSH4	11.4802	17.662	16.3506	45.1679	16.3086	15.7444	18.1241	41.6594	19.513	14.4623	11.8017	15.3909
ASB17	0	0	0	0	0	0	0	0	0	0	0	0
ENSG00000225605	3.42198	5.12445	2.98881	14.1256	2.9725	2.35981	4.48353	9.80221	3.16754	1.67152	1.31828	1.16157
ENSG00000230027	0.0275967	0.273636	0	1.56481	0.120507	0.294977	0.341964	0.366175	0.145078	0.0726746	0.12555	0.0362992
ST6GALNAC3	331.381	416.723	456.365	313.3	586.265	508.835	526.017	257.111	477.671	534.595	809.704	718.833
LINC02567	0	0	0	0	0	0	0	0.0563345	0	0.0726746	0	0
ST6GALNAC5	137.376	141.121	158.539	165.32	261.701	35.9134	152.592	126.725	504.994	74.0555	88.5756	134.416
ENSG00000288543	1.82138	2.23884	3.73601	3.04503	3.17334	0.958674	3.07768	2.14071	9.23666	1.12646	1.28689	1.99646
ENSG00000230498	0.303563	0.298512	1.31859	1.0573	0.803378	0.368721	0.835913	0.676015	1.23317	0.254361	0.12555	0.47189
PIGK	36.4552	43.0106	45.6233	35.6522	37.6383	49.5192	28.1171	33.2092	35.8102	42.2603	27.9977	25.6998
ENSG00000289212	0.16558	0.12438	0.395578	0.21146	0.200845	0.258105	0	0.0845018	0.290157	0.109012	0.0941626	0.0725984
ENSG00000287870	0	0	0	0	0	0	0	0	0	0	0	0
AK5	3.94632	2.26371	2.85695	2.45294	7.91328	2.06484	1.36786	2.67589	5.7306	2.10756	1.85186	1.45197
ENSG00000233099	0	0	0	0	0	0	0	0	0	0	0	0
ENSG00000287647	0	0	0	0	0	0	0.037996	0	0	0	0	0
ZZZ3	252.758	253.362	269.52	300.866	261.178	309.947	223.607	259.252	263.487	261.629	221.878	229.738
USP33	89.1648	92.3397	92.6092	96.722	82.8283	100.513	85.4151	77.0375	85.4028	90.5889	77.8725	67.8069
MIGA1	86.2947	80.026	74.4565	92.5774	75.5176	91.4428	78.4998	81.1499	85.8381	91.3884	77.7469	62.9065
NEXN-AS1	1.46262	1.01992	1.27464	2.41065	1.08456	1.25365	1.17788	1.43653	1.76512	0.981108	1.47521	3.15803
NEXN	269.702	275.402	237.303	241.995	332.679	258.326	100.879	285.616	258.747	108.503	68.6759	54.8844
FUBP1	79.3404	78.0608	75.5114	82.0466	96.9276	90.9634	76.98	61.8835	73.1195	76.054	84.3697	88.9694
DNAJB4	86.2119	139.778	94.631	80.0166	112.192	111.686	103.577	93.7125	112.073	102.508	74.9534	68.5329
GIPC2	211.17	285.253	266.224	261.365	256.84	288.966	199.441	233.591	256.088	180.669	135.908	143.273
ENSG00000285928	0	0	0	0	0	0	0	0	0	0	0	0
MGC27382	1.98696	2.78611	3.51625	13.9564	2.24946	4.71963	5.35744	6.16863	2.58723	1.41716	4.5198	6.24346
PTGFR	7.34071	7.43792	12.4827	29.0124	12.5729	42.4398	7.97917	22.7028	3.67532	3.41571	7.21913	7.62283
IFI44L	127.938	88.0859	78.5442	60.2239	15.706	47.86	44.2654	25.8857	38.5425	63.3723	24.4195	5.69898
IFI44	73.5175	56.1451	56.0841	46.6905	20.9682	48.3024	56.4621	28.4771	41.6617	62.1005	30.9481	12.7047
ADGRL4	76.9395	106.618	119.728	96.8489	161.077	111.022	114.482	142.019	110.55	72.7836	101.382	93.7972
ENSG00000282898	0	0	0	0	0	0	0	0	0	0	0	0.0362992
ENSG00000235011	0	0	0	0	0	0	0	0	0	0	0	0
LINC02792	0.0551933	0.24876	0	0	0	0.0737442	0	0	0.0483595	0	0	0.145197
ENSG00000288822	0	0	0	0	0	0	0	0	0	0	0	0
ENSG00000285409	0	0	0	0	0	0	0	0	0	0	0	0
ENSG00000225598	0	0	0	0	0	0	0	0	0	0	0	0
ENSG00000224326	0.0275967	0	0	0	0	0	0	0	0	0.0726746	0	0
LINC01781	0.0275967	0.12438	0.131859	0	0	0	0.037996	0	0.0725392	0	0.12555	0.108898
ENSG00000285179	0	0	0	0	0	0	0	0	0	0	0	0
ADGRL2	47.7422	83.9316	73.4896	53.3303	109.942	84.179	109.885	63.6017	59.8207	77.9072	118.959	97.5723
ENSG00000227960	0	0	0.0439531	0	0	0	0	0	0	0	0	0
ENSG00000234953	0	0	0	0	0	0	0	0	0	0	0	0
ENSG00000236676	0	0.024876	0	0	0	0	0.037996	0	0	0	0.12555	0
ENSG00000233290	0.137983	0.298512	0.175812	0.21146	0.0401689	0.221232	0.0759921	0.112669	0.290157	0.218024	0.0627751	0.108898
LINC01362	1.32464	0.696528	0.263719	0.380629	0.482027	0.405593	0.303968	0.338007	0.217618	0.181687	0.12555	0.47189
LINC01361	0	0	0	0	0	0	0	0	0	0	0	0
ENSG00000285782	0.441546	0.348264	0.395578	0.126876	0.120507	0.0737442	0.37996	0.112669	0.290157	0.581397	0.596363	0
LINC01712	0	0	0	0	0	0	0	0	0	0	0	0
LINC01725	6.87157	8.0847	9.53782	4.35608	8.63632	6.67385	4.67351	6.1123	6.06911	11.8096	13.5594	3.37583
ENSG00000237076	0	0	0	0	0	0	0	0.0281673	0	0	0	0
TTLL7	97.223	95.1506	165.659	132.078	125.528	158.808	36.6662	187.622	120.173	48.1833	28.2802	21.4891
TTLL7-IT1	2.26293	1.89057	2.63719	3.38337	4.09723	3.24474	0.949901	4.25326	3.40934	1.5625	0.816076	0.47189
ENSG00000285201	0.220773	0	0.131859	0.169168	0.160676	0.147488	0.645932	0.140836	0.265977	0.0726746	0.219713	0.326693
PRKACB	216.965	228.337	262.796	198.35	236.555	238.452	124.437	285.532	237.397	186.338	115.129	134.997
SAMD13	6.04367	6.39313	7.55993	5.83631	3.77588	6.08389	2.46974	4.6476	5.22282	5.26891	1.97741	1.41567
DNASE2B	0.08279	0.049752	0.0879062	0	0	0.147488	0	0.112669	0.0967189	0.0363373	0.0313875	0
ENSG00000285361	0	0	0	0	0	0	0	0	0	0	0	0
RPF1	5.93328	7.06478	7.38412	10.4039	9.07818	8.14873	10.6009	6.90098	10.8325	10.2835	10.2323	12.015
GNG5	5.16057	5.84586	5.80181	6.72444	8.75682	7.00569	6.83928	5.21095	6.06911	5.41426	9.63597	8.42142
ENSG00000285851	90.4894	92.2899	94.2794	82.7233	81.8241	118.728	95.712	81.0936	84.6532	103.198	112.995	130.096
SPATA1	7.58908	1.56719	10.0213	4.99047	9.19868	4.31403	4.52153	1.01402	6.40763	5.63228	5.71253	4.97299
CTBS	23.8435	22.8113	22.1524	19.3275	23.8202	31.8575	24.3555	21.1818	25.8481	29.1062	35.5935	36.3355
ENSG00000284882	0.883093	1.21892	0.923015	1.18418	0.36152	1.14303	2.24177	0.732349	1.16063	1.41716	3.79789	4.35591
ENSG00000285374	0.0551933	0	0.131859	0	0	0	0	0	0	0.0363373	0.0941626	0
ENSG00000289881	0.57953	0.49752	0.57139	0.380629	0.36152	0.110616	0.417956	0.281673	0.241797	0.690409	0.282488	0.181496
LINC01555	0	0.024876	0	0	0.0401689	0	0	0	0	0	0	0
SSX2IP	15.2058	18.3585	22.1084	23.7259	60.9363	24.4462	13.8306	31.1248	18.2315	15.7341	13.12	12.741
ENSG00000285325	0	0	0	0	0	0	0	0	0	0	0	0
LPAR3	0.275967	0.597024	0.703249	0.718965	0.401689	0.405593	0.607936	0.338007	0.773751	0.763084	4.23732	0.290394
MCOLN2	11.8666	10.0997	4.04368	9.47343	2.36997	3.06038	5.66141	2.25338	8.29365	9.22968	9.00822	5.22709
DNAI3	3.94632	4.52743	3.95578	3.08732	3.93655	2.91289	2.77371	3.54908	2.61141	3.52472	2.88765	2.28685
MCOLN3	1.49022	2.66173	1.53836	1.31105	0.964054	0.700569	0.455952	0.788684	0.87047	1.34448	2.19713	1.81496
SYDE2	16.0613	20.1247	27.207	34.8064	29.3233	28.7602	17.7441	30.7023	24.2039	18.5684	14.501	14.8101
C1orf52	26.41	29.4283	24.7456	25.333	25.7483	25.6998	22.3417	26.1392	28.1452	23.7283	21.1552	22.0699
BCL10	8.55496	11.0947	9.97735	8.28925	9.07818	10.6929	7.75119	4.98561	11.0985	7.5945	16.4471	13.4307
BCL10-AS1	9.13449	26.4183	18.5043	8.83904	8.23463	25.2942	47.0391	7.94317	25.2195	12.8997	44.382	18.5852
DDAH1	684.121	847.326	810.319	669.484	945.295	460.164	605.011	724.969	1132.6	426.418	1024.46	690.665
ENSG00000282057	367.063	402.145	344.548	290.251	492.752	212.346	222.505	361.245	586.576	158.83	402.325	263.714
CCN1	2.87005	3.90553	1.67022	0.888134	2.20929	1.95422	3.07768	3.49274	2.00692	1.81687	2.44823	3.52102
ENSG00000230285	0	0	0	0	0	0	0	0	0	0	0	0
ZNHIT6	72.4964	80.7723	88.3457	64.876	92.6697	66.6647	63.9473	75.2066	70.4114	77.0715	67.2321	57.4254
COL24A1	68.7709	148.709	113.487	58.1939	39.6869	44.9471	48.179	23.069	23.3576	95.1674	60.4524	103.671
LINC02795	2.4837	4.05479	3.77997	1.22647	3.37419	2.21232	4.10357	2.14071	3.26426	3.9971	4.67674	2.25055
ODF2L	101.169	88.061	94.1915	68.8938	85.2384	90.8159	105.363	74.2771	113.161	115.916	117.829	83.6334
CLCA2	0.0275967	0.024876	0	0.0422921	0	0	0.037996	0.0281673	0	0	0.12555	0
CLCA1	0	0.024876	0	0	0	0	0	0	0	0	0	0
CLCA4	0	0	0	0	0	0	0	0	0	0	0.345263	0
CLCA4-AS1	5.51933	8.85585	7.60388	9.21967	7.67226	8.44371	4.8255	9.80221	5.15028	4.8692	4.92784	5.98937
CLCA3P	0	0	0	0	0	0	0	0	0	0	0	0.0725984
SH3GLB1	79.5335	81.1703	85.6206	82.9771	94.7987	100.919	79.2217	83.0371	93.769	84.5206	106.31	115.395
ENSG00000284846	0.220773	0.223884	0.307672	0.422921	0.36152	0.368721	0.0759921	0.140836	0.290157	0.327036	0.313875	0.47189
SELENOF	77.4086	76.2947	69.9733	79.2554	81.0609	77.8738	84.3132	67.855	70.0003	90.916	85.7193	107.99
HS2ST1	124.019	136.345	130.585	133.051	154.49	138.27	231.7	119.711	134.343	254.398	289.989	471.527
ENSG00000267734	0	0	0	0	0	0	0	0	0	0	0	0
ENSG00000267561	95.5396	94.3795	97.5759	96.4259	97.9318	100.513	171.324	85.713	98.2181	171.803	183.931	289.849
LINC01140	6.09886	5.42297	6.4611	3.38337	2.28963	7.07944	21.8857	3.94342	3.07083	18.3867	16.4471	17.8229
LINC02801	0.386353	0.273636	0.263719	0.21146	1.1649	0.147488	1.06389	0.450676	0.169258	0.109012	1.03579	1.16157
LMO4	23.2364	31.891	33.1406	35.7368	34.6658	30.1614	38.224	23.9985	30.0796	40.6978	34.3693	53.9406
LINC01364	0	0	0	0	0	0	0	0	0	0	0	0
PKN2-AS1	18.7933	13.4828	15.032	12.2224	14.2198	14.6751	17.7061	9.1262	14.7255	17.4056	19.8997	26.1354
ENSG00000286758	0	0	0	0	0	0	0	0	0	0	0	0
PKN2	276.518	260.999	285.036	256.205	254.872	290.183	207.078	231.197	239.21	229.47	239.455	209.446
GTF2B	23.9539	26.6919	22.8556	31.8036	25.7081	29.7926	39.2879	27.6321	33.9725	34.9565	42.6556	41.2359
KYAT3	70.6474	78.6081	81.0935	65.7219	67.0419	61.7239	74.0923	56.5036	73.0228	69.1136	78.2491	77.4262
RBMXL1	8.63775	10.224	10.9004	7.40111	10.8456	9.84484	9.46101	5.85879	10.9051	8.97532	12.7747	12.015
GBP3	8.94131	8.13445	6.76878	5.83631	6.38686	8.44371	9.23303	5.40812	7.68916	5.12356	6.27751	3.37583
GBP1	9.54844	18.9555	9.9334	3.12961	6.50737	11.0248	5.7754	11.7176	7.56826	6.7224	5.33588	6.46126
GBP2	32.7572	39.1797	29.3167	14.5908	18.4777	29.2764	24.4694	17.0694	26.6702	18.0596	22.9443	19.8557
ENSG00000286802	0.33116	0.398016	0.439531	0.21146	0.120507	0.331849	0.37996	0.112669	0.145078	0.39971	0.188325	0.0725984
GBP7	0	0	0.0439531	0	0	0.0368721	0.037996	0.0281673	0	0.0726746	0.0941626	0
GBP4	5.46414	4.47768	5.27437	2.70669	3.93655	4.68275	3.34365	1.77454	4.95685	2.68896	2.57378	2.03276
ENSG00000284734	0.303563	0.646776	0.0879062	0.126876	0.200845	0.294977	0.151984	0.0281673	0.628673	0.181687	0.12555	0.0725984
GBP5	2.84246	1.31843	1.58231	1.18418	1.32557	1.29052	2.27976	0.788684	1.49914	1.41716	4.64535	3.92031
ENSG00000237568	0.110387	0.12438	0.219765	0.21146	0.321351	0.258105	0	0	0.241797	0.109012	0.0627751	0.0362992
GBP6	0.0551933	0	0	0	0	0.147488	0	0	0.0483595	0.0726746	0.408038	0.145197
GBP1P1	2.67688	3.93041	4.9667	2.79128	3.37419	4.57214	1.78581	1.85904	2.10364	1.01744	1.12995	0.435591
ENSG00000286548	1.04867	0.547272	1.18673	0.718965	0.562365	1.29052	1.40585	0.873185	1.08809	0.763084	1.60076	0.834882
LRRC8B	25.8581	20.6471	24.4819	24.5717	32.2556	30.6407	28.269	27.8293	24.8326	19.1861	36.0957	32.6693
LRRC8C-DT	10.4315	4.87569	5.09856	4.52525	6.74838	5.53081	3.30565	4.76027	5.82732	2.36193	2.2599	2.68614
ENSG00000230735	51.0262	49.2296	57.183	43.6031	60.0927	65.7429	42.9355	69.207	50.8016	38.9173	43.8484	50.0566
LRRC8C	100.479	90.9217	107.509	89.0671	107.291	121.715	74.3582	125.88	93.769	67.6964	73.5724	84.069
ENSG00000271949	259.933	234.904	283.058	306.533	240.933	360.093	212.246	327.163	249.39	194.623	239.518	218.558
ENSG00000231613	0	0.024876	0	0	0	0.0368721	0	0	0.0725392	0	0	0
LRRC8D	132.243	112.439	147.067	186.635	100.944	201.211	105.971	155.512	120.415	107.304	134.652	106.502
ZNF326	34.7994	34.7269	37.1404	37.8091	32.0548	37.8308	33.4745	33.8007	36.7048	36.846	32.8627	32.8145
ENSG00000287015	0	0	0	0	0	0	0	0	0	0	0.0313875	0
ENSG00000287406	0.0551933	0.149256	0.0879062	0.888134	0	0.18436	0.303968	0.253505	0.0483595	0	0	0.217795
ENSG00000287372	0	0	0	0	0	0	0	0	0	0	0	0
LINC02787	0	0	0	0	0	0	0	0	0	0	0	0
BARHL2	0	0	0	0	0	0	0	0	0	0	0	0
ENSG00000287076	0	0	0	0	0	0	0	0	0	0	0	0
LINC02609	9.41046	13.3087	12.8343	8.96592	10.5644	14.2326	6.15536	11.1824	12.2591	13.3721	7.06219	8.34882
LINC02788	0	0	0	0	0	0	0	0	0	0.0726746	0	0
LINC01763	0	0.12438	0	0	0	0	0	0.0563345	0	0	0	0
ENSG00000272094	0	0.049752	0	0.169168	0	0.18436	0.037996	0.0281673	0.0241797	0	0	0
ZNF644	314.823	322.144	314.836	289.193	301.628	356.848	245.302	293.757	280.074	295.495	264.503	272.317
HFM1	11.5906	18.3834	12.0871	7.65487	20.6468	16.5556	26.2553	28.2236	20.7946	18.3867	16.2587	9.65559
CDC7	5.90568	4.75131	4.70298	10.2347	6.30652	9.69736	11.0948	7.99951	7.42318	12.9724	9.91846	14.6649
TGFBR3	335.41	408.837	410.566	386.803	446.638	307.55	352.071	308.178	280.098	411.593	317.359	288.47
BRDT	0	0.024876	0	0	0	0	0.037996	0	0	0.0363373	0	0
EPHX4	0.800303	1.56719	0.615343	0.253752	0.602534	0.626825	1.13988	0.704182	1.01555	0.726746	1.16134	0.90748
BTBD8	41.395	51.6923	38.371	31.2538	30.2874	40.4487	24.7734	25.0407	38.0347	38.3359	18.6128	12.5595
ENSG00000273487	0	0	0	0	0	0	0.0759921	0	0	0	0	0
C1orf146	0.193177	0.422892	0.219765	0.0845842	0.0401689	0.294977	0	0.169004	0.0483595	0.0726746	0.0313875	0.0362992
GLMN	49.5912	45.3489	48.9198	50.0738	57.5621	51.8053	49.5088	45.631	43.862	53.1978	36.5979	47.6972
RPAP2	152.389	153.559	174.889	139.352	163.849	160.357	113.76	142.188	140.218	148.365	111.551	115.722
GFI1	0.66232	0.37314	0.307672	0.296045	0.321351	0.442465	0.417956	0.563345	0.604493	0.799421	0.847463	0.653386
EVI5	368.333	353.04	352.152	394.162	369.554	395.932	330.679	357.555	365.67	319.732	364.566	329.198
RPL5	15.0954	14.7017	15.032	22.1188	17.2726	18.5098	20.9358	15.6047	19.1745	18.9681	20.4647	25.4094
DIPK1A	197.426	177.366	186.361	174.92	127.657	188.453	117.484	179.961	180.526	132.922	74.922	70.0212
ENSG00000287797	1.84898	2.73636	2.1537	2.36836	0.562365	2.17545	1.17788	1.66187	1.30571	1.23547	0.941626	0.254094
MTF2	45.4241	50.3739	49.1396	53.7955	48.2027	59.8803	47.0771	39.4905	45.9415	49.4551	46.1083	51.1093
TMED5	38.7733	40.6971	43.2059	36.6672	36.6341	45.4633	50.9527	40.8707	41.1781	39.4623	62.0531	76.4824
CCDC18	23.8435	24.876	25.9763	34.0028	22.1732	34.4385	28.1171	22.5902	22.4872	22.8198	34.1182	43.9583
CCDC18-AS1	231.839	140.823	167.637	132.036	126.452	187.495	98.2577	169.792	147.666	145.894	74.6395	70.7835
DR1	11.7286	14.2788	13.8892	15.7327	16.8308	13.7533	11.2848	10.8444	19.0536	14.0262	12.8061	15.8628
FNBP1L	101.445	90.8222	110.718	86.1913	92.0672	92.5489	107.301	83.1498	123.341	83.3941	98.9335	59.0225
BCAR3	99.8999	97.2402	104.433	130.344	96.6866	130.011	133.024	114.5	123.462	112.573	134.841	131.222
BCAR3-AS1	1.21425	0.472644	0.835109	0.676673	0.923885	0.921802	0.493948	0.676015	0.94301	0.508722	0.941626	0.508189
DNTTIP2	2.87005	5.22396	3.86787	4.99047	4.86044	4.60901	5.43343	4.76027	6.43181	6.21368	7.56439	12.0876
GCLM	8.44458	8.60709	10.9443	14.1256	6.86889	13.7902	12.9566	8.73185	10.4698	9.22968	14.658	14.8827
ABCA4	3.44958	6.56726	6.28529	6.17464	1.36574	2.83915	3.95159	2.59139	4.35235	3.63373	1.66354	2.86764
ENSG00000233482	0	0	0	0	0	0	0	0	0	0	0	0
ARHGAP29	112.594	113.658	124.563	109.029	107.131	106.597	108.669	108.782	151.244	85.8651	84.0558	72.8525
ARHGAP29-AS1	0.08279	0.074628	0.263719	0.338337	0.200845	0.368721	0.037996	0.112669	0.193438	0.290699	0.188325	0.145197
ENSG00000236098	0.110387	0.0995039	0	0.0422921	0	0.110616	0.0759921	0.140836	0	0	0.0627751	0
ABCD3	127.193	155.301	143.199	160.71	170.156	140.741	115.28	112.894	128.975	158.431	144.226	112.273
F3	34.0543	10.9952	20.1305	3.93316	3.29385	0.589953	85.681	2.67589	6.64943	90.8796	85.9077	45.4103
ENSG00000288736	0.08279	0.074628	0.263719	0.253752	0	0.0737442	0.341964	0.0281673	0.0241797	0.181687	0.2511	0.145197
ENSG00000223675	0	0	0	0	0	0.0368721	0	0	0	0.0363373	0	0.0725984
SLC44A3	15.8129	12.1644	12.7024	3.29878	10.4841	4.71963	16.7942	4.4786	9.33338	23.4739	12.6178	4.7915
CNN3	106.551	131.594	103.07	111.313	166.942	103.611	136.026	121.485	179.099	103.452	92.4677	74.9216
CNN3-DT	8.63775	11.4678	14.3727	12.2224	18.317	10.5085	8.47311	14.2245	18.0381	8.39392	6.02641	6.31606
ALG14	38.6629	39.5528	39.338	34.7641	28.8011	39.0844	37.2361	29.6038	37.5028	40.8431	39.4541	42.1797
ALG14-AS1	0	0	0	0	0	0	0.0759921	0.0281673	0.0241797	0	0	0
TLCD4	10.7627	13.7067	14.021	14.5062	16.8709	12.389	8.28313	13.5203	9.33338	5.26891	12.2097	2.54094
TLCD4-RWDD3	44.8722	47.14	50.8977	55.4449	55.3126	60.7652	35.6403	51.856	47.2956	32.7036	36.7548	20.2913
ENSG00000231992	3.42198	5.04983	5.01065	5.20193	6.62787	3.76095	3.19167	4.95744	2.80485	1.70785	3.38985	0.725984
RWDD3-DT	4.02911	4.05479	5.7139	3.97546	4.33824	8.51745	5.54742	6.05596	2.44215	2.61629	2.69933	2.54094
RWDD3	23.2364	23.3834	21.8007	26.2634	22.4544	33.2217	17.9341	22.1395	25.1711	20.5306	13.12	13.5396
ENSG00000228852	0	0	0	0	0	0	0	0	0	0	0	0
ENSG00000287919	0.16558	0.0995039	0.175812	0	0.120507	0	0.0759921	0	0.0483595	0	0.0313875	0
LINC01760	0	0	0	0	0	0	0	0	0	0	0	0
LINC01650	0	0	0	0	0	0	0	0	0	0	0	0
ENSG00000237954	0	0	0	0	0	0	0	0	0	0.0363373	0	0
LINC01761	0	0	0	0	0	0	0	0	0	0	0	0.0362992
LINC02607	1.6834	0.472644	0.351625	1.52251	0.0803378	0.405593	0.493948	0.478844	0.314337	0.654072	0.219713	0.0362992
ENSG00000271252	0.220773	0	0	0.126876	0	0	0	0	0	0	0	0
LINC02790	0	0	0	0.21146	0	0.0737442	0	0	0	0	0	0
LINC01787	0	0.024876	0	0	0	0.0368721	0.037996	0.0281673	0	0	0.0313875	0.108898
PTBP2	291.089	362.966	355.932	297.06	308.216	326.392	229.572	306.995	303.093	239.935	200.095	226.761
DPYD	635.661	553.292	641.451	580.543	390.161	720.849	746.356	472.619	522.331	711.884	1464.2	1459.23
DPYD-AS1	77.5742	60.0506	93.8399	7.61257	2.20929	18.6204	7.37123	7.46433	33.1504	52.3257	7.47023	2.54094
DPYD-IT1	15.5369	13.3584	14.7243	14.7599	7.63209	14.4539	20.3279	10.2529	11.7272	15.0073	32.0467	36.8074
DPYD-AS2	0	0	0	0	0	0	0	0	0	0	0	0
MIR137HG	1.07627	2.26371	3.42834	1.31105	0.200845	0.442465	0.721925	0.366175	2.87739	7.66717	7.03081	1.37937
ENSG00000285922	0	0	0	0	0	0	0	0	0	0	0	0
LINC01776	0	0	0	0	0	0	0.037996	0.0845018	0	0	0.0627751	0.181496
SNX7	44.3202	58.0357	70.1491	53.8378	55.9151	62.83	38.262	61.0385	60.5702	40.0437	39.5169	22.324
PLPPR5	0.08279	0.074628	0.131859	0.422921	0.120507	0.18436	0.56994	0	0.314337	0.181687	0.156938	0.0725984
PLPPR5-AS1	0.08279	0.398016	0.307672	0.422921	0.441858	0.479337	0.341964	0.563345	0.362696	0.0726746	0.12555	0.181496
PLPPR4	5.82289	7.88569	5.97762	3.67941	10.8054	6.71072	4.7495	6.50664	4.13473	3.08867	2.88765	2.10535
LINC01708	19.4556	18.7067	13.8452	30.0697	8.95767	17.1086	49.6988	8.33751	15.6201	20.5669	20.6844	4.06551
PALMD	209.514	220.725	257.389	138.211	110.906	165.593	87.2769	113.345	156.443	76.7444	56.2151	35.7547
FRRS1	18.1034	15.7216	13.5376	11.9687	15.0232	16.4449	12.5387	11.3232	11.7997	15.516	13.12	9.87339
AGL	47.3834	54.8018	46.854	44.1106	50.171	54.0913	22.8356	47.2647	44.9018	29.6876	23.6662	15.2094
SLC35A3	96.6711	98.3845	92.6092	112.539	81.5831	75.4034	59.7298	65.4326	93.1162	59.8839	59.0713	35.791
ENSG00000283761	287.502	272.268	266.971	319.982	230.409	231.446	211.942	214.944	309.621	206.796	215.193	157.938
MFSD14A	79.5611	82.9117	69.2261	86.8679	87.9699	69.7251	78.0438	69.4887	82.1386	78.0526	94.6648	79.0234
ENSG00000241073	0.938286	1.31843	2.28556	2.41065	1.08456	1.99109	0.683928	1.07036	1.59586	1.67152	1.19273	1.16157
SASS6	14.1571	14.3286	11.9992	14.8022	12.8942	13.827	9.65099	12.5063	14.3869	13.9535	11.6762	9.4378
TRMT13	31.129	33.8065	32.7011	26.644	33.3	29.0183	24.2035	34.7866	28.7981	36.192	23.6662	27.7689
LRRC39	2.81486	2.11446	2.46137	1.86085	1.72726	3.171	2.43175	2.11255	3.5786	2.54361	2.511	1.92386
DBT	22.9604	24.2541	27.5586	26.644	25.2261	27.6541	21.9997	23.1253	24.1556	29.6876	24.5137	20.3276
ENSG00000285530	0.220773	0.12438	0.131859	0.592089	0.120507	0.294977	0.151984	0.112669	0.0967189	0.109012	0.188325	0.145197
RTCA-AS1	1.15906	1.21892	0.527437	0.845842	0.923885	0.663697	0.493948	0.732349	0.580314	0.39971	0.345263	0.399291
RTCA	51.6057	47.6126	45.6673	57.2212	43.7841	59.0322	40.4278	50.8983	52.5426	46.9478	42.3732	42.1434
ENSG00000223906	0	0	0	0	0	0	0	0	0	0	0	0
CDC14A	143.585	186.669	179.197	117.614	106.568	141.478	121.055	106.106	126.508	116.461	114.941	91.9459
ENSG00000228086	0	0	0	0	0	0	0.151984	0	0	0	0.0313875	0
GPR88	0	0	0	0	0	0	0	0	0	0	0	0
LINC01349	0.137983	0.323388	0.0879062	0.380629	0	0.221232	0.151984	0.112669	0.145078	0.290699	0.2511	0.254094
ENSG00000285525	0	0.049752	0	0.0845842	0	0.110616	0	0.0563345	0.0241797	0	0	0.0362992
VCAM1	5.40894	9.20411	8.26318	5.28651	4.25791	11.0985	36.9701	8.61919	12.7911	13.9899	11.3309	18.5489
EXTL2	23.5399	34.5776	23.8226	23.4298	23.2176	27.0272	19.606	28.1109	21.6167	20.7486	17.012	18.7667
SLC30A7	125.813	121.395	121.706	115.923	117.976	122.12	134.734	107.824	121.938	127.326	189.926	175.289
DPH5	26.8791	27.687	30.1958	26.9823	25.4269	30.7144	21.9997	25.8576	24.1556	30.6324	16.8237	18.6215
ENSG00000235795	0	0.024876	0.0439531	0	0	0.0368721	0	0.0563345	0.0241797	0	0.0941626	0
DPH5-DT	62.4512	62.3143	61.9739	52.3576	64.1498	85.5063	49.9648	58.2781	52.204	69.7676	57.1253	61.6361
ENSG00000289355	0.717513	0.796032	1.97789	0.888134	4.82027	1.5855	0.455952	2.73223	1.6684	0.218024	0.282488	0.871181
S1PR1	1.29704	1.19405	1.31859	1.81856	2.20929	1.17991	2.20377	0.92952	2.56305	1.70785	1.47521	1.48827
LINC01307	0	0.024876	0	0.126876	0	0	0.037996	0.0281673	0.145078	0.0726746	0.0313875	0.145197
LINC01709	0.0551933	0	0.131859	0.253752	0.0803378	0	0.455952	0.140836	0	0	0.0941626	1.08898
OLFM3	0.49674	0.049752	2.813	0.0422921	0.0401689	0.110616	0.0759921	0.0563345	1.52332	0	0	0.0362992
ENSG00000233359	0.0551933	0.024876	0.0439531	0.0422921	0.0401689	0	0	0	0.0725392	0.0363373	0	0.0362992
ENSG00000230864	0	0	0.0439531	0.0422921	0	0.0737442	0	0.0845018	0	0.0363373	0	0.0725984
COL11A1	3.86353	4.02991	10.5927	5.45568	21.169	9.29176	0.797917	12.4781	26.2108	0.436048	2.511	0.871181
ENSG00000230759	0	0	0	0	0	0	0	0	0	0	0	0
RNPC3-DT	27.6242	25.3238	20.5261	14.8022	31.7736	23.4138	17.4402	24.7027	22.7531	18.532	12.6178	15.0642
RNPC3	31.8741	31.3437	29.7123	27.4899	29.6848	35.1391	23.3296	25.1815	29.4509	28.5975	23.572	22.5781
AMY2B	18.1586	19.4779	23.427	13.8718	19.2811	25.5155	9.65099	17.4355	17.627	14.7893	9.63597	4.93669
AMY2A	0	0	0	0	0	0	0	0	0	0	0	0
AMY1A	0	0	0	0	0	0	0	0	0	0	0	0
AMY1B	0	0	0	0	0	0	0	0	0	0	0	0
AMY1C	0	0	0	0	0	0	0	0	0	0	0	0
ENSG00000285981	0.0551933	0.049752	0	0.169168	0	0	0	0	0.0483595	0.181687	0.0313875	0.0725984
LINC01676	0	0	0	0	0.0401689	0	0	0	0	0	0	0
LINC01677	0	0.024876	0.0439531	0.169168	0	0.0368721	0.037996	0	0.0241797	0	0	0.0362992
ENSG00000237480	0	0.199008	0.0879062	0.0845842	0	0	0	0	0.0725392	0	0	0
LINC01661	0	0	0	0	0	0	0	0	0	0	0	0
PRMT6	0.607126	0.273636	0.747203	0.338337	0.562365	0.663697	1.02589	0.225338	0.556134	0.254361	0.439425	0.217795
NTNG1	6.01607	6.44288	6.76878	14.2524	14.501	2.02796	9.08105	8.25301	1.5475	4.68751	6.02641	10.4179
VAV3	207.665	207.54	219.985	187.142	130.549	247.707	368.144	139.653	281.863	300.437	342.501	427.205
VAV3-AS1	1.46262	1.56719	1.62626	1.73398	0.642703	1.5855	5.7754	0.985855	1.69258	3.19768	3.82928	11.2165
LINC02785	11.4802	11.8907	4.70298	7.9932	0.803378	13.4583	16.6803	4.61943	9.59935	6.43171	8.19214	11.2165
SLC25A24	95.374	107.365	128.475	107.168	81.9446	120.092	81.2735	96.5011	96.6222	90.9523	96.6736	76.192
NBPF4	0	0	0	0	0	0	0	0	0	0	0	0
ENSG00000238122	0	0	0	0	0	0	0.037996	0	0	0.0363373	0	0
ENSG00000290547	0.220773	0.024876	0	0.0422921	0.843547	0	0.911905	0.0845018	0	2.32559	0.2511	0.108898
ENSG00000290552	0	0	0	0	0	0	0	0	0	0	0.0627751	0
ENSG00000224698	0	0	0	0	0	0	0	0	0	0	0	0
NBPF6	0	0	0	0	0	0	0	0	0	0.0363373	0	0
FAM102B	46.7763	47.936	41.9752	43.011	44.8687	47.2331	43.6194	45.0676	38.2282	28.7065	48.2112	78.5878
HENMT1	1.87657	2.38809	1.97789	1.43793	1.24524	0.737442	0.607936	0.873185	1.47496	1.81687	1.31828	1.41567
ENSG00000285923	0.220773	0.199008	0.57139	0.676673	0.241014	0.368721	0.455952	0.253505	0.265977	0.363373	0.188325	0.47189
PRPF38B	5.18817	4.80107	5.40623	7.78174	5.50314	6.41574	5.7374	4.39409	8.36619	6.03199	6.49722	8.23992
FNDC7	0.41395	0.049752	0.0439531	1.09959	0.120507	0.0368721	0.531944	0.281673	0.0725392	0.254361	0.0941626	0.290394
ENSG00000232971	0	0	0	0	0	0	0	0	0	0	0	0
STXBP3	82.4864	86.1207	87.5106	73.0384	81.6232	87.7924	70.7866	77.1783	80.3009	80.1965	81.3251	72.308
AKNAD1	157.577	157.191	164.516	185.916	182.407	166.367	130.668	165.173	153.735	142.297	117.389	128.281
SPATA42	0	0.049752	0	0	0	0	0.0759921	0	0	0	0	0
GPSM2	24.0091	20.2242	18.5043	21.2306	29.725	23.5613	10.1829	28.5334	13.4923	15.6977	11.99	6.67906
CLCC1	69.1572	69.603	71.0721	80.3549	87.7691	76.9889	49.6988	72.6434	69.952	63.2996	51.8522	49.9477
WDR47	28.8385	29.5775	27.2949	49.9047	42.2175	34.5491	28.953	33.5754	33.5131	29.3242	27.7466	26.9703
TAF13	5.71251	8.58222	5.09856	8.28925	9.72088	6.74759	9.04305	8.70369	7.90677	7.41281	10.2009	16.3346
TMEM167B	1.21425	0.920411	1.09883	1.14189	1.04439	0.921802	1.97579	1.29569	1.20899	1.34448	1.2555	1.77866
CFAP276	0.16558	0.049752	0.0439531	0	0.120507	0.147488	0.0759921	0.197171	0.0967189	0	0.0941626	0.181496
ELAPOR1	2.62168	3.75627	2.19765	2.74899	4.33824	2.80228	1.97579	3.0984	1.20899	6.7224	30.4773	12.7047
SARS1	26.4376	23.259	19.4712	28.2088	25.0654	19.0629	30.5108	25.5477	28.5079	27.798	28.4057	36.1903
CELSR2	0.137983	0.149256	0.0879062	0.0845842	0.401689	0.110616	0.645932	0.338007	0.362696	0.872096	0.910238	0.435591
PSRC1	0	0.074628	0.263719	0.0845842	0.321351	0.18436	0.037996	0.0281673	0.120899	0	0.156938	0.181496
MYBPHL	0.303563	0.273636	0.131859	0.549797	0.602534	0.221232	0.949901	0.61968	0.507774	0.290699	0.596363	0.47189
SORT1	112.87	120.101	121.223	129.329	156.096	84.1421	79.3357	113.655	152.55	64.3897	70.0256	39.2394
PSMA5	40.5395	36.916	39.2501	54.303	46.2746	45.4264	43.7714	40.5327	38.9535	41.7152	41.7768	45.8822
SYPL2	3.33919	3.1095	4.65903	7.65487	7.19024	5.60456	4.40754	12.0274	6.93958	2.47094	1.97741	2.25055
ATXN7L2	1.46262	2.38809	0.615343	2.87586	2.12895	1.69612	1.51984	2.05621	2.10364	2.65262	1.19273	1.81496
CYB561D1	0.66232	0.522396	0.395578	0.676673	0.522196	0.258105	0.797917	0.591513	0.652853	0.690409	0.219713	0.544488
AMIGO1	0.0275967	0.074628	0.351625	0.126876	0.200845	0	0.113988	0.112669	0.169258	0.109012	0.0941626	0.217795
GPR61	0	0	0	0	0	0.0368721	0	0	0	0	0	0
ENSG00000254942	0.0275967	0.049752	0	0	0	0	0	0	0	0	0	0
GNAI3	65.8456	74.0807	67.3801	99.2172	75.7988	87.2393	73.1424	65.1791	69.8552	69.6586	102.104	131.548
ENSG00000225113	1.73859	1.46768	1.18673	3.00274	1.1649	2.21232	2.69772	1.66187	1.5475	1.38082	2.63655	2.46835
GNAT2	0.0551933	0.149256	0	0.0422921	0	0.221232	0.037996	0.0281673	0.0967189	0.109012	0.5022	0.217795
AMPD2	1.32464	1.11942	0.57139	1.69168	0.964054	1.62237	6.95327	3.2674	3.19172	4.14245	6.24612	13.5396
ENSG00000228703	0	0	0	0	0	0	0	0	0	0	0	0
GSTM4	0.220773	0.920411	1.49441	0.845842	0.763209	0.774314	0.835913	1.15486	0.797931	0.872096	0.408038	0.217795
GSTM2	7.61668	20.3237	10.9004	198.265	13.0147	10.4348	15.5404	10.0557	66.6877	23.8736	11.1112	2.17795
GSTM1	1.24185	4.3533	1.4065	19.3275	1.20507	1.80673	2.8877	1.32386	9.01904	6.10467	2.54239	0.362992
ENSG00000260246	0	0	0	0	0	0	0	0	0	0	0	0
GSTM5	6.6232	6.86577	3.20858	2.41065	8.75682	3.46598	3.45764	6.30947	2.44215	3.77908	2.60516	3.81142
ENSG00000241720	5.16057	5.0747	2.0658	1.81856	6.62787	2.58105	3.03968	4.90111	1.76512	2.50727	2.04019	3.08543
GSTM3	0.110387	0.646776	0.57139	2.6644	1.44608	0.294977	0.227976	0.61968	1.01555	0.617734	0.313875	0.435591
EPS8L3	0.137983	0	0	0	0	0	0.303968	0.0845018	0	0.218024	0.816076	0.145197
LINC01768	0.8279	0.348264	0.483484	0.761257	0.964054	0.368721	0.265972	1.12669	0.0725392	0.327036	0.910238	0.217795
ENSG00000235005	0	0	0	0	0	0	0	0	0	0	0	0
CSF1	14.6814	11.3932	12.5266	22.3725	13.7378	20.5746	56.2341	32.4205	18.2799	23.4012	36.0015	28.023
AHCYL1	43.5751	42.3389	46.1507	63.6073	62.061	51.7315	66.0751	51.1518	49.2299	55.9595	79.3477	67.1535
STRIP1	26.8239	26.1695	21.8886	27.2784	23.9005	22.1601	39.8958	32.7022	31.4578	33.285	26.2714	29.3661
ALX3	0	0.024876	0	0	0	0	0.0759921	0.0563345	0.0483595	0.0363373	0	0
LINC01397	0.469143	0.298512	0.483484	1.35335	0.441858	0.442465	0.493948	0.816851	0.362696	0.581397	0.345263	0.254094
SLC6A17	0.41395	0.323388	0.175812	0.930426	0.160676	0.147488	0.759921	0.140836	0.290157	1.01744	0.345263	0.508189
SLC6A17-AS1	0	0	0	0	0	0	0	0	0	0	0	0
ENSG00000235526	0	0	0	0	0	0	0	0	0	0	0	0
KCNC4-DT	0.0551933	0	0.0439531	0	0	0.0737442	0.0759921	0.0563345	0.0483595	0.0726746	0.0627751	0.0725984
KCNC4	17.1651	10.3235	8.13132	12.3493	10.7251	13.4952	21.3918	15.6047	16.1037	14.4986	11.9586	21.5617
RBM15-AS1	2.78726	1.94033	2.46137	3.25649	1.36574	3.09725	3.00169	3.1829	2.17618	3.77908	3.92344	3.99291
RBM15	18.0206	16.8162	20.7019	20.3425	18.4375	20.0584	23.2156	20.5058	22.2212	23.6919	24.8589	27.9141
LAMTOR5-AS1	58.2013	59.0058	61.9739	72.9961	64.0694	66.1854	68.8488	54.898	61.6341	68.5322	61.7079	65.7379
SLC16A4	6.51281	7.6618	6.85668	5.37109	2.16912	3.8347	5.28145	2.56322	6.19001	5.23257	3.7665	3.99291
LAMTOR5	2.20773	1.79107	2.72509	2.32606	0.964054	1.62237	3.30565	1.52103	2.99829	2.54361	2.73071	2.90394
PROK1	0	0.024876	0	0	0	0	0	0	0	0.0726746	0.0627751	0.326693
ENSG00000270380	0	0	0	0	0	0	0	0	0	0	0	0
ENSG00000282887	0	0	0	0	0	0	0	0	0	0	0	0
ENSG00000283999	0	0	0	0.0422921	0.0401689	0	0	0.0281673	0	0	0	0
CYMP-AS1	0	0	0	0	0	0	0	0	0	0	0	0
KCNA2	0.33116	0.199008	0.131859	0.126876	0.200845	0.0737442	0.417956	0.225338	0.241797	0.581397	0.2511	0.108898
KCNA3	2.70447	1.94033	2.94486	1.22647	1.40591	1.51176	1.32986	1.3802	1.6684	2.57995	2.98182	4.24701
CD53	25.5269	16.0201	17.5373	24.7832	12.8541	23.1188	40.8837	14.3371	19.4889	26.7806	100.974	145.306
ENSG00000232811	0	0	0	0.0422921	0.0803378	0	0	0	0.0483595	0	0.156938	0.108898
LRIF1	15.7577	13.1345	14.7243	14.2101	12.4925	19.3578	13.2606	10.6191	12.5009	14.3169	12.147	21.4528
DRAM2	40.3463	36.2443	43.2938	46.1829	32.0146	54.6075	38.148	37.1245	41.7584	32.8489	38.3869	35.8273
CEPT1	88.1161	83.2848	91.5982	99.4287	80.8199	102.799	73.1803	76.0235	79.9382	76.2357	83.2397	80.4391
DENND2D	6.34723	3.68165	3.12067	4.69442	1.84777	4.05593	9.27103	2.78856	4.93267	7.70351	10.1382	8.49402
CHI3L2	0.800303	0.422892	0.615343	0.761257	0.160676	0.258105	6.15536	0.394342	0.87047	0.327036	3.2643	6.71535
CHIAP2	0	0	0	0	0	0	0	0	0	0	0	0
CHIA	0	0.024876	0	0.0845842	0	0	0	0	0	0	0	0.181496
ENSG00000229283	0	0.074628	0	0.126876	0	0.0368721	0	0	0	0	0	0
PIFO	0.24837	0.074628	0.175812	0.126876	0.241014	0.18436	0.0759921	0.253505	0.0967189	0.145349	0.0941626	0.0725984
PGBP	0	0	0	0.126876	0	0	0.0759921	0	0.0241797	0	0.0941626	0
OVGP1	1.46262	1.64182	1.67022	1.56481	2.24946	1.10616	1.70982	2.02804	1.6684	4.39682	1.60076	1.12528
ENSG00000243960	4.52585	4.50255	4.3074	5.45568	4.7801	5.0146	5.85139	5.46445	5.29536	7.5945	4.61397	5.91677
WDR77	8.63775	6.8409	10.1971	11.7149	10.6849	10.3979	10.5629	9.77404	10.2764	13.5538	11.174	11.1076
ATP5PB	13.2188	17.5624	18.3724	13.7449	18.4375	17.0718	13.7926	15.9427	19.1987	17.0422	11.5192	14.4108
C1orf162	2.62168	1.64182	1.27464	3.89087	0.964054	3.06038	3.19167	1.43653	1.93438	2.87065	4.39425	4.61
TMIGD3	9.41046	3.63189	6.54901	18.101	4.45875	9.7711	8.09315	5.77429	4.56997	8.21223	6.84248	4.6463
ADORA3	0.74511	0.0995039	0.615343	2.57982	0.36152	1.03242	0.56994	0.225338	0.411055	1.05378	0.784688	0.47189
RAP1A	270.337	275.9	293.343	281.454	306.85	269.24	243.403	282.94	225.621	262.791	278.407	318.271
LINC01160	1.84898	1.2438	1.67022	1.52251	0.763209	1.65924	0.303968	2.25338	0.773751	1.19913	0.313875	0.508189
INKA2	14.2675	10.5972	9.75759	14.9291	10.3636	15.7075	10.4869	13.7738	16.3697	7.12211	9.44765	11.9787
INKA2-AS1	0.883093	0.298512	0.175812	0.507505	0.120507	0.516209	0.341964	0.478844	0.435235	0.327036	0.0941626	0.181496
ENSG00000284830	0.800303	0.6219	0.703249	0.465213	1.00422	0.626825	0.265972	0.760516	0.677033	0.799421	0.408038	0.544488
DDX20	1.6834	2.01495	1.97789	2.53752	1.72726	2.83915	1.74782	1.49287	3.11919	3.016	1.47521	2.50465
KCND3	290.814	180.625	205.173	258.616	117.012	219.721	253.282	176.44	403.487	439.972	155.902	299.759
KCND3-IT1	2.4561	1.81595	1.31859	1.98773	0.642703	1.36427	3.49563	2.39422	4.93267	4.61484	1.60076	3.23063
KCND3-AS1	0	0	0	0	0	0	0	0	0	0	0	0
LINC01750	2.59409	1.54231	2.68114	3.12961	0.923885	2.91289	3.15367	3.0139	5.27118	5.81397	2.29129	3.70252
LINC02884	89.1372	74.7523	92.8289	64.6223	129.143	124.701	38.376	95.2617	61.8759	81.3593	35.0285	21.1624
CTTNBP2NL	112.098	92.1904	101.18	103.912	85.3991	96.7523	105.477	83.6005	101.821	86.1558	94.9159	102.219
WNT2B	22.5741	18.5077	15.9989	20.7654	15.9471	20.5746	30.7388	21.1255	24.5424	22.3111	22.8501	30.9269
ST7L	106.495	104.405	111.685	114.865	110.625	120.977	109.581	125.316	114.612	120.458	90.0822	100.004
CAPZA1	107.213	94.7278	103.553	121.082	107.894	108.441	120.523	103.627	106.826	114.063	164.628	197.177
MOV10	15.8405	16.5177	13.9771	15.0137	16.1479	15.1913	18.922	15.323	17.4094	17.9506	13.9674	12.9951
ENSG00000225075	0	0	0	0.0845842	0	0	0.037996	0.0845018	0	0	0.0941626	0.0725984
RHOC	2.53889	1.79107	2.1537	2.91815	2.36997	2.17545	5.35744	2.81673	3.60278	3.48838	3.2643	3.23063
ENSG00000271810	6.40242	3.45776	5.31832	7.40111	4.1374	5.53081	16.1483	10.4501	11.7272	10.5015	10.1068	11.4706
PPM1J	0.08279	0.074628	0.0879062	0.296045	0.120507	0.110616	0.113988	0.0845018	0.217618	0.109012	0.12555	0.0362992
TAFA3	0	0	0	0	0	0	0	0	0	0	0	0.181496
LINC01356	3.33919	2.13933	2.50533	5.07505	0.803378	3.90844	1.67183	4.22509	3.09501	2.1439	1.0044	0.181496
LINC01357	22.5741	13.3584	19.9987	55.2335	5.58348	33.2586	14.8564	30.2517	24.1556	17.1149	7.15636	2.21425
SLC16A1	138.618	160.997	127.2	236.117	65.9574	180.673	103.197	203.734	127.935	126.817	56.4034	35.2102
SLC16A1-AS1	155.893	143.36	141.881	165.573	113.758	159.324	129.566	165.032	160.191	153.707	81.5448	62.4346
ENSG00000287807	0	0.0995039	0	0.0845842	0	0	0.113988	0	0	0.0363373	0.0627751	0
LRIG2-DT	4.82941	6.64189	4.9667	4.01775	5.50314	4.83024	2.08978	5.94329	4.08637	3.81542	1.09856	1.85126
LRIG2	61.5129	61.9412	61.9299	75.153	70.5366	63.0881	53.7644	66.2776	55.1782	59.9929	56.7486	49.258
MAGI3	207.002	208.237	234.314	195.77	169.031	230.819	153.124	195.988	187.852	192.915	146.423	135.868
PHTF1	43.7131	45.9211	45.931	59.5895	48.6446	52.1371	40.8837	45.8563	45.7964	46.5481	61.6137	63.2332
RSBN1	36.7311	38.1598	43.4257	44.745	45.9131	44.7258	39.0599	34.8711	43.6928	47.1295	50.1259	50.8189
ENSG00000231128	0.303563	0.6219	0.57139	0.380629	0.401689	0.442465	0.493948	0.450676	0.386876	0.254361	0.408038	0.435591
PTPN22	12.5289	10.7464	9.66968	11.7995	2.89216	7.37442	15.5404	6.14047	9.26084	10.3561	20.653	17.8955
AP4B1-AS1	0.220773	0.12438	0.175812	0.634381	0.200845	0	0.113988	0.0281673	0.241797	0	0.188325	0
BCL2L15	0.08279	0.0995039	0.0879062	0.126876	0.0803378	0.110616	0.227976	0.0281673	0.120899	0.0726746	0.439425	0.0725984
AP4B1	9.24488	9.60213	8.26318	7.61257	9.76105	9.36551	6.7253	9.06986	9.33338	7.5945	7.50162	7.18724
DCLRE1B	0.66232	0.895536	0.659296	0.634381	0.602534	1.32739	0.265972	0.647847	1.13645	0.654072	0.533588	0.47189
HIPK1-AS1	0.386353	0.174132	0	0.0422921	0	0.18436	0	0	0.217618	0.145349	0.0941626	0.0362992
HIPK1	46.6659	45.2494	44.4805	46.3521	45.4712	49.298	59.9197	45.3211	52.5184	52.1441	81.8273	62.7976
OLFML3	0.24837	0.74628	0.923015	0.761257	0.602534	0.848058	0.227976	1.09852	0.677033	0.363373	0.188325	0.435591
SYT6	0.441546	0.422892	0.395578	0.422921	0.401689	0.221232	1.32986	0.197171	0.967189	0.54506	0.564975	0.217795
ENSG00000232895	0.08279	0.149256	0.131859	0.676673	0.0803378	0.258105	0.151984	0.253505	0.0483595	0.0363373	0.156938	0.0362992
TRIM33	149.657	144.629	151.858	139.775	157.583	142.511	159.393	134.02	144.28	156.578	167.233	189.881
BCAS2	5.65731	7.21404	7.73574	8.543	7.27057	7.2638	5.01548	4.87294	9.09158	5.85031	5.17894	8.27622
DENND2C	27.7622	25.1994	27.163	27.6167	22.3741	28.6865	20.2899	24.3365	28.0243	20.7849	17.3887	8.92961
AMPD1	0.0551933	0.024876	0	0.465213	0.160676	0	0.113988	0.0845018	0.0725392	0	0.188325	0.145197
NRAS	6.23684	5.44784	8.43899	8.88134	6.86889	6.08389	8.43512	6.53481	9.55099	7.66717	7.84688	8.78441
CSDE1	85.5772	89.1307	100.169	91.0548	95.7627	105.897	88.3408	82.84	101.579	91.025	88.5128	97.2093
SIKE1	2.62168	3.48264	3.51625	3.55253	3.81605	3.28161	2.8497	2.70406	4.42489	4.25147	4.23732	4.06551
SYCP1	0	0.024876	0.0439531	0.0845842	0	0.0368721	0	0.0563345	0	0	0	0
TSHB	0	0	0	0	0	0	0	0	0	0	0	0
TSPAN2	158.543	90.8471	83.9065	82.7233	83.6317	138.307	43.3155	91.093	102.111	42.878	32.4233	18.5126
LINC01765	0.358756	0.671652	0.307672	0.0845842	0.682872	0.442465	0.227976	0.366175	0.265977	0.327036	0.188325	0.0725984
ENSG00000285698	0.137983	0.049752	0.131859	0.380629	0.160676	0.405593	0.18998	0.450676	0.386876	0	0.0627751	0.0362992
NGF-AS1	9.16209	12.6619	17.0538	12.2224	12.2114	27.9859	5.35744	23.5197	9.64771	6.50438	3.5154	6.67906
NGF	25.8029	20.5227	17.757	25.629	37.2768	36.8352	23.1016	33.7726	31.5062	8.46659	15.4113	8.71181
ENSG00000287103	0	0	0	0	0	0	0	0	0	0	0	0
VANGL1	19.4832	18.2092	19.9108	29.2661	26.2705	28.7602	22.6076	29.8855	19.2471	20.2035	18.6756	15.2457
CASQ2	6.37483	5.84586	5.80181	4.10233	18.8794	13.3846	2.12778	40.8425	7.49572	1.12646	1.94603	0.90748
LINC01649	0	0	0	0.0422921	0	0	0	0	0	0	0	0
SLC22A15	40.2083	18.7067	18.768	20.9346	15.5855	21.3858	36.8561	12.4781	21.1331	29.2152	62.8064	91.1836
ENSG00000237993	0	0	0	0	0	0	0	0	0	0	0	0
MAB21L3	0.469143	0.298512	0.175812	0	0	0.0368721	0.911905	0.0563345	0	0.181687	0.627751	0.798583
LINC01779	0	0	0	0	0	0	0	0	0	0	0	0
ENSG00000287217	0	0	0	0	0	0	0	0	0.0241797	0	0	0
ATP1A1	19.2349	23.2342	20.8777	29.5199	31.5728	24.5568	59.7678	28.7588	29.9829	57.631	86.8493	71.6183
ATP1A1-AS1	7.23032	7.0399	7.69179	5.03276	5.18179	7.22693	4.71151	6.30947	6.89122	7.70351	3.57818	3.33953
LINC01762	3.17361	2.36322	2.54928	3.67941	4.05706	4.20342	4.21756	5.35178	3.84458	4.21513	9.03961	13.8663
ENSG00000230381	0	0	0.131859	0.253752	0.0401689	0	0	0.169004	0.0725392	0.0363373	0.0313875	0.47189
ENSG00000224950	1.15906	1.19405	0.879062	1.39564	1.12473	1.95422	3.76161	1.43653	1.83766	1.8532	3.42124	6.53386
ENSG00000286276	0	0	0	0	0	0	0	0	0	0	0	0
CD58	46.0036	41.916	50.0186	52.1884	38.5622	47.1594	72.1165	51.856	48.8431	50.3635	117.797	187.558
IGSF3	7.4235	7.0399	7.20831	3.12961	4.37841	4.27716	12.4247	4.4786	7.54408	23.1469	8.16076	4.90039
LINC02868	0	0	0	0	0	0.0368721	0	0	0.0241797	0	0	0
CD2	3.72555	2.26371	1.88998	1.35335	0.923885	1.36427	3.41964	1.18303	3.74786	4.65118	1.88325	1.48827
PTGFRN	28.7557	28.0601	34.7229	32.1843	38.2006	37.4989	29.3329	42.2227	33.6582	26.926	21.8143	19.7468
CD101	2.12494	2.26371	3.16462	3.04503	3.93655	3.65034	3.03968	5.63345	3.48188	2.25291	2.95043	2.68614
CD101-AS1	1.82138	1.84082	1.27464	1.43793	1.52642	2.2492	1.32986	1.7182	1.06391	1.63518	1.19273	1.30677
TTF2	15.9509	14.9505	15.0759	19.4966	11.8097	19.8741	16.9082	14.1681	13.0812	20.7849	14.6266	16.7702
TRIM45	0.8279	0.970163	1.27464	1.31105	1.1649	0.995546	0.56994	1.32386	0.604493	0.690409	0.156938	0.47189
VTCN1	4.0843	1.29355	2.32951	0.338337	0	0.110616	3.87559	0.422509	0.338516	5.34159	3.57818	0.834882
LINC01525	0.24837	0	0.0439531	0	0	0	0.18998	0	0	0.290699	0.188325	0
MAN1A2	151.616	172.44	187.504	138.422	163.568	169.612	159.203	143.85	140.702	159.121	138.482	160.007
TENT5C-DT	0	0	0	0	0	0	0	0	0	0	0.0627751	0.0725984
TENT5C	5.10538	4.05479	2.9009	4.56754	4.45875	3.09725	3.95159	6.92915	1.98274	4.17879	8.94545	5.08189
GDAP2	61.7061	66.0955	68.391	60.816	65.3548	71.6793	56.7281	58.3344	58.4666	53.1615	55.1479	62.725
WDR3	6.6232	7.96032	8.70271	8.33154	9.5602	9.54987	12.0447	8.30935	8.63216	11.6279	11.7075	14.4834
SPAG17	6.01607	6.66676	2.28556	2.45294	5.58348	1.80673	2.08978	1.32386	5.17446	4.65118	21.5946	2.50465
ENSG00000287980	0	0	0	0.0422921	0	0	0	0	0	0	0	0
TBX15	0.57953	0.6219	1.58231	0.761257	1.76743	1.14303	1.21587	2.73223	1.86184	0.472385	0.878851	0.617087
ENSG00000226172	0	0	0	0	0	0	0	0	0	0.0726746	0	0
ENSG00000239216	0	0	0	0	0	0	0	0	0	0.0726746	0	0
WARS2	51.9093	60.7969	56.1281	39.3316	53.8264	56.193	46.8111	45.6592	48.3595	52.2167	48.839	49.8751
WARS2-IT1	3.2564	4.02991	3.77997	2.1569	2.93233	5.53081	0.37996	3.0139	1.28153	0.94477	0.408038	0.181496
WARS2-AS1	111.325	96.3198	97.2242	86.5719	98.213	117.253	95.0661	114.387	127.862	153.925	81.0426	79.7494
ENSG00000227712	0.358756	0.199008	0.263719	0.253752	0.200845	0.294977	0.151984	0.169004	0.120899	0.581397	0.219713	0.254094
LINC01780	0.303563	0.223884	0.219765	0.0422921	0.281182	0.221232	0.18998	0.112669	0.531954	0.617734	0.12555	0.108898
HAO2	0.0551933	0.149256	0.0439531	0.422921	0.0401689	0.110616	0.303968	0.0281673	0.0725392	0.218024	0.439425	0.399291
HAO2-IT1	0	0.074628	0	0	0	0	0	0	0	0	0	0
HSD3B2	0	0	0	0.0422921	0	0	0	0	0.0483595	0	0	0.0362992
HSD3B1	0.49674	0	0	0	0	0	0	0	0	0.109012	0.0313875	0
ZNF697	4.9674	6.54238	6.63692	7.40111	6.70821	10.1029	13.1086	5.71796	9.26084	8.43026	14.4697	33.2864
PHGDH	0.441546	0.721404	0.659296	3.59483	1.32557	0.700569	0.949901	2.42239	0.556134	0.799421	1.22411	1.12528
HMGCS2	0	0	0	0	0	0	0	0	0	0	0.0313875	0
REG4	0	0	0	0	0	0	0	0	0	0	0	0
NOTCH2	158.957	136.32	152.341	191.076	166.259	143.727	147.235	162.582	165.776	112.428	207.723	225.019
SEC22B	35.2961	33.2841	29.5804	26.8132	33.3804	30.4195	38.148	26.5899	40.6945	39.8984	44.1936	50.1292
ENSG00000290569	7.17513	9.97527	13.5376	5.83631	9.35936	14.0483	9.46101	11.0979	20.1659	8.39392	9.98123	7.84063
NBPF8	51.5781	41.9907	46.1507	49.1011	55.5938	50.8097	51.7886	50.2504	45.6997	52.3984	39.7052	42.0708
ENSG00000290999	10.8731	10.9952	13.1859	7.78174	10.1226	9.62361	9.23303	8.05584	9.04322	8.1759	9.51042	6.49756
NOTCH2NLR	12.5013	25.8461	28.086	13.2797	37.1964	11.4672	24.4694	26.2801	32.3041	23.6556	22.8815	37.8964
NBPF26	29.7216	65.1502	75.9949	42.9265	87.6888	31.4888	66.949	69.9675	78.1247	59.5932	57.7844	85.0854
LINC00623	12.0321	11.642	12.9662	9.81176	9.23885	11.2829	18.656	10.3374	15.4025	19.7312	21.061	18.0044
ENSG00000290903	0.441546	0.12438	0	0.549797	0.281182	0.516209	0.18998	0.0845018	0.435235	0.218024	0.313875	0.0725984
PDE4DIPP4	0.08279	0.24876	0.131859	0.803549	0.281182	0.0368721	0.113988	0.169004	0.459415	0.763084	0.37665	0.653386
FCGR1BP	2.01456	1.21892	1.71417	1.81856	0.964054	1.88048	2.27976	1.49287	1.16063	1.88954	4.92784	4.4648
ENSG00000234998	8.2514	11.9653	7.51598	11.292	7.55176	8.66494	6.91528	13.5485	9.33338	8.06688	6.77971	14.0841
ENSG00000233029	0	0.024876	0	0.296045	0	0	0.18998	0.0281673	0.0483595	0	0	0.47189
H2BP1	7.67187	10.9454	6.72482	9.64259	6.70821	8.25935	6.38333	12.3091	8.19693	7.23113	5.30449	10.4905
ENSG00000227193	0.275967	0.398016	0.175812	0.549797	0.36152	0.0737442	0.18998	0.281673	0.217618	0.254361	0.188325	0.0362992
FAM72B	0.524336	0.24876	0.439531	0.592089	0.241014	0.442465	0.493948	0.30984	0.362696	0.218024	0.37665	0.326693
SRGAP2C	98.9892	95.8472	81.7088	110.002	66.0377	91.1478	100.196	90.3888	105.762	77.7982	95.5436	77.281
SRGAP2-AS1	0.441546	0.24876	0.439531	0.422921	0.401689	0.774314	0.227976	0.366175	0.411055	0.109012	0	0
LINC02798	8.80333	10.025	14.2408	19.2006	5.46297	19.4685	6.57331	10.9852	13.6132	4.03344	6.30889	7.33244
ENSG00000228826	0.110387	0.273636	0.219765	0.465213	0.160676	0.221232	0.037996	0.112669	0.314337	0.0726746	0.219713	0
EMBP1	2.18014	2.06471	2.24161	7.10507	1.04439	6.01015	3.22966	3.46457	2.05528	2.18024	4.2687	1.56087
LINC01691	0.0275967	0	0	0	0	0	0	0	0	0	0	0
LINC02799	0	0	0	0	0	0	0	0	0	0	0	0
ENSG00000232721	0	0	0	0	0	0	0	0	0	0	0	0
LINC02591	0	0	0	0	0	0	0	0	0	0	0	0.0725984
ENSG00000290735	4.00151	3.93041	3.91183	2.49523	3.09301	2.80228	5.39544	5.71796	3.31262	4.76019	5.68114	2.25055
H3-7	3.50477	3.40801	3.5602	2.41065	2.9725	2.10171	3.64762	4.6476	2.44215	3.67007	4.48842	1.59717
ENSG00000230186	0	0	0.0879062	0.0845842	0.120507	0	0	0	0.0725392	0.109012	0	0
FAM72C	0.0275967	0.024876	0	0	0	0	0.18998	0.112669	0.0241797	0.0726746	0.0627751	0
ENSG00000289318	0.137983	0	0	0	0	0	0.0759921	0	0	0.109012	0	0
LINC02802	0.16558	0.024876	0.131859	0.0422921	0.0803378	0.147488	0.113988	0.140836	0	0.0363373	0	0
KMT2CP1	0	0	0	0	0	0	0	0	0	0	0	0
ENSG00000237343	0	0	0	0	0	0	0	0	0	0	0	0
NBPF15	77.4086	63.1353	69.314	71.093	73.9912	85.1376	76.182	63.8834	56.8707	75.0729	72.0658	67.3713
LINC01632	0	0	0	0	0	0	0	0	0	0	0	0
ENSG00000224363	2.12494	1.39306	1.18673	1.52251	1.56659	2.10171	1.59583	2.22521	1.32989	1.23547	1.19273	1.16157
LSP1P5.1	1.93177	1.19405	1.09883	0.803549	1.40591	1.69612	1.29186	1.85904	1.11227	1.09012	1.09856	0.508189
SRGAP2B	101.97	97.5139	93.5322	109.706	64.1498	112.239	111.29	92.783	98.7258	97.7837	99.6554	82.1451
FAM72D	0.110387	0.12438	0.0879062	0.253752	0	0.0368721	0.0759921	0.0845018	0.0967189	0.145349	0.0627751	0.181496
LINC01145	53.5375	44.1051	49.0517	30.7463	33.5009	40.0431	56.4621	32.1389	45.1436	62.3185	67.4832	46.5719
ENSG00000236140	0	0	0	0	0	0	0	0	0	0	0	0
NBPF20	29.8044	30.498	27.5586	31.9305	28.6404	28.1703	36.5142	30.4488	28.7739	34.7385	39.0147	45.7007
ENSG00000287374	0	0	0	0	0	0	0	0	0	0	0	0
NBPF25P	1.51782	1.39306	1.53836	3.25649	1.36574	1.80673	1.8998	2.02804	1.4266	1.5625	3.45263	3.19433
GPR89A	33.5023	35.7717	34.9427	38.1897	33.6616	39.6375	29.3329	34.5894	33.8033	38.6992	34.2124	32.3789
PDZK1	4.33267	3.58214	3.34043	4.39838	1.72726	1.76986	3.38165	3.97159	3.04665	3.77908	2.04019	1.59717
CD160	0.772706	0.323388	0.703249	0.126876	0.200845	0.442465	0.227976	0.169004	0.0967189	0.145349	0.12555	0.145197
RNF115	151.036	186.122	138.672	175.005	193.253	148.631	105.325	132.217	146.94	103.271	89.6428	77.9707
POLR3C	6.48521	8.1842	5.49414	8.37383	6.70821	7.9275	7.18125	6.16863	6.23837	7.15845	6.43444	7.15094
NUDT17	0.110387	0.024876	0.0879062	0	0.0401689	0.0368721	0.227976	0.0281673	0.0967189	0.109012	0.12555	0.217795
PIAS3	3.67035	4.10454	2.98881	4.56754	3.57503	3.46598	4.33155	4.84477	5.27118	5.08722	4.11177	5.44488
ANKRD35	0.193177	0.547272	0.131859	0.0845842	0.321351	0.405593	0.113988	0.112669	0.580314	0.218024	1.44383	0.108898
ITGA10	0.938286	1.3433	0.879062	2.57982	3.33402	0.626825	2.35575	1.57737	1.81348	1.92588	2.32268	2.75874
ENSG00000244619	0	0	0	0	0	0	0	0	0	0	0	0
PEX11B	5.65731	6.64189	5.27437	8.03549	6.34669	8.51745	4.86349	6.39397	6.28673	6.03199	3.42124	3.62992
ENSG00000289565	29.8872	36.9408	38.9424	39.4585	34.9068	32.7055	30.1688	26.2519	28.2177	32.9216	27.9663	27.4422
RBM8A	0.220773	0.49752	0.57139	0.338337	0.321351	0.368721	0.303968	0.225338	0.459415	0.0726746	0.408038	0.399291
LIX1L-AS1	0.386353	0.820908	0.527437	0.761257	1.08456	0.589953	0.873909	0.760516	0.87047	1.19913	1.0044	0.980079
ENSG00000280778	3.72555	4.55231	3.82392	6.21694	5.46297	4.97773	5.16746	4.22509	7.47154	5.81397	4.11177	4.5737
LIX1L	15.8405	21.269	22.9875	21.3575	24.3825	16.4081	10.7529	16.6187	18.8844	11.9913	11.5192	13.104
ANKRD34A	0.08279	0.024876	0.131859	0.0422921	0	0	0.151984	0.0845018	0.241797	0.109012	0.12555	0.0725984
ENSG00000278431	0.441546	0.472644	0.351625	1.01501	0.723041	0.663697	0.455952	0.61968	1.06391	0.508722	0.37665	0.617087
POLR3GL	2.34572	2.76123	2.50533	4.01775	3.17334	3.20787	2.73571	2.14071	4.76341	3.27036	2.22851	2.21425
TXNIP	8.52737	8.68172	5.93367	12.3916	3.77588	5.49394	21.9237	4.14059	8.02767	24.3823	13.2455	16.2257
HJV	0.0551933	0	0	0.0422921	0.0401689	0.0368721	0.227976	0.0845018	0.0241797	0.181687	0.2511	0.508189
LINC01719	0.33116	0.074628	0.131859	0.338337	0	0.221232	0.341964	0.225338	0.314337	0.218024	0.0941626	0.326693
NBPF10	81.5481	48.1599	42.4147	50.7082	44.0251	50.5516	52.5865	52.532	39.8724	47.7472	72.1599	74.8853
NOTCH2NLA	27.3759	19.652	10.0213	16.4516	13.2557	17.1455	23.6335	17.0412	12.5493	22.2021	28.594	32.6693
ENSG00000290578	3.03563	1.94033	1.36255	1.94544	2.08878	3.24474	2.50774	1.15486	2.17618	3.08867	2.73071	2.90394
ENSG00000287978	0.0275967	0.0995039	0.0439531	0	0.0803378	0.0737442	0.18998	0	0	0.0726746	0.12555	0.326693
ENSG00000291242	36.5104	73.3842	82.5439	34.2989	84.4351	78.8325	20.6698	61.0103	88.8605	37.9725	24.5137	16.988
ENSG00000290557	3.78074	8.7066	6.81273	3.51024	11.0063	8.70181	2.24177	5.91513	8.97068	3.16135	1.82048	1.99646
ENSG00000291243	1.21425	4.50255	2.76904	3.42566	6.18601	5.97328	0.949901	3.49274	3.89294	1.96222	0.973013	0.798583
NBPF12	58.3945	61.7173	73.2698	56.6714	62.3422	64.8949	46.0512	57.3767	57.1851	51.1266	48.4937	40.7277
ENSG00000234225	0	0	0	0	0	0	0	0	0	0	0	0
PRKAB2	31.9845	30.1746	30.1518	30.4503	29.5242	30.1245	23.2536	32.8149	36.7048	26.1265	14.658	12.4143
ENSG00000237188	90.2135	113.708	114.586	92.7465	114.682	106.339	101.487	106.247	121.261	110.32	98.7138	93.5794
FMO5	6.70599	7.06478	7.64784	7.78174	5.945	6.78446	5.05347	5.23911	5.97239	6.06833	3.17014	2.03276
CHD1L	46.39	56.8665	52.1284	46.7327	69.9743	53.6857	70.4826	58.2218	73.9416	65.4072	71.5008	65.2297
LINC00624	2.15254	1.04479	0.439531	1.14189	0.321351	0.848058	0.265972	0.61968	0.386876	0.39971	0.847463	0.399291
BCL9	36.6484	44.4285	52.8316	40.2621	52.7016	48.3393	27.3191	43.6311	34.1901	37.0277	21.218	20.7994
ACP6	11.3422	10.6967	11.5597	8.71217	10.2029	9.69736	12.8047	8.02767	10.4215	14.753	23.6348	14.7375
ENSG00000227139	0	0	0	0	0	0	0	0	0	0	0	0
GJA5	29.8872	24.677	16.878	64.8338	29.2028	75.219	8.43512	134.414	19.5856	13.4448	8.78851	9.1111
ENSG00000274415	0	0	0	0	0	0	0	0	0	0.0363373	0	0
ENSG00000234190	0.0551933	0.12438	0	0.0422921	0.160676	0.0368721	0	0.225338	0.0483595	0.0726746	0.219713	0
GJA8	0	0	0	0	0	0	0	0.0281673	0	0	0	0
GPR89B	37.0347	37.6622	40.8764	37.3862	39.2049	41.0386	28.307	36.3921	33.0053	36.846	34.5577	36.4807
ENSG00000290705	0.110387	0.024876	0	0.126876	0	0	0.037996	0	0	0	0.0313875	0
LINC02804	0.469143	0.174132	0.527437	0.592089	0.602534	0.479337	0.683928	0.591513	0.604493	0.363373	0.564975	0.435591
NBPF11	57.5666	54.5779	48.0847	48.4244	50.5727	53.0958	38.9459	52.1376	49.4476	43.0597	30.6342	36.1177
LINC02805	0	0	0	0	0	0	0	0	0	0	0	0.145197
ENSG00000227733	4.9122	2.01495	2.19765	5.28651	9.52003	4.68275	1.8998	13.6048	2.49051	4.36048	2.0088	2.90394
LINC01731	0.08279	0.024876	0	0	0.281182	0.18436	0.037996	0	0.0241797	0.0726746	0.0313875	0.0725984
LINC01138	74.6489	60.7223	79.1156	59.1243	66.7206	58.2579	101.867	62.8975	75.344	79.0337	82.6747	69.1863
LINC02806	0	0	0	0	0	0	0	0	0	0	0	0
ENSG00000224481	0.469143	0.522396	0.439531	0.549797	0.160676	0.553081	0.455952	0.30984	0.290157	0.472385	0.439425	0.399291
ENSG00000291232	1.15906	1.51744	1.75812	0.930426	1.20507	1.54863	1.82381	1.18303	1.64422	2.57995	2.511	2.46835
NBPF14	46.3624	61.1701	83.2911	62.5923	62.9447	70.6469	61.5156	67.4888	71.161	53.4885	72.8818	114.27
NOTCH2NLB	7.36831	12.4877	24.35	15.6904	16.8308	18.2886	12.9946	18.0552	18.4733	12.5364	20.4647	34.3028
PDE4DIP	54.4482	46.543	55.3809	39.7123	51.3359	34.291	34.9563	36.6175	61.6825	26.0539	48.4937	41.2722
ENSG00000254913	0	0	0	0	0	0	0	0	0	0	0	0
ENSG00000255148	0	0	0	0	0	0	0	0	0	0	0	0
ENSG00000254539	0.0551933	0.024876	0	0.0422921	0.0803378	0.0737442	0	0.0845018	0.0483595	0	0	0.181496
NBPF9	23.5675	36.0702	31.9099	32.1843	30.4079	27.5066	26.6352	38.3638	31.9414	34.5931	33.8671	44.5391
ENSG00000274265	46.3348	57.7372	55.6886	31.6345	59.8919	53.1695	39.9338	59.5456	62.5771	43.4231	48.4937	36.6622
ENSG00000291233	4.9398	7.76131	8.43899	2.49523	11.8498	4.35091	3.95159	3.23924	13.0087	3.016	4.89645	6.60646
NOTCH2NLC	38.4421	39.926	40.2171	35.7368	37.5178	15.4863	50.0028	37.04	49.7135	20.6033	49.8434	62.2169
ENSG00000286185	101.5	98.6582	110.982	87.8829	90.2997	89.1198	108.897	94.0224	128.37	90.7706	116.981	137.647
NBPF19	15.7025	14.0549	15.2957	14.6331	12.8942	11.4672	15.5784	13.6048	16.1037	11.737	18.2989	19.5653
LINC00869	19.6764	20.5476	24.9214	15.9018	24.4227	15.0807	19.416	17.9144	20.8913	30.9231	25.4239	18.0044
ENSG00000275557	1.71099	1.46768	1.62626	1.52251	1.24524	1.69612	3.07768	1.35203	1.62004	2.68896	2.13435	2.06906
ENSG00000290790	1.6282	1.26868	0.527437	2.28377	0.602534	0.88493	4.71151	0.957687	1.76512	3.19768	2.63655	2.03276
FCGR1A	1.60061	1.26868	1.4065	3.46795	2.00845	1.25365	2.65972	1.77454	2.90157	2.57995	4.45703	3.48472
H2BC18	6.07126	6.64189	5.09856	8.41612	2.49047	4.7565	6.95327	4.90111	3.77204	9.33869	25.5808	28.8942
ENSG00000233030	0.441546	0.223884	0.307672	0.465213	0.0803378	0.110616	0.341964	0.169004	0.217618	0.581397	1.28689	2.10535
H4C14	0	0.12438	0.0879062	0.169168	0.0401689	0.0368721	0.227976	0.0281673	0.0967189	0.181687	0.408038	0.217795
H4C15	0.0551933	0.074628	0.0439531	0.0845842	0	0.147488	0.037996	0	0.0967189	0.0726746	0.0627751	0.580787
BOLA1	1.35224	1.59206	1.93394	2.07231	1.28541	1.17991	2.58373	1.35203	1.13645	2.65262	2.57378	2.64984
SV2A	0.16558	0.24876	0.131859	0.253752	0.0401689	0.110616	0.531944	0.197171	0.749572	0.581397	0.188325	0.544488
SF3B4	5.18817	6.26875	5.53809	7.86633	7.31074	6.37887	3.7996	5.09828	4.49743	5.88665	5.96363	7.04205
MTMR11	2.53889	1.91545	2.54928	2.41065	2.20929	1.91735	1.32986	2.59139	1.93438	2.07123	1.31828	0.90748
OTUD7B	96.8918	98.5089	111.069	119.983	108.456	90.3366	79.7157	67.5451	85.3545	68.7502	60.829	59.3492
ENSG00000285184	6.87157	7.26379	8.92248	6.13235	8.43547	8.44371	4.36954	11.9429	8.36619	5.88665	4.7709	2.79504
VPS45	106.275	108.136	116.3	100.824	104.961	113.529	70.0647	99.9657	96.9849	85.9014	64.7839	63.1969
PLEKHO1	27.9278	38.906	24.6137	24.1065	20.9682	25.1836	20.0619	20.3086	28.6046	16.5335	13.12	21.3802
LINC02988	0.49674	0.37314	0.307672	1.81856	0.36152	0.663697	0.645932	0.535178	0.628673	0.0726746	0.313875	1.05268
ANP32E	3.83593	4.12941	4.79089	5.3288	3.93655	4.20342	4.8255	3.68991	5.39208	4.46949	5.39865	3.37583
ENSG00000276110	0	0	0	0	0	0	0	0	0	0	0	0
CA14	0	0	0	0.0845842	0	0	0	0	0	0.0363373	0	0
APH1A	0.24837	0.174132	0.131859	0.592089	0.120507	0.221232	0.455952	0.394342	0.556134	0.54506	0.313875	0.399291
C1orf54	3.36679	4.07966	2.59323	2.6644	2.36997	4.60901	2.81171	2.84489	2.53887	1.34448	1.34966	1.92386
CIART	0.110387	0.273636	0.263719	0.507505	0.241014	0.294977	0.037996	0.0563345	0.290157	0.254361	0.2511	0.362992
MRPS21	9.57604	9.50263	6.63692	13.9987	11.2071	10.8773	13.2606	9.94305	12.1624	12.6454	10.4207	12.378
PRPF3	25.0578	22.5874	17.6691	30.4926	22.2536	23.2294	32.0307	23.914	25.026	25.7632	25.5808	31.8707
RPRD2	94.6013	105.723	93.7959	107.633	97.5301	108.22	99.8536	86.4735	90.0211	111.156	82.455	80.3302
TARS2	4.33267	4.62693	3.5602	5.70943	3.41436	5.97328	3.68561	5.23911	3.38516	5.26891	3.07598	3.19433
ECM1	0.303563	0.348264	0.219765	0.21146	0.401689	0.110616	0.113988	0.281673	0.386876	0.109012	0.219713	0.798583
FALEC	0.33116	0.398016	0.57139	0.296045	0.602534	0.626825	0.37996	0.253505	0.217618	0.145349	0.188325	0.217795
ADAMTSL4-AS2	8.47217	8.83098	3.64811	11.1228	6.98939	7.22693	17.6302	13.7456	13.6857	15.9157	25.3611	46.0637
ADAMTSL4	3.06323	1.69157	1.01092	1.22647	2.41014	1.51176	7.02927	4.42226	2.12782	4.46949	4.86507	7.87693
MCL1	25.8029	39.0802	16.5703	36.921	31.9745	28.2809	126.413	61.6582	42.3871	60.7197	273.762	257.144
ENSA	34.6062	33.8811	29.3167	40.3889	40.6911	36.9458	41.7576	34.5049	43.0883	38.2269	37.4139	39.7839
ENSG00000288880	6.26444	5.24883	5.49414	6.25923	6.22618	7.70626	2.65972	5.68979	5.34372	4.10612	1.85186	1.63346
GOLPH3L	31.1566	32.2144	28.2179	35.1447	26.15	37.5358	34.1584	24.1675	30.9259	35.4652	30.8539	31.5803
HORMAD1	2.53889	1.31843	2.37347	2.74899	0.964054	2.94977	1.97579	1.5492	0.846291	1.48983	2.511	1.66976
CTSS	30.1907	22.4879	20.1745	30.9155	19.964	34.6598	22.6076	18.5622	19.0536	23.2559	29.8495	39.6387
CTSK	4.77422	5.04983	7.20831	4.48296	5.38264	5.30958	6.07936	3.99975	7.25392	6.06833	4.7709	4.93669
ARNT	85.9912	87.5386	82.2362	88.5173	91.4245	87.4606	71.7365	73.2631	80.2525	78.6703	74.0432	75.575
CTXND2	0.0275967	0	0	0.0845842	0	0	0	0	0	0.0363373	0	0
SETDB1	25.8029	25.9954	23.1633	30.8309	27.114	30.6407	24.2795	23.4633	24.0105	24.8547	21.1866	22.9048
CERS2	3.36679	3.13437	2.85695	3.59483	3.77588	3.90844	7.94117	4.4786	7.2781	6.32269	5.11617	7.80433
ENSG00000259357	0	0.024876	0	0.0845842	0.0401689	0.0368721	0	0	0.0241797	0.109012	0	0.0362992
ENSG00000231073	0	0	0	0	0	0	0	0	0	0	0	0
ANXA9	0.303563	0.074628	0.439531	0.380629	0.160676	0.958674	0.037996	0.61968	0.652853	0.0726746	0.0941626	0
MINDY1	9.96239	11.0201	9.75759	12.7722	9.5602	9.03366	5.85139	10.4219	12.8394	9.7384	7.47023	5.77157
PRUNE1	5.87809	5.92048	6.06553	6.4284	4.41858	4.97773	5.81339	4.95744	7.10884	7.3038	4.20593	4.97299
BNIPL	0.41395	0.12438	0.175812	0.338337	0.160676	0.368721	0.303968	0.338007	0.241797	0.472385	0.282488	0.217795
C1orf56	0.772706	0.87066	0.835109	0.718965	0.682872	0.368721	0.645932	0.760516	0.967189	1.30814	0.847463	0.254094
CDC42SE1	31.6258	22.5128	18.4603	20.7231	21.3297	21.3121	29.7889	30.5333	32.0865	34.2661	34.4635	42.579
MLLT11	2.87005	1.69157	3.16462	2.53752	2.16912	4.31403	1.40585	2.16888	3.77204	0.763084	0.659138	1.01638
GABPB2	27.0999	27.3387	21.8447	41.8269	33.8222	25.9211	32.6006	40.6172	29.862	32.1949	21.4691	23.8123
SEMA6C	1.84898	2.16421	1.23069	2.45294	1.68709	1.91735	3.11567	3.40824	2.73231	4.83286	2.07158	2.61354
TNFAIP8L2	0.303563	0.12438	0.219765	0.169168	0.160676	0.147488	0.341964	0.197171	0.435235	0.472385	0.408038	0.290394
SCNM1	4.36027	3.03487	3.91183	5.15963	2.16912	4.24029	4.21756	3.0984	3.6995	3.74274	5.36727	7.98583
LYSMD1	1.46262	1.71644	1.4065	2.57982	1.8076	2.65479	1.40585	1.07036	1.9102	1.8532	1.16134	0.90748
TMOD4	0.303563	0.646776	0.395578	0.422921	0.803378	0.331849	1.06389	0.422509	0.89465	0.872096	0.470813	0.762283
VPS72	5.05019	5.22396	5.36228	6.9359	5.46297	6.67385	4.48353	4.42226	6.45599	4.90554	3.5154	4.10181
PIP5K1A	102.466	88.7326	75.1598	147.05	122.154	93.8763	116.116	109.881	107.672	108.612	97.113	104.142
PSMD4	9.30007	7.18916	5.626	11.6303	7.43125	8.36996	13.0706	10.0275	10.8567	11.9913	9.13377	13.1766
ZNF687-AS1	0.0275967	0	0.0879062	0.21146	0.0401689	0.0368721	0.0759921	0.0845018	0	0.0726746	0.12555	0.0362992
ZNF687	1.46262	1.3433	1.49441	2.62211	0.964054	1.43801	2.43175	1.99988	2.65977	1.99855	2.7621	3.66622
PI4KB	37.559	35.1746	31.6902	41.3194	41.7757	37.5358	37.996	40.9834	35.2299	39.1353	28.2174	35.1739
RFX5	0.689916	0.49752	0.439531	0.676673	0.441858	0.516209	0.797917	0.732349	0.991369	1.12646	0.564975	0.762283
ENSG00000224645	0	0	0	0	0	0	0	0	0	0	0	0
RFX5-AS1	0	0	0	0	0	0	0	0	0	0	0	0
SELENBP1	0.41395	0.37314	0.0879062	0.296045	0.241014	0.294977	0.417956	0.478844	0.145078	0.726746	0.156938	0.362992
PSMB4	0	0	0	0	0	0.0368721	0.037996	0	0.0483595	0	0.0313875	0
POGZ	129.594	126.42	129.925	151.575	134.606	144.797	95.218	124.218	117.296	119.768	85.6566	82.1451
CGN	0.110387	0.273636	0.263719	0.21146	0.0803378	0.221232	0.417956	0.0563345	0.193438	0.835758	0.564975	0
TUFT1	43.0232	30.3238	31.1188	63.4804	37.3169	50.2198	18.656	68.5028	38.5183	20.5669	22.0027	16.1894
ENSG00000232536	30.7427	23.0103	23.5149	45.464	27.9576	36.0978	12.7287	47.3492	27.1538	15.189	15.2857	11.3617
SNX27	70.7854	62.0407	66.7647	82.3004	77.4055	88.4561	61.5536	82.7273	65.8656	77.7982	82.8631	102.473
ENSG00000250734	0.08279	0.024876	0.0879062	0.0422921	0	0.18436	0.0759921	0.0845018	0	0.0726746	0	0
CELF3	0	0.049752	0	0	0	0.0368721	0	0.0563345	0	0	0	0
ENSG00000227045	0.524336	0.796032	0.703249	0.888134	0.843547	0.811186	0.721925	0.563345	0.531954	0.690409	0.973013	1.30677
RIIAD1	0.16558	0.348264	0.131859	0.465213	0.120507	0.147488	0.113988	0.225338	0.0241797	0.218024	0.0941626	0.0725984
ENSG00000269621	0.110387	0.024876	0	0	0	0.18436	0	0	0	0	0.0313875	0
MRPL9	0.74511	0.796032	0.483484	0.761257	0.923885	0.589953	1.51984	0.957687	1.45078	1.01744	0.753301	1.19787
OAZ3	0.0275967	0.074628	0.0439531	0.0422921	0	0.147488	0.18998	0	0	0	0.156938	0.217795
ENSG00000249602	0.717513	0.671652	0.439531	0.592089	0.36152	0.921802	0.455952	0.563345	1.06391	0.436048	0.2511	0.254094
ENSG00000232937	0	0	0	0	0	0	0	0	0	0	0	0
TDRKH	2.75967	1.49256	2.24161	2.6644	1.04439	2.94977	1.63383	1.77454	2.85321	1.67152	1.78909	1.74236
TDRKH-AS1	0.110387	0.074628	0	0.0845842	0.160676	0.18436	0	0.140836	0.0967189	0	0	0.0725984
LINGO4	0	0	0	0	0	0	0	0	0	0	0.0313875	0
RORC	0.689916	0.845784	0.747203	0	0	0.0737442	3.38165	0.0845018	0.241797	4.5785	4.45703	0.145197
C2CD4D	0	0	0	0	0	0	0	0	0	0	0	0
C2CD4D-AS1	0.800303	0.945287	0.879062	0.972718	1.1649	1.14303	0.721925	1.52103	0.701212	1.45349	2.41684	1.12528
THEM5	0	0	0	0	0	0	0	0	0	0	0	0
THEM4	21.3598	23.3586	21.7568	19.6658	23.8202	22.2339	22.3417	19.4918	17.2643	37.3184	14.5952	17.8229
ENSG00000285651	0.08279	0	0.131859	0.126876	0.0401689	0	0	0	0	0	0	0
ENSG00000286581	0	0.0995039	0	0	0	0	0.265972	0.0845018	0	0.0726746	1.22411	0.290394
S100A10	12.86	15.9206	6.90064	6.13235	10.3234	12.7209	23.4435	28.7306	13.855	18.1687	58.6005	18.7667
ENSG00000229021	0.855496	0.49752	0.351625	1.26876	0.602534	0.737442	1.10188	0.591513	0.386876	0.872096	1.0044	0.435591
S100A11	3.06323	2.76123	3.12067	3.51024	2.53064	2.28607	6.6493	3.32374	4.40071	4.97821	18.7384	18.5852
TCHHL1	0	0	0	0	0	0	0	0	0	0	0	0
TCHH	0	0	0	0	0	0	0	0	0	0	0	0
ENSG00000226716	0	0	0	0	0	0	0	0	0	0	0	0
RPTN	0	0	0	0	0	0	0	0	0	0	0	0
FLG-AS1	102.356	111.494	104.037	105.223	166.902	111.427	56.8421	133.119	138.139	137.936	55.7129	100.73
LINC02962	0.607126	0.945287	0.747203	1.0573	0.923885	0.848058	0.493948	0.901353	1.23317	1.16279	0.533588	0.834882
HRNR	0	0	0	0	0	0	0	0	0	0	0	0
FLG	0.0551933	0	0	0	0	0	0	0	0	0	0	0
FLG2	0	0	0	0	0	0	0	0	0	0	0	0
CRNN	0	0	0	0	0	0	0	0	0	0	0	0
LCE5A	0	0	0	0	0	0	0	0	0	0	0	0
CRCT1	0	0	0	0	0	0	0	0	0	0	0	0
LCE3E	0	0	0	0	0	0	0	0	0	0	0	0
LCE3D	0	0	0	0	0	0	0	0	0	0	0	0
LCE3C	0	0	0	0	0	0	0	0	0	0	0	0
LCE2D	0	0	0	0	0	0	0	0	0	0	0	0
LCE2C	0	0	0	0	0	0	0	0	0	0	0	0
LCE2B	0	0	0	0	0	0	0	0	0	0	0	0
LCE2A	0	0	0	0	0	0	0	0	0	0	0	0
LCE4A	0	0	0	0	0	0	0	0	0	0	0	0
KPRP	0	0	0	0	0	0	0	0	0	0	0	0
LCE1F	0	0	0	0	0	0	0	0	0	0	0	0
LCE1E	0	0	0	0	0	0	0	0	0	0	0	0
LCE1D	0	0	0	0	0	0	0	0	0	0	0	0
LCE1C	0	0	0	0	0	0	0	0	0	0	0	0
LCE6A	0	0	0	0	0	0	0	0	0	0	0	0
LCE7A	0	0	0	0	0	0	0	0	0	0	0	0
SMCP	0	0	0	0	0	0	0	0	0	0	0	0
ENSG00000289062	0	0	0	0.0422921	0	0.0368721	0	0	0	0	0	0
IVL	0	0	0	0	0	0	0	0	0	0	0	0
LINC01527	0	0	0	0	0	0	0	0	0	0.0363373	0	0
SPRR5	0	0	0	0	0	0	0	0	0	0	0	0
SPRR4	0	0	0	0	0	0	0	0	0	0	0	0
SPRR1A	0	0	0	0	0	0	0	0	0	0	0	0
SPRR3	0	0	0	0	0	0	0	0	0	0	0	0
SPRR1B	0	0	0	0	0	0	0	0	0	0	0	0
SPRR2D	0	0	0	0	0	0	0	0	0	0	0	0
SPRR2A	0	0	0	0	0	0	0	0	0	0	0	0
SPRR2B	0	0	0	0	0	0	0	0.0563345	0	0	0	0
SPRR2E	0	0	0	0	0	0	0	0	0	0	0	0
SPRR2F	0	0	0	0	0	0	0	0	0	0	0	0
SPRR2G	0	0	0	0	0	0	0	0	0	0	0	0
ENSG00000229699	0	0	0	0	0	0	0	0	0	0	0	0
LELP1	0	0	0	0	0	0	0	0	0	0	0	0
PRR9	0	0	0	0	0	0	0	0	0	0	0	0
LORICRIN	0	0	0	0	0	0	0	0	0	0	0	0
PGLYRP3	0	0	0	0	0	0	0	0	0	0	0	0
PGLYRP4	0	0	0	0	0.0401689	0	0	0	0	0	0.0313875	0
S100A9	1.93177	1.3433	1.23069	0.549797	2.28963	1.21678	8.5871	3.23924	0.94301	8.53927	52.1661	33.8672
S100A12	0	0	0	0	0	0	0.0759921	0	0	0.109012	0.627751	0.725984
S100A8	0	0	0	0	0	0	0.037996	0	0	0.218024	0.596363	0.435591
S100A7A	0	0	0	0	0	0	0	0	0	0	0	0
S100A7	0	0	0	0.0845842	0	0	0.037996	0	0	0.0363373	0	0
ENSG00000238279	0.0275967	0.024876	0.0439531	0.0845842	0	0.0737442	0	0.0845018	0	0	0.0313875	0
S100A6	0.689916	0.572148	1.01092	1.18418	0.36152	0.700569	1.97579	0.507011	1.16063	0.872096	3.35847	1.48827
S100A5	0	0	0	0	0	0	0.0759921	0	0	0	0	0.0362992
S100A4	1.6834	0.6219	0.439531	0.845842	0.522196	1.03242	2.16577	1.21119	1.57168	2.10756	2.85626	2.50465
S100A3	0	0	0	0	0	0	0	0	0	0.109012	0.0313875	0
S100A2	0.275967	0.174132	0.131859	0.465213	0.200845	0.405593	0.37996	0.338007	0.362696	0.145349	0.784688	0.399291
[truncated: 32,586 more rows]
