# Supplementary material for: JUND plays a genome-wide role in the quiescent to contractile switch in the pregnant human myometrium
Source: PLoS Genet. 2025 Jun 2;21(6):e1011261. doi: 10.1371/journal.pgen.1011261 (PMC12157839; doi:10.1371/journal.pgen.1011261)
Supplement: S5 Table — (XLSX) [file pgen.1011261.s007.xlsx]

## Sheet: DBA_hTNILvhTL_JunD_DiffBindrepo
Chr	Start	End	Conc	Conc_hTNIL	Conc_hTL	Fold	p-value	FDR
chr1	157310146	157310546	5.56897	6.30594	0	7.7605	3.398e-08	0.000188962
chr7	32979225	32979625	5.4279	6.16486	0	7.7006	1.77915e-08	0.000146746
chr7	95011704	95012104	5.30233	6.03929	0	7.57596	3.15158e-08	0.000188962
chr2	67316777	67317177	5.30208	6.03904	0	7.5703	3.43647e-08	0.000188962
chr2	121694385	121694785	5.31765	6.05462	0	7.53858	6.38767e-08	0.000266999
chr14	52270109	52270509	5.23779	5.97475	0	7.38048	2.05488e-07	0.000341269
chr9	3908725	3909125	5.18311	5.92008	0	7.37445	1.47456e-07	0.000320924
chr4	134278739	134279139	5.14768	5.88464	0	7.34916	1.48166e-07	0.000320924
chr16	79929530	79929930	5.12643	5.8634	0	7.33366	1.48675e-07	0.000320924
chr4	153553658	153554058	5.06689	5.80386	0	7.3299	9.41603e-08	0.000277373
chr9	87592655	87593055	5.12626	5.86322	0	7.29297	2.25465e-07	0.000341269
chr16	19588750	19589150	5.13432	5.87129	0	7.27248	2.86799e-07	0.000385151
chr7	137878780	137879180	5.0513	5.78826	0	7.2611	1.82545e-07	0.000327316
chr4	66179034	66179434	4.99766	5.73462	0	7.24954	1.36202e-07	0.000320924
chrX	22639972	22640372	4.99714	5.7341	0	7.24687	1.39887e-07	0.000320924
chr12	88960467	88960867	5.18862	5.92558	0	7.23436	5.20432e-07	0.000523485
chr14	60563160	60563560	5.03282	5.76979	0	7.22611	2.27565e-07	0.000341269
chr1	112256866	112257266	4.96095	5.69792	0	7.22084	1.39849e-07	0.000320924
chr3	64548050	64548450	5.0413	5.77827	0	7.20681	2.88079e-07	0.000385151
chr3	9231785	9232185	5.04259	5.77955	0	7.20389	2.9787e-07	0.000385151
chr16	14527330	14527730	4.95168	5.68865	0	7.19316	1.76526e-07	0.000327316
chr10	17965632	17966032	4.94234	5.6793	0	7.16536	2.19486e-07	0.000341269
chr2	165621276	165621676	4.98889	5.72586	0	7.15213	3.36221e-07	0.000407822
chr4	168633044	168633444	4.93314	5.6701	0	7.12731	2.95692e-07	0.000385151
chr15	57769333	57769733	4.87684	5.61381	0	7.05204	3.99367e-07	0.000456342
chr11	99505365	99505765	4.85667	5.59364	0	7.02346	4.47445e-07	0.000468007
chr4	76943196	76943596	4.83736	5.57432	0	7.00944	4.48255e-07	0.000468007
chr18	23730980	23731380	4.82508	5.56204	0	6.95798	6.14561e-07	0.000557028
chr3	38500949	38501349	4.79652	5.53348	0	6.94803	5.70978e-07	0.000535169
chr3	184621646	184622046	4.73236	5.46933	0	6.94714	4.03887e-07	0.000456342
chr11	12386742	12387142	4.74191	5.47887	0	6.94591	4.31768e-07	0.000466021
chr3	132394237	132394637	4.89602	5.63298	0	6.92747	1.01178e-06	0.00065167
chr3	168034085	168034485	4.72216	5.45912	0	6.90988	5.11135e-07	0.000520481
chr1	89878132	89878532	4.73196	5.46893	0	6.8952	5.99383e-07	0.000549308
chr10	59434808	59435208	4.94243	5.6794	0	6.89414	1.41956e-06	0.000736393
chr10	44325904	44326304	4.83491	5.57188	0	6.86403	1.13627e-06	0.000674873
chr12	15157089	15157489	4.66614	5.4031	0	6.86013	5.4826e-07	0.000535169
chr2	14932258	14932658	4.73355	5.47052	0	6.85868	7.71651e-07	0.000605891
chr2	48960966	48961366	4.70001	5.43697	0	6.85217	6.88462e-07	0.000586357
chr1	24391849	24392249	4.87605	5.61301	0	6.8455	1.4425e-06	0.000743616
chr12	31605512	31605912	4.72248	5.45944	0	6.82876	8.85113e-07	0.000628582
chr5	60335941	60336341	4.65477	5.39173	0	6.82465	6.65622e-07	0.000584055
chr20	38673918	38674318	4.65391	5.39087	0	6.81871	6.90461e-07	0.000586357
chr6	22496356	22496756	4.63176	5.36872	0	6.81447	6.36646e-07	0.000564636
chr10	125117854	125118254	4.745	5.48197	0	6.80604	1.10568e-06	0.000674873
chrX	3598720	3599120	4.63229	5.36926	0	6.79919	7.08489e-07	0.000586357
chr9	7328120	7328520	4.61992	5.35688	0	6.7898	7.10899e-07	0.000586357
chr5	63555917	63556317	4.63045	5.36741	0	6.77678	8.13411e-07	0.000615513
chr4	74268209	74268609	4.64162	5.37859	0	6.76944	8.94795e-07	0.000628582
chr2	62707871	62708271	4.65419	5.39116	0	6.7588	1.00477e-06	0.00065167
chr1	98675775	98676175	4.64253	5.3795	0	6.75488	9.79384e-07	0.00065167
chr8	101505752	101506152	4.60811	5.34508	0	6.75486	8.43436e-07	0.000628509
chr7	25183212	25183612	4.64481	5.38178	0	6.74888	1.02288e-06	0.00065167
chr3	37181962	37182362	4.59757	5.33454	0	6.73258	9.22516e-07	0.000639412
chr12	65191026	65191426	4.73281	5.46977	0	6.72895	1.56871e-06	0.000793796
chr15	80913582	80913982	4.65283	5.38979	0	6.71742	1.256e-06	0.000697435
chr5	17230755	17231155	4.66417	5.40113	0	6.7161	1.31858e-06	0.000704767
chr7	158924945	158925345	4.58506	5.32202	0	6.71211	9.87799e-07	0.00065167
chr6	37585677	37586077	4.56031	5.29728	0	6.7101	8.98494e-07	0.000628582
chr4	20615772	20616172	4.668	5.40497	0	6.70871	1.38671e-06	0.000728518
chr22	47059589	47059989	4.57191	5.30888	0	6.69151	1.05405e-06	0.000663655
chr8	125294667	125295067	4.56104	5.29801	0	6.69064	1.012e-06	0.00065167
chr3	37039107	37039507	4.5485	5.28546	0	6.68695	9.8079e-07	0.00065167
chr11	85299170	85299570	4.70008	5.43704	0	6.68137	1.7592e-06	0.000810618
chr10	118610712	118611112	4.60831	5.34528	0	6.67782	1.30861e-06	0.000704767
chr12	25338076	25338476	4.70782	5.44478	0	6.65414	2.0302e-06	0.0008557
chr8	98325158	98325558	4.56102	5.29799	0	6.6512	1.2599e-06	0.000697435
chr7	121122969	121123369	4.52328	5.26024	0	6.62879	1.22865e-06	0.000697435
chr12	67720282	67720682	4.52466	5.26163	0	6.61682	1.31548e-06	0.000704767
chr12	1961359	1961759	4.52246	5.25943	0	6.59079	1.49085e-06	0.000759055
chr20	21901449	21901849	4.54961	5.28658	0	6.58871	1.65306e-06	0.00080266
chr4	82946331	82946731	4.54995	5.28692	0	6.57837	1.73664e-06	0.000808097
chr13	35512789	35513189	4.5253	5.26227	0	6.57359	1.63528e-06	0.00080266
chr16	11909848	11910248	4.51089	5.24786	0	6.56919	1.59041e-06	0.0007951
chr1	45945448	45945848	4.53678	5.27375	0	6.55309	1.86746e-06	0.000844016
chr7	154584602	154585002	4.52415	5.26112	0	6.54227	1.88292e-06	0.000844048
chr5	10056159	10056559	4.49781	5.23478	0	6.54121	1.73701e-06	0.000808097
chr16	73183699	73184099	4.52294	5.25991	0	6.52956	1.98474e-06	0.0008557
chr3	171658868	171659268	4.56272	5.29969	0	6.52803	2.24976e-06	0.000887857
chr12	91608585	91608985	4.47321	5.21018	0	6.51614	1.79687e-06	0.000823376
chr15	63690327	63690727	4.47372	5.21068	0	6.50739	1.87261e-06	0.000844016
chr2	18432837	18433237	4.48763	5.22459	0	6.49289	2.08472e-06	0.000868434
chr8	66469834	66470234	4.53752	5.27449	0	6.48307	2.5104e-06	0.000955776
chr20	22070557	22070957	4.55972	5.29669	0	6.48044	2.69469e-06	0.00100242
chr11	12237622	12238022	4.52492	5.26188	0	6.46315	2.62097e-06	0.000987126
chr12	68358752	68359152	4.47471	5.21167	0	6.45976	2.30512e-06	0.00089557
chr6	161066283	161066683	4.45883	5.19579	0	6.45835	2.21365e-06	0.000886232
chr14	88162169	88162569	4.40757	5.14454	0	6.44121	2.0334e-06	0.0008557
chr13	52570759	52571159	4.42056	5.15752	0	6.42892	2.23128e-06	0.000886232
chr7	106124219	106124619	4.49998	5.23695	0	6.42	2.88755e-06	0.00104393
chr10	18178514	18178914	4.40684	5.1438	0	6.41346	2.28416e-06	0.000892888
chr5	68994260	68994660	4.42098	5.15794	0	6.41264	2.38927e-06	0.000916602
chr18	22253503	22253903	4.51141	5.24837	0	6.40149	3.18011e-06	0.00110674
chr12	55743156	55743556	4.42199	5.15895	0	6.4006	2.51456e-06	0.000955776
chr12	92312384	92312784	5.76477	6.4964	0	6.39516	1.86174e-06	0.000844016
chr14	59128967	59129367	4.43239	5.16936	0	6.38544	2.74802e-06	0.00100372
chr4	156610303	156610703	4.50976	5.24673	0	6.38244	3.38677e-06	0.00112639
chr16	57167904	57168304	4.4073	5.14427	0	6.37738	2.64437e-06	0.00099141
chr11	125313426	125313826	4.44699	5.18396	0	6.36077	3.12833e-06	0.00109799
chr3	194757665	194758065	4.46052	5.19748	0	6.35147	3.34424e-06	0.00112129
chr8	37208356	37208756	4.38052	5.11749	0	6.34226	2.8111e-06	0.00102142
chr7	100419030	100419430	4.43413	5.1711	0	6.34164	3.24241e-06	0.00111898
chr3	66442255	66442655	4.40821	5.14518	0	6.33737	3.08125e-06	0.00109075
chr9	129891433	129891833	4.38006	5.11702	0	6.31029	3.16103e-06	0.00110477
chr4	157875297	157875697	4.42069	5.15766	0	6.28168	3.85298e-06	0.00120836
chr6	152243152	152243552	4.37888	5.11584	0	6.27803	3.53195e-06	0.00115603
chr2	65644834	65645234	4.33913	5.0761	0	6.26759	3.31568e-06	0.00112082
chr1	70619103	70619503	4.51073	5.2477	0	6.26162	4.97412e-06	0.00140503
chr4	122700186	122700586	4.36793	5.10489	0	6.24219	3.87985e-06	0.00121217
chr18	77522274	77522674	4.40711	5.14407	0	6.24031	4.26904e-06	0.00129454
chr4	37219879	37220279	4.32354	5.06051	0	6.24	3.51314e-06	0.00115445
chr3	59641550	59641950	4.61186	5.34883	0	6.23159	6.49364e-06	0.00157298
chr12	26760623	26761023	4.32479	5.06176	0	6.22925	3.65559e-06	0.00117322
chr20	50834671	50835071	4.33757	5.07453	0	6.22415	3.83609e-06	0.00120765
chr22	28299751	28300151	4.6086	5.34557	0	6.22338	6.59632e-06	0.00157298
chr3	175136595	175136995	4.32321	5.06018	0	6.22243	3.72798e-06	0.00118721
chr10	28587888	28588288	4.30997	5.04693	0	6.21955	3.64423e-06	0.00117322
chr14	48872449	48872849	4.3231	5.06006	0	6.21502	3.82094e-06	0.00120749
chr11	61754528	61754928	4.3679	5.10487	0	6.1936	4.53019e-06	0.00133554
chr4	138639014	138639414	4.35168	5.08865	0	6.18997	4.42343e-06	0.0013221
chr15	85397879	85398279	4.35313	5.0901	0	6.1897	4.44008e-06	0.0013221
chrX	51316223	51316623	4.35222	5.08918	0	6.18939	4.43619e-06	0.0013221
chr4	139921820	139922220	4.42103	5.158	0	6.18929	5.12875e-06	0.00141955
chr1	184810903	184811303	4.2957	5.03267	0	6.18543	3.94837e-06	0.00121517
chr9	33187246	33187646	4.2957	5.03267	0	6.18543	3.94837e-06	0.00121517
chr11	75574814	75575214	4.33975	5.07672	0	6.17263	4.54562e-06	0.00133554
chr13	43306300	43306700	4.37804	5.115	0	6.16695	5.01795e-06	0.00141258
chr4	94479587	94479987	4.38242	5.11938	0	6.156	5.22391e-06	0.00142694
chr4	79721463	79721863	4.37924	5.1162	0	6.14449	5.36773e-06	0.00144213
chr14	53273787	53274187	4.39343	5.13039	0	6.13767	5.62625e-06	0.00149696
chr9	38372996	38373396	4.3927	5.12967	0	6.12969	5.74503e-06	0.00150551
chr4	30854490	30854890	4.26521	5.00217	0	6.12262	4.50434e-06	0.00133554
chr20	48176256	48176656	4.50863	5.2456	0	6.10311	7.54505e-06	0.00166397
chr9	33877856	33878256	4.41812	5.15508	0	6.09558	6.5985e-06	0.00157298
chr3	161038579	161038979	4.39482	5.13179	0	6.09303	6.36792e-06	0.0015682
chr10	50412631	50413031	4.56462	5.30159	0	6.0924	8.43616e-06	0.00177506
chr12	102746106	102746506	4.53809	5.27506	0	6.07223	8.49253e-06	0.00178237
chr6	86856374	86856774	4.25103	4.98799	0	6.06559	5.19168e-06	0.00142694
chr7	94975238	94975638	4.25082	4.98778	0	6.05782	5.30897e-06	0.00143779
chr15	35603405	35603805	4.281	5.01796	0	6.05016	5.76788e-06	0.00150551
chr2	221360566	221360966	4.32536	5.06233	0	6.04603	6.35027e-06	0.0015682
chr14	91108053	91108453	4.29542	5.03239	0	6.0455	6.00986e-06	0.00152858
chr5	68173053	68173453	4.33975	5.07671	0	6.04226	6.58578e-06	0.00157298
chr4	27409904	27410304	4.25138	4.98834	0	6.04143	5.57162e-06	0.00148723
chr10	75029904	75030304	4.26653	5.0035	0	6.04142	5.74368e-06	0.00150551
chr9	73546	73946	4.32383	5.0608	0	6.03553	6.51283e-06	0.00157298
chr8	99819956	99820356	4.29389	5.03085	0	6.0313	6.23012e-06	0.00155247
chr21	27795637	27796037	4.23606	4.97303	0	6.03093	5.56558e-06	0.00148723
chr12	119326109	119326509	4.25085	4.98782	0	6.02595	5.81517e-06	0.00150943
chr11	68338198	68338598	4.26695	5.00391	0	6.02573	6.00462e-06	0.00152858
chr3	48414235	48414635	4.23626	4.97323	0	6.02376	5.68236e-06	0.0015022
chr6	131038585	131038985	4.32538	5.06234	0	6.01364	6.9136e-06	0.00162008
chr7	42552257	42552657	4.29686	5.03383	0	6.01026	6.62371e-06	0.00157444
chr4	73682654	73683054	4.25064	4.98761	0	6.00945	6.0852e-06	0.0015349
chr10	21080225	21080625	4.32468	5.06164	0	6.00315	7.09369e-06	0.00163434
chr1	21900217	21900617	4.23542	4.97239	0	6.00129	6.04161e-06	0.00152858
chr5	126984608	126985008	4.33897	5.07594	0	5.99941	7.3414e-06	0.0016472
chr7	127839157	127839557	4.25132	4.98829	0	5.9832	6.54028e-06	0.00157298
chr5	129171370	129171770	4.35283	5.0898	0	5.97494	7.98095e-06	0.00171426
chr3	123385236	123385636	4.23569	4.97265	0	5.96533	6.661e-06	0.00157875
chr1	89545556	89545956	4.64219	5.37916	0	5.96501	1.22401e-05	0.00211651
chr12	72057407	72057807	4.21939	4.95636	0	5.95961	6.56053e-06	0.00157298
chr13	97639122	97639522	4.22149	4.95845	0	5.95092	6.73758e-06	0.00159233
chr9	6552746	6553146	4.32398	5.06095	0	5.94293	8.22125e-06	0.00173871
chr4	7780854	7781254	4.42177	5.15874	0	5.94189	9.58698e-06	0.00192395
chr9	125137214	125137614	4.25253	4.9895	0	5.94106	7.31182e-06	0.0016472
chr6	21804934	21805334	4.43448	5.17144	0	5.93514	9.91156e-06	0.00195042
chr10	69398027	69398427	4.23699	4.97396	0	5.9279	7.35481e-06	0.0016472
chr20	279169	279569	4.28249	5.01945	0	5.92717	7.97029e-06	0.00171426
chr6	17473774	17474174	4.20569	4.94265	0	5.92484	7.00619e-06	0.00163242
chr9	1318460	1318860	4.20429	4.94126	0	5.90836	7.29315e-06	0.0016472
chr20	18735000	18735400	4.20469	4.94166	0	5.90353	7.38835e-06	0.0016472
chr5	78681307	78681707	4.19009	4.92706	0	5.90119	7.23847e-06	0.0016472
chr3	23785263	23785663	4.39536	5.13232	0	5.88832	1.03716e-05	0.00197482
chr3	65196758	65197158	4.30823	5.0452	0	5.85789	9.76173e-06	0.00194014
chr7	145409031	145409431	4.15772	4.89469	0	5.84843	7.80743e-06	0.00169019
chr14	79697889	79698289	4.15746	4.89443	0	5.8483	7.8067e-06	0.00169019
chr3	11482014	11482414	4.17429	4.91126	0	5.84117	8.18049e-06	0.00173454
chr20	13158433	13158833	4.31161	5.04858	0	5.83835	1.024e-05	0.00197482
chr3	126021356	126021756	4.36882	5.10578	0	5.83755	1.11286e-05	0.00203574
chr12	91556022	91556422	4.33872	5.07569	0	5.83262	1.07828e-05	0.00200761
chr6	87331558	87331958	4.26644	5.0034	0	5.82456	9.86858e-06	0.00195042
chr1	230827500	230827900	4.17442	4.91138	0	5.82318	8.546e-06	0.00178904
chr12	58813344	58813744	4.15826	4.89522	0	5.81019	8.58016e-06	0.00179165
chr5	66417451	66417851	4.25109	4.98805	0	5.80334	1.01078e-05	0.00197096
chr4	157917980	157918380	4.33903	5.076	0	5.7929	1.17228e-05	0.00208835
chr5	99006588	99006988	4.3669	5.10386	0	5.78389	1.23921e-05	0.00212056
chr18	60024656	60025056	4.26353	5.0005	0	5.78326	1.07601e-05	0.00200761
chr1	184556621	184557021	4.22195	4.95891	0	5.78034	1.01757e-05	0.00197482
chr11	112280281	112280681	4.42162	5.15858	0	5.77835	1.34296e-05	0.00222709
chr6	146850214	146850614	4.14193	4.8789	0	5.77746	9.02484e-06	0.00184709
chr1	68901279	68901679	4.26582	5.00278	0	5.77135	1.10721e-05	0.00203574
chr3	22928539	22928939	4.15773	4.8947	0	5.76868	9.45191e-06	0.0019185
chr3	7843410	7843810	4.15725	4.89422	0	5.7624	9.58227e-06	0.00192395
chr10	21241354	21241754	4.39413	5.1311	0	5.75386	1.36086e-05	0.00222709
chr1	62733863	62734263	4.19056	4.92753	0	5.74344	1.05268e-05	0.00199046
chr12	112350517	112350917	4.17491	4.91188	0	5.74233	1.03044e-05	0.00197482
chr8	93415087	93415487	4.18774	4.92471	0	5.73647	1.06469e-05	0.00200495
chr3	45666874	45667274	4.14187	4.87884	0	5.73611	9.92695e-06	0.00195042
chr5	128328638	128329038	4.26658	5.00354	0	5.73029	1.20768e-05	0.00211039
chr1	201487835	201488235	4.14189	4.87886	0	5.71573	1.03911e-05	0.00197482
chr20	4811739	4812139	4.1251	4.86206	0	5.71497	1.0141e-05	0.00197274
chr12	110744468	110744868	4.31195	5.04891	0	5.71205	1.33048e-05	0.00221696
chr11	47723284	47723684	4.1734	4.91037	0	5.70948	1.10486e-05	0.00203574
chr2	19070880	19071280	4.15928	4.89625	0	5.68572	1.13847e-05	0.0020458
chr9	135480321	135480721	4.35231	5.08927	0	5.67422	1.50381e-05	0.00234029
chr16	57677473	57677873	4.12434	4.8613	0	5.67216	1.11327e-05	0.00203574
chr21	21132407	21132807	4.31146	5.04843	0	5.66966	1.44323e-05	0.00230392
chr16	82584889	82585289	4.12563	4.86259	0	5.66943	1.12185e-05	0.00203574
chr4	173903750	173904150	4.14204	4.87901	0	5.66859	1.15148e-05	0.00206467
chr2	45839829	45840229	4.22135	4.95832	0	5.66615	1.29371e-05	0.00218214
chr22	35966418	35966818	4.39415	5.13112	0	5.66615	1.60233e-05	0.00242499
chr1	53104356	53104756	4.28198	5.01895	0	5.66285	1.4093e-05	0.00227922
chr15	35281408	35281808	4.10852	4.84549	0	5.65856	1.11954e-05	0.00203574
chr21	42806742	42807142	4.15745	4.89442	0	5.65163	1.22019e-05	0.00211651
chr1	170239390	170239790	4.10939	4.84636	0	5.63812	1.17103e-05	0.00208835
chr3	130533301	130533701	4.10893	4.84589	0	5.63319	1.1826e-05	0.00208988
chr3	24352137	24352537	4.2833	5.02027	0	5.63013	1.50216e-05	0.00234029
chr3	70249547	70249947	4.12643	4.8634	0	5.62649	1.22993e-05	0.00211982
chr3	56845569	56845969	4.15658	4.89354	0	5.62556	1.28585e-05	0.00218214
chr1	70247100	70247500	4.12555	4.86251	0	5.61182	1.2663e-05	0.00215797
chr3	151909680	151910080	4.25116	4.98812	0	5.59257	1.54986e-05	0.00238053
chr12	1291490	1291890	4.18963	4.92659	0	5.58398	1.45872e-05	0.00231824
chr14	102294708	102295108	4.10968	4.84664	0	5.5703	1.34762e-05	0.00222709
chr10	75592777	75593177	4.07502	4.81198	0	5.56862	1.28854e-05	0.00218214
chr6	45663484	45663884	4.09125	4.82822	0	5.5569	1.35004e-05	0.00222709
chr16	75358870	75359270	4.20696	4.94392	0	5.54719	1.5978e-05	0.00242257
chr20	46905325	46905725	4.25306	4.99003	0	5.5459	1.69195e-05	0.00249203
chr8	121919032	121919432	4.07505	4.81202	0	5.54389	1.35507e-05	0.00222709
chr3	21062755	21063155	4.34976	5.08672	0	5.54003	1.90359e-05	0.00266571
chr5	109705583	109705983	4.19151	4.92847	0	5.53301	1.60972e-05	0.00242576
chr19	5938059	5938459	4.09072	4.82768	0	5.50668	1.48974e-05	0.00234003
chr1	71350698	71351098	4.10714	4.84411	0	5.50663	1.52217e-05	0.00234673
chr18	47303399	47303799	4.32127	5.05823	0	5.47409	2.06424e-05	0.0027838
chr1	234702273	234702673	4.12452	4.86148	0	5.45855	1.70222e-05	0.00250269
chr9	24413692	24414092	4.21774	4.9547	0	5.45754	1.90081e-05	0.00266571
chr4	138014634	138015034	4.04106	4.77802	0	5.45066	1.55474e-05	0.00238138
chr11	44520042	44520442	4.23771	4.97467	0	5.44889	1.97149e-05	0.00271477
chr2	239973419	239973819	4.09331	4.83028	0	5.44788	1.67045e-05	0.00246918
chr12	22958416	22958816	4.18944	4.92641	0	5.44255	1.88987e-05	0.00266004
chr6	1381740	1382140	4.05819	4.79516	0	5.44228	1.61515e-05	0.00242658
chr18	57833516	57833916	4.15858	4.89555	0	5.42604	1.87824e-05	0.00264883
chr3	153215832	153216232	4.11054	4.84751	0	5.42215	1.78791e-05	0.00256914
chr8	80548349	80548749	4.32104	5.058	0	5.42136	2.2492e-05	0.00292902
chr14	73153271	73153671	4.4892	5.22617	0	5.41051	2.66371e-05	0.00324528
chr1	117073199	117073599	4.17264	4.90961	0	5.40103	1.99315e-05	0.00272677
chr7	30745551	30745951	4.3129	5.04987	0	5.39369	2.33163e-05	0.0030035
chr18	962038	962438	4.14404	4.881	0	5.38776	1.97484e-05	0.00271477
chr6	15945663	15946063	4.09191	4.82887	0	5.38225	1.8787e-05	0.00264883
chr10	29882847	29883247	4.07639	4.81335	0	5.36156	1.9135e-05	0.00267504
chr1	81695689	81696089	4.07701	4.81397	0	5.359	1.92346e-05	0.00268441
chr17	43407326	43407726	5.2373	5.95854	0.0315066	5.35789	4.13403e-07	0.000460783
chr8	105278171	105278571	4.02372	4.76069	0	5.35452	1.8198e-05	0.00261041
chr15	49421872	49422272	4.07518	4.81215	0	5.35006	1.95014e-05	0.00270739
chr9	99392387	99392787	4.05875	4.79571	0	5.34565	1.92798e-05	0.00268617
chr5	152649673	152650073	4.20493	4.9419	0	5.32656	2.33417e-05	0.0030035
chr1	164785830	164786230	4.09218	4.82915	0	5.32411	2.07962e-05	0.0027982
chr5	59264639	59265039	4.22155	4.95851	0	5.31936	2.40058e-05	0.00302844
chr4	168680936	168681336	4.02337	4.76034	0	5.31913	1.9383e-05	0.002696
chr3	57992351	57992751	4.09255	4.82952	0	5.30933	2.13344e-05	0.00283362
chr12	47069377	47069777	4.15793	4.89489	0	5.302	2.31538e-05	0.00299334
chr6	140854347	140854747	4.02442	4.76139	0	5.30102	2.00343e-05	0.00273131
chr1	220833512	220833912	4.12728	4.86424	0	5.29183	2.28014e-05	0.0029617
chr12	15818957	15819357	4.17339	4.91036	0	5.27542	2.45499e-05	0.00306339
GL000219.1	98165	98565	4.12291	4.85988	0	5.26036	2.3903e-05	0.00302655
chr7	69781213	69781613	4.1766	4.91357	0	5.2576	2.53289e-05	0.00312747
chr6	126110914	126111314	3.98797	4.72494	0	5.24762	2.10789e-05	0.00282242
chr2	20727988	20728388	4.0066	4.74356	0	5.23387	2.20416e-05	0.00288117
chr8	31107304	31107704	4.19126	4.92823	0	5.22571	2.69977e-05	0.003263
chr2	217662986	217663386	3.98766	4.72462	0	5.22353	2.19622e-05	0.00288117
chr21	26782584	26782984	5.16626	5.8867	0.0315066	5.21452	7.48834e-07	0.000596455
chr4	56631010	56631410	4.00476	4.74172	0	5.20476	2.31063e-05	0.00299334
chr3	158783431	158783831	4.00628	4.74324	0	5.19339	2.35838e-05	0.00301342
chr6	111562424	111562824	4.0596	4.79656	0	5.18206	2.54091e-05	0.00313269
chr1	189192768	189193168	4.00494	4.74191	0	5.16961	2.44942e-05	0.00306268
chr8	41371336	41371736	4.07749	4.81446	0	5.16622	2.65307e-05	0.0032371
chr20	8118527	8118927	3.98872	4.72569	0	5.15961	2.44685e-05	0.00306268
chr16	72242527	72242927	4.02249	4.75946	0	5.14906	2.57941e-05	0.00317541
chr12	3148582	3148982	3.97018	4.70715	0	5.14657	2.45071e-05	0.00306268
chr2	225766268	225766668	4.02435	4.76132	0	5.14495	2.6011e-05	0.00319257
chr4	52510944	52511344	5.17607	5.89662	0.0315066	5.14096	1.25525e-06	0.000697435
chr8	51647411	51647811	4.04132	4.77829	0	5.13585	2.68492e-05	0.00326182
chr13	39554409	39554809	4.00655	4.74352	0	5.12387	2.64164e-05	0.00323271
chr12	65409760	65410160	4.12548	4.86245	0	5.11297	3.01471e-05	0.00347285
chr1	36008468	36008868	5.65453	6.36789	1.03151	5.11154	1.22143e-09	2.67029e-05
chr9	29150659	29151059	4.97968	5.70727	0	5.10989	1.4626e-05	0.00231994
chr14	89085331	89085731	4.0598	4.79677	0	5.08908	2.93969e-05	0.00341505
chr14	21009636	21010036	3.98891	4.72588	0	5.0788	2.78684e-05	0.00331206
chrX	13540690	13541090	4.12768	4.86464	0	5.05727	3.27988e-05	0.00367114
chr3	2958527	2958927	4.07516	4.81213	0	5.05656	3.13272e-05	0.00355909
chr1	170215231	170215631	4.25335	4.99032	0	5.04854	3.68532e-05	0.00393786
chr14	55609688	55610088	3.95152	4.68849	0	5.03811	2.86135e-05	0.00336672
chr3	167814415	167814815	4.35348	5.09044	0	5.0251	4.09834e-05	0.00419429
chr12	62613580	62613980	4.00663	4.7436	0	5.02307	3.0906e-05	0.00352188
chr11	96827111	96827511	3.93256	4.66953	0	5.02045	2.88611e-05	0.00338138
chr12	50939597	50939997	3.97005	4.70701	0	5.0193	3.00094e-05	0.00346668
chr7	44761513	44761913	3.95206	4.68903	0	5.00576	3.01069e-05	0.00347285
chr5	35041210	35041610	4.07721	4.81418	0	4.98227	3.4999e-05	0.00382858
chr17	51935572	51935972	3.95235	4.68931	0	4.96566	3.20192e-05	0.00361283
chr13	92842145	92842545	5.55572	6.26738	1.03151	4.96386	7.45963e-09	8.78968e-05
chr1	9311439	9311839	3.98872	4.72568	0	4.96275	3.32764e-05	0.00370901
chr2	152253813	152254213	4.10999	4.84696	0	4.95202	3.75693e-05	0.0039881
chr10	11086226	11086626	4.94286	5.66069	0.0188396	4.93571	1.13014e-06	0.000674873
chr2	65316120	65316520	5.04273	5.76201	0.00606038	4.92792	2.00101e-06	0.0008557
chr10	62585550	62585950	3.97098	4.70795	0	4.92115	3.48189e-05	0.00381902
chr9	18532358	18532758	4.18977	4.92673	0	4.91937	4.1848e-05	0.00424559
chr4	88043007	88043407	3.93167	4.66863	0	4.90887	3.42034e-05	0.00377661
chr1	85247261	85247661	4.02467	4.76164	0	4.90773	3.72296e-05	0.00395713
chr2	222490721	222491121	4.09229	4.82926	0	4.90163	3.97312e-05	0.00412688
chr2	43105855	43106255	4.15914	4.8961	0	4.89345	4.2338e-05	0.00426905
chr3	160220667	160221067	4.15914	4.8961	0	4.89345	4.2338e-05	0.00426905
chr1	96247614	96248014	3.95283	4.6898	0	4.89215	3.57407e-05	0.00388397
chr6	85747303	85747703	3.97062	4.70759	0	4.892	3.63251e-05	0.00390121
chr10	21372790	21373190	4.95158	5.66936	0.0315066	4.87244	1.65435e-06	0.00080266
chr9	90641982	90642382	3.96791	4.70488	0	4.86127	3.78903e-05	0.00400979
chr6	128483832	128484232	3.9529	4.68986	0	4.84071	3.85094e-05	0.00402572
chr4	18847672	18848072	4.06109	4.79805	0	4.84	4.21818e-05	0.00426905
chr11	82995173	82995573	4.23694	4.97391	0	4.83976	4.80648e-05	0.0045607
chr1	111989165	111989565	3.93393	4.6709	0	4.83818	3.8012e-05	0.00400979
chr1	178341206	178341606	3.93329	4.67026	0	4.83727	3.80426e-05	0.00400979
chr5	127957174	127957574	3.93224	4.66921	0	4.83373	3.82044e-05	0.00401419
chr15	33992535	33992935	4.00727	4.74424	0	4.83184	4.08402e-05	0.00419283
chr2	11825659	11826059	3.91417	4.65114	0	4.82921	3.78405e-05	0.00400979
chr2	223416879	223417279	4.95318	5.67098	0.0315066	4.8246	2.10268e-06	0.000871512
chrX	8044753	8045153	3.91457	4.65154	0	4.82447	3.8114e-05	0.00400979
chr1	56169861	56170261	4.10967	4.84663	0	4.81951	4.50344e-05	0.00440626
chr1	87305629	87306029	3.95096	4.68792	0	4.81444	3.9918e-05	0.00412774
chrX	122866381	122866781	3.94945	4.68641	0	4.81328	3.99357e-05	0.00412774
chr13	49060645	49061045	3.98564	4.7226	0	4.81199	4.12505e-05	0.00421609
chr9	95940320	95940720	3.95021	4.68717	0	4.80525	4.04175e-05	0.00416189
chrX	118360720	118361120	3.93358	4.67054	0	4.79205	4.05937e-05	0.00417483
chrX	41063988	41064388	4.00777	4.74474	0	4.78943	4.33287e-05	0.00431618
chr9	9078261	9078661	4.09362	4.83058	0	4.78557	4.6552e-05	0.00448558
chr2	73905018	73905418	3.93096	4.66792	0	4.7758	4.14511e-05	0.00423135
chr11	126034915	126035315	3.89522	4.63219	0	4.77387	4.02989e-05	0.00416007
chr15	95432766	95433166	3.98928	4.72625	0	4.76503	4.41453e-05	0.00434749
chr3	195087784	195088184	3.91322	4.65019	0	4.7503	4.23227e-05	0.00426905
chr14	61839475	61839875	3.93434	4.67131	0	4.74956	4.31182e-05	0.00430504
chr1	228739600	228740000	3.93294	4.66991	0	4.73863	4.37322e-05	0.00434064
chr10	73067084	73067484	5.06677	5.78634	0.00606038	4.73541	4.80049e-06	0.00138444
chr5	53369671	53370071	3.8954	4.63237	0	4.71398	4.38652e-05	0.00434583
chrX	136869693	136870093	4.02398	4.76094	0	4.69849	4.95998e-05	0.00460703
chr4	139479097	139479497	4.25307	4.99004	0	4.69484	5.82235e-05	0.00502899
chr1	93798255	93798655	3.95207	4.68904	0	4.6922	4.7333e-05	0.00452909
chr5	142663218	142663618	3.87457	4.61154	0	4.68849	4.46711e-05	0.00438109
chr8	140059102	140059502	4.02639	4.76336	0	4.68214	5.07655e-05	0.0046635
chr4	72006550	72006950	4.00368	4.74064	0	4.67594	5.03376e-05	0.00465222
chr6	30219245	30219645	4.00694	4.7439	0	4.66981	5.08624e-05	0.0046635
chr17	51949365	51949765	3.98968	4.72664	0	4.66582	5.04747e-05	0.00465222
chr11	850077	850477	3.87579	4.61276	0	4.66146	4.64229e-05	0.00448361
chr10	60004018	60004418	5.1097	5.82081	0.616469	4.65981	3.83245e-07	0.000451476
chr12	18431758	18432158	4.82639	5.55311	0	4.64631	2.83988e-05	0.00335102
chr6	71366138	71366538	3.96991	4.70688	0	4.64048	5.14307e-05	0.00469774
chr5	9547652	9548052	3.93283	4.6698	0	4.63414	5.0423e-05	0.00465222
chr1	6082680	6083080	3.93351	4.67047	0	4.61784	5.15564e-05	0.00470401
chr7	81577582	81577982	5.00683	5.71634	0.599555	4.6169	2.19632e-07	0.000341269
chr12	122054244	122054644	4.02424	4.76121	0	4.61551	5.52793e-05	0.00490268
chr7	152987673	152988073	3.85616	4.59313	0	4.61312	4.88237e-05	0.00459011
chr4	20311941	20312341	3.85542	4.59238	0	4.60281	4.94889e-05	0.00460703
chr1	94917224	94917624	3.98907	4.72603	0	4.60034	5.49744e-05	0.00489141
chr13	84659354	84659754	3.98724	4.7242	0	4.60022	5.49145e-05	0.00489136
chr12	114238834	114239234	5.58217	6.2943	1.03151	4.59879	8.95835e-07	0.000628582
chr2	66552325	66552725	4.04279	4.77976	0	4.58533	5.81946e-05	0.00502899
chr12	64080946	64081346	4.00708	4.74405	0	4.56915	5.79602e-05	0.00502899
chr1	109767192	109767592	3.93285	4.66982	0	4.56329	5.5379e-05	0.00490625
chr2	147717941	147718341	4.0209	4.75786	0	4.55791	5.93665e-05	0.00509237
chr9	123792663	123793063	4.29834	5.03531	0	4.53249	7.24425e-05	0.00581568
chr21	39776631	39777031	3.85595	4.59292	0	4.53131	5.45174e-05	0.004874
chr4	154015384	154015784	3.97059	4.70756	0	4.51749	6.0357e-05	0.00516422
chr3	183008784	183009184	3.85568	4.59264	0	4.50722	5.62772e-05	0.00494334
chr9	83583125	83583525	3.83645	4.57342	0	4.50146	5.58818e-05	0.00494105
chr10	59917663	59918063	3.98909	4.72605	0	4.49512	6.28804e-05	0.0052815
chr14	89818297	89818697	3.87612	4.61309	0	4.48984	5.84615e-05	0.00503304
chr4	172826352	172826752	4.9702	5.67917	0.591023	4.4843	4.89702e-07	0.000504889
chr6	39836126	39836526	5.60415	6.30438	1.61226	4.46977	1.29498e-09	2.67029e-05
chr20	34144032	34144432	4.79472	5.51028	0.0315066	4.45664	4.87823e-06	0.00139539
chr3	31878106	31878506	5.08503	5.79616	0.591023	4.45317	1.32441e-06	0.000704767
chr4	165383742	165384142	4.00893	4.74589	0	4.44447	6.78488e-05	0.0055684
chr3	151980075	151980475	3.89365	4.63062	0	4.44068	6.30938e-05	0.0052851
chr14	40413099	40413499	5.28689	5.99332	1.03151	4.44049	2.72828e-07	0.000385151
chr17	43530721	43531121	5.33201	6.03965	1.01884	4.43814	4.35053e-07	0.000466021
chrX	118240398	118240798	3.99022	4.72719	0	4.43809	6.75657e-05	0.00555069
chr4	99013362	99013762	3.83666	4.57362	0	4.43412	6.10683e-05	0.00520349
chr17	65914841	65915241	4.02365	4.76061	0	4.42522	7.01304e-05	0.00568919
chr17	57288434	57288834	3.93473	4.67169	0	4.41742	6.68329e-05	0.00550144
chr10	72104373	72104773	4.87519	5.59227	0.00606038	4.41694	7.36173e-06	0.0016472
chr10	69375828	69376228	5.13642	5.84846	0.591023	4.41474	2.12593e-06	0.000876744
chr4	52479230	52479630	3.81531	4.55228	0	4.41275	6.1818e-05	0.00522858
chr20	19291461	19291861	4.81819	5.5341	0.0315066	4.39971	6.38832e-06	0.0015682
chrX	18833349	18833749	4.04366	4.78063	0	4.39119	7.39845e-05	0.00587392
chr20	57597075	57597475	3.91474	4.65171	0	4.38145	6.89867e-05	0.00563375
chr18	25399485	25399885	4.72105	5.43548	0.0315066	4.37923	4.91991e-06	0.00139771
chr7	15476025	15476425	4.80797	5.52373	0.0315066	4.35793	7.06041e-06	0.00163244
chr7	16130408	16130808	4.17307	4.91004	0	4.35159	8.3425e-05	0.0062955
KI270744.1	152067	152467	4.10543	4.8424	0	4.35127	8.04319e-05	0.00617701
chr2	14530438	14530838	3.96716	4.70413	0	4.34303	7.48366e-05	0.00590545
chr4	100288142	100288542	4.69856	5.41283	0.0188396	4.33633	5.31668e-06	0.00143779
chr3	57889743	57890143	4.73184	5.45767	0	4.31799	4.35474e-05	0.00432751
chr6	24960969	24961369	4.94361	5.65204	0.591023	4.30506	1.27068e-06	0.000698711
chr2	50723054	50723454	3.89472	4.63169	0	4.29641	7.56717e-05	0.00594426
chr14	25132734	25133134	3.79565	4.53261	0	4.29499	7.09359e-05	0.00573614
chr3	150146406	150146806	4.02225	4.75922	0	4.2942	8.20297e-05	0.00622926
chr1	79726233	79726633	4.77657	5.50274	0	4.28645	4.7961e-05	0.0045607
chr7	117780830	117781230	4.68931	5.41501	0	4.28149	4.40649e-05	0.00434749
chr8	99732642	99733042	3.7946	4.53156	0	4.27549	7.26655e-05	0.00582404
chr10	29823618	29824018	5.2826	5.98894	1.03151	4.27053	8.99269e-07	0.000628582
chr7	134720428	134720828	4.77529	5.50164	0	4.26786	4.93597e-05	0.00460703
chr3	189260897	189261297	5.13501	5.83861	1.00606	4.26695	2.98853e-07	0.000385151
chr9	86519220	86519620	3.87767	4.61463	0	4.26527	7.77674e-05	0.00604555
chr3	98855770	98856170	3.81698	4.55395	0	4.25159	7.60239e-05	0.00595492
chr12	20097598	20097998	5.06792	5.76928	1.03151	4.25097	1.58632e-07	0.000320924
chr16	78317905	78318305	3.79495	4.53192	0	4.23887	7.61178e-05	0.00595662
chr11	75925980	75926380	3.95269	4.68966	0	4.2308	8.49189e-05	0.00639653
chr16	84914337	84914737	3.87744	4.6144	0	4.22397	8.17918e-05	0.00622926
chr4	118754912	118755312	4.0233	4.76026	0	4.22283	8.92636e-05	0.00658843
chr3	65729646	65730046	4.68879	5.41427	0	4.21989	4.84285e-05	0.00457618
chr18	58529741	58530141	3.87678	4.61375	0	4.21519	8.26394e-05	0.00624765
chr14	44549145	44549545	3.96987	4.70683	0	4.20901	8.80253e-05	0.00653689
chr7	87000330	87000730	3.83468	4.57164	0	4.20335	8.16583e-05	0.00622926
chr5	143086776	143087176	3.774	4.51097	0	4.16954	8.1862e-05	0.00622926
chr1	103284375	103284775	3.81741	4.55437	0	4.16448	8.47068e-05	0.00638638
chr15	33160474	33160874	5.17211	5.88448	0.608037	4.16136	6.46387e-06	0.00157298
chr2	237600124	237600524	5.15883	5.85422	1.34331	4.13408	2.50601e-08	0.000187907
chr7	20602306	20602706	4.97077	5.67974	0.591023	4.13305	3.31279e-06	0.00112082
chr22	22074891	22075291	3.77336	4.51033	0	4.13225	8.57032e-05	0.00642626
chr9	115444930	115445330	4.04261	4.77957	0	4.12193	0.000101322	0.0071185
chr9	123883600	123884000	3.83665	4.57362	0	4.11999	9.04986e-05	0.00665834
chr20	53088473	53088873	3.95258	4.68955	0	4.09271	9.99142e-05	0.00706778
chr1	187647944	187648344	4.63143	5.34482	0.00606038	4.08853	9.46912e-06	0.0019185
chr13	21986625	21987025	4.80816	5.52392	0.0315066	4.08364	1.5148e-05	0.00234413
chr4	41525169	41525569	4.18973	4.92669	0	4.07621	0.000114415	0.00764135
chr1	57637112	57637512	3.79579	4.53275	0	4.06362	9.45139e-05	0.00683437
chrX	71095674	71096074	3.85539	4.59236	0	4.06186	9.81171e-05	0.00701282
chr9	35477065	35477465	3.91467	4.65164	0	4.0504	0.000102817	0.00716256
chr22	33821213	33821613	3.95194	4.6889	0	4.04955	0.000105007	0.00722959
chr8	58255513	58255913	3.79651	4.53347	0	4.04703	9.6467e-05	0.00693696
chr1	25003660	25004060	3.81422	4.55118	0	4.04612	9.76072e-05	0.00699207
chr9	371400	371800	5.17715	5.88114	1.03151	4.04341	1.62437e-06	0.00080266
chr1	96234207	96234607	3.85723	4.5942	0	4.03591	0.000101286	0.0071185
chr1	208189939	208190339	3.87641	4.61338	0	4.01864	0.000104487	0.00721993
chr8	21653633	21654033	3.7743	4.51127	0	4.01509	9.89387e-05	0.00704067
chr2	211132546	211132946	3.73191	4.46888	0	3.99567	9.87265e-05	0.00703808
chr15	61248442	61248842	4.69891	5.42468	0	3.98957	6.90692e-05	0.00563491
chr10	91535947	91536347	4.88659	5.59387	0.591023	3.98829	4.0735e-06	0.00124439
chr11	69157201	69157601	5.18059	5.88481	1.02519	3.98507	2.23489e-06	0.000886232
chr6	37443088	37443488	3.83368	4.57065	0	3.98326	0.00010638	0.00729373
chr4	19461615	19462015	5.56171	6.24829	2.01884	3.97675	6.59862e-10	2.67029e-05
chr9	29551402	29551802	4.56097	5.27317	0.00606038	3.97342	1.07423e-05	0.00200761
chr9	4093038	4093438	4.66831	5.38189	0.0315066	3.96736	1.44412e-05	0.00230392
chr5	67059641	67060041	3.75261	4.48958	0	3.9624	0.00010408	0.0072096
chr11	107473875	107474275	5.74973	6.44296	2.00606	3.96157	6.79789e-08	0.000266999
chr7	15084283	15084683	3.77552	4.51248	0	3.96139	0.000105607	0.00725277
chr1	179153375	179153775	3.77493	4.5119	0	3.96006	0.000105742	0.00725597
chr2	48488154	48488554	4.96252	5.66165	1.01246	3.94362	7.04042e-07	0.000586357
chr4	5238022	5238422	4.60817	5.32118	0.00606038	3.93897	1.35055e-05	0.00222709
chr1	97797503	97797903	3.81612	4.55309	0	3.91856	0.000113686	0.00760498
chr7	91913574	91913974	4.66861	5.3822	0.0315066	3.9178	1.64112e-05	0.00243894
chr21	22536309	22536709	3.79305	4.53001	0	3.91717	0.00011244	0.00756456
chr9	13646449	13646849	5.31792	6.01009	1.60804	3.91433	8.21141e-08	0.000267339
chr8	52079765	52080165	4.68957	5.4035	0.0315066	3.91276	1.74835e-05	0.0025508
chr5	62568861	62569261	4.56043	5.28506	0	3.90771	6.82305e-05	0.0055886
chr2	163662121	163662521	5.26786	5.96604	1.35343	3.90486	7.51878e-07	0.000596455
chr17	71071773	71072173	4.65368	5.36744	0.00606038	3.89748	1.69095e-05	0.00249203
chr8	133326900	133327300	5.1425	5.83786	1.32799	3.88729	3.11937e-07	0.000389831
chr15	45903303	45903703	4.67766	5.39139	0.0315066	3.87791	1.8525e-05	0.00262536
chr3	156920404	156920804	3.93204	4.66901	0	3.87697	0.000126643	0.00815475
chr16	17830524	17830924	3.855	4.59197	0	3.86734	0.000123201	0.0080203
chr10	19762504	19762904	4.88774	5.59451	0.616469	3.86583	6.22886e-06	0.00155247
chr7	47039743	47040143	4.02321	4.76018	0	3.85881	0.000134867	0.00844646
chr6	49565927	49566327	4.88574	5.5826	1.01884	3.84891	7.01439e-07	0.000586357
chr1	72516813	72517213	3.93496	4.67193	0	3.84242	0.000131869	0.008341
chr10	132467268	132467668	3.73071	4.46767	0	3.83463	0.000119761	0.00790874
chr7	154133835	154134235	4.5361	5.24764	0.0188396	3.83144	1.47623e-05	0.00232812
chr16	82983464	82983864	3.77513	4.51209	0	3.82925	0.000123484	0.00803241
chr14	82778775	82779175	3.73273	4.46969	0	3.81434	0.000122811	0.00801979
chr6	138537111	138537511	3.70932	4.44629	0	3.81061	0.000121771	0.00799662
chr16	54654985	54655385	3.87548	4.61245	0	3.8032	0.00013398	0.00841644
chr14	53225437	53225837	3.75438	4.49135	0	3.78925	0.000127995	0.0082093
chr9	20198026	20198426	3.73346	4.47042	0	3.77878	0.000128135	0.0082119
chr12	70040198	70040598	3.79588	4.53284	0	3.74626	0.000137502	0.00855711
chr14	31107320	31107720	4.76313	5.46714	0.616469	3.74603	5.86478e-06	0.0015164
chr1	219264929	219265329	5.04113	5.73341	1.32799	3.74443	3.54203e-07	0.000423406
chr14	95249088	95249488	3.68828	4.42525	0	3.73837	0.000131171	0.00832238
KI270519.1	44139	44539	3.68828	4.42525	0	3.73837	0.000131171	0.00832238
chr22	42344419	42344819	3.77659	4.51355	0	3.73214	0.00013841	0.00859005
chr12	105437292	105437692	4.09558	4.83255	0	3.72362	0.000161088	0.00945
chr15	36899230	36899630	3.77218	4.50915	0	3.72128	0.000139873	0.00865481
chr3	4665185	4665585	5.15885	5.84586	1.6038	3.70984	8.67806e-08	0.000267339
chr1	48644096	48644496	5.06839	5.76073	1.35343	3.69905	5.81757e-07	0.000539145
chr8	74441140	74441540	3.83319	4.57016	0	3.69848	0.000147949	0.00895044
chr9	92368316	92368716	3.9849	4.72187	0	3.69794	0.000158418	0.00934653
chr4	125123696	125124096	3.71029	4.44726	0	3.69623	0.000139508	0.00864523
chr16	88759232	88759632	4.48623	5.19664	0.0315066	3.69435	1.84631e-05	0.0026211
chr1	230176979	230177379	4.92496	5.62326	1.00606	3.69087	2.262e-06	0.000888439
chr6	74075305	74075705	5.50022	6.19825	1.59102	3.68916	2.18513e-06	0.000886232
chr5	87541775	87542175	4.73224	5.43613	0.591023	3.67394	6.91393e-06	0.00162008
chr22	27876573	27876973	3.68918	4.42614	0	3.66797	0.000142642	0.00878396
chr7	135678783	135679183	4.66764	5.38121	0.0315066	3.66767	2.95388e-05	0.00342189
chr2	180955217	180955617	4.8864	5.59349	0.599555	3.66106	1.22074e-05	0.00211651
chr3	190689398	190689798	4.70034	5.40348	0.591023	3.66105	6.37539e-06	0.0015682
chr6	111563042	111563442	4.7207	5.42432	0.591023	3.64819	7.23845e-06	0.0016472
chr7	42682020	42682420	3.77619	4.51316	0	3.64723	0.000152665	0.00915678
chr11	117226419	117226819	3.8169	4.55387	0	3.64047	0.000156851	0.0093093
chr1	225851736	225852136	4.15911	4.89608	0	3.63187	0.000181864	0.0101285
chr1	34852554	34852954	4.48601	5.19641	0.0315066	3.62925	2.17539e-05	0.00287085
chr2	146821804	146822204	5.25052	5.95616	1.03151	3.62752	1.123e-05	0.00203574
chr5	139364281	139364681	3.9355	4.67247	0	3.62538	0.000168102	0.00966922
chr12	18422911	18423311	4.48589	5.19629	0.0315066	3.62481	2.19898e-05	0.00288117
chr8	66447701	66448101	3.66554	4.4025	0	3.6231	0.00014857	0.00897012
chr6	132977263	132977663	4.88482	5.5813	1.03151	3.59578	2.69804e-06	0.00100242
chr1	229879794	229880194	5.0163	5.70746	1.33822	3.59494	7.86003e-07	0.000605891
chr11	72856318	72856718	4.74441	5.47052	0	3.59471	0.000122923	0.00801979
chr22	41411583	41411983	3.71099	4.44795	0	3.59451	0.000157213	0.00931541
chr13	37136835	37137235	4.75445	5.45885	0.591023	3.59081	9.93172e-06	0.00195042
chr12	23407677	23408077	3.7102	4.44716	0	3.59045	0.000157901	0.0093428
chr1	44910171	44910571	4.67876	5.39292	0.00606038	3.58694	3.64269e-05	0.00390705
chr10	24777203	24777603	3.68816	4.42512	0	3.58029	0.000158056	0.00934306
chr19	13784831	13785231	4.64409	5.34587	0.591023	3.55757	7.38067e-06	0.0016472
chr20	19588922	19589322	3.66666	4.40363	0	3.55065	0.000161905	0.00947562
chr17	17823719	17824119	5.25154	5.94213	1.59102	3.54948	8.72687e-07	0.000628582
chr18	60910456	60910856	4.49945	5.22331	0	3.5489	0.000108351	0.00738673
chr2	153119854	153120254	3.68915	4.42611	0	3.54415	0.000164957	0.00958155
chr21	26783968	26784368	5.1425	5.84568	1.03151	3.5403	1.02952e-05	0.00197482
chrX	63514243	63514643	5.36906	6.06321	1.5953	3.53164	2.15093e-06	0.000878271
chr17	57482009	57482409	4.75641	5.46026	0.616469	3.52964	1.18005e-05	0.00208988
chr10	20648112	20648512	3.66647	4.40344	0	3.52249	0.000167333	0.00966513
chr21	41554529	41554929	3.66647	4.40344	0	3.52249	0.000167333	0.00966513
chr1	96588685	96589085	3.73441	4.47137	0	3.51947	0.000173432	0.00987223
chr8	93018609	93019009	4.92719	5.63478	0.616469	3.51827	2.00687e-05	0.0027315
chr2	173434987	173435387	4.56011	5.27208	0.0188396	3.5022	3.46534e-05	0.00381474
chr6	28354054	28354454	5.69671	6.38157	2.20143	3.49474	3.25545e-07	0.000400765
chr7	18831395	18831795	3.68902	4.42598	0	3.48906	0.000175896	0.00993212
chr6	167058289	167058689	4.93614	5.63439	1.01884	3.47025	6.02584e-06	0.00152858
chr7	30163630	30164030	4.40857	5.11774	0.0188396	3.45628	2.79355e-05	0.00331206
chr18	35525885	35526285	3.83734	4.57431	0	3.44934	0.000196449	0.0106391
chr11	102500389	102500789	4.47536	5.18556	0.0315066	3.44724	3.28031e-05	0.00367114
chr6	129251966	129252366	3.77536	4.51233	0	3.44488	0.000192398	0.0104851
chr13	50457949	50458349	3.83706	4.57403	0	3.4429	0.000197856	0.0107012
chr7	34214039	34214439	4.00683	4.74379	0	3.44266	0.000211071	0.01111
chr11	47369622	47370022	4.0067	4.74367	0	3.43422	0.000213002	0.0111748
chr5	53642012	53642412	3.87745	4.61442	0	3.4336	0.000203167	0.0108673
chrX	136034684	136035084	3.77763	4.51459	0	3.4239	0.000197229	0.0106743
chr7	15757032	15757432	4.43389	5.15715	0	3.42068	0.000123128	0.0080203
chr13	75927147	75927547	4.66335	5.37726	0.00606038	3.40868	5.12335e-05	0.00469011
chr19	49157808	49158208	4.90545	5.60322	1.00606	3.39943	7.06565e-06	0.00163244
chr1	192681907	192682307	4.46103	5.17144	0.00606038	3.39881	3.60349e-05	0.0038933
chr9	127170261	127170661	3.79753	4.53449	0	3.38383	0.000208114	0.0110171
chr1	189206490	189206890	3.98429	4.72125	0	3.38359	0.000223305	0.0114127
chr3	178623518	178623918	4.89478	5.58185	1.33822	3.38286	1.13732e-06	0.000674873
chr1	120037055	120037455	4.56162	5.2613	0.591023	3.37203	1.02661e-05	0.00197482
chr3	31743700	31744100	3.71167	4.44863	0	3.36965	0.000204068	0.0108943
chr2	172680543	172680943	4.5007	5.22481	0	3.36819	0.000139809	0.00865481
chr12	42679361	42679761	4.82637	5.51097	1.33822	3.36108	7.52068e-07	0.000596455
chr11	120712687	120713087	3.70946	4.44642	0	3.35618	0.000207079	0.0109981
chr3	102972364	102972764	4.40879	5.11772	0.0315066	3.34761	3.59542e-05	0.00389178
chr8	1512022	1512422	3.75075	4.48772	0	3.34468	0.000213502	0.0111847
chr5	100595459	100595859	4.96285	5.66149	1.03151	3.33568	1.0689e-05	0.00200674
chr3	114846658	114847058	3.93278	4.66974	0	3.33303	0.000231795	0.0117013
chr4	119006395	119006795	4.63124	5.33206	0.616469	3.33078	1.45698e-05	0.00231824
chr14	79089657	79090057	4.40889	5.13191	0	3.32789	0.000137671	0.00855711
chr11	102017173	102017573	5.04354	5.72632	1.6038	3.32605	6.3403e-07	0.000564636
chr3	39595482	39595882	4.75214	5.47812	0	3.32341	0.000175118	0.00992028
chr7	71015479	71015879	5.57961	6.25423	2.33822	3.32308	6.31839e-08	0.000266999
chr1	117846789	117847189	4.76512	5.45882	1.00606	3.32249	5.06461e-06	0.00141605
chr6	162032679	162033079	3.77539	4.51235	0	3.31494	0.000223051	0.0114127
chr5	84487969	84488369	4.55992	5.27211	0.00606038	3.31373	5.22293e-05	0.00474964
chrX	87397317	87397717	4.43585	5.14579	0.00606038	3.30404	4.24457e-05	0.00427365
chr10	18087373	18087773	3.73493	4.47189	0	3.3024	0.00022262	0.0114085
chr10	78004494	78004894	3.643	4.37997	0	3.30142	0.000214429	0.0112058
chr4	79623176	79623576	4.43413	5.15763	0	3.2981	0.00014663	0.00889723
chr2	189455391	189455791	3.6903	4.42727	0	3.28377	0.000223325	0.0114127
chr1	163440044	163440444	4.50104	5.22493	0	3.2833	0.000156948	0.0093093
chr8	52523160	52523560	3.66724	4.40421	0	3.28232	0.000221551	0.0113784
chr15	98369051	98369451	4.98794	5.67767	1.35343	3.28145	3.44854e-06	0.00114232
chr11	113287231	113287631	4.37942	5.10215	0	3.2809	0.000143849	0.00880169
chr3	151197936	151198336	3.6661	4.40307	0	3.2794	0.000222204	0.0114048
chrX	49069014	49069414	3.6656	4.40257	0	3.27813	0.000222489	0.0114085
chr7	55071537	55071937	4.80735	5.50231	1.00606	3.27757	7.37979e-06	0.0016472
chr8	133545873	133546273	4.53632	5.24764	0.0315066	3.27738	5.34432e-05	0.00480336
chr3	145773806	145774206	3.61985	4.35682	0	3.27133	0.000219897	0.0113358
chr16	69838546	69838946	3.83807	4.57503	0	3.26196	0.000242488	0.0120197
chr9	4686290	4686690	3.66594	4.40291	0	3.2603	0.000227185	0.0115313
chr2	54624289	54624689	4.06085	4.79781	0	3.25272	0.000263668	0.012601
chr9	137295378	137295778	4.36734	5.0757	0.0188396	3.24966	4.16681e-05	0.00423965
chrX	45602002	45602402	4.47525	5.18592	0.00606038	3.2484	5.16394e-05	0.00470638
chr2	63786614	63787014	4.87694	5.56301	1.34838	3.2449	2.14354e-06	0.000878271
chr15	37009216	37009616	3.79597	4.53293	0	3.24301	0.000243929	0.0120399
chr10	85919850	85920250	5.73889	6.40313	2.71438	3.22886	3.25919e-09	5.37643e-05
chr8	25113034	25113434	3.75438	4.49135	0	3.2269	0.00024458	0.0120581
chr12	21751530	21751930	4.48831	5.19922	0.00606038	3.21895	5.62662e-05	0.00494334
chr1	163258186	163258586	4.76361	5.45707	1.01246	3.21331	7.75886e-06	0.00168854
chr10	30816438	30816838	4.54904	5.27335	0	3.21134	0.00017882	0.0100428
chr6	12576301	12576701	4.55053	5.24924	0.616469	3.2067	1.65369e-05	0.0024532
chrX	129875532	129875932	3.59633	4.33329	0	3.20365	0.000235758	0.0117925
chr12	132067350	132067750	4.33848	5.06105	0	3.19345	0.000158132	0.00934306
chr2	42025217	42025617	3.81768	4.55464	0	3.18558	0.000262333	0.0125611
chr2	200678326	200678726	3.71156	4.44853	0	3.17126	0.000256493	0.0124081
chr16	88318240	88318640	4.81814	5.51268	1.03151	3.16651	1.12049e-05	0.00203574
chr3	124140729	124141129	3.68576	4.42272	0	3.16036	0.000257211	0.012416
chr20	55549789	55550189	3.59673	4.33369	0	3.15827	0.000248794	0.0121858
chr1	120679724	120680124	3.71172	4.44868	0	3.1562	0.000261004	0.0125308
chr4	26204737	26205137	4.33908	5.0614	0	3.15016	0.000168107	0.00966922
chr7	121446854	121447254	3.77512	4.51208	0	3.14748	0.000269827	0.0127416
chr1	37634800	37635200	3.85778	4.59474	0	3.1442	0.000278621	0.0129582
chr13	44218502	44218902	4.49939	5.1974	0.591023	3.14077	1.76943e-05	0.00256493
chr9	129947160	129947560	4.70139	5.40394	0.616469	3.1399	3.07645e-05	0.0035194
chrX	117407685	117408085	4.48476	5.20849	0	3.13739	0.000189565	0.0103821
chr3	8891846	8892246	3.73106	4.46802	0	3.13347	0.000269876	0.0127416
chr4	143667404	143667804	3.75631	4.49327	0	3.12786	0.000274088	0.0128236
chr11	11534998	11535398	4.3393	5.04735	0.00606038	3.11314	5.41525e-05	0.00484967
chr2	37449796	37450196	4.46142	5.18517	0	3.11005	0.000194075	0.0105591
chr7	135597619	135598019	4.83869	5.53383	1.03151	3.10889	1.47614e-05	0.00232812
chr1	47175507	47175907	3.57299	4.30996	0	3.10611	0.000262102	0.0125611
chr10	9545075	9545475	4.35307	5.06089	0.0315066	3.1033	5.61673e-05	0.00494334
chr9	98835928	98836328	3.6219	4.35886	0	3.10305	0.000268253	0.0127218
chr7	40356622	40357022	5.39415	6.06735	2.18452	3.09111	3.88632e-07	0.000451476
chr22	24259275	24259675	5.29	5.97376	1.82438	3.09099	3.12173e-06	0.00109799
chr6	74971607	74972007	4.46067	5.15712	0.608037	3.08448	1.83918e-05	0.00261999
chrX	9899472	9899872	4.47407	5.17138	0.591023	3.0775	1.99348e-05	0.00272677
chr10	125578817	125579217	5.31222	5.98147	2.18735	3.06738	1.81242e-07	0.000327316
chr5	10691868	10692268	4.32577	5.04795	0	3.06674	0.000187591	0.0103358
chr4	140020557	140020957	3.79786	4.53483	0	3.06424	0.00029898	0.0134241
chr1	179155357	179155757	5.67444	6.3406	2.61226	3.06325	8.50292e-08	0.000267339
chr22	20441652	20442052	3.81273	4.54969	0	3.06028	0.000301821	0.0134784
chr4	8269639	8270039	4.75395	5.436	1.33311	3.05926	2.71639e-06	0.00100372
chr15	49808880	49809280	3.64396	4.38093	0	3.05843	0.000285121	0.0131215
chr3	152397248	152397648	4.2815	4.98809	0.0188396	3.05777	5.47402e-05	0.00488111
chr15	71115273	71115673	5.60926	6.28561	2.32799	3.05353	9.91685e-07	0.00065167
chrX	115372309	115372709	5.06951	5.74397	1.83164	3.05127	7.39018e-07	0.000596455
chr7	41536640	41537040	5.2281	5.91792	1.59102	3.05011	8.90507e-06	0.00183838
chr17	82669856	82670256	4.58888	5.30112	0.0315066	3.04081	9.30086e-05	0.00678889
chr11	118715671	118716071	4.43591	5.15942	0	3.03835	0.000210721	0.0111059
chr3	47762254	47762654	5.3484	6.03444	1.82073	3.03829	5.66204e-06	0.00150164
chr4	113618215	113618615	5.33447	6.0269	1.61647	3.03456	1.37434e-05	0.00224025
chr6	12025060	12025460	4.66582	5.35639	1.00606	3.03395	1.03657e-05	0.00197482
chr17	29784588	29784988	4.95332	5.63219	1.61226	3.0335	1.95453e-06	0.0008557
chr17	69796049	69796449	3.83669	4.57366	0	3.03187	0.000314081	0.0137538
chr11	107678536	107678936	4.56263	5.26167	0.616469	3.02559	2.94664e-05	0.00341832
chr21	15807922	15808322	4.36872	5.09134	0	3.022	0.00020597	0.0109675
chr13	36788315	36788715	4.56459	5.28904	0	3.01189	0.000235762	0.0117925
chr10	127349845	127350245	3.77139	4.50836	0	2.97933	0.000326706	0.0141035
chr3	170689503	170689903	4.3547	5.06255	0.0315066	2.97529	7.45796e-05	0.00589215
chr6	154619098	154619498	4.4339	5.15716	0	2.96571	0.000232407	0.0117099
chr19	7460597	7460997	3.57264	4.3096	0	2.96357	0.000310692	0.0136819
chr7	144784945	144785345	4.44801	5.14459	0.591023	2.9627	2.63219e-05	0.00322593
chr15	35925739	35926139	4.66395	5.36621	0.591023	2.96227	4.58917e-05	0.00445331
chr12	39990165	39990565	3.57413	4.3111	0	2.95954	0.000312357	0.0137051
chr19	56969711	56970111	3.68947	4.42644	0	2.95598	0.000326764	0.0141035
chr3	49263529	49263929	5.28244	5.95817	2.01566	2.95469	1.74393e-06	0.000808097
chr6	13336591	13336991	4.5506	5.24931	0.616469	2.94913	3.54664e-05	0.00386434
chr5	180824822	180825222	4.48951	5.21328	0	2.94326	0.000247738	0.0121485
chr4	84846205	84846605	3.54854	4.2855	0	2.94191	0.000316023	0.0138134
chr18	24910124	24910524	3.73234	4.46931	0	2.93773	0.000338542	0.0143786
chr4	115030348	115030748	3.64351	4.38047	0	2.93219	0.000330828	0.0141825
chr3	385165	385565	3.79484	4.5318	0	2.9216	0.000351683	0.0147656
chr6	52724215	52724615	4.80914	5.5034	1.03151	2.92091	2.48219e-05	0.00308334
chr14	45242503	45242903	4.47676	5.18699	0.0315066	2.91637	0.000101596	0.0071317
chr15	83956909	83957309	4.41956	5.12869	0.0315066	2.91138	9.45431e-05	0.00683437
chr3	124204843	124205243	3.79901	4.53598	0	2.90497	0.000358916	0.0149182
chr14	64209576	64209976	3.57419	4.31115	0	2.90139	0.000334955	0.0142851
chr8	80998241	80998641	3.64559	4.38255	0	2.89914	0.000344277	0.0145398
chr5	5891396	5891796	4.30955	5.01646	0.0315066	2.89595	8.22813e-05	0.00622926
chr20	4449962	4450362	3.59634	4.3333	0	2.89373	0.00034072	0.0144488
chr20	4563069	4563469	5.82622	6.48399	2.92148	2.89052	5.1229e-08	0.000248554
chr15	33742488	33742888	3.61961	4.35658	0	2.88819	0.000345753	0.0145798
chr15	93583821	93584221	4.97359	5.66285	1.35343	2.88771	1.63254e-05	0.00243894
chr9	87475514	87475914	3.87872	4.61569	0	2.88563	0.000375361	0.0153496
chr3	73512112	73512512	4.96322	5.64232	1.61647	2.88152	4.74495e-06	0.00137322
chr9	18921689	18922089	4.41001	5.13304	0	2.88133	0.000257562	0.0124234
chr12	114272604	114273004	4.74446	5.43753	1.00606	2.8807	2.39037e-05	0.00302655
chr1	211327359	211327759	3.6224	4.35937	0	2.87342	0.000352222	0.0147695
chr12	102762896	102763296	3.62097	4.35793	0	2.87125	0.000352977	0.0147724
chr21	28574168	28574568	3.85697	4.59394	0	2.86886	0.000380358	0.0155002
chr21	26758445	26758845	3.57093	4.3079	0	2.8618	0.000350953	0.0147538
chr6	108760597	108760997	3.73535	4.47231	0	2.86129	0.000370455	0.0152025
chr1	211332803	211333203	4.47491	5.17153	0.616469	2.85017	3.87605e-05	0.00404684
chr21	17631001	17631401	3.57287	4.30983	0	2.8396	0.000360727	0.0149588
chr14	45199178	45199578	4.92374	5.59193	1.82073	2.83303	1.02711e-06	0.00065167
chr3	133301212	133301612	4.84617	5.53186	1.32799	2.8304	1.29346e-05	0.00218214
chr21	28427399	28427799	5.34067	6.01821	2.03151	2.82318	5.12819e-06	0.00141955
chr7	23347743	23348143	3.66638	4.40335	0	2.82054	0.000380559	0.0155007
chr2	30566642	30567042	4.39615	5.11904	0	2.82036	0.000278257	0.0129582
chr12	39745064	39745464	4.25005	4.9717	0	2.81855	0.000255452	0.0123868
chr2	63780730	63781130	4.78447	5.46788	1.32799	2.81773	1.04297e-05	0.00197759
chr6	139809326	139809726	4.48552	5.18244	0.616469	2.81478	4.40695e-05	0.00434749
chr11	61120756	61121156	4.29582	5.00244	0.0315066	2.80828	9.74345e-05	0.00698826
chr22	25509444	25509844	4.87648	5.58354	0.591023	2.80701	9.84343e-05	0.00702332
chr3	29683341	29683741	5.04441	5.72673	1.61647	2.7998	1.05458e-05	0.00199046
chr10	21097392	21097792	4.40666	5.1018	0.599555	2.79852	3.83265e-05	0.00401917
chr1	160046758	160047158	3.52396	4.26092	0	2.79715	0.000373522	0.015282
chr7	33881968	33882368	3.64321	4.38018	0	2.79287	0.000390519	0.0157804
chr22	27667147	27667547	4.38344	5.10621	0	2.78876	0.000288796	0.0131739
chr5	58226218	58226618	4.23532	4.9409	0.0188396	2.78824	9.29809e-05	0.00678889
chr7	28026743	28027143	5.62129	6.2793	2.71241	2.78805	1.81213e-07	0.000327316
chr3	150075203	150075603	4.32423	5.0464	0	2.78312	0.000281273	0.0130283
chr11	71722832	71723232	4.27999	4.98627	0.0315066	2.77603	0.000102011	0.00713653
chr16	11734404	11734804	3.5729	4.30986	0	2.774	0.00039064	0.0157804
chr7	118680253	118680653	3.54936	4.28632	0	2.76981	0.000389597	0.0157598
chr9	101652694	101653094	4.46265	5.17309	0.00606038	2.76494	0.000136169	0.00851508
chr8	91786616	91787016	4.40726	5.10267	0.591023	2.76478	4.27431e-05	0.00429415
chr4	100118134	100118534	3.59424	4.3312	0	2.76416	0.000398098	0.0159839
chr5	124193486	124193886	5.11927	5.78702	2.02519	2.75955	1.7161e-06	0.000808097
chr17	82554473	82554873	5.19884	5.86211	2.193	2.75859	7.80424e-07	0.000605891
chr5	93782937	93783337	3.59434	4.33131	0	2.75852	0.000400849	0.0160284
chr19	10461235	10461635	4.83762	5.51228	1.5953	2.75633	4.65057e-06	0.00135939
chr9	96608369	96608769	4.26798	4.974	0.0315066	2.75167	0.000105585	0.00725277
chr10	124700150	124700550	4.23616	4.94148	0.0315066	2.74926	0.000101054	0.00711252
chr3	143495338	143495738	4.33906	5.06138	0	2.74816	0.000298305	0.0134085
chrX	131621554	131621954	4.26752	4.97353	0.0315066	2.73343	0.000109816	0.00744448
chr4	27413849	27414249	3.66672	4.40369	0	2.71397	0.00043243	0.0168242
chr1	166167109	166167509	4.25251	4.95847	0.0188396	2.71371	0.000112671	0.00756778
chr2	220264849	220265249	5.05215	5.72551	1.83886	2.71255	5.33667e-06	0.00143848
chr1	164698270	164698670	4.60856	5.29721	1.00606	2.70939	2.77274e-05	0.00330489
chr18	34592907	34593307	4.86589	5.54197	1.59102	2.7081	7.15559e-06	0.00164401
chr3	38367885	38368285	5.26	5.94206	1.83886	2.70788	1.51252e-05	0.00234413
chr4	100169801	100170201	3.52456	4.26152	0	2.70649	0.000417782	0.0164797
chr8	47631836	47632236	3.54904	4.28601	0	2.70051	0.000424207	0.0166614
chrX	45450041	45450441	4.21923	4.94056	0	2.69537	0.000300459	0.013454
chr2	47091169	47091569	4.67872	5.36887	1.03151	2.69449	3.50464e-05	0.00382869
chr7	122166642	122167042	4.92738	5.61505	1.35343	2.69435	2.79116e-05	0.00331206
chr6	159833541	159833941	5.49508	6.1454	2.71634	2.69127	8.7513e-08	0.000267339
chr7	14216040	14216440	3.57494	4.3119	0	2.68624	0.000435222	0.016885
chr13	43770896	43771296	4.40941	5.13243	0	2.67895	0.000342044	0.0144678
chr19	6083069	6083469	4.2062	4.91085	0.0315066	2.67865	0.000112953	0.00756958
chr9	28051575	28051975	4.28328	4.98963	0.0315066	2.676	0.00012728	0.00816976
chr4	13933086	13933486	5.29688	5.9575	2.34077	2.6737	9.57745e-07	0.00065167
chr3	29324113	29324513	4.93474	5.61336	1.59955	2.66977	1.1904e-05	0.00208988
chr14	30890511	30890911	4.28222	4.98855	0.0315066	2.66894	0.000129052	0.00826271
chr3	9021302	9021702	4.29734	5.00399	0.0315066	2.66571	0.000132719	0.0083819
chr3	175187537	175187937	3.57043	4.30739	0	2.66486	0.000446272	0.0170744
chr2	149330499	149330899	4.36774	5.07636	0.00606038	2.66302	0.000148123	0.00895044
chr2	231810963	231811363	3.49963	4.23659	0	2.66106	0.000438576	0.0169446
chrX	103995494	103995894	3.49912	4.23609	0	2.65798	0.000440202	0.0169586
chr12	2206253	2206653	3.49778	4.23475	0	2.65621	0.000441003	0.0169724
chr5	96133492	96133892	3.59875	4.33572	0	2.65471	0.000455691	0.0173005
chr7	43137946	43138346	4.15827	4.87862	0	2.6539	0.000307478	0.0136277
chr2	68390242	68390642	3.79733	4.5343	0	2.65323	0.000481529	0.0178263
chr5	158082716	158083116	4.72348	5.40352	1.35343	2.65319	1.55642e-05	0.00238138
chr1	115181234	115181634	4.82756	5.51164	1.35343	2.65294	2.32232e-05	0.00299761
chr21	36354946	36355346	3.5971	4.33407	0	2.65046	0.000457868	0.0173395
chr6	157519133	157519533	4.65697	5.37037	0.0315066	2.65005	0.000207951	0.0110161
chr5	90263739	90264139	4.53772	5.2239	1.00606	2.64791	2.74038e-05	0.00329464
chr7	127073538	127073938	3.89111	4.62808	0	2.64382	0.000497744	0.0181818
chr5	129194552	129194952	4.38048	5.07484	0.599555	2.63544	5.81844e-05	0.00502899
chr13	43782720	43783120	3.64534	4.38231	0	2.6323	0.00047466	0.0176672
chr22	49066532	49066932	5.05988	5.74376	1.59102	2.62937	2.38435e-05	0.00302655
chr11	112942909	112943309	5.51919	6.1638	2.82983	2.628	5.01718e-08	0.000248554
chr5	123283098	123283498	5.0872	5.75335	2.02519	2.62465	3.35836e-06	0.00112146
chrX	4225172	4225572	4.56018	5.24716	1.00606	2.62452	3.21098e-05	0.0036148
chr20	47546225	47546625	4.62205	5.29851	1.33822	2.61971	1.19088e-05	0.00208988
chr11	16357048	16357448	4.39371	5.08871	0.591023	2.61873	6.33968e-05	0.0052979
chr8	66870423	66870823	5.02628	5.7079	1.61647	2.6129	2.14511e-05	0.00284455
chr11	20117230	20117630	5.88751	6.52713	3.27145	2.60561	1.74419e-08	0.000146746
chr3	23727475	23727875	3.54873	4.28569	0	2.60473	0.000477795	0.0177278
chr6	154513948	154514348	3.52563	4.26259	0	2.60201	0.000476135	0.0177141
chr7	134907626	134908026	4.42374	5.13345	0.00606038	2.60107	0.000179827	0.0100802
chr2	104690592	104690992	5.00052	5.67219	1.82438	2.59959	7.6841e-06	0.0016885
chr6	34629943	34630343	5.36155	6.01016	2.61015	2.59054	2.21233e-07	0.000341269
chr14	22419607	22420007	4.36874	5.07687	0.0315066	2.58984	0.000170669	0.00977214
chr8	40545956	40546356	4.2679	4.97392	0.0315066	2.58157	0.000152759	0.00915678
chr1	91864337	91864737	4.63127	5.30813	1.33822	2.57808	1.51071e-05	0.00234413
chr2	41903755	41904155	3.71242	4.44939	0	2.57432	0.000518592	0.0186055
chr5	67030398	67030798	3.57465	4.31162	0	2.57359	0.000500493	0.0182028
chr11	64026748	64027148	3.47309	4.21005	0	2.57252	0.000486463	0.0179125
chr15	67762862	67763262	4.15906	4.87971	0	2.56631	0.000351949	0.0147656
chr3	157066746	157067146	4.70122	5.38057	1.34838	2.5638	2.10427e-05	0.00282242
chr5	32224019	32224419	4.9346	5.59282	2.02202	2.5629	1.63357e-06	0.00080266
chr12	23008559	23008959	4.42389	5.11904	0.616469	2.55813	7.88399e-05	0.00610591
chr13	47132738	47133138	3.62186	4.35882	0	2.55602	0.00051823	0.0186006
chr6	23435723	23436123	3.57244	4.30941	0	2.55051	0.000514892	0.0185615
chr12	25424174	25424574	4.26788	4.97445	0.00606038	2.54984	0.00016515	0.00958603
chr5	72427657	72428057	4.12575	4.84573	0	2.54758	0.000354733	0.0148331
chr18	48199537	48199937	4.32616	5.03342	0.0315066	2.54241	0.000178799	0.0100428
chr8	105474043	105474443	4.83801	5.51174	1.61647	2.54052	1.36054e-05	0.00222709
chr22	31681124	31681524	6.03769	6.68238	3.34712	2.53822	1.79162e-07	0.000327316
chr3	102237801	102238201	4.66715	5.34594	1.32799	2.53812	2.12805e-05	0.00283103
chr8	31209708	31210108	5.2676	5.9269	2.33567	2.53412	2.32293e-06	0.00089557
chr1	32333803	32334203	3.52534	4.2623	0	2.53404	0.000518824	0.0186057
chr1	170414982	170415382	4.17432	4.87882	0.00606038	2.53052	0.000151928	0.00912022
chr1	56297345	56297745	3.47329	4.21025	0	2.52879	0.000514502	0.0185615
chr4	26298419	26298819	4.51113	5.19635	1.00606	2.5245	3.95461e-05	0.00411324
chr5	5798450	5798850	4.47247	5.16903	0.616469	2.52252	9.57682e-05	0.00690477
chr2	164678622	164679022	5.22215	5.87816	2.34838	2.51679	1.73408e-06	0.000808097
chr11	95585394	95585794	4.33852	5.03108	0.616469	2.51536	7.43402e-05	0.00588451
chr20	41398460	41398860	4.98915	5.65105	2.00927	2.5089	3.90634e-06	0.00121517
chr2	241248798	241249198	5.06762	5.7428	1.81342	2.50543	1.75659e-05	0.0025508
chr4	126969105	126969505	4.17406	4.87798	0.0315066	2.50463	0.000159506	0.00939058
chr17	79608397	79608797	4.30966	5.00211	0.591023	2.50294	7.37228e-05	0.00587392
chr6	145798494	145798894	4.20517	4.9098	0.0315066	2.50089	0.000167729	0.00966922
chr3	21464616	21465016	4.28268	4.97374	0.608037	2.49863	6.93428e-05	0.00565164
chr5	66655529	66655929	3.69017	4.42713	0	2.49774	0.00056686	0.0195956
chr8	105507807	105508207	4.23783	4.94347	0.0188396	2.49549	0.000177891	0.0100155
chr6	138868148	138868548	5.21544	5.86293	2.48174	2.48709	5.62735e-07	0.000535169
chr7	148966698	148967098	4.15948	4.88014	0	2.48409	0.000399381	0.0160065
chr10	44100641	44101041	4.38136	5.09025	0.00606038	2.47996	0.000218831	0.0113091
chr16	78571840	78572240	4.79906	5.48206	1.35343	2.47753	4.09864e-05	0.00419429
chr2	215869137	215869537	4.42218	5.10355	1.01884	2.47698	3.52559e-05	0.00384648
chr3	2416958	2417358	3.49906	4.23602	0	2.4734	0.000556647	0.0193889
chr22	26914573	26914973	4.26732	4.95815	0.599555	2.47032	7.34996e-05	0.00587369
chr7	7553467	7553867	5.05937	5.72508	2.00606	2.46629	8.07467e-06	0.00172541
chr6	56771232	56771632	4.62149	5.29749	1.34838	2.46363	2.39245e-05	0.00302655
chr15	63350190	63350590	4.55097	5.23672	1.03151	2.46303	5.34606e-05	0.00480336
chr20	47372755	47373155	4.39325	5.08824	0.591023	2.45425	0.000101064	0.00711252
chr10	129659754	129660154	3.57518	4.31215	0	2.45033	0.000585061	0.0200567
chr2	106759041	106759441	4.59936	5.28704	1.02519	2.44684	6.43901e-05	0.00535919
chr22	25661229	25661629	4.43756	5.16085	0	2.44392	0.000484645	0.0178775
chr1	248695704	248696104	5.36178	6.0029	2.72416	2.4397	3.06401e-07	0.000388804
chr6	101539424	101539824	4.44724	5.14307	0.616469	2.43787	0.000114853	0.00766437
chr15	35755300	35755700	4.40851	5.10395	0.591023	2.43628	0.000109352	0.00742558
chr6	91812993	91813393	3.64345	4.38042	0	2.43609	0.000605792	0.0204529
chr1	154192118	154192518	4.25154	4.97294	0	2.43332	0.000452267	0.0172541
chr4	77211201	77211601	4.1915	4.91252	0	2.43223	0.000440063	0.0169586
chr2	239114257	239114657	3.49944	4.23641	0	2.43136	0.000587898	0.0201121
chr8	73118158	73118558	4.94464	5.61296	1.83886	2.42899	1.39623e-05	0.0022661
chr11	110148777	110149177	4.43607	5.13182	0.608037	2.42825	0.000116194	0.00772594
chrX	40086884	40087284	3.49666	4.23363	0	2.42427	0.000592935	0.0201914
chr1	212982476	212982876	4.35365	5.04746	0.591023	2.42384	0.000101963	0.00713653
KI270733.1	152173	152573	6.29457	7.0017	2.00606	2.42383	0.000224735	0.0114493
chr2	66606609	66607009	5.19172	5.83768	2.48174	2.42008	8.85793e-07	0.000628582
chr8	125169898	125170298	5.56871	6.2163	2.83345	2.41423	1.22548e-06	0.000697435
chr8	60714024	60714424	4.60861	5.28494	1.32799	2.41354	2.93533e-05	0.0034148
chr9	77521005	77521405	3.47337	4.21034	0	2.41138	0.000599276	0.0203327
chr11	102204597	102204997	4.6325	5.30875	1.35343	2.41004	3.12249e-05	0.00355236
chr4	20272409	20272809	4.10823	4.828	0	2.40998	0.000435444	0.0168857
chr6	147514697	147515097	4.17474	4.87925	0.00606038	2.40765	0.000200449	0.0107801
chr2	234044177	234044577	4.55047	5.24917	0.616469	2.40656	0.000148103	0.00895044
chr6	138293649	138294049	4.28146	4.98831	0.00606038	2.40589	0.000228499	0.0115838
chr2	227134480	227134880	3.66835	4.40531	0	2.40441	0.000634268	0.0209831
chr17	47945072	47945472	4.09208	4.81164	0	2.40355	0.000436033	0.0169006
chr17	7332922	7333322	3.54844	4.28541	0	2.40204	0.000618499	0.0206531
chr18	43049064	43049464	4.43617	5.13168	0.616469	2.39587	0.000126176	0.00814964
chr1	169115836	169116236	4.46119	5.14358	1.03151	2.39367	5.35603e-05	0.00480708
chr7	35748204	35748604	4.58793	5.27499	1.03151	2.39365	7.41248e-05	0.00587392
chr12	103997200	103997600	4.83841	5.51234	1.61226	2.39154	2.76561e-05	0.00330116
chr20	43914563	43914963	3.61714	4.3541	0	2.38631	0.000641688	0.0211454
chr7	130189400	130189800	4.09194	4.79421	0.0188396	2.38429	0.000189186	0.010374
chrX	107225841	107226241	3.55052	4.28748	0	2.38426	0.000633281	0.020963
chr7	136652240	136652640	4.79543	5.45725	1.81708	2.38278	8.90259e-06	0.00183838
chr18	44564993	44565393	3.47376	4.21073	0	2.38138	0.000623496	0.0207853
chr2	241243436	241243836	3.52574	4.2627	0	2.3795	0.000633357	0.020963
chr10	36423888	36424288	6.20218	6.83664	3.65811	2.3733	1.99278e-07	0.000341269
chr16	69035246	69035646	3.66517	4.40214	0	2.37214	0.000660512	0.0214487
chr7	94547110	94547510	3.47358	4.21055	0	2.37211	0.000631159	0.0209323
chr3	172596040	172596440	3.66646	4.40342	0	2.37196	0.000660835	0.0214507
chr17	46807645	46808045	3.50104	4.238	0	2.37124	0.000636322	0.0210359
chr12	8657571	8657971	4.36843	5.06191	0.616469	2.36916	0.000120409	0.00794514
chr1	184663670	184664070	4.09238	4.81196	0	2.36486	0.000463818	0.017406
chr15	86199660	86200060	4.44879	5.1307	1.03151	2.3637	5.77865e-05	0.00502773
chr15	35696480	35696880	4.21838	4.93969	0	2.35984	0.000498705	0.0181868
chr2	217887046	217887446	4.20641	4.91106	0.0315066	2.35561	0.00023181	0.0117013
chr3	188218259	188218659	4.49912	5.18296	1.03151	2.35176	6.88454e-05	0.00562779
chr14	24975365	24975765	3.62277	4.35973	0	2.34934	0.000673921	0.0216779
chr21	36625913	36626313	4.35378	5.04759	0.591023	2.34776	0.000126749	0.00815475
chrX	7954808	7955208	3.49738	4.23435	0	2.34686	0.000656601	0.0213806
chr4	42412253	42412653	4.76453	5.44699	1.33311	2.34674	6.19334e-05	0.00522858
chr10	98258596	98258996	5.94405	6.57719	3.41781	2.34528	2.45513e-07	0.00036161
chr2	66897318	66897718	5.87827	6.50163	3.47711	2.34506	2.87861e-08	0.000188962
chr10	92284226	92284626	5.08563	5.76112	1.82438	2.34315	3.8101e-05	0.00400979
chr3	124063367	124063767	4.2808	4.97179	0.608037	2.34149	0.000111261	0.00750978
chr14	24848352	24848752	4.64344	5.32016	1.35343	2.3402	4.34658e-05	0.00432461
chr20	47343714	47344114	3.47535	4.21232	0	2.33158	0.000666407	0.021543
chr10	31830847	31831247	4.72173	5.37929	1.82073	2.33133	8.06904e-06	0.00172541
chr22	33328719	33329119	4.52487	5.19656	1.34838	2.33042	3.05222e-05	0.00351117
chr18	63451943	63452343	4.48793	5.17135	1.03151	2.32811	7.27416e-05	0.00582404
chr9	14910092	14910492	4.10917	4.81216	0.00606038	2.3202	0.00022565	0.0114746
chr8	40415962	40416362	5.36026	6.00141	2.72221	2.31791	1.25924e-06	0.000697435
chr12	40672977	40673377	3.59751	4.33448	0	2.31606	0.000699956	0.022103
chr2	13503307	13503707	4.81455	5.49909	1.32799	2.31563	7.91459e-05	0.00612386
chr11	20971246	20971646	4.28155	4.97284	0.599555	2.31313	0.000121964	0.0079991
chr3	58136191	58136591	5.24558	5.89455	2.48864	2.30767	3.92047e-06	0.00121517
chr11	116563399	116563799	4.60997	5.28635	1.32799	2.30525	4.68948e-05	0.00450156
chr6	45930397	45930797	4.11011	4.8302	0	2.30278	0.000517576	0.0185995
chr16	13793923	13794323	4.62179	5.29868	1.32799	2.30249	4.92052e-05	0.00460669
chr3	123743155	123743555	4.65738	5.32268	1.61226	2.29794	2.12762e-05	0.00283103
chr6	126112194	126112594	4.26942	4.99128	0	2.29512	0.000563928	0.0195434
chr5	156370566	156370966	4.09274	4.79534	0.00606038	2.29427	0.000234952	0.0117806
chr19	49226019	49226419	3.55154	4.28851	0	2.29407	0.000713285	0.0223019
chr10	19003213	19003613	3.71062	4.44758	0	2.28708	0.000743971	0.0228883
chr1	113197651	113198051	4.28003	4.97155	0.591023	2.28536	0.000132882	0.00838578
chr2	45191893	45192293	5.06125	5.70773	2.34331	2.28408	3.49276e-06	0.00115234
chr9	127089507	127089907	4.99958	5.66203	2.00927	2.27809	1.78584e-05	0.00256914
chr7	116440191	116440591	5.27525	5.94997	2.03151	2.27649	4.88014e-05	0.00459011
chrX	11579818	11580218	6.06942	6.68375	3.7742	2.27201	1.59348e-08	0.000146746
chr6	5053010	5053410	3.83519	4.57216	0	2.2694	0.000778148	0.0235014
chr1	161948372	161948772	3.68477	4.42174	0	2.26744	0.000759549	0.0231602
chrX	84362697	84363097	4.67815	5.35634	1.35343	2.26648	6.47395e-05	0.00537201
chr5	75640404	75640804	5.91542	6.54742	3.40448	2.26638	5.70558e-07	0.000535169
chr3	30904996	30905396	4.05879	4.77795	0	2.26295	0.000537578	0.0190325
chr8	18555686	18556086	4.0591	4.77858	0	2.25919	0.000541608	0.0190592
chr17	32754996	32755396	4.7761	5.46974	1.01884	2.25832	0.000163953	0.00955014
chr15	78969910	78970310	4.61186	5.29976	1.03151	2.25729	0.000121161	0.00797566
chr8	70361013	70361413	4.05836	4.77783	0	2.2565	0.000543828	0.01912
chr4	157199646	157200046	4.60957	5.2724	1.61226	2.25254	2.22446e-05	0.00290309
chr5	102625487	102625887	5.19734	5.86142	2.17599	2.25241	2.36261e-05	0.00301342
chr19	31270908	31271308	4.88803	5.5434	2.02519	2.25079	1.16311e-05	0.00208101
chr2	217403003	217403403	5.86886	6.50167	3.34712	2.24939	8.45825e-07	0.000628509
chr1	197130885	197131285	5.00846	5.6702	2.03151	2.24727	2.1045e-05	0.00282242
chr3	170493652	170494052	5.45063	6.09753	2.72611	2.24412	5.22468e-06	0.00142694
chr6	131773655	131774055	5.65401	6.31352	2.7183	2.24142	1.75363e-05	0.0025508
chr14	59132897	59133297	5.23776	5.89437	2.35343	2.23847	1.42775e-05	0.00229391
chr3	69888877	69889277	4.38044	5.06066	1.00606	2.23566	7.99546e-05	0.0061518
chr17	65730736	65731136	4.59793	5.27379	1.32799	2.23264	6.12798e-05	0.00521074
chrX	22564650	22565050	4.32409	5.00147	1.01884	2.22837	7.01483e-05	0.00568919
chr21	16067996	16068396	4.09333	4.81292	0	2.22656	0.000580236	0.0199161
chr14	65022580	65022980	4.22311	4.92871	0.00606038	2.21994	0.000321468	0.0139921
chrX	31483367	31483767	4.62249	5.28665	1.59955	2.21723	2.91203e-05	0.00340209
chr22	37626013	37626413	5.07018	5.71707	2.34585	2.21629	6.56176e-06	0.00157298
chr7	132004638	132005038	4.22071	4.91028	0.591023	2.21255	0.000148666	0.00897012
chr18	55907669	55908069	4.20455	4.89329	0.599555	2.21233	0.000143697	0.00880064
chr15	70624983	70625383	3.57557	4.31254	0	2.21149	0.000800944	0.0239878
chr3	148711962	148712362	4.75641	5.41551	1.82801	2.20979	2.06555e-05	0.0027838
chr7	91915521	91915921	4.62118	5.29804	1.32799	2.20975	7.18189e-05	0.00579618
chr2	66301031	66301431	6.31959	6.93855	3.97098	2.20926	1.59456e-07	0.000320924
chr13	51542727	51543127	3.57322	4.31019	0	2.20592	0.000806644	0.0240683
chr18	43572083	43572483	3.47562	4.21258	0	2.2048	0.000791515	0.0238006
chr14	99563062	99563462	5.22398	5.86345	2.61015	2.20442	3.30779e-06	0.00112082
chr2	29055716	29056116	3.47457	4.21153	0	2.20215	0.000794236	0.0238563
chr3	163058240	163058640	6.26409	6.88204	3.92743	2.20018	1.59526e-07	0.000320924
chr8	6644925	6645325	4.17471	4.87864	0.0315066	2.19629	0.000320115	0.0139437
chr2	54423323	54423723	4.19168	4.896	0.0315066	2.19535	0.00032634	0.0141035
chr2	175840129	175840529	4.53768	5.20972	1.35343	2.1952	5.83497e-05	0.00502899
chr3	94311559	94311959	5.48766	6.14351	2.61647	2.19374	1.77845e-05	0.00256737
chr15	81071035	81071435	4.09347	4.81306	0	2.19372	0.000612426	0.0206126
chr22	28410387	28410787	5.9584	6.59261	3.41781	2.19235	2.0094e-06	0.0008557
chrX	17859468	17859868	4.12561	4.82899	0.00606038	2.18999	0.00031114	0.013687
chr12	12319910	12320310	4.62339	5.28738	1.6038	2.18979	3.35885e-05	0.00373875
chr12	15337065	15337465	6.97647	7.58975	4.69301	2.18972	8.18445e-08	0.000267339
chr2	45291297	45291697	4.55182	5.2376	1.03151	2.18921	0.00013421	0.00842309
chr3	101785036	101785436	3.49843	4.2354	0	2.18704	0.000815149	0.0242258
chrX	12489293	12489693	4.09382	4.81341	0	2.18673	0.000619615	0.0206741
chr12	112353501	112353901	4.15823	4.84507	0.608037	2.18543	0.000142807	0.00878396
chr15	90071090	90071490	4.23647	4.92656	0.591023	2.18472	0.00016643	0.00964317
chr12	80100655	80101055	4.14106	4.86121	0	2.1762	0.000643764	0.0211735
chr12	104226656	104227056	6.17686	6.79103	3.88339	2.17522	1.33502e-07	0.000320924
chr18	10925957	10926357	4.54126	5.25267	0.0315066	2.17283	0.000460996	0.0173861
chr9	80679989	80680389	5.04213	5.69687	2.19018	2.17202	1.83406e-05	0.00261721
chr11	94674062	94674462	4.83819	5.50168	1.82801	2.16969	3.62189e-05	0.00389996
chr3	159824312	159824712	6.23111	6.82915	4.1078	2.16939	4.20606e-09	5.782e-05
chr10	102869414	102869814	4.37982	5.06001	1.00606	2.16501	0.000104104	0.0072096
chr3	146139002	146139402	5.15992	5.7948	2.61015	2.16394	2.99221e-06	0.0010684
chr3	193951887	193952287	3.66916	4.40612	0	2.16074	0.000872986	0.0252648
chr15	30721412	30721812	3.39462	4.13159	0	2.15913	0.000828602	0.0245411
chr14	68168485	68168885	4.62136	5.28568	1.5953	2.15846	3.99238e-05	0.00412774
chr18	63817708	63818108	4.26619	4.95698	0.599555	2.15751	0.000188812	0.010374
chr13	36041726	36042126	5.25286	5.87815	2.82801	2.15734	9.83983e-07	0.00065167
chr4	7285829	7286229	3.98805	4.70664	0	2.14944	0.000628744	0.0208858
chr3	175980709	175981109	5.6409	6.2867	2.93334	2.14863	1.02213e-05	0.00197482
chr6	141248100	141248500	3.98873	4.707	0	2.14754	0.000630272	0.0209113
chr17	1861428	1861828	4.369	5.06327	0.591023	2.14648	0.000228782	0.0115841
chrX	49072062	49072462	4.2676	4.97416	0.00606038	2.14392	0.000396293	0.0159447
chr1	26321346	26321746	4.6782	5.35639	1.35343	2.14186	0.000104806	0.00722959
chr14	65738297	65738697	4.52504	5.18373	1.6038	2.13745	3.06749e-05	0.00351891
chr20	35173639	35174039	5.00801	5.66972	2.03151	2.13689	3.88253e-05	0.00404849
chr4	159227949	159228349	5.68479	6.3038	3.33567	2.13566	5.51427e-07	0.000535169
chr1	232307415	232307815	4.05866	4.75979	0.0315066	2.13425	0.000327843	0.0141295
chr16	82954645	82955045	4.92535	5.5834	2.01566	2.13383	2.97185e-05	0.00343789
chr8	33714003	33714403	5.50153	6.13885	2.91808	2.13369	5.03848e-06	0.00141353
chr9	7640203	7640603	4.26552	4.95574	0.616469	2.13368	0.00020049	0.0107801
chr10	132223098	132223498	4.20594	4.89502	0.591023	2.13099	0.000186418	0.0103056
chr17	4909078	4909478	5.2615	5.89532	2.72611	2.13002	3.81461e-06	0.00120749
chr2	179454891	179455291	4.13948	4.85961	0	2.12903	0.00069521	0.0220175
chr17	57759956	57760356	4.07421	4.79356	0	2.12793	0.000677506	0.0217262
chr13	85520500	85520900	4.57575	5.23722	1.6038	2.12564	3.97773e-05	0.00412688
chr8	88420273	88420673	4.07367	4.79302	0	2.1233	0.000682652	0.0218159
chr1	227576160	227576560	4.56294	5.23681	1.33822	2.12316	8.68857e-05	0.00646789
chr16	74253343	74253743	4.70142	5.36997	1.59102	2.12304	6.23901e-05	0.00526175
chr16	15544069	15544469	4.56144	5.22214	1.6038	2.11359	4.03789e-05	0.00416189
chr7	113831541	113831941	4.07582	4.79519	0	2.1132	0.000694955	0.0220175
chr10	76451	76851	4.11062	4.83041	0	2.11192	0.000706717	0.0221891
chr3	125732175	125732575	4.46221	5.13141	1.33822	2.11168	6.94837e-05	0.00565196
chr15	59148548	59148948	4.70227	5.35789	1.83525	2.11123	2.93347e-05	0.0034148
chr13	113129863	113130263	4.00623	4.72472	0	2.10747	0.000680635	0.0217933
chr7	155670152	155670552	4.07567	4.77785	0.00606038	2.10714	0.00035905	0.0149182
chr10	91034806	91035206	4.90569	5.573	1.82073	2.10704	6.31317e-05	0.0052851
chr20	57866391	57866791	4.3122	4.98879	1.02519	2.10578	0.000109843	0.00744448
chr2	187112571	187112971	3.39411	4.13108	0	2.10272	0.000897954	0.0257346
chr7	14936458	14936858	6.12961	6.76216	3.6112	2.10248	4.43689e-06	0.0013221
chr12	24081008	24081408	4.81527	5.47833	1.81342	2.10057	4.94963e-05	0.00460703
chr2	241950998	241951398	4.02325	4.74197	0	2.0992	0.000695648	0.0220175
chr15	65207341	65207741	3.5751	4.31206	0	2.09784	0.000936422	0.0263518
chr4	88609344	88609744	4.42165	5.11698	0.608037	2.09722	0.000278604	0.0129582
chr4	154305651	154306051	4.22294	4.91173	0.616469	2.09475	0.000211001	0.01111
chr3	87004895	87005295	5.81858	6.44201	3.4166	2.091	1.9168e-06	0.000852923
chr19	38032089	38032489	4.58763	5.24997	1.59955	2.09034	5.04811e-05	0.00465222
chr22	28075350	28075750	5.76743	6.3808	3.48289	2.08892	5.63045e-07	0.000535169
chr17	63685144	63685544	4.02418	4.72444	0.0315066	2.08544	0.000356048	0.014862
chr17	12296277	12296677	3.47567	4.21264	0	2.08353	0.000938261	0.0263883
chr2	102539294	102539694	4.00539	4.7242	0	2.08204	0.000711704	0.0222863
chr15	71232270	71232670	4.52479	5.18347	1.6038	2.07803	4.31647e-05	0.00430504
chr16	57676380	57676780	5.27614	5.89519	2.92658	2.07651	1.38619e-06	0.000728518
chr2	153645527	153645927	5.38207	6.0174	2.82619	2.07546	7.46871e-06	0.00165599
chr7	28030022	28030422	4.98217	5.62355	2.34077	2.07216	1.28615e-05	0.00218214
chr8	26847470	26847870	4.19062	4.87918	0.591023	2.07058	0.000219464	0.0113277
chr11	116239100	116239500	3.3668	4.10376	0	2.07016	0.000935948	0.0263474
chr9	677576	677976	5.06099	5.71617	2.20143	2.06801	3.71511e-05	0.00395388
chr3	123779119	123779519	5.40948	6.04627	2.83345	2.06529	9.49004e-06	0.0019185
chr2	108589804	108590204	3.62193	4.3589	0	2.06515	0.000988076	0.0272829
chr1	243268281	243268681	5.52811	6.1595	3.02519	2.0641	5.93243e-06	0.00152607
chrX	13599496	13599896	4.43533	5.1177	1.00606	2.06291	0.000168911	0.00970868
chr17	54891131	54891531	3.39414	4.13111	0	2.06109	0.00095375	0.0266502
chr1	160842285	160842685	4.26669	4.94188	1.01246	2.0584	0.000121023	0.00797566
chr3	113254196	113254596	4.46378	5.14627	1.03151	2.05541	0.00017879	0.0100428
chr7	35792888	35793288	4.42411	5.11926	0.616469	2.05422	0.000312648	0.0137095
chr12	43292706	43293106	4.8677	5.53216	1.83886	2.05304	7.12084e-05	0.00575254
chr16	50259360	50259760	4.36715	5.03162	1.33822	2.05196	7.01363e-05	0.00568919
chr4	184156288	184156688	4.39535	5.07566	1.01884	2.05189	0.00016121	0.00945042
chr11	45864124	45864524	4.47624	5.15921	1.03151	2.05045	0.000185943	0.0102862
chr8	116134539	116134939	4.48596	5.1693	1.03151	2.05034	0.000189259	0.010374
chr6	3926051	3926451	5.27659	5.90348	2.83164	2.04973	4.54996e-06	0.00133554
chr5	133527267	133527667	4.5517	5.22438	1.35343	2.04957	0.000113036	0.00756958
chr21	27881180	27881580	3.44975	4.18671	0	2.04803	0.000982574	0.0271868
chr7	79283222	79283622	5.01727	5.66986	2.20143	2.04641	3.58631e-05	0.00388702
chr12	80580352	80580752	4.65619	5.32186	1.6038	2.04612	7.75613e-05	0.00604092
chr22	25475548	25475948	4.38248	5.07639	0.616469	2.04506	0.000304723	0.0135493
chr10	31058923	31059323	5.69145	6.31038	3.34331	2.04255	2.2036e-06	0.000886232
chr1	10117883	10118283	4.57363	5.22211	1.82438	2.04142	2.74514e-05	0.00329464
chr7	15747287	15747687	5.36265	6.01854	2.49094	2.03568	4.69361e-05	0.00450156
chr5	84634178	84634578	3.44868	4.18564	0	2.03236	0.00100503	0.027586
chr3	71725178	71725578	6.42041	7.03686	4.10105	2.02638	2.07524e-06	0.000868434
chr5	89901911	89902311	4.02324	4.72412	0.00606038	2.02531	0.000415926	0.0164301
chr15	64774916	64775316	4.48831	5.17174	1.03151	2.02458	0.000207362	0.010999
chr1	115067349	115067749	5.6516	6.27289	3.27545	2.02354	3.65011e-06	0.00117322
chr10	4847618	4848018	5.65155	6.25431	3.48058	2.0233	4.34109e-07	0.000466021
chr18	995615	996015	6.56401	7.15439	4.51436	2.02183	6.59305e-08	0.000266999
chr4	45438048	45438448	4.00595	4.70638	0.00606038	2.02089	0.000413452	0.0163698
chr5	166342080	166342480	6.01616	6.61576	3.87726	2.02047	2.93115e-07	0.000385151
chr10	30127288	30127688	5.009	5.64256	2.47711	2.019	1.09462e-05	0.00203345
chr21	27816883	27817283	5.05951	5.69726	2.47015	2.01874	1.49229e-05	0.00234003
chr16	85641652	85642052	3.95222	4.67001	0	2.01617	0.000779875	0.0235264
chr8	143934050	143934450	7.57462	8.14237	5.72099	2.01135	4.01092e-10	2.67029e-05
chr1	219150389	219150789	4.32717	5.03445	0.0315066	2.00866	0.000554509	0.0193403
chr4	140697653	140698053	3.54541	4.28238	0	2.0064	0.00106126	0.0284982
chr2	219362438	219362838	5.42404	6.03279	3.19018	2.00569	1.24127e-06	0.000697435
chr16	78972823	78973223	3.36708	4.10405	0	2.00446	0.00103123	0.0280438
chr4	87542364	87542764	4.11019	4.82998	0	2.00249	0.000850705	0.024904
chr21	44479487	44479887	4.29596	4.97268	1.00606	1.99772	0.000164642	0.00956998
chr2	18441550	18441950	4.2679	4.9582	0.616469	1.99718	0.000302325	0.0134862
chr2	205148821	205149221	4.65572	5.30903	1.82801	1.997	5.00917e-05	0.00464748
chr1	20792147	20792547	5.05307	5.70861	2.18735	1.99699	5.6698e-05	0.00496445
chr4	187283345	187283745	4.0065	4.70695	0.00606038	1.99633	0.000439893	0.0169586
chr10	12214665	12215065	4.48732	5.14437	1.5953	1.99568	6.14433e-05	0.00521807
chr15	67968146	67968546	4.15801	4.87866	0	1.9949	0.000877813	0.0253423
chr2	220455302	220455702	4.09106	4.79299	0.0315066	1.99179	0.000477189	0.0177213
chr12	91763571	91763971	5.44999	6.08355	2.91808	1.98894	1.4295e-05	0.00229391
chr11	40416460	40416860	4.17436	4.86147	0.616469	1.98826	0.000273605	0.0128223
chr7	18257767	18258167	4.80673	5.46934	1.81342	1.98744	8.65745e-05	0.00645638
chr14	75715076	75715476	4.33978	5.01728	1.03151	1.98638	0.000183166	0.0101858
chr7	93944712	93945112	4.36657	5.04519	1.03151	1.98625	0.000192463	0.0104851
chr15	64224580	64224980	3.59789	4.33486	0	1.98616	0.00110168	0.0291243
chr5	60387169	60387569	4.4341	5.10194	1.33822	1.98594	0.000114962	0.00766545
chr3	63908175	63908575	4.20658	4.89568	0.591023	1.9859	0.000292212	0.013272
chr12	46445451	46445851	4.80688	5.46853	1.83164	1.98545	8.51162e-05	0.00640554
chr17	46266664	46267064	6.12112	6.73582	3.82164	1.98223	3.20918e-06	0.00111217
chr5	128163933	128164333	4.05877	4.77825	0	1.97934	0.000869787	0.0252165
chr4	127446350	127446750	5.01067	5.6823	1.83525	1.97279	0.000147361	0.00892399
chr6	130968224	130968624	4.86455	5.53016	1.81342	1.9727	0.000108486	0.00738673
chr20	57547178	57547578	4.40869	5.08902	1.03151	1.97245	0.000217714	0.0112939
chr9	1125803	1126203	6.93282	7.51857	4.92573	1.97168	1.14808e-07	0.000320924
chr8	74846064	74846464	5.65252	6.25572	3.47711	1.9715	1.16842e-06	0.000680911
chr9	115306753	115307153	3.36711	4.10408	0	1.97012	0.00108572	0.028869
chr16	85169653	85170053	4.00627	4.70672	0.00606038	1.96935	0.000470639	0.017573
chr6	33508758	33509158	4.3686	5.04756	1.02519	1.96842	0.000207277	0.010999
chr12	2027356	2027756	5.89792	6.50105	3.72319	1.96664	1.28584e-06	0.000702367
chr7	76964270	76964670	3.42353	4.1605	0	1.96561	0.00110417	0.0291713
chr18	62331634	62332034	5.3956	6.03191	2.82619	1.96552	2.16011e-05	0.00285526
chr12	2226734	2227134	4.99125	5.63359	2.33567	1.96495	3.16759e-05	0.00358422
chr11	25890872	25891272	4.71171	5.34471	2.18735	1.96153	1.78045e-05	0.00256737
chr9	77475862	77476262	4.23739	4.91099	1.01884	1.96115	0.000167842	0.00966922
chr21	42593349	42593749	4.16002	4.86361	0.0315066	1.96057	0.000544569	0.0191268
chr20	19214164	19214564	4.35302	5.01702	1.33311	1.96027	0.000106795	0.0073161
chr4	145640230	145640630	5.09395	5.71569	2.71241	1.96002	7.7177e-06	0.0016885
chr6	166032802	166033202	3.91424	4.63186	0	1.95905	0.000851864	0.024904
chr22	28181325	28181725	6.12839	6.71562	4.1078	1.9581	2.05809e-07	0.000341269
chr12	94832795	94833195	4.63421	5.28643	1.82438	1.958	5.93938e-05	0.00509237
chr5	38642593	38642993	3.45048	4.18744	0	1.95594	0.00112538	0.029458
chr2	147712212	147712612	4.64261	5.3193	1.35343	1.95491	0.000198996	0.0107347
chr3	87089234	87089634	4.85697	5.52219	1.81342	1.95375	0.00011654	0.00772695
chr2	169509206	169509606	5.45005	6.05369	3.27011	1.95342	1.69795e-06	0.000808097
chr11	40293884	40294284	4.54	5.22534	1.03151	1.95257	0.000285401	0.0131215
chr5	33258066	33258466	5.9172	6.53266	3.60909	1.95173	5.25135e-06	0.00142949
chr7	98186611	98187011	5.85401	6.4528	3.72319	1.94948	1.08286e-06	0.000674873
chr10	32949259	32949659	4.72387	5.38073	1.83525	1.94659	8.22812e-05	0.00622926
chr2	143480769	143481169	4.57526	5.23602	1.61647	1.94654	0.000100441	0.0070868
chr3	156252801	156253201	4.02205	4.74075	0	1.94353	0.000913179	0.0259634
chrX	54183187	54183587	3.52498	4.26195	0	1.94329	0.00116041	0.0299952
chr1	180366471	180366871	4.40853	5.06045	1.6038	1.94181	6.47025e-05	0.00537201
chr5	177040877	177041277	5.29089	5.91147	2.92318	1.94162	8.80321e-06	0.00183358
chr4	4660087	4660487	4.97207	5.59252	2.60592	1.94011	8.98772e-06	0.00184407
chr11	75432981	75433381	3.44926	4.18622	0	1.93918	0.0011538	0.0299121
chr5	137822863	137823263	4.00729	4.72612	0	1.93855	0.000917209	0.0259884
chr11	47051451	47051851	5.80912	6.42587	3.48634	1.93809	6.95666e-06	0.00162547
chr3	193641395	193641795	4.91648	5.56295	2.19863	1.93599	5.0774e-05	0.0046635
chr1	88763602	88764002	5.70768	6.31027	3.53852	1.93557	1.99448e-06	0.0008557
chr11	134331256	134331656	5.06928	5.72641	2.17599	1.93336	8.73911e-05	0.00649965
chr6	55675673	55676073	3.36825	4.10521	0	1.93099	0.00115242	0.0299042
chr12	130827416	130827816	4.88779	5.51173	2.47943	1.92735	1.32812e-05	0.00221696
chr11	94315657	94316057	6.02289	6.61808	3.92743	1.92675	1.10295e-06	0.000674873
chr14	51915093	51915493	4.07535	4.79502	0	1.92644	0.000960648	0.0267868
chr5	90131548	90131948	4.90477	5.5622	2.00606	1.92596	9.23173e-05	0.00675636
chr2	18614041	18614441	3.57445	4.31142	0	1.92448	0.00120183	0.0306201
chr9	130825149	130825549	4.95481	5.59429	2.34077	1.92303	3.69594e-05	0.00393857
chr5	66628690	66629090	4.62103	5.2968	1.35343	1.92201	0.000217378	0.0112836
chr16	75445471	75445871	4.69162	5.34661	1.83525	1.92072	8.66952e-05	0.00645954
chr2	68040047	68040447	4.85894	5.51222	2.03151	1.92006	8.03055e-05	0.00617305
chr10	71476510	71476910	4.78736	5.43744	2.01246	1.91971	6.6733e-05	0.00550144
chr11	106786167	106786567	4.57514	5.22303	1.83525	1.91859	6.14925e-05	0.00521807
chr3	117610087	117610487	4.47334	5.1291	1.6038	1.91722	9.07294e-05	0.00666381
chr11	86629114	86629514	3.98872	4.70699	0	1.91706	0.000946009	0.026513
chr4	122632749	122633149	4.8467	5.51026	1.83525	1.91464	0.000133259	0.00839316
chr5	158026533	158026933	3.42117	4.15813	0	1.91408	0.00119311	0.0305048
chrX	33211321	33211721	5.63483	6.24882	3.34331	1.91332	7.52711e-06	0.00166397
chr11	88170669	88171069	4.17148	4.87592	0.00606038	1.9133	0.000618735	0.0206531
chr1	109249098	109249498	4.51327	5.1576	1.82801	1.91109	5.29618e-05	0.00480336
chr17	43231951	43232351	6.42894	7.04561	4.10705	1.90892	9.65022e-06	0.00192743
chr6	145749536	145749936	4.14239	4.82837	0.616469	1.90627	0.000340589	0.0144488
chr12	12328960	12329360	5.89355	6.48562	3.82801	1.90609	1.17226e-06	0.000680911
chr1	96918248	96918648	4.48921	5.15922	1.34838	1.90082	0.00018679	0.0103163
chr11	111718352	111718752	6.01401	6.59327	4.06439	1.90029	2.87786e-07	0.000385151
chr9	116437607	116438007	3.96994	4.66877	0.0315066	1.89848	0.000542087	0.0190669
chr12	109124998	109125398	4.72289	5.36784	2.02835	1.89801	6.05205e-05	0.00517284
chr14	91005141	91005541	4.86874	5.52279	2.02835	1.89775	9.43947e-05	0.00683437
chr10	94429007	94429407	5.38463	6.01988	2.82983	1.89588	3.61098e-05	0.0038933
chr20	34601143	34601543	4.56478	5.23806	1.35343	1.89437	0.000219628	0.0113291
chr6	89997672	89998072	4.17436	4.87886	0.00606038	1.8928	0.000650793	0.0212993
chr8	94298312	94298712	3.33855	4.07552	0	1.89252	0.00121668	0.0308305
chr5	144088566	144088966	4.8081	5.43635	2.34585	1.89131	2.5177e-05	0.00311338
chrX	64205979	64206379	4.20612	4.89434	0.616469	1.89073	0.000387316	0.0157078
chr5	123708202	123708602	4.39523	5.0466	1.59955	1.88881	8.60827e-05	0.00643716
chr14	50353155	50353555	4.78766	5.44788	1.83886	1.88827	0.000131616	0.00833143
chr13	99658472	99658872	4.7235	5.39311	1.59102	1.88731	0.000191274	0.0104533
chr8	30777554	30777954	5.63446	6.23635	3.47248	1.88673	4.02795e-06	0.00123505
chr15	44546295	44546695	3.89551	4.61287	0	1.88656	0.000967203	0.0268696
chr9	77884348	77884748	5.72456	6.31608	3.66422	1.88328	1.70816e-06	0.000808097
chr15	68427606	68428006	5.12739	5.75203	2.71044	1.88303	2.12476e-05	0.00283103
chr2	73870067	73870467	6.30171	6.89471	4.22726	1.88238	1.98931e-06	0.0008557
chr2	22991592	22991992	3.95221	4.65055	0.0315066	1.88202	0.000557196	0.0193966
chr5	142982093	142982493	4.31197	4.98829	1.03151	1.87984	0.000261733	0.0125585
chr12	128744476	128744876	4.15868	4.86283	0.00606038	1.87957	0.000664102	0.021501
chr3	58044692	58045092	5.94043	6.55305	3.66422	1.87918	1.03259e-05	0.00197482
chr7	102111634	102112034	4.60044	5.26322	1.6038	1.87911	0.000151722	0.00911446
chr1	183391976	183392376	4.14352	4.83044	0.591023	1.87897	0.00037721	0.0153947
chr2	230690521	230690921	4.28108	4.95717	1.00606	1.87893	0.000254482	0.0123543
chr5	59537835	59538235	5.9914	6.58321	3.92827	1.87792	1.94463e-06	0.0008557
chr4	148262070	148262470	4.4609	5.1293	1.35343	1.87672	0.000195488	0.0106149
chr14	100066187	100066587	3.50014	4.2371	0	1.87548	0.00128063	0.0318059
chr15	85929590	85929990	5.5448	6.15111	3.33695	1.87439	6.87417e-06	0.00161997
chr11	47010095	47010495	5.03449	5.66976	2.47943	1.87392	4.29831e-05	0.00430203
chr2	217521908	217522308	4.17688	4.86408	0.616469	1.87345	0.000394877	0.0158955
chr2	41906300	41906700	3.3399	4.07687	0	1.86998	0.00126062	0.0314683
chr2	236587340	236587740	4.26755	4.9267	1.33822	1.869	0.000136534	0.00852493
chr17	43432040	43432440	5.84466	6.44815	3.66625	1.86846	6.13402e-06	0.0015425
chr7	101754410	101754810	4.43502	5.11738	1.00606	1.86751	0.000334389	0.0142757
chr3	4551392	4551792	4.52683	5.17206	1.82801	1.867	7.45441e-05	0.00589215
chr8	37728258	37728658	4.94352	5.56227	2.59743	1.86649	1.75413e-05	0.0025508
chr7	118573012	118573412	4.11031	4.79512	0.616469	1.86572	0.000373279	0.0152796
chr10	51911587	51911987	4.10979	4.79458	0.616469	1.86367	0.000375592	0.0153515
chr11	119764385	119764785	4.88644	5.52177	2.33055	1.86148	4.66814e-05	0.0044928
chr5	55578849	55579249	5.45666	6.06866	3.18735	1.86016	1.23777e-05	0.00212056
chr5	68730619	68731019	7.25676	7.82342	5.41176	1.85923	1.51011e-07	0.000320924
chrX	21942081	21942481	3.93197	4.64948	0	1.85791	0.00103374	0.0280936
chr4	32929783	32930183	4.22424	4.91308	0.616469	1.85717	0.000438811	0.0169446
chr13	51006379	51006779	6.28363	6.87862	4.19018	1.85686	3.70028e-06	0.00118296
chr12	15649058	15649458	4.79713	5.44664	2.03151	1.8555	9.88516e-05	0.00704067
chr1	11838701	11839101	3.55079	4.28776	0	1.85421	0.00133191	0.0324003
chrX	132107635	132108035	4.34103	5.00361	1.34838	1.85254	0.000172705	0.00985125
chr9	123119616	123120016	4.80722	5.45736	2.03151	1.85202	0.000103747	0.00719696
chr6	121481996	121482396	5.9907	6.57214	4.02202	1.8517	1.16935e-06	0.000680911
chr12	1933355	1933755	4.69147	5.34751	1.81708	1.8514	0.000130659	0.00830912
chr7	24741940	24742340	7.19824	7.8128	4.9004	1.85015	1.64046e-05	0.00243894
chr4	52780204	52780604	4.69238	5.34784	1.82801	1.85011	0.000129977	0.00829127
chr18	74284203	74284603	4.32445	5.00237	1.00606	1.85004	0.000304153	0.0135377
chr1	225834264	225834664	5.10299	5.71583	2.82438	1.84935	1.48218e-05	0.00233305
chr6	154479376	154479776	5.30606	5.90348	3.18876	1.84731	5.22139e-06	0.00142694
chr7	134906646	134907046	4.20622	4.91144	0.00606038	1.84693	0.000741537	0.0228304
chr10	121036479	121036879	4.47473	5.14502	1.32799	1.84659	0.000233779	0.0117534
chr9	108345882	108346282	5.24635	5.85392	3.02519	1.84598	1.11939e-05	0.00203574
chr12	20883231	20883631	4.56178	5.20928	1.82801	1.8454	9.50364e-05	0.00686401
chr12	121499989	121500389	4.15959	4.86376	0.00606038	1.84451	0.000722894	0.0225105
chr15	83858956	83859356	4.36651	5.04617	1.00606	1.84278	0.000332076	0.0142123
chr7	39252828	39253228	3.99024	4.6896	0.0315066	1.84175	0.000638584	0.0210853
chr12	53569177	53569577	5.31359	5.95203	2.71438	1.84149	6.40139e-05	0.00533326
chr2	23669912	23670312	4.05958	4.74313	0.599555	1.83804	0.000387479	0.0157078
chr3	40593523	40593923	4.25209	4.92578	1.03151	1.83575	0.00028282	0.0130685
chr6	52226989	52227389	3.91533	4.63297	0	1.83355	0.0010771	0.0287324
chr13	40175636	40176036	6.07455	6.65148	4.14485	1.83082	1.12596e-06	0.000674873
chr6	118548036	118548436	4.82761	5.44714	2.47248	1.82957	2.69406e-05	0.00326297
chr9	87035840	87036240	6.07411	6.65057	4.14849	1.8292	1.12622e-06	0.000674873
chr5	159817536	159817936	5.44889	6.07446	3.02043	1.82856	3.80592e-05	0.00400979
chr15	36596972	36597372	4.25215	4.92585	1.03151	1.82656	0.000293383	0.0132882
chr12	50436701	50437101	4.55192	5.23769	1.03151	1.82633	0.000437775	0.0169356
chr2	18645350	18645750	4.15829	4.82854	1.01246	1.82555	0.000256533	0.0124081
chr12	122350627	122351027	4.91677	5.55337	2.34331	1.82539	6.67938e-05	0.00550144
chr12	2216236	2216636	4.28226	4.94166	1.34838	1.82385	0.00017605	0.00993212
chrX	136192822	136193222	5.16884	5.7779	2.93166	1.82323	1.62455e-05	0.00243184
chr16	60882859	60883259	3.96931	4.66811	0.0315066	1.8205	0.000664207	0.021501
chr22	32840058	32840458	6.60921	7.2216	4.33567	1.81967	2.02196e-05	0.00274298
chr13	76148992	76149392	5.43073	6.03945	3.19722	1.81956	1.66749e-05	0.00246918
chr8	116228128	116228528	3.99016	4.70845	0	1.81745	0.00113783	0.0296992
chr11	86041801	86042201	4.50004	5.17033	1.35343	1.81728	0.000270437	0.0127537
chr1	117740039	117740439	4.5264	5.17113	1.83525	1.81716	0.00010198	0.00713653
chr2	35548226	35548626	5.80226	6.39081	3.76948	1.81699	4.22584e-06	0.00128617
chr1	99843586	99843986	4.17511	4.84554	1.02519	1.81542	0.000272937	0.0128093
chr7	128781234	128781634	6.14976	6.73462	4.15066	1.81427	3.34009e-06	0.00112129
chr5	157346640	157347040	4.52578	5.17046	1.83525	1.81313	0.000104495	0.00721993
chr4	8281513	8281913	4.23715	4.91131	1.00606	1.81182	0.000309328	0.0136583
chr5	88744858	88745258	4.6442	5.30969	1.5953	1.8116	0.000230173	0.01164
chr8	95702366	95702766	4.81972	5.48167	1.83886	1.81085	0.000206713	0.0109858
chr4	2665728	2666128	6.16571	6.75689	4.10855	1.81065	5.81951e-06	0.00150943
chr2	19362808	19363208	4.89743	5.54248	2.20143	1.80973	0.000108543	0.00738673
chr7	132091581	132091981	3.93112	4.64862	0	1.80637	0.00113962	0.0297082
chr5	39541657	39542057	5.40263	6.00897	3.19441	1.80493	1.71985e-05	0.00252126
chrX	18542956	18543356	4.83867	5.50182	1.83525	1.80478	0.000221511	0.0113784
chr15	62875163	62875563	5.02654	5.65131	2.60804	1.80464	4.55295e-05	0.00443367
chr4	20269254	20269654	5.15118	5.75923	2.92488	1.80377	1.89995e-05	0.00266571
chr5	144972270	144972670	4.67847	5.30874	2.19018	1.80364	5.91861e-05	0.00508513
chr19	3433337	3433737	4.05969	4.77917	0	1.80359	0.00119452	0.0305315
chr12	28507026	28507426	4.17614	4.84692	1.01884	1.80276	0.000289514	0.0131858
chr7	120186010	120186410	4.36837	5.01781	1.6038	1.80139	0.000134392	0.00842309
chr9	105974027	105974427	6.2355	6.82571	4.18735	1.80086	6.30377e-06	0.00156609
chr10	47253569	47253969	4.25267	4.92751	1.00606	1.80035	0.000331287	0.0141947
chr2	166344563	166344963	4.12584	4.81213	0.591023	1.80006	0.000477565	0.0177273
chr4	75573460	75573860	4.11014	4.81315	0.00606038	1.79993	0.000779787	0.0235264
chr2	179344270	179344670	4.53974	5.21188	1.35343	1.79792	0.000311827	0.0137026
chr17	10034420	10034820	3.36856	4.10553	0	1.79759	0.00142059	0.0332968
chr2	164793597	164793997	3.95295	4.65166	0.0188396	1.7949	0.000704081	0.0221682
chr16	280200	280600	4.703	5.37038	1.61647	1.79208	0.000272586	0.0128093
chr10	50992156	50992556	4.67909	5.3224	2.00927	1.78961	0.000112337	0.00756383
chr4	173937849	173938249	6.69233	7.26168	4.82574	1.78729	1.41081e-06	0.000736393
chr1	156148182	156148582	4.12633	4.79504	1.01246	1.78559	0.000288935	0.0131739
chr7	131648902	131649302	5.65269	6.26871	3.33822	1.78491	3.5535e-05	0.0038667
chr17	17355266	17355666	4.69034	5.34505	1.83886	1.78326	0.000183527	0.0101936
chr15	68536422	68536822	5.38454	5.98916	3.19441	1.78272	2.03857e-05	0.00276097
chr19	12563952	12564352	5.14493	5.75255	2.92318	1.78269	2.36306e-05	0.00301342
chr14	68217923	68218323	4.76613	5.41368	2.03151	1.78113	0.000143025	0.00878396
chr12	754083	754483	4.66717	5.30967	2.00927	1.7807	0.00011542	0.00768978
chr8	118087750	118088150	3.61662	4.35359	0	1.78039	0.00150425	0.0344645
chr18	8730373	8730773	5.24516	5.87864	2.71438	1.77962	8.15464e-05	0.00622926
chr5	37598821	37599221	4.02459	4.74332	0	1.77768	0.00123968	0.0311642
chr2	10445423	10445823	4.35645	5.03544	1.01246	1.77751	0.000414365	0.0163766
chr1	116261227	116261627	5.68672	6.3173	3.19441	1.77611	7.49628e-05	0.00590545
chr5	156595397	156595797	5.50227	6.09012	3.47596	1.77564	7.96213e-06	0.00171426
chr8	69184456	69184856	5.59862	6.21574	3.27145	1.7755	4.15282e-05	0.00423397
chr18	23641897	23642297	3.89308	4.61041	0	1.77486	0.00119707	0.0305691
chr6	56497676	56498076	5.28263	5.87795	3.18593	1.7731	1.32996e-05	0.00221696
chr13	36412930	36413330	5.85493	6.42611	3.97345	1.77265	2.32359e-06	0.00089557
chr19	28185198	28185598	4.6333	5.28613	1.81342	1.77136	0.000178864	0.0100428
chr15	99677742	99678142	5.56427	6.15097	3.54847	1.77096	8.11701e-06	0.00172997
chr12	18932412	18932812	4.39463	5.06102	1.32799	1.7697	0.000285847	0.0131275
chr6	119647203	119647603	4.38049	5.04565	1.33822	1.76959	0.000277088	0.0129341
chr11	117819067	117819467	4.17647	4.86365	0.616469	1.76875	0.000551172	0.0192796
chr1	229115910	229116310	4.8176	5.44719	2.33822	1.76845	7.58344e-05	0.00595138
chr18	22277754	22278154	6.21621	6.78171	4.38042	1.7665	1.59057e-06	0.0007951
chr2	43328667	43329067	5.15321	5.76066	2.93334	1.76574	2.89696e-05	0.00338928
chr11	75453986	75454386	6.24007	6.81309	4.34331	1.76422	3.26255e-06	0.00112082
chr18	44536073	44536473	5.19935	5.79468	3.10256	1.76412	1.50264e-05	0.00234029
chr7	17276119	17276519	7.42871	7.97725	5.72075	1.76407	2.23058e-07	0.000341269
chr19	12615966	12616366	5.11164	5.77114	2.17599	1.76383	0.000234919	0.0117806
chrX	111500846	111501246	4.66806	5.28519	2.34077	1.76269	4.68038e-05	0.00449933
chr3	156477441	156477841	6.70067	7.274	4.80136	1.76033	3.60111e-06	0.00116938
chr7	28099864	28100264	4.98982	5.64229	2.17599	1.75942	0.000189214	0.010374
chr13	39364979	39365379	4.90739	5.55309	2.20143	1.75846	0.000153274	0.00916442
chr4	32884180	32884580	5.25404	5.89516	2.61647	1.75837	0.000129704	0.00828025
chr6	21754944	21755344	5.69658	6.26662	3.82438	1.75717	2.89835e-06	0.00104393
chr2	153308846	153309246	5.10342	5.70676	2.92658	1.75609	2.59899e-05	0.00319257
chr1	147496418	147496818	4.51143	5.18343	1.32799	1.75469	0.000364359	0.0150628
chr2	18652480	18652880	6.60627	7.19516	4.57045	1.75451	1.1813e-05	0.00208988
chr7	73999675	74000075	6.28862	6.86294	4.38104	1.75428	4.41925e-06	0.0013221
chr5	15026322	15026722	4.72508	5.35865	2.193	1.75352	0.000100574	0.00709013
chr8	13650684	13651084	4.20633	4.87911	1.00606	1.75131	0.000377584	0.0154023
chr1	211386885	211387285	5.26942	5.89603	2.82801	1.75064	7.80425e-05	0.00605552
chr1	192700911	192701311	4.89639	5.52141	2.4748	1.75056	7.27996e-05	0.00582404
chr12	19223452	19223852	5.31277	5.90297	3.26476	1.75038	1.35634e-05	0.00222709
chr12	18296612	18297012	4.43494	5.08869	1.59955	1.74929	0.000210166	0.0110955
chr17	46101043	46101443	4.74656	5.4045	1.83886	1.7488	0.000244973	0.0120614
chr6	64366758	64367158	4.90783	5.52313	2.60168	1.74791	4.95686e-05	0.00460703
chr17	50062390	50062790	4.28418	4.96012	1.01246	1.74784	0.000422777	0.016629
chr1	68717419	68717819	6.06153	6.62161	4.26811	1.7473	1.46307e-06	0.000749537
chr16	22225123	22225523	4.70185	5.33347	2.19582	1.74532	9.96986e-05	0.00705857
chr12	3551362	3551762	5.27091	5.89764	2.82801	1.74501	8.20931e-05	0.00622926
chrX	115298663	115299063	4.31318	4.97454	1.34331	1.74422	0.000277492	0.0129409
chr6	113997073	113997473	6.80942	7.36311	5.064	1.74392	8.04596e-07	0.000614481
chr6	57294826	57295226	4.75752	5.41668	1.82801	1.7435	0.000259477	0.0124792
chr2	37852185	37852585	4.75503	5.42493	1.61647	1.74297	0.000364696	0.0150628
chr4	125187179	125187579	4.15836	4.84581	0.591023	1.74284	0.000594966	0.0202365
chr7	16960515	16960915	4.70236	5.32243	2.34077	1.74182	6.44865e-05	0.0053618
chr1	183225771	183226171	4.42055	5.0732	1.6038	1.74088	0.000213055	0.0111748
chr22	46576808	46577208	4.57406	5.24888	1.32799	1.7406	0.000419631	0.0165289
chr1	221246894	221247294	4.4106	5.1056	0.608037	1.73941	0.000742882	0.0228633
chr12	94962474	94962874	3.87667	4.59342	0	1.73847	0.00127795	0.0317872
chr4	33369476	33369876	5.7007	6.29053	3.65606	1.73838	1.56809e-05	0.00238631
chr22	40189994	40190394	5.46934	6.05343	3.47711	1.73824	1.13106e-05	0.00204138
chr8	120288085	120288485	4.67934	5.29767	2.33822	1.73809	6.18579e-05	0.00522858
chr9	70052153	70052553	4.84621	5.48954	2.17599	1.7369	0.000157776	0.00934211
chr9	81264410	81264810	4.63255	5.29767	1.59102	1.73452	0.000322569	0.0140028
chr6	126546538	126546938	6.92746	7.50438	4.99794	1.73376	7.70318e-06	0.0016885
chr10	7199085	7199485	5.46822	6.10338	2.91466	1.73291	0.000122265	0.00800359
chr3	42148997	42149397	5.18477	5.77765	3.11153	1.73286	2.04622e-05	0.00276679
chr20	57393691	57394091	4.96105	5.60185	2.32799	1.73235	0.000149038	0.00898598
chr5	180371055	180371455	4.4882	5.11676	2.02202	1.73232	9.78336e-05	0.00699862
chr2	74540016	74540416	3.96982	4.66865	0.0315066	1.73194	0.000840612	0.0247813
chr16	64446484	64446884	4.32642	4.97292	1.60804	1.73173	0.000184258	0.0102204
chr1	173341266	173341666	5.45832	6.04811	3.41418	1.73053	1.77761e-05	0.00256737
chr13	30392291	30392691	4.66902	5.29813	2.19582	1.72986	0.000102211	0.00714445
chr2	123051531	123051931	4.86747	5.47897	2.6038	1.72922	5.08863e-05	0.0046635
chr12	11793766	11794166	5.34217	5.92728	3.34077	1.7266	1.43956e-05	0.00230392
chrX	78454801	78455201	3.95031	4.64929	0.00606038	1.72633	0.000847323	0.0248712
chr16	29790336	29790736	5.49644	6.1254	3.02519	1.72572	0.000104516	0.00721993
chr2	69097119	69097519	4.20602	4.86168	1.33822	1.72372	0.000256387	0.0124081
chr8	120041076	120041476	3.28026	4.01723	0	1.72338	0.00158581	0.0357081
chr20	14712281	14712681	4.83789	5.44627	2.60804	1.72327	4.77485e-05	0.00454775
chr6	56445837	56446237	4.86937	5.48103	2.6038	1.72268	5.46885e-05	0.00488111
chr3	29525245	29525645	4.42209	5.07533	1.5953	1.72268	0.000237923	0.0118646
chr4	149526849	149527249	4.98244	5.58358	2.82801	1.72254	3.47402e-05	0.00381546
chr10	33235938	33236338	4.15936	4.84625	0.608037	1.7223	0.000632058	0.0209477
chr16	74264962	74265362	5.04358	5.6513	2.82073	1.72223	4.61416e-05	0.00446691
chr2	222345084	222345484	3.89581	4.61318	0	1.72155	0.00133087	0.0324003
chr3	74561859	74562259	5.58882	6.18556	3.47827	1.72074	2.87459e-05	0.00337748
chr1	109446224	109446624	5.94031	6.53146	3.88339	1.72049	2.20343e-05	0.00288117
chr1	180560783	180561183	5.87458	6.45355	3.92743	1.72009	1.10933e-05	0.00203574
chr17	10549471	10549871	5.23952	5.83788	3.11302	1.72008	3.16788e-05	0.00358422
chr21	40120869	40121269	4.90622	5.51101	2.71438	1.71972	4.17381e-05	0.00423965
chr9	125785329	125785729	4.02344	4.724	0.0188396	1.71955	0.000902397	0.0257802
chr1	92755881	92756281	5.01829	5.67094	2.20143	1.7192	0.000241848	0.0120096
chr17	48095590	48095990	4.39518	5.07496	1.03151	1.71894	0.000530997	0.018871
chr4	75321568	75321968	4.51459	5.14543	2.01884	1.71813	0.000117887	0.00779744
chr10	29560014	29560414	3.8967	4.61372	0	1.71803	0.00133933	0.0324814
chr3	43327112	43327512	4.3827	5.03251	1.61226	1.71775	0.000223204	0.0114127
chr20	58568697	58569097	4.53831	5.17095	2.01884	1.71639	0.000127144	0.0081674
chr1	30763673	30764073	5.10343	5.69799	3.01406	1.71518	2.74817e-05	0.00329464
chr4	153429501	153429901	5.23039	5.8196	3.19159	1.71311	2.19943e-05	0.00288117
chr4	88003163	88003563	5.90386	6.48059	3.97591	1.71245	1.09872e-05	0.00203574
chr20	55947639	55948039	5.94598	6.51744	4.06208	1.71244	7.75473e-06	0.00168854
chr8	42297825	42298225	4.1276	4.81304	0.616469	1.71214	0.000632131	0.0209477
chr22	35072877	35073277	5.45744	6.03244	3.54406	1.71163	9.99365e-06	0.00195792
chr13	106555915	106556315	5.0775	5.71504	2.49094	1.71138	0.000156997	0.0093093
chr7	104676490	104676890	3.36402	4.10099	0	1.71122	0.0016359	0.0362683
chr5	77358747	77359147	5.01864	5.62296	2.83164	1.71102	4.58098e-05	0.00445331
chr2	239544116	239544516	4.95358	5.56301	2.71241	1.71043	5.58917e-05	0.00494105
chr9	80951670	80952070	4.73543	5.35763	2.34838	1.70874	9.43785e-05	0.00683437
chr6	39806379	39806779	4.50148	5.13132	2.01884	1.70859	0.000122368	0.00800401
chr6	1701812	1702212	6.74232	7.299	4.97468	1.70792	2.73007e-06	0.00100372
chr5	96968018	96968418	5.7499	6.32655	3.82255	1.70662	1.18987e-05	0.00208988
chr4	185275844	185276244	4.95444	5.5526	2.82983	1.70626	3.69051e-05	0.00393786
chr11	32610869	32611269	5.54634	6.13867	3.47827	1.70614	2.7989e-05	0.00331214
chr15	69703295	69703695	5.58074	6.17677	3.47711	1.70486	3.3786e-05	0.00374545
chr1	170168319	170168719	4.44762	5.11662	1.32799	1.70381	0.000413193	0.0163692
chrX	114924768	114925168	4.32828	5.00529	1.03151	1.70304	0.00052287	0.0187182
chr14	59318830	59319230	4.6902	5.34638	1.81342	1.70279	0.000288348	0.013167
chr2	19855922	19856322	6.14915	6.72059	4.26543	1.70276	9.21845e-06	0.00188205
chr3	3351518	3351918	4.58708	5.32404	0	1.70212	0.00175919	0.0378266
chr14	50167858	50168258	3.50176	4.23872	0	1.70173	0.001687	0.0369675
chr2	229798478	229798878	5.52752	6.09684	3.66117	1.70158	8.17016e-06	0.00173454
chr18	22005413	22005813	4.04211	4.72435	0.616469	1.7015	0.000603452	0.0204156
chr10	114748999	114749399	4.93536	5.59308	2.03151	1.7012	0.000309047	0.0136532
chr1	232486572	232486972	5.112	5.69768	3.10555	1.70087	2.15709e-05	0.00285526
chr20	47256820	47257220	5.39663	5.98767	3.34077	1.6991	2.88462e-05	0.00338138
chr11	76721501	76721901	3.36746	4.10443	0	1.69806	0.00167306	0.036789
chr3	3346428	3346828	3.36746	4.10443	0	1.69806	0.00167306	0.036789
chr9	121156421	121156821	5.2147	5.86155	2.49094	1.69769	0.000228787	0.0115841
chr3	151611571	151611971	3.31054	4.04751	0	1.69768	0.00166274	0.0366664
chr6	13537022	13537422	4.47451	5.15838	1.00606	1.69752	0.000629611	0.0208978
chr7	38942645	38943045	6.94005	7.48864	5.23173	1.69645	1.70226e-06	0.000808097
chr4	105911861	105912261	4.64419	5.29614	1.83886	1.69606	0.000269199	0.0127315
chr13	76647583	76647983	5.28203	5.87699	3.18876	1.69568	3.61005e-05	0.0038933
chr16	76595799	76596199	3.39547	4.13243	0	1.69519	0.00168652	0.0369667
chr2	18465604	18466004	3.39547	4.13243	0	1.69519	0.00168652	0.0369667
chr13	40470629	40471029	5.68652	6.26779	3.71928	1.69494	1.87068e-05	0.00264658
chr5	72838486	72838886	5.1364	5.72475	3.10555	1.69456	2.68915e-05	0.00326182
chr5	125833255	125833655	4.00696	4.72547	0	1.69437	0.0014482	0.0336712
chr14	62006072	62006472	4.1105	4.79625	0.591023	1.69264	0.000670624	0.0216069
chr6	150891877	150892277	4.22335	4.89574	1.03151	1.69241	0.000482605	0.0178421
chr1	168488265	168488665	4.57541	5.24916	1.35343	1.69129	0.000501725	0.0182383
chr1	100708547	100708947	4.00652	4.72534	0	1.69119	0.00145842	0.0337905
chr1	9803089	9803489	4.88852	5.51291	2.4748	1.69071	0.000116528	0.00772695
chr11	83147832	83148232	5.50781	6.08208	3.60062	1.69049	1.34724e-05	0.00222709
chr16	69191862	69192262	4.23838	4.91145	1.03151	1.69044	0.000495212	0.0181455
chr4	128521580	128521980	4.77641	5.37933	2.6038	1.6901	5.38676e-05	0.0048294
chr12	27433092	27433492	5.50231	6.07593	3.60062	1.68942	1.31868e-05	0.00221298
chrX	5057790	5058190	4.58553	5.22234	2.00927	1.6892	0.000174694	0.00991554
chr5	156582105	156582505	5.88807	6.44681	4.1048	1.68877	4.93125e-06	0.00139771
chr8	88288502	88288902	4.32575	4.97276	1.59955	1.68718	0.000241629	0.0120059
chr2	200443877	200444277	4.63503	5.29984	1.59955	1.68709	0.000398834	0.0160001
chr6	154404719	154405119	3.79512	4.51106	0	1.68699	0.00138371	0.0328686
chr8	105477890	105478290	4.22346	4.89585	1.03151	1.68579	0.000495717	0.018156
chr1	94942165	94942565	4.41117	5.07711	1.35343	1.68537	0.00041877	0.0165055
chr1	63987126	63987526	4.56199	5.21042	1.81342	1.68514	0.000253203	0.0123147
chr7	14761463	14761863	5.98766	6.54808	4.19159	1.68431	6.20712e-06	0.00155247
chr4	127936986	127937386	4.70324	5.3587	1.83886	1.68427	0.00031632	0.0138191
chr12	65430822	65431222	4.66809	5.285	2.34331	1.68413	9.63129e-05	0.00693193
chr14	102408520	102408920	6.37037	6.95038	4.41418	1.68029	2.18538e-05	0.00287943
chr9	88528402	88528802	4.93515	5.53228	2.82073	1.67951	4.75141e-05	0.00453589
chr12	115313961	115314361	5.50235	6.06803	3.66524	1.6794	9.79766e-06	0.0019426
chr15	31035834	31036234	4.62285	5.28615	1.61647	1.67931	0.000400901	0.0160284
chr6	144185499	144185899	4.74619	5.37032	2.33567	1.67868	0.00012699	0.0081639
chr3	193947559	193947959	6.03245	6.60835	4.11153	1.67808	1.83023e-05	0.00261628
chr3	150844530	150844930	5.82484	6.39251	3.9718	1.67795	1.12831e-05	0.00204089
chr3	74537173	74537573	4.9931	5.63471	2.34838	1.67795	0.000220307	0.0113477
chr1	213457698	213458098	6.26931	6.83332	4.4454	1.67788	8.97234e-06	0.00184407
chr8	30714703	30715103	3.98779	4.70605	0	1.67781	0.00148876	0.0342442
chr9	13735138	13735538	5.17592	5.77685	3.0236	1.67663	5.805e-05	0.00502899
chr1	219279410	219279810	6.08995	6.65856	4.22932	1.67661	1.23107e-05	0.00211982
chr14	40414356	40414756	4.79633	5.41236	2.48174	1.67622	0.000100363	0.0070868
chr12	119198446	119198846	4.37973	5.04537	1.32799	1.67596	0.000426295	0.0167013
chr14	24958458	24958858	4.8603	5.49275	2.34331	1.67587	0.000169623	0.00972926
chr2	11933215	11933615	4.5124	5.18327	1.35343	1.67496	0.000497605	0.0181818
chr15	67168200	67168600	4.52685	5.19839	1.35343	1.67268	0.000510846	0.0184688
chr15	64189379	64189779	4.0422	4.74355	0.00606038	1.67217	0.00103683	0.0281309
chr14	76927002	76927402	4.23886	4.89611	1.34331	1.67116	0.000352898	0.0147724
chr1	154736867	154737267	4.96378	5.6332	1.83525	1.67047	0.000487161	0.0179302
chr7	35762205	35762605	3.28035	4.01731	0	1.67017	0.00173647	0.0375844
chr3	45013975	45014375	5.23986	5.84697	3.0236	1.66851	7.92627e-05	0.00612715
chr16	10168164	10168564	6.14178	6.68417	4.47711	1.66827	1.9234e-06	0.000852923
chr14	103828252	103828652	5.24638	5.86301	2.92488	1.66808	0.000109384	0.00742558
chr8	124207720	124208120	4.57666	5.2119	2.02202	1.66772	0.000195237	0.0106083
chr1	212980411	212980811	5.75638	6.35123	3.66422	1.66753	5.0386e-05	0.00465222
chr6	133062202	133062602	6.50184	7.06391	4.69301	1.66748	9.65103e-06	0.00192743
chr11	11435221	11435621	4.23769	4.89459	1.34838	1.66671	0.000359016	0.0149182
chr2	218476607	218477007	4.99139	5.58337	2.92658	1.66655	4.53811e-05	0.00442444
chr1	115545733	115546133	5.93296	6.50237	4.06593	1.66563	1.55908e-05	0.00238138
chr3	162764689	162765089	5.6682	6.25992	3.60592	1.66484	4.58931e-05	0.00445331
chr5	62223322	62223722	4.20573	4.8948	0.591023	1.66448	0.000797598	0.0239311
chr1	196997459	196997859	4.11219	4.79707	0.616469	1.66428	0.000731281	0.0226208
chr3	30260700	30261100	4.93667	5.54324	2.72611	1.66396	8.1687e-05	0.00622926
chr11	14980852	14981252	5.25237	5.89337	2.61647	1.66277	0.000238762	0.01189
chr1	117612813	117613213	5.93103	6.51649	3.92658	1.66231	3.62822e-05	0.00390121
chr11	66466676	66467076	5.97345	6.53796	4.14558	1.66195	1.23523e-05	0.00212056
chr10	1268699	1269099	4.00634	4.72484	0	1.66175	0.00154434	0.0350832
chr7	150903735	150904135	6.47094	7.01817	4.77231	1.66169	3.57425e-06	0.00116525
chr3	62567259	62567659	5.4038	5.99627	3.33439	1.66038	4.93476e-05	0.00460703
chr11	75525798	75526198	5.43149	6.0105	3.48404	1.6598	2.82532e-05	0.00333862
chr12	81542625	81543025	6.01361	6.55718	4.34077	1.65928	2.75022e-06	0.00100372
chr15	62469880	62470280	6.86884	7.41905	5.14885	1.65908	4.88922e-06	0.00139539
chr5	7676338	7676738	3.85506	4.5715	0	1.65888	0.00149175	0.0342827
chr10	76303112	76303512	5.89105	6.52597	3.34077	1.65837	0.000205563	0.0109599
chr5	158050461	158050861	5.53404	6.12507	3.47827	1.65833	4.81611e-05	0.0045607
chr10	10803213	10803613	4.63615	5.30014	1.61647	1.65737	0.000451087	0.0172251
chr7	107609964	107610364	5.24646	5.85449	3.02043	1.65709	9.1201e-05	0.00669248
chr6	57267956	57268356	6.1421	6.6843	4.47885	1.65673	2.58503e-06	0.000978056
chr1	166905804	166906204	6.37138	6.93179	4.57532	1.65636	1.07051e-05	0.00200674
chrX	77087766	77088166	5.10233	5.74339	2.46549	1.65635	0.000245232	0.0120614
chr13	26476053	26476453	6.01628	6.59686	4.05511	1.65589	3.14984e-05	0.00357362
chr7	101945404	101945804	5.26874	5.84578	3.33822	1.65566	2.68847e-05	0.00326182
chr10	18140368	18140768	4.77855	5.40467	2.34331	1.6554	0.000163294	0.00953058
chr20	49451922	49452322	5.10425	5.69823	3.02043	1.65534	5.61853e-05	0.00494334
chr1	47296754	47297154	4.76705	5.39306	2.33311	1.65512	0.000161542	0.00946316
chr4	109155564	109155964	4.92756	5.54384	2.61015	1.65509	0.000122002	0.0079991
chr3	131588546	131588946	4.20563	4.86097	1.34331	1.65496	0.000364609	0.0150628
chr10	30974829	30975229	4.17745	4.8483	1.01884	1.65469	0.000537133	0.0190306
chr21	17616840	17617240	4.70203	5.30973	2.47943	1.65457	9.24688e-05	0.00676145
chr13	42603019	42603419	3.87701	4.59376	0	1.65449	0.00151453	0.0346231
chr18	39946664	39947064	7.44289	8.00069	5.66676	1.65394	9.47204e-06	0.0019185
chr2	43356693	43357093	5.41115	5.98028	3.54627	1.65146	1.95305e-05	0.00270739
chr11	133955454	133955854	5.06876	5.67899	2.81891	1.65132	0.000102657	0.00716256
chr1	235442764	235443164	5.43795	6.01062	3.54406	1.65015	2.37989e-05	0.00302655
chr14	79443594	79443994	4.11101	4.79585	0.616469	1.65011	0.000766288	0.0232882
chr15	49435196	49435596	5.31347	5.91079	3.19722	1.64688	7.05175e-05	0.00571351
chr12	48489059	48489459	5.38776	5.99404	3.18026	1.64654	9.44874e-05	0.00683437
chr20	30579608	30580008	4.73277	5.41339	1.34838	1.64571	0.000703551	0.0221656
chrX	67695777	67696177	5.01795	5.61289	2.92488	1.64558	6.49004e-05	0.00537995
chr11	102496999	102497399	6.30684	6.85491	4.60221	1.64416	5.76437e-06	0.00150551
chr3	47022181	47022581	4.84991	5.47053	2.48174	1.64332	0.000153043	0.00916051
chrX	23364719	23365119	3.25067	3.98763	0	1.64311	0.00181378	0.0385276
chr6	138250854	138251254	6.04592	6.61419	4.18806	1.64306	2.11586e-05	0.00282849
chr11	11056951	11057351	5.50942	6.08287	3.60909	1.64252	2.79481e-05	0.00331206
chr10	122341069	122341469	5.74103	6.29187	4.01645	1.64204	7.3954e-06	0.0016472
chr5	67031807	67032207	4.58768	5.21097	2.18735	1.64181	0.000166485	0.00964317
chr2	100272829	100273229	5.72001	6.33464	3.42142	1.6408	0.000131314	0.0083229
chr1	55167408	55167808	5.53265	6.09517	3.72026	1.64007	1.63731e-05	0.00243894
chr14	32987226	32987626	4.31089	4.97295	1.32799	1.64007	0.000458984	0.0173497
chr9	125106371	125106771	4.3685	5.01742	1.61226	1.63975	0.000337343	0.0143499
chr3	37033037	37033437	5.69308	6.26235	3.8271	1.63974	2.35604e-05	0.00301342
chr17	42698759	42699159	6.00134	6.55355	4.26677	1.63807	8.91541e-06	0.00183838
chr4	147117173	147117573	4.70285	5.31085	2.47711	1.63691	0.000110163	0.00746003
chr8	97856703	97857103	4.28267	4.92658	1.6038	1.63642	0.000300925	0.0134663
chr5	15021246	15021646	5.82482	6.38064	4.06362	1.63514	1.19835e-05	0.00209853
chr16	15740744	15741144	4.04229	4.72551	0.591023	1.63506	0.000768157	0.0233278
chr3	125624367	125624767	3.96786	4.66731	0.00606038	1.63502	0.0010984	0.0290893
chr22	35212079	35212479	5.75756	6.31673	3.97098	1.63494	1.46661e-05	0.00232183
chr12	96204338	96204738	5.46889	6.04525	3.54406	1.63421	3.58514e-05	0.00388702
chr5	134236175	134236575	6.318	6.89158	4.4166	1.6333	3.21243e-05	0.0036148
chr20	44180805	44181205	5.10418	5.6791	3.19159	1.63282	3.43858e-05	0.00379168
chr22	37891148	37891548	5.93561	6.50515	4.06747	1.63178	2.72115e-05	0.00328133
chr10	119714132	119714532	3.8972	4.61458	0	1.63131	0.00159865	0.0357806
chr1	36389202	36389602	4.46205	5.0888	2.01884	1.63129	0.000198907	0.0107347
chr4	168787866	168788266	5.61739	6.19117	3.71438	1.62966	3.37226e-05	0.00374545
chr7	81367152	81367552	4.61197	5.24998	2.01884	1.62929	0.000270662	0.0127568
chr10	96864080	96864480	5.74516	6.35611	3.48749	1.62927	0.000130298	0.00829895
chr2	66073085	66073485	4.95261	5.57195	2.59955	1.62927	0.000164307	0.00955727
chr16	55526541	55526941	4.4223	5.10417	1.00606	1.62894	0.000762428	0.0232269
chr1	154199162	154199562	4.38184	5.01676	1.83164	1.62821	0.000253219	0.0123147
chr2	80380756	80381156	4.73478	5.34509	2.48404	1.62749	0.000130078	0.00829132
chr2	32715339	32715739	4.80704	5.44613	2.19863	1.62681	0.000284539	0.0131112
chr2	150618139	150618539	6.31424	6.85458	4.66371	1.62644	4.73853e-06	0.00137322
chr4	38124910	38125310	6.03233	6.59382	4.22795	1.62511	1.99739e-05	0.0027276
chr21	34886508	34886908	4.8397	5.43714	2.72221	1.62484	8.93038e-05	0.00658843
chr20	40431516	40431916	4.08982	4.79234	0.00606038	1.62465	0.00120557	0.0306525
chr18	56233612	56234012	6.70656	7.26728	4.90815	1.62429	1.95952e-05	0.0027118
chr13	50928216	50928616	4.58865	5.25014	1.61647	1.62425	0.000494823	0.0181393
chr6	16244568	16244968	4.78833	5.41482	2.34838	1.62338	0.000210724	0.0111059
chr14	68390275	68390675	5.67945	6.29164	3.40812	1.622	0.00014302	0.00878396
chr20	8488749	8489149	4.17652	4.84673	1.03151	1.62105	0.000612872	0.0206126
chr1	57468642	57469042	5.17759	5.75189	3.27011	1.6189	4.08704e-05	0.00419283
chr5	173495849	173496249	4.15912	4.8294	1.01246	1.61886	0.000613021	0.0206126
chr14	58815224	58815624	4.74589	5.35784	2.47711	1.61861	0.000146463	0.00889723
chr1	70767284	70767684	4.39764	5.04863	1.60804	1.61854	0.000397072	0.0159605
chr18	25464151	25464551	4.86715	5.46775	2.7183	1.6181	0.000105357	0.00724763
chr6	124203421	124203821	4.85958	5.45922	2.72026	1.61785	0.000102741	0.00716256
chr3	23762976	23763376	4.93442	5.53166	2.81891	1.61784	9.43079e-05	0.00683437
chr14	68011482	68011882	6.04975	6.61269	4.23413	1.61735	2.47994e-05	0.00308334
chr4	174717762	174718162	5.54679	6.13941	3.47596	1.61734	8.21013e-05	0.00622926
chr12	28374475	28374875	4.20703	4.87984	1.00606	1.61664	0.000652206	0.0213048
chr2	222494354	222494754	4.25329	4.92788	1.01246	1.61642	0.000681406	0.0218057
chr10	118669122	118669522	3.91358	4.61157	0.00606038	1.61614	0.00112237	0.0294072
chr8	91180269	91180669	6.21734	6.76145	4.54074	1.61453	8.31031e-06	0.00175305
chr1	27583037	27583437	3.77515	4.49079	0	1.61393	0.00160421	0.0358194
chr2	207154750	207155150	3.30796	4.04493	0	1.61288	0.00192512	0.0400368
chr12	58458131	58458531	5.42888	6.0164	3.40569	1.61277	7.24836e-05	0.00581568
chr17	44865226	44865626	5.90854	6.45863	4.18947	1.61211	1.31345e-05	0.00221091
chr6	38239990	38240390	5.56994	6.13044	3.77326	1.61116	2.40495e-05	0.00302844
chr3	150748617	150749017	4.85623	5.46728	2.59743	1.61035	0.000152915	0.00915945
chr12	18798798	18799198	5.46483	6.04059	3.54516	1.61018	4.88453e-05	0.00459011
chr3	16279107	16279507	4.04284	4.74357	0.0315066	1.60971	0.00121851	0.0308361
chr2	144874678	144875078	3.47345	4.21041	0	1.60961	0.00196553	0.0405399
chr3	189509134	189509534	5.42328	6.01032	3.40448	1.60931	7.41353e-05	0.00587392
chr2	143264851	143265251	5.88334	6.45803	3.97263	1.60887	4.74549e-05	0.00453549
chr1	151537074	151537474	5.33506	5.92664	3.27411	1.60837	8.86024e-05	0.00656015
chr4	77699806	77700206	5.36841	5.95627	3.34204	1.60819	7.80078e-05	0.00605552
chr9	27126691	27127091	3.96927	4.66875	0.00606038	1.60659	0.00118879	0.0304322
chr2	199273195	199273595	5.92577	6.49495	4.06053	1.60564	3.93702e-05	0.00410011
chr15	91974320	91974720	4.04348	4.72577	0.616469	1.6055	0.00084501	0.0248385
chr6	78605965	78606365	6.59236	7.14111	4.88295	1.60515	1.39844e-05	0.0022661
chr4	147630201	147630601	4.51182	5.14269	2.01566	1.60451	0.000266944	0.012705
chr5	162198778	162199178	4.50121	5.11668	2.193	1.60429	0.000183264	0.0101858
chr18	22946807	22947207	4.72321	5.33246	2.48404	1.60429	0.000155542	0.00926352
chr4	118963356	118963756	3.93105	4.62951	0.00606038	1.60396	0.00117302	0.0301968
chr11	6572194	6572594	5.42389	5.995	3.54295	1.60364	4.41701e-05	0.00434749
chr12	47303163	47303563	6.1898	6.76951	4.23618	1.60325	6.24679e-05	0.00526293
chr2	63000834	63001234	3.31121	4.04818	0	1.60297	0.00195981	0.0404911
chr14	99628722	99629122	4.32749	4.97379	1.61226	1.60224	0.000391242	0.0157877
chr9	18474794	18475194	5.3912	5.98138	3.34331	1.60204	9.04175e-05	0.00665834
chrX	42079909	42080309	4.0436	4.7259	0.616469	1.60189	0.000855868	0.0249798
chr6	46184121	46184521	4.53935	5.19813	1.61647	1.60186	0.000518131	0.0186006
chr1	226704702	226705102	6.22054	6.77837	4.44422	1.6017	2.46146e-05	0.00306683
chr3	119913162	119913562	4.33992	4.97227	1.82438	1.60065	0.000284112	0.0130988
chr6	137883313	137883713	3.24989	3.98686	0	1.60014	0.00195742	0.0404821
chr6	22417348	22417748	5.01894	5.60374	3.02043	1.59979	7.76481e-05	0.00604198
chr12	120849799	120850199	5.17573	5.75971	3.18452	1.59952	7.52081e-05	0.00591912
chr19	17049654	17050054	5.29862	5.87015	3.41418	1.59918	4.80957e-05	0.0045607
chr10	113060480	113060880	4.56369	5.18429	2.19582	1.59834	0.000219367	0.0113277
chr3	101533314	101533714	5.65727	6.22897	3.77137	1.59761	4.9109e-05	0.00460291
chr5	15371124	15371524	3.45151	4.18847	0	1.59758	0.00200348	0.0410563
chr4	20284984	20285384	5.86969	6.41977	4.15066	1.59756	1.74956e-05	0.0025508
chr5	130871310	130871710	4.09315	4.75993	1.01884	1.59745	0.000624257	0.0207853
chr11	126053949	126054349	4.36894	5.03403	1.32799	1.59636	0.000601145	0.0203678
chr4	16692994	16693394	6.80512	7.32774	5.27045	1.59626	2.02973e-06	0.0008557
chr5	34943529	34943929	5.18284	5.81219	2.7065	1.59609	0.00027167	0.012797
chr12	95173832	95174232	6.29556	6.87093	4.37918	1.59555	5.85188e-05	0.00503304
chr2	239794009	239794409	3.93449	4.63236	0.0315066	1.59523	0.00119816	0.0305865
chr5	148697495	148697895	6.52132	7.131	4.27744	1.59477	0.000170726	0.00977214
chr10	123583718	123584118	4.57488	5.23562	1.61647	1.59412	0.000560639	0.0194868
chr14	25048710	25049110	5.17642	5.7946	2.83706	1.59365	0.000214562	0.0112058
chr7	29642735	29643135	5.6471	6.21665	3.7789	1.59362	4.81212e-05	0.0045607
chr4	12084646	12085046	4.57428	5.20911	2.02519	1.59277	0.000319153	0.0139133
chr6	118326724	118327124	4.59967	5.26175	1.61647	1.591	0.000585007	0.0200567
chr10	78516762	78517162	5.02662	5.6228	2.92148	1.59098	0.000121328	0.00798029
chr10	20624603	20625003	6.03145	6.62184	3.98163	1.59071	0.000103542	0.00719481
chr13	52127372	52127772	5.98841	6.59515	3.77608	1.5903	0.000164096	0.00955172
chr4	102355146	102355546	4.12829	4.79649	1.02519	1.58996	0.000666551	0.021543
chr20	30574355	30574755	5.32103	5.88727	3.47943	1.58825	4.51551e-05	0.00440762
chr18	34795101	34795501	6.21746	6.76079	4.54627	1.58763	1.41751e-05	0.00228802
chr1	154161696	154162096	6.52751	7.07147	4.85195	1.58649	1.49805e-05	0.00234029
chr8	37649978	37650378	4.97156	5.57145	2.82983	1.58587	0.000142898	0.00878396
chr5	62466079	62466479	4.12582	4.79483	1.00606	1.58559	0.000683577	0.0218197
chr13	52306456	52306856	4.76839	5.41608	2.03151	1.58545	0.00044356	0.0170323
chr2	38233587	38233987	6.29028	6.84894	4.50758	1.58499	3.38303e-05	0.00374545
chr6	149636143	149636543	5.50226	6.05333	3.77608	1.58436	2.36379e-05	0.00301342
chr4	78984938	78985338	4.31142	4.94159	1.82438	1.58429	0.000302182	0.0134862
chr20	34948008	34948408	4.66615	5.32094	1.81342	1.58418	0.000512508	0.018508
chr13	33509851	33510251	6.47721	7.02154	4.79904	1.58388	1.61167e-05	0.00242576
chr1	66207524	66207924	6.66152	7.2003	5.02162	1.58385	1.13475e-05	0.00204356
chr16	67449737	67450137	4.46252	5.0748	2.19018	1.58296	0.000201523	0.0108145
chr8	71906960	71907360	4.02652	4.72683	0.0315066	1.58236	0.00130169	0.0320981
chr15	35306062	35306462	6.21249	6.74236	4.63173	1.58205	5.968e-06	0.00152858
chr6	132070355	132070755	4.68003	5.2861	2.4748	1.58013	0.000176027	0.00993212
chr4	7802016	7802416	5.11197	5.69715	3.11004	1.5799	9.9517e-05	0.00705177
chr17	40653275	40653675	4.29778	4.94241	1.60804	1.57912	0.000429282	0.0167412
chr2	159606054	159606454	4.35414	4.98728	1.82801	1.57879	0.000335813	0.0143085
chr2	162164767	162165167	4.23898	4.91208	1.03151	1.57862	0.000773964	0.0234508
chr13	60922853	60923253	5.254	5.87056	2.93334	1.57769	0.000233839	0.0117534
chr12	8769990	8770390	3.87729	4.57355	0.0315066	1.57759	0.00122177	0.0308836
chr8	11995164	11995564	5.26879	5.83666	3.41418	1.57748	5.65314e-05	0.00495995
chr7	18583403	18583803	4.25318	4.89539	1.59955	1.57741	0.000409547	0.016256
chr13	99558837	99559237	3.81831	4.53422	0	1.57727	0.00175427	0.0377792
chr13	20714902	20715302	5.9967	6.55874	4.18806	1.57706	4.46376e-05	0.00438109
chr12	45322940	45323340	4.20529	4.87685	1.03151	1.57653	0.000757115	0.0231183
chr1	32693490	32693890	4.6116	5.23729	2.18168	1.57639	0.0002878	0.0131585
chr10	103582856	103583256	4.52404	5.15608	2.01246	1.57629	0.000331461	0.0141948
chr17	64125901	64126301	6.06588	6.61715	4.33822	1.57626	2.73238e-05	0.00329007
chr6	134169094	134169494	4.7743	5.43379	1.83886	1.57624	0.000594089	0.020215
chr3	124107508	124107908	7.01487	7.5352	5.49443	1.57515	3.00672e-06	0.00106895
chr18	24536108	24536508	5.61726	6.23048	3.33439	1.57418	0.000220778	0.0113529
chr21	6086269	6086669	3.3636	4.10057	0	1.57402	0.00207351	0.0419402
chr3	78753945	78754345	5.3201	5.90289	3.33949	1.57396	9.84155e-05	0.00702332
chr6	136371722	136372122	4.40575	5.08672	1.01246	1.57382	0.000913839	0.0259732
chr6	142542696	142543096	5.24581	5.84644	3.09654	1.57372	0.000161984	0.00947562
chr12	47413873	47414273	3.45026	4.18722	0	1.57329	0.00209052	0.0420865
chr19	17658398	17658798	4.71462	5.3353	2.34585	1.57324	0.000265784	0.0126791
chr8	140459708	140460108	3.75414	4.46947	0	1.57321	0.00174218	0.0376663
chr13	57123671	57124071	4.17533	4.84668	1.00606	1.57226	0.000758017	0.0231244
chr1	25895534	25895934	4.95482	5.55285	2.83164	1.57175	0.000156329	0.00929643
chr12	54141753	54142153	5.76372	6.32337	3.97345	1.57163	4.38898e-05	0.00434583
chr2	7210247	7210647	4.69304	5.34791	1.83886	1.57144	0.000554116	0.0193403
chr1	74652891	74653291	6.2426	6.79922	4.47538	1.5714	3.83921e-05	0.00401917
chrX	11619310	11619710	5.08775	5.68873	2.93503	1.57128	0.000169886	0.00973756
chr1	78388044	78388444	5.66038	6.26401	3.48058	1.57064	0.000181409	0.0101207
chr11	19553680	19554080	4.28356	4.92753	1.6038	1.56995	0.000445073	0.0170477
chr6	22575362	22575762	4.29629	4.94138	1.59955	1.56973	0.000454846	0.0172965
chr5	134240661	134241061	5.32709	5.92579	3.19722	1.56957	0.000162702	0.00950414
chr14	43576357	43576757	3.95189	4.65091	0.00606038	1.56921	0.00130762	0.0321533
chr9	13377525	13377925	4.32829	4.99073	1.33822	1.56891	0.000647984	0.0212561
chr7	135621229	135621629	4.26803	4.97405	0.0315066	1.56874	0.00149979	0.0344101
chr7	15891460	15891860	5.55267	6.12445	3.66625	1.56864	7.3568e-05	0.00587369
chr4	20592612	20593012	5.23964	5.81215	3.34712	1.56853	7.59825e-05	0.00595492
chr6	159464807	159465207	4.58903	5.22471	2.02835	1.56768	0.000382612	0.0155689
chr6	145329297	145329697	4.43708	5.08995	1.61647	1.5672	0.000544717	0.0191268
chr9	87381334	87381734	5.42621	6.04212	3.11302	1.56549	0.000253607	0.0123263
chr1	205204593	205204993	4.94479	5.54235	2.82619	1.5654	0.000163501	0.00953058
chr4	13092632	13093032	5.90625	6.4897	3.91978	1.56511	0.000110923	0.00749923
chr2	239166449	239166849	5.12897	5.68836	3.34077	1.5645	4.84355e-05	0.00457618
chr10	118495629	118496029	3.2813	4.01827	0	1.56449	0.00209409	0.0421481
chr8	97607078	97607478	6.58044	7.11438	4.97304	1.56447	1.2443e-05	0.00212487
chr3	177973378	177973778	5.66373	6.20348	4.01725	1.56383	1.82602e-05	0.00261479
chr7	121085979	121086379	5.37756	5.94264	3.54516	1.56349	6.18782e-05	0.00522858
chr7	98853961	98854361	4.89772	5.50055	2.72611	1.56326	0.000191371	0.0104533
chrX	119468419	119468819	5.01623	5.65118	2.46549	1.56319	0.000383257	0.0155875
chr2	56001953	56002353	4.25322	4.91071	1.35343	1.56268	0.000610565	0.0205635
chr13	36069551	36069951	4.51418	5.13152	2.18452	1.56232	0.000266543	0.0126933
chr2	161135061	161135461	4.2379	4.9121	1.00606	1.5622	0.000834737	0.0246863
chr10	132987747	132988147	5.77351	6.34095	3.92233	1.56087	6.94422e-05	0.00565196
chr4	169212644	169213044	4.1269	4.79596	1.00606	1.56058	0.000760925	0.0231936
chr1	39297422	39297822	4.63501	5.27375	2.03151	1.5601	0.000427597	0.01671
chr18	33398484	33398884	5.97096	6.55638	3.96687	1.55974	0.000124782	0.0080723
chr2	66733274	66733674	4.72401	5.3213	2.60804	1.55938	0.000173016	0.00986213
chr11	65219927	65220327	4.29738	4.95872	1.32799	1.55922	0.000659969	0.0214395
chr6	25010907	25011307	4.73491	5.32192	2.71634	1.55909	0.000131381	0.0083229
chr13	40586975	40587375	3.39416	4.13113	0	1.5586	0.00213686	0.0426137
chr2	181886187	181886587	4.66981	5.28644	2.34838	1.55856	0.000272851	0.0128093
chr10	119803268	119803668	5.81978	6.35145	4.22726	1.55852	1.21291e-05	0.00211506
chr11	32344610	32345010	5.84434	6.39149	4.1463	1.55818	3.05981e-05	0.00351499
chr2	176818771	176819171	5.128	5.74291	2.82619	1.55805	0.000262398	0.0125611
chr12	26704855	26705255	4.26975	4.94423	1.03151	1.55773	0.000863183	0.0251133
chr11	116874249	116874649	5.50203	6.08288	3.53852	1.55765	0.000111997	0.00754891
chr2	86176672	86177072	5.20042	5.78699	3.18593	1.5576	0.000132019	0.00834408
chr12	41045505	41045905	4.28008	4.9402	1.33311	1.55743	0.000651907	0.0213035
chr13	35887914	35888314	3.97053	4.65095	0.591023	1.55701	0.000957845	0.0267266
chr17	41504585	41504985	5.04461	5.61245	3.19018	1.55687	7.49032e-05	0.00590545
chr3	11386475	11386875	6.49335	7.04344	4.7742	1.55611	3.67612e-05	0.00393779
chr11	129279549	129279949	4.89781	5.52313	2.47248	1.55503	0.000333374	0.0142472
chr5	137490777	137491177	4.90921	5.51353	2.72221	1.5544	0.000213927	0.011196
chr10	52078541	52078941	4.88948	5.52372	2.34838	1.55426	0.000404073	0.0160929
chr3	52873799	52874199	4.83781	5.42466	2.82073	1.55415	0.000137661	0.00855711
chr6	158286520	158286920	6.22526	6.78278	4.4513	1.55347	5.34373e-05	0.00480336
chr20	19125633	19126033	4.47548	5.11678	1.83525	1.55298	0.000468542	0.0175105
chr11	94800372	94800772	4.73554	5.34656	2.47711	1.55244	0.000252003	0.0122918
KI270750.1	77063	77463	3.73245	4.44745	0	1.55213	0.00181493	0.0385419
chr1	204972031	204972431	5.93969	6.50555	4.10105	1.55202	7.40746e-05	0.00587392
chr12	53155297	53155697	6.56869	7.13518	4.72514	1.55156	7.68638e-05	0.00599792
chr1	25371789	25372189	6.1623	6.70226	4.51436	1.55122	2.40299e-05	0.00302844
chr12	131738162	131738562	4.7568	5.35717	2.61015	1.55115	0.000201824	0.0108236
chr7	40903907	40904307	4.7429	5.37903	2.17599	1.5504	0.00042532	0.0166813
chr14	38409124	38409524	4.02519	4.68815	1.02519	1.5502	0.000716573	0.0223708
chr3	9308655	9309055	5.14348	5.72413	3.18168	1.55003	0.000121149	0.00797566
chr1	32448294	32448694	4.98175	5.59287	2.72221	1.54995	0.000258619	0.0124525
chr2	33279254	33279654	4.67935	5.33448	1.82073	1.54988	0.000615942	0.0206351
chr1	57474315	57474715	4.75703	5.39234	2.20143	1.54797	0.000430709	0.016781
chr20	62065919	62066319	5.29176	5.87998	3.26207	1.54766	0.000153345	0.00916442
chr12	2804888	2805288	4.58831	5.19856	2.33822	1.54705	0.000258902	0.0124589
chr14	41782415	41782815	4.33813	5.01556	1.03151	1.54665	0.000951377	0.0266092
chr17	17706666	17707066	3.8162	4.53208	0	1.54627	0.00187546	0.0394132
chr16	17346722	17347122	6.17756	6.74304	4.34204	1.54626	7.95581e-05	0.00612726
chr3	171841549	171841949	4.3271	4.9892	1.34331	1.54606	0.000717031	0.0223766
chr6	34318083	34318483	5.8455	6.43239	3.82801	1.54335	0.000155882	0.00927656
chr1	33986406	33986806	5.24782	5.84686	3.11451	1.54252	0.000211975	0.0111433
chr9	91073190	91073590	3.7325	4.4475	0	1.54245	0.00185451	0.0391508
chr11	82858659	82859059	5.33609	5.91225	3.41297	1.54235	0.000117524	0.00777966
chr19	56925963	56926363	4.71364	5.29787	2.72026	1.54227	0.000147138	0.00891706
chr8	38205494	38205894	6.11218	6.65479	4.44599	1.54224	3.2629e-05	0.00366362
chr3	116005381	116005781	5.80842	6.38005	3.92318	1.54221	0.000102323	0.00714621
chr10	103295402	103295802	6.08869	6.6574	4.22726	1.54189	9.37661e-05	0.00682605
chr13	97211286	97211686	4.5254	5.16982	1.83886	1.54138	0.000532431	0.0188965
chr1	240194222	240194622	4.29672	4.92604	1.82073	1.54072	0.000398235	0.0159839
chr14	102255792	102256192	6.19366	6.75725	4.37297	1.54004	8.08365e-05	0.00620231
chr4	56622061	56622461	6.08835	6.60748	4.57532	1.53982	7.40913e-06	0.0016472
chr10	63697142	63697542	3.31165	4.04861	0	1.53976	0.00219663	0.0432102
chr3	177816660	177817060	5.71512	6.26214	4.01804	1.53863	4.28088e-05	0.00429551
chr22	27461232	27461632	5.8256	6.39808	3.93334	1.53828	0.00011124	0.00750978
chr3	175297159	175297559	6.55451	7.10211	4.85329	1.53735	4.50934e-05	0.00440681
chr6	53189502	53189902	4.83758	5.4356	2.71438	1.53724	0.000215513	0.0112292
chr21	27202363	27202763	5.00872	5.63326	2.59316	1.53685	0.000372585	0.0152588
chr10	17981693	17982093	5.4639	6.00961	3.77608	1.53526	4.30302e-05	0.00430203
chr2	18455314	18455714	5.94242	6.52839	3.93334	1.53442	0.000167923	0.00966922
chr8	55974007	55974407	5.13707	5.76979	2.61647	1.53398	0.000447819	0.0171082
chr10	22828751	22829151	4.48874	5.10312	2.193	1.53392	0.000315252	0.013787
chr2	153311441	153311841	4.48704	5.1306	1.81342	1.53383	0.000539991	0.0190417
chr22	19806316	19806716	3.93531	4.65287	0	1.53382	0.00197799	0.0407053
chr3	182969301	182969701	4.94545	5.54215	2.83525	1.53378	0.000218658	0.0113085
chr17	6003202	6003602	6.29945	6.82946	4.71781	1.53178	1.9657e-05	0.00271477
chr6	128713483	128713883	4.1278	4.79565	1.03151	1.53175	0.000851464	0.024904
chr12	12704642	12705042	6.27037	6.80412	4.66422	1.5315	2.48868e-05	0.00308675
chr2	185456507	185456907	6.27423	6.84712	4.37856	1.53123	0.00012214	0.00800178
chr3	37030960	37031360	5.4376	6.0109	3.53852	1.5312	0.000122998	0.00801979
chr12	124394637	124395037	5.33411	5.93506	3.18168	1.53066	0.000244064	0.0120399
chr6	169167978	169168378	4.79966	5.46131	1.82438	1.53053	0.000762581	0.0232269
chr12	102702729	102703129	4.67997	5.33428	1.83525	1.53003	0.000674479	0.0216779
chrX	96407446	96407846	5.66544	6.23081	3.83073	1.52996	9.9019e-05	0.00704067
chr12	24544188	24544588	4.42181	5.07377	1.61647	1.52963	0.000649952	0.0212818
chr3	149898708	149899108	6.36062	6.90387	4.69002	1.5293	4.22532e-05	0.00426905
chr15	60903176	60903576	4.06065	4.7436	0.616469	1.52915	0.00111897	0.0293783
chr18	44781972	44782372	4.36914	5.01783	1.61647	1.52867	0.000616942	0.0206518
chr12	1074552	1074952	4.44977	5.1034	1.61647	1.52812	0.000674417	0.0216779
chr5	94727478	94727878	4.12686	4.79591	1.00606	1.52729	0.000876215	0.0253286
chr19	10191381	10191781	4.25229	4.91116	1.32799	1.52722	0.000733784	0.0226651
chr9	13729073	13729473	5.90255	6.49556	3.82801	1.52711	0.000213116	0.0111748
chr2	47941834	47942234	4.48767	5.13127	1.81342	1.527	0.000561933	0.0195083
chr7	131950823	131951223	5.87551	6.42076	4.19088	1.52644	4.88612e-05	0.00459011
chr3	141051072	141051472	4.7018	5.30949	2.47943	1.52619	0.000293098	0.0132882
chr12	45583350	45583750	3.3681	4.10507	0	1.52564	0.00226403	0.0439634
chr8	27973481	27973881	4.9919	5.56367	3.10555	1.52534	0.000126723	0.00815475
chr1	24015806	24016206	6.94466	7.46138	5.44629	1.52525	8.89895e-06	0.00183838
chr7	107392753	107393153	5.70892	6.25495	4.01884	1.52454	5.20188e-05	0.00473572
chr2	28142385	28142785	5.86838	6.45314	3.87022	1.52413	0.000180319	0.0100833
chr4	3929410	3929810	4.82793	5.44768	2.47015	1.52317	0.000376117	0.0153577
chr6	169495604	169496004	4.83933	5.43733	2.71634	1.52281	0.000246658	0.0121114
chr13	104385384	104385784	4.90558	5.53208	2.46549	1.52221	0.000427572	0.01671
chrX	130079775	130080175	3.33877	4.07573	0	1.52217	0.00227367	0.0440745
chr13	44213160	44213560	4.46493	5.14747	1.03151	1.52195	0.00113861	0.0297082
chr4	7887318	7887718	5.71915	6.26673	4.01804	1.52151	5.83255e-05	0.00502899
chr10	10293401	10293801	3.2516	3.98856	0	1.5212	0.00226212	0.0439534
chr6	87274892	87275292	5.71398	6.2614	4.01406	1.5208	5.81955e-05	0.00502899
chr4	80053881	80054281	4.36649	5.01661	1.59102	1.52078	0.000651456	0.0212993
chr1	64093038	64093438	4.69006	5.28495	2.59743	1.52078	0.000234521	0.0117733
chr2	33496171	33496571	4.92727	5.50113	3.0236	1.52058	0.000143247	0.00879101
chr16	81273710	81274110	4.50013	5.12986	2.01884	1.52014	0.000462111	0.0173905
chr17	48100444	48100844	6.12048	6.70172	4.15356	1.51999	0.000174106	0.00990377
chr4	181030393	181030793	5.95702	6.51868	4.15139	1.51984	0.000100381	0.0070868
chr19	7168978	7169378	4.77765	5.41446	2.20143	1.51929	0.000528583	0.0188101
chr2	224098824	224099224	4.68001	5.28607	2.4748	1.51927	0.000299741	0.0134291
chr3	188773043	188773443	5.00026	5.61235	2.73	1.51842	0.000341775	0.0144678
chr1	244678080	244678480	4.72387	5.30945	2.7183	1.51827	0.000196081	0.0106261
chr6	157706901	157707301	5.01755	5.62298	2.81891	1.51825	0.000298086	0.0134059
chr1	93625509	93625909	4.85917	5.46894	2.61437	1.5178	0.000328943	0.0141325
chr2	171958468	171958868	5.15266	5.72396	3.27011	1.51696	0.000139193	0.00863213
chr1	229196820	229197220	5.55751	6.10251	3.87463	1.51632	5.68557e-05	0.00497298
chr16	86951753	86952153	4.71011	5.35547	2.00927	1.51603	0.000617801	0.0206531
chr11	128775471	128775871	5.70315	6.26774	3.87463	1.51526	0.000116345	0.00772647
chr10	77974817	77975217	5.78961	6.32868	4.14776	1.51524	4.45419e-05	0.00437886
chr9	80857582	80857982	4.61164	5.24872	2.03151	1.51491	0.000545757	0.0191551
chr2	207147997	207148397	5.44442	6.0108	3.60168	1.51464	0.000123685	0.00803911
chr10	104449450	104449850	5.74794	6.31757	3.87901	1.51437	0.000136757	0.00853243
chr15	39692774	39693174	4.00691	4.68843	0.599555	1.51372	0.00114707	0.0298365
chr4	125938467	125938867	4.29864	4.94304	1.61226	1.51368	0.000620993	0.0207117
chr10	50622752	50623152	5.40504	5.95769	3.66727	1.51338	8.11821e-05	0.00622303
chr14	104795679	104796079	5.12946	5.70801	3.18593	1.51298	0.000174914	0.00991554
chr20	24839264	24839664	4.36755	5.03257	1.32799	1.51293	0.000871092	0.0252366
chr15	68813205	68813605	4.76737	5.36878	2.61015	1.51291	0.000291176	0.0132395
chr2	33540565	33540965	3.36325	4.10022	0	1.51283	0.00231731	0.0445845
chr15	72846012	72846412	5.67617	6.22363	3.97591	1.51281	6.70581e-05	0.00551447
chr2	1717031	1717431	5.24696	5.86365	2.92488	1.51275	0.000386004	0.015676
chr1	20495009	20495409	6.91301	7.433	5.39465	1.51271	1.56567e-05	0.00238631
chr19	8821791	8822191	6.93055	7.45091	5.40994	1.51221	1.61908e-05	0.00242806
chr1	52708292	52708692	6.41244	6.94295	4.82756	1.51189	3.07411e-05	0.0035194
chrX	77009763	77010163	5.16856	5.72443	3.40691	1.51163	9.19708e-05	0.00673698
chr18	36744254	36744654	6.63224	7.15	5.12755	1.51098	1.38952e-05	0.00226054
chr3	13591191	13591591	4.32749	4.95834	1.83164	1.51069	0.000502742	0.0182672
chr15	50458287	50458687	4.85997	5.4924	2.34331	1.50991	0.000517749	0.0185995
chr3	73618469	73618869	6.17438	6.69287	4.66524	1.50973	1.52069e-05	0.00234673
chr1	169238517	169238917	5.27667	5.85389	3.34458	1.50932	0.00017741	0.00999517
chr9	123049454	123049854	4.88875	5.47973	2.83345	1.50848	0.000245546	0.0120697
chr7	29300564	29300964	4.43403	5.17099	0	1.50814	0.00238079	0.0452257
chr8	23366012	23366412	5.77315	6.3398	3.92827	1.50808	0.000135969	0.00850901
chr17	1829706	1830106	5.57523	6.17809	3.40326	1.50793	0.000310133	0.0136792
chr10	109114589	109114989	5.52666	6.07389	3.82801	1.50735	7.2386e-05	0.00581568
chr3	11323697	11324097	4.84924	5.45984	2.5953	1.50728	0.000359251	0.0149182
chr12	105748916	105749316	5.29852	5.87018	3.41297	1.50656	0.000158748	0.00935264
chr2	27170486	27170886	4.28279	4.94194	1.35343	1.50571	0.000825908	0.0244954
chr16	56626536	56626936	5.04492	5.60255	3.27011	1.5053	0.000107789	0.00737805
chr20	3151947	3152347	4.64654	5.23618	2.6038	1.50523	0.000244849	0.0120614
chr2	48819632	48820032	5.02714	5.62216	2.93334	1.50506	0.000275378	0.0128642
chr10	103231140	103231540	6.67044	7.1975	5.1078	1.5047	2.93152e-05	0.0034148
chr10	68666252	68666652	5.80895	6.36765	4.02598	1.50447	0.000113012	0.00756958
chr1	121546860	121547260	4.23756	4.89416	1.35343	1.50427	0.000798298	0.0239347
chr10	29627583	29627983	5.92804	6.4642	4.30587	1.50393	4.77337e-05	0.00454775
chr10	78002891	78003291	5.45093	5.98774	3.82438	1.50379	4.90083e-05	0.0045987
chr10	51083385	51083785	5.07015	5.6513	3.10406	1.50375	0.000205857	0.0109675
chr6	128515925	128516325	5.89527	6.46495	4.02598	1.50262	0.000158312	0.00934653
chr3	151770910	151771310	4.20701	4.87864	1.03151	1.50258	0.00102414	0.0279154
chr5	133225829	133226229	6.03953	6.59189	4.30392	1.50245	9.36447e-05	0.00682324
chr11	101909784	101910184	4.86939	5.44746	2.92996	1.50234	0.000195843	0.0106202
chr1	234711374	234711774	5.62764	6.20287	3.71241	1.5022	0.000181479	0.0101207
chr6	151014309	151014709	4.50058	5.14504	1.81342	1.50193	0.000657212	0.0213836
chr2	64267720	64268120	5.208	5.80407	3.10406	1.50181	0.00028775	0.0131585
chr12	76614385	76614785	4.70222	5.30995	2.47943	1.5013	0.000360071	0.0149391
chr5	10384584	10384984	3.98925	4.67041	0.591023	1.50106	0.00119019	0.0304398
chr11	122137094	122137494	6.01948	6.54768	4.44954	1.49957	3.49163e-05	0.00382461
chr5	179267734	179268134	4.69996	5.34487	2.00606	1.4995	0.00067145	0.0216251
chr2	11802734	11803134	5.08779	5.64152	3.34204	1.49904	0.000103252	0.0071868
chr13	43514374	43514774	4.12736	4.77864	1.33311	1.49885	0.000746321	0.0229264
chr1	154809949	154810349	5.46983	6.05449	3.47248	1.49867	0.000234308	0.0117697
chr5	55679634	55680034	4.2387	4.91264	1.01246	1.49839	0.00107343	0.0286809
chr5	34709838	34710238	7.04153	7.55297	5.57478	1.49821	1.18696e-05	0.00208988
chr1	183719940	183720340	5.8006	6.37035	3.93081	1.49803	0.000167243	0.00966513
chr3	123499276	123499676	4.94657	5.56449	2.61015	1.49783	0.000442047	0.01699
chr1	200767170	200767570	4.1443	4.84751	0.0315066	1.49771	0.00172231	0.0374133
chr2	42064580	42064980	6.37043	6.89066	4.85061	1.49758	2.25142e-05	0.00292902
chr9	94144187	94144587	4.46244	5.10309	1.83164	1.49745	0.00063969	0.0210965
chr6	15359349	15359749	5.00942	5.56283	3.2661	1.49688	0.000104979	0.00722959
chr2	67502918	67503318	5.09639	5.66987	3.19582	1.49676	0.000187098	0.0103224
chr1	960584	960984	4.58592	5.23586	1.81342	1.49671	0.000738088	0.0227484
chr15	81897282	81897682	5.69773	6.26185	3.87287	1.49668	0.000145227	0.00883371
chr2	33437343	33437743	4.52751	5.17207	1.83886	1.49663	0.000685446	0.0218508
chr19	36420953	36421353	6.42574	6.97373	4.72172	1.49608	8.83737e-05	0.006553
chr16	17814190	17814590	4.48767	5.14498	1.59102	1.49452	0.000837847	0.0247427
chr19	31132404	31132804	4.83922	5.44714	2.61437	1.49423	0.000384639	0.0156283
chr7	102456366	102456766	5.41037	5.98799	3.4748	1.4942	0.000210258	0.0110955
chr15	48389861	48390261	6.23706	6.77462	4.60539	1.49393	6.06004e-05	0.00517431
chr17	4851918	4852318	6.04971	6.58318	4.4454	1.49364	5.05646e-05	0.00465471
chr14	89792398	89792798	4.45064	5.10557	1.5953	1.49322	0.00081358	0.0242256
chr14	34711169	34711569	5.9091	6.43086	4.3798	1.49322	2.75758e-05	0.00329635
chr4	102404508	102404908	5.40352	5.99543	3.33949	1.49312	0.00028775	0.0131585
chr9	12516509	12516909	4.61024	5.24904	2.00606	1.4929	0.000633013	0.020963
chr4	122960265	122960665	4.52826	5.15942	2.02835	1.49246	0.000568993	0.0196364
chr6	139753326	139753726	5.11318	5.7441	2.61647	1.49209	0.000568033	0.0196197
chr4	158750382	158750782	4.95548	5.52257	3.10705	1.49181	0.000167736	0.00966922
chr3	78918698	78919098	3.99022	4.67041	0.616469	1.49165	0.00122374	0.0308998
chr5	72624553	72624953	5.27578	5.83623	3.47943	1.4913	0.000140983	0.00871044
chr12	15505786	15506186	5.80983	6.33411	4.26476	1.49088	3.30727e-05	0.00369129
chr4	75808731	75809131	4.78696	5.42623	2.17599	1.49076	0.00064622	0.0212354
chr13	109790027	109790427	4.29752	4.95748	1.35343	1.49007	0.000900164	0.0257532
chr11	125390827	125391227	4.45077	5.11893	1.34838	1.48994	0.00101954	0.0278177
chr1	244445257	244445657	5.78463	6.35829	3.88251	1.48984	0.000202457	0.0108364
chr12	12090870	12091270	4.83028	5.47079	2.20143	1.48942	0.000670049	0.0216053
chr19	16303687	16304087	4.87944	5.48125	2.7183	1.48934	0.000357505	0.0148926
chr11	35253269	35253669	5.78984	6.32281	4.18876	1.48928	5.34266e-05	0.00480336
chr4	28249705	28250105	3.8354	4.53045	0.0315066	1.48899	0.00155587	0.0352361
chr6	22421325	22421725	5.27408	5.86807	3.19018	1.48875	0.000312383	0.0137051
chr17	12549638	12550038	5.65798	6.20298	3.97509	1.48861	8.89799e-05	0.0065822
chr8	23950788	23951188	4.02406	4.70559	0.616469	1.48826	0.00126494	0.0315212
chr17	43613925	43614325	4.14413	4.81401	1.00606	1.48826	0.00104698	0.0282577
chr15	40430007	40430407	4.38161	5.03266	1.59102	1.48804	0.000785364	0.0236501
chrX	129361463	129361863	4.84929	5.47025	2.47711	1.48774	0.000497647	0.0181818
chr3	9074090	9074490	4.91739	5.51289	2.81891	1.48723	0.00032376	0.01404
chr2	223342797	223343197	4.29872	4.94369	1.6038	1.4861	0.000727389	0.0225888
chr10	34761502	34761902	4.47694	5.09001	2.19582	1.48602	0.000446399	0.0170744
chr3	24213111	24213511	5.3646	5.95968	3.27011	1.48536	0.00032889	0.0141325
chr3	159796737	159797137	6.91385	7.44208	5.34363	1.4852	4.60397e-05	0.00446228
chr2	227518445	227518845	4.95501	5.54365	2.92148	1.48518	0.000290438	0.0132206
chr2	224712212	224712612	4.93328	5.57215	2.32799	1.48395	0.000668918	0.0215887
chr13	104008532	104008932	6.94034	7.47591	5.32214	1.48392	6.589e-05	0.00544556
chrX	103540097	103540497	6.28933	6.81723	4.72124	1.48378	4.65243e-05	0.00448558
chr9	137590645	137591045	5.29817	5.87891	3.33567	1.48267	0.000254	0.0123381
chr3	107814664	107815064	5.3208	5.88701	3.47943	1.48216	0.000184146	0.0102204
chr15	61045585	61045985	4.82893	5.40323	2.92148	1.48091	0.000225011	0.0114563
chr3	49638437	49638837	6.25147	6.75129	4.85151	1.48059	7.03123e-06	0.00163244
chr6	131758907	131759307	5.03602	5.64252	2.82619	1.48036	0.000417343	0.0164781
chr13	79434711	79435111	5.60741	6.13799	4.02202	1.47976	5.72309e-05	0.00498833
chrX	33307830	33308230	3.31339	4.05036	0	1.47923	0.00245934	0.046123
chr14	80474995	80475395	4.00564	4.66825	1.01246	1.47917	0.000977849	0.0271015
chr8	51479073	51479473	4.68068	5.26118	2.72026	1.47898	0.000263688	0.012601
chr14	95946816	95947216	4.94508	5.54285	2.82438	1.47819	0.000366635	0.0151202
chr1	74712812	74713212	5.62886	6.16391	4.01406	1.47792	7.08521e-05	0.00573499
chr12	2221019	2221419	3.93471	4.61263	0.616469	1.47788	0.00124425	0.0312602
chr6	140846884	140847284	6.04865	6.6309	4.07284	1.47732	0.000278705	0.0129582
chr11	28657639	28658039	5.01559	5.60054	3.01566	1.47687	0.000293535	0.0132882
chr6	30656906	30657306	4.88661	5.49906	2.61226	1.47675	0.000474241	0.0176672
chrX	11457851	11458251	4.75748	5.39283	2.20143	1.47583	0.000672424	0.0216426
chr1	55931491	55931891	4.71485	5.31121	2.60804	1.47562	0.00036736	0.0151315
chr2	19046938	19047338	5.3203	5.89517	3.40812	1.47528	0.000242731	0.0120197
chr12	96360570	96360970	4.60906	5.22166	2.33311	1.47518	0.00047702	0.0177213
chr20	35168753	35169153	5.72037	6.31123	3.66625	1.47513	0.000334344	0.0142757
chr9	4168455	4168855	5.26254	5.80377	3.60592	1.47432	9.67627e-05	0.00694958
chr3	69282264	69282664	5.6	6.15107	3.87375	1.4743	0.000133406	0.00839316
chr6	67640427	67640827	4.34167	4.95814	2.02202	1.4737	0.000514731	0.0185615
chr1	163085659	163086059	5.46371	6.02404	3.66828	1.47366	0.000176444	0.00994754
chr14	69079293	69079693	7.7729	8.26878	6.3948	1.47349	5.93916e-06	0.00152607
chr14	35378470	35378870	5.0171	5.66169	2.32799	1.47326	0.000773629	0.0234508
chr2	133160123	133160523	4.02475	4.70631	0.616469	1.47279	0.00133804	0.0324597
chr16	72493910	72494310	6.21696	6.76436	4.51718	1.47269	0.000122669	0.00801732
chr6	86715728	86716128	5.55787	6.16397	3.35217	1.47237	0.00044396	0.0170329
chr17	57890407	57890807	6.80263	7.3071	5.37639	1.47189	1.36904e-05	0.00223604
chr2	215705816	215706216	4.88811	5.46951	2.91978	1.4718	0.000287192	0.0131585
chr8	123412887	123413287	6.25977	6.77445	4.77373	1.47171	2.84508e-05	0.00335236
chr6	156420617	156421017	4.67967	5.30916	2.20143	1.47166	0.000634472	0.0209831
chr7	18210766	18211166	5.93119	6.46791	4.30522	1.47123	8.55777e-05	0.00642626
chr10	14405026	14405426	5.93775	6.48077	4.26877	1.47083	0.000108533	0.00738673
chr10	114408884	114409284	4.42416	5.04734	2.02519	1.47065	0.000581718	0.0199587
chr3	162295314	162295714	5.95513	6.48406	4.38042	1.47019	6.31729e-05	0.0052851
chr1	168134170	168134570	5.03595	5.59328	3.26342	1.46984	0.000169196	0.00971154
chr1	27832673	27833073	5.07796	5.65024	3.18735	1.46982	0.000243839	0.0120399
chr5	72369313	72369713	5.8596	6.40349	4.18452	1.46963	0.000113065	0.00756958
chr14	69519199	69519599	5.18385	5.74127	3.41055	1.46954	0.000171055	0.00977879
chr12	107649513	107649913	5.14515	5.71553	3.27011	1.46918	0.00023654	0.0118081
chr7	1052934	1053334	4.02393	4.70546	0.616469	1.46832	0.00135928	0.0326924
chr1	154741297	154741697	6.03651	6.58298	4.34331	1.46824	0.000126527	0.00815475
chr18	433981	434381	6.38367	6.9097	4.82756	1.46819	5.69796e-05	0.00497853
chr1	184888514	184888914	5.7831	6.37385	3.73	1.46776	0.000358146	0.0149118
chr3	25045321	25045721	4.80868	5.39148	2.82801	1.46729	0.000310607	0.0136819
chr2	14806602	14807002	5.02861	5.6344	2.82619	1.46728	0.000458293	0.0173476
chr4	145779264	145779664	3.8172	4.51246	0.00606038	1.46719	0.00165613	0.0365571
chr10	77305708	77306108	5.74062	6.27302	4.14339	1.46717	7.62178e-05	0.00595879
chr15	43292414	43292814	5.76269	6.31659	4.01566	1.46684	0.000160361	0.00941406
chr16	78311162	78311562	4.81856	5.39141	2.92318	1.46648	0.000255682	0.0123906
chr7	47636597	47636997	4.35557	5.0034	1.61647	1.46646	0.000847635	0.0248715
chr8	81682405	81682805	6.01954	6.55308	4.41479	1.46643	8.19146e-05	0.00622926
chr6	118295072	118295472	4.93691	5.57424	2.35343	1.46625	0.000732004	0.0226298
chr5	93151075	93151475	5.7423	6.27373	4.15139	1.4662	7.54404e-05	0.00593174
chr4	140993991	140994391	5.12863	5.71646	3.10256	1.46608	0.000343362	0.0145086
chr14	30194643	30195043	5.96505	6.47452	4.50984	1.46585	2.31527e-05	0.00299334
chr1	220843593	220843993	6.20064	6.80469	4.01645	1.46494	0.000454376	0.0172965
chr12	96743464	96743864	4.22243	4.87961	1.32799	1.4645	0.000966362	0.0268657
chr6	4806129	4806529	4.63375	5.23443	2.48404	1.46445	0.000434662	0.0168712
chr13	21902334	21902734	5.11391	5.72805	2.82073	1.46441	0.000530077	0.0188535
chr1	95002613	95003013	4.99255	5.61472	2.60592	1.46403	0.000598213	0.0203134
chr2	196435195	196435595	3.85807	4.55378	0.0315066	1.46378	0.0016957	0.0370498
chr7	123418108	123418508	3.25345	3.99042	0	1.46354	0.00252418	0.0469652
chr16	9511222	9511622	5.50501	6.12885	3.09805	1.46327	0.000614031	0.0206351
chr12	12278883	12279283	4.57568	5.21177	2.00927	1.46266	0.000729597	0.0226063
chr11	106159853	106160253	4.73312	5.33155	2.60592	1.46192	0.000427491	0.01671
chr6	56420305	56420705	4.35581	5.00366	1.61647	1.46184	0.000868765	0.0252046
chr4	104989304	104989704	5.04431	5.66984	2.61647	1.46152	0.000640049	0.0210999
chr7	105046347	105046747	5.41163	5.98096	3.54516	1.46152	0.00025144	0.0122716
chr15	62899040	62899440	6.3314	6.8497	4.82347	1.46094	4.40788e-05	0.00434749
chr1	57132000	57132400	4.57448	5.21072	2.00606	1.46094	0.000737769	0.0227484
chr18	11175241	11175641	5.77935	6.32918	4.06208	1.46077	0.000155072	0.00924835
chr5	44770906	44771306	5.06969	5.65078	3.10406	1.46069	0.000320188	0.0139437
chr11	83120333	83120733	4.57633	5.21085	2.03151	1.46017	0.000731102	0.0226208
chr2	147543169	147543569	5.4698	6.00979	3.82164	1.46003	0.000114167	0.00763097
chrX	17817286	17817686	4.63444	5.22323	2.59955	1.45989	0.000369566	0.0151887
chr5	172947805	172948205	6.94995	7.47236	5.4166	1.45984	5.62464e-05	0.00494334
chr8	123499349	123499749	5.00877	5.58203	3.11004	1.45973	0.00027888	0.0129585
chr11	121633698	121634098	4.04191	4.72511	0.591023	1.45943	0.00142684	0.033377
chr13	43022233	43022633	6.02738	6.60215	4.116	1.45929	0.000289109	0.0131746
chr10	72702889	72703289	5.96129	6.51805	4.193	1.45927	0.000192004	0.010474
chr11	19674062	19674462	5.18495	5.7422	3.41297	1.45771	0.000198152	0.0107102
chr8	123028369	123028769	4.34182	5.01941	1.03151	1.45747	0.00133654	0.0324519
chr8	139370251	139370651	6.50661	6.99505	5.16877	1.45669	4.66419e-06	0.00135939
chr6	89146714	89147114	6.05278	6.59735	4.37297	1.4564	0.000140443	0.00868354
chr3	112360521	112360921	5.28384	5.82905	3.59955	1.4563	0.000143023	0.00878396
chr4	52311745	52312145	4.44873	5.08969	1.81342	1.45612	0.000808797	0.0241006
chr9	63342497	63342897	3.98797	4.66908	0.591023	1.4561	0.00140181	0.0330351
chr12	50934436	50934836	6.22151	6.72532	4.79904	1.4558	1.98409e-05	0.00272296
chr12	6234124	6234524	5.50281	6.04719	3.82438	1.45551	0.000141461	0.00873339
chr4	98421055	98421455	4.56419	5.19781	2.03151	1.45454	0.000747438	0.0229521
chr10	72795964	72796364	4.564	5.21094	1.83886	1.45449	0.000891834	0.0256126
chr10	77309273	77309673	4.66752	5.25917	2.60592	1.45418	0.00041028	0.0162647
chr9	14205516	14205916	4.92765	5.51311	2.92318	1.45386	0.000369769	0.0151887
chr2	153143462	153143862	3.85809	4.53309	0.608037	1.4533	0.00130781	0.0321533
chr5	64165655	64166055	4.81937	5.40397	2.82255	1.4523	0.000369523	0.0151887
chrX	14920258	14920658	3.95166	4.63028	0.616469	1.45204	0.00138525	0.0328686
chr12	102028926	102029326	5.12188	5.72667	2.92996	1.45185	0.000511407	0.0184763
chr2	186889455	186889855	4.65804	5.29839	2.03151	1.45176	0.000829883	0.0245515
chr11	42239062	42239462	5.82965	6.36775	4.19441	1.45117	0.000124118	0.0080546
chr12	126219950	126220350	5.6697	6.19746	4.10256	1.45097	8.31679e-05	0.00628184
chr12	93908845	93909245	4.05851	4.72418	1.00606	1.45085	0.00115643	0.0299341
chr2	18622198	18622598	5.33525	5.96005	2.91637	1.4507	0.000676341	0.0216979
chr1	159979202	159979602	4.60953	5.23505	2.18168	1.44994	0.000686084	0.0218508
chr17	65268799	65269199	6.70696	7.23605	5.13123	1.44979	9.05743e-05	0.00665834
chr6	139730671	139731071	5.01856	5.59299	3.11004	1.44943	0.000317956	0.0138758
chr6	88360243	88360643	5.97899	6.49543	4.48231	1.44932	5.13395e-05	0.0046946
chr13	30510605	30511005	5.59288	6.17029	3.65913	1.44909	0.000335851	0.0143085
chr2	238895923	238896323	7.05917	7.56826	5.60619	1.44893	3.38152e-05	0.00374545
chr11	75280091	75280491	4.64739	5.25008	2.47711	1.44811	0.000510016	0.0184503
chr17	64615057	64615457	4.57648	5.17159	2.48174	1.44805	0.000457418	0.0173304
chr2	10162203	10162603	4.19288	4.84807	1.33311	1.44795	0.00102123	0.0278452
chr3	15495979	15496379	4.71271	5.34663	2.17599	1.44737	0.000776626	0.0234757
chr1	32138970	32139370	4.297	4.91008	2.01566	1.44737	0.000592393	0.0201914
chr1	59393317	59393717	7.54404	8.05428	6.08436	1.44621	3.8398e-05	0.00401917
chr7	27952417	27952817	4.74403	5.36861	2.32799	1.44621	0.000693138	0.0220057
chr12	92605701	92606101	5.50988	6.06135	3.78078	1.44606	0.000198817	0.0107347
chr19	12647625	12648025	4.4634	5.10362	1.83886	1.44536	0.000859507	0.0250381
chr4	173346099	173346499	4.71495	5.3111	2.61015	1.44512	0.000477033	0.0177213
chr22	33726324	33726724	6.54777	7.03983	5.19053	1.44508	1.0108e-05	0.00197096
chr2	86223501	86223901	6.42501	6.92211	5.04023	1.44485	1.57686e-05	0.00239522
chr7	93915958	93916358	4.40859	5.05974	1.61647	1.44479	0.000991386	0.0273297
chr8	117713305	117713705	5.18651	5.74348	3.4166	1.4446	0.000232069	0.0117072
chr15	33865298	33865698	4.50166	5.08933	2.47711	1.44451	0.000418837	0.0165055
chr21	15588825	15589225	5.5261	6.08104	3.77137	1.44423	0.000220402	0.0113477
chr5	150491616	150492016	3.39348	4.13045	0	1.44417	0.00264106	0.0481834
chr4	7743262	7743662	4.79791	5.36805	2.92488	1.44412	0.000308388	0.0136498
chr6	74805802	74806202	3.95203	4.61174	1.01246	1.44309	0.00110916	0.0292657
chr2	234545186	234545586	3.8168	4.51129	0.0315066	1.44266	0.00177843	0.037982
chr6	163183754	163184154	5.51451	6.08285	3.65606	1.44262	0.000301364	0.0134663
chr22	28917896	28918296	4.87656	5.50073	2.46549	1.44197	0.000709436	0.02225
chr6	32058674	32059074	3.91536	4.63264	0	1.44176	0.0024117	0.0455924
chr3	51916431	51916831	4.70345	5.28654	2.72026	1.44145	0.00040051	0.0160284
chrX	10485387	10485787	5.79455	6.32179	4.2307	1.44103	9.76572e-05	0.00699207
chr7	110852181	110852581	6.49448	7.01523	4.97139	1.4409	7.38173e-05	0.00587392
chr12	66036279	66036679	6.28116	6.80771	4.72172	1.44035	9.60189e-05	0.0069168
chr17	29919462	29919862	5.76674	6.31514	4.05976	1.44031	0.000195718	0.0106202
chr3	161639983	161640383	4.51341	5.10235	2.47711	1.44002	0.000445202	0.0170477
[truncated: 6,104 more rows]

## Sheet: TNIL JUND
Chr	Start	End	Conc	Conc_hTNIL	Conc_hTL	Fold	p-value	FDR
chr1	36008468	36008868	5.65453	6.36789	1.03151	5.11154	1.22143e-09	2.67029e-05
chr6	39836126	39836526	5.60415	6.30438	1.61226	4.46977	1.29498e-09	2.67029e-05
chr4	19461615	19462015	5.56171	6.24829	2.01884	3.97675	6.59862e-10	2.67029e-05
chr8	143934050	143934450	7.57462	8.14237	5.72099	2.01135	4.01092e-10	2.67029e-05
chr10	85919850	85920250	5.73889	6.40313	2.71438	3.22886	3.25919e-09	5.37643e-05
chr3	159824312	159824712	6.23111	6.82915	4.1078	2.16939	4.20606e-09	5.782e-05
chr13	92842145	92842545	5.55572	6.26738	1.03151	4.96386	7.45963e-09	8.78968e-05
chr7	32979225	32979625	5.4279	6.16486	0	7.7006	1.77915e-08	0.000146746
chr11	20117230	20117630	5.88751	6.52713	3.27145	2.60561	1.74419e-08	0.000146746
chrX	11579818	11580218	6.06942	6.68375	3.7742	2.27201	1.59348e-08	0.000146746
chr2	237600124	237600524	5.15883	5.85422	1.34331	4.13408	2.50601e-08	0.000187907
chr1	157310146	157310546	5.56897	6.30594	0	7.7605	3.398e-08	0.000188962
chr7	95011704	95012104	5.30233	6.03929	0	7.57596	3.15158e-08	0.000188962
chr2	67316777	67317177	5.30208	6.03904	0	7.5703	3.43647e-08	0.000188962
chr2	66897318	66897718	5.87827	6.50163	3.47711	2.34506	2.87861e-08	0.000188962
chr20	4563069	4563469	5.82622	6.48399	2.92148	2.89052	5.1229e-08	0.000248554
chr11	112942909	112943309	5.51919	6.1638	2.82983	2.628	5.01718e-08	0.000248554
chr2	121694385	121694785	5.31765	6.05462	0	7.53858	6.38767e-08	0.000266999
chr11	107473875	107474275	5.74973	6.44296	2.00606	3.96157	6.79789e-08	0.000266999
chr7	71015479	71015879	5.57961	6.25423	2.33822	3.32308	6.31839e-08	0.000266999
chr18	995615	996015	6.56401	7.15439	4.51436	2.02183	6.59305e-08	0.000266999
chr9	13646449	13646849	5.31792	6.01009	1.60804	3.91433	8.21141e-08	0.000267339
chr3	4665185	4665585	5.15885	5.84586	1.6038	3.70984	8.67806e-08	0.000267339
chr1	179155357	179155757	5.67444	6.3406	2.61226	3.06325	8.50292e-08	0.000267339
chr6	159833541	159833941	5.49508	6.1454	2.71634	2.69127	8.7513e-08	0.000267339
chr12	15337065	15337465	6.97647	7.58975	4.69301	2.18972	8.18445e-08	0.000267339
chr4	153553658	153554058	5.06689	5.80386	0	7.3299	9.41603e-08	0.000277373
chr9	3908725	3909125	5.18311	5.92008	0	7.37445	1.47456e-07	0.000320924
chr4	134278739	134279139	5.14768	5.88464	0	7.34916	1.48166e-07	0.000320924
chr16	79929530	79929930	5.12643	5.8634	0	7.33366	1.48675e-07	0.000320924
chr4	66179034	66179434	4.99766	5.73462	0	7.24954	1.36202e-07	0.000320924
chrX	22639972	22640372	4.99714	5.7341	0	7.24687	1.39887e-07	0.000320924
chr1	112256866	112257266	4.96095	5.69792	0	7.22084	1.39849e-07	0.000320924
chr12	20097598	20097998	5.06792	5.76928	1.03151	4.25097	1.58632e-07	0.000320924
chr2	66301031	66301431	6.31959	6.93855	3.97098	2.20926	1.59456e-07	0.000320924
chr3	163058240	163058640	6.26409	6.88204	3.92743	2.20018	1.59526e-07	0.000320924
chr12	104226656	104227056	6.17686	6.79103	3.88339	2.17522	1.33502e-07	0.000320924
chr9	1125803	1126203	6.93282	7.51857	4.92573	1.97168	1.14808e-07	0.000320924
chr5	68730619	68731019	7.25676	7.82342	5.41176	1.85923	1.51011e-07	0.000320924
chr7	137878780	137879180	5.0513	5.78826	0	7.2611	1.82545e-07	0.000327316
chr16	14527330	14527730	4.95168	5.68865	0	7.19316	1.76526e-07	0.000327316
chr10	125578817	125579217	5.31222	5.98147	2.18735	3.06738	1.81242e-07	0.000327316
chr7	28026743	28027143	5.62129	6.2793	2.71241	2.78805	1.81213e-07	0.000327316
chr22	31681124	31681524	6.03769	6.68238	3.34712	2.53822	1.79162e-07	0.000327316
chr14	52270109	52270509	5.23779	5.97475	0	7.38048	2.05488e-07	0.000341269
chr9	87592655	87593055	5.12626	5.86322	0	7.29297	2.25465e-07	0.000341269
chr14	60563160	60563560	5.03282	5.76979	0	7.22611	2.27565e-07	0.000341269
chr10	17965632	17966032	4.94234	5.6793	0	7.16536	2.19486e-07	0.000341269
chr7	81577582	81577982	5.00683	5.71634	0.599555	4.6169	2.19632e-07	0.000341269
chr6	34629943	34630343	5.36155	6.01016	2.61015	2.59054	2.21233e-07	0.000341269
chr10	36423888	36424288	6.20218	6.83664	3.65811	2.3733	1.99278e-07	0.000341269
chr22	28181325	28181725	6.12839	6.71562	4.1078	1.9581	2.05809e-07	0.000341269
chr7	17276119	17276519	7.42871	7.97725	5.72075	1.76407	2.23058e-07	0.000341269
chr10	98258596	98258996	5.94405	6.57719	3.41781	2.34528	2.45513e-07	0.00036161
chr16	19588750	19589150	5.13432	5.87129	0	7.27248	2.86799e-07	0.000385151
chr3	64548050	64548450	5.0413	5.77827	0	7.20681	2.88079e-07	0.000385151
chr3	9231785	9232185	5.04259	5.77955	0	7.20389	2.9787e-07	0.000385151
chr4	168633044	168633444	4.93314	5.6701	0	7.12731	2.95692e-07	0.000385151
chr14	40413099	40413499	5.28689	5.99332	1.03151	4.44049	2.72828e-07	0.000385151
chr3	189260897	189261297	5.13501	5.83861	1.00606	4.26695	2.98853e-07	0.000385151
chr5	166342080	166342480	6.01616	6.61576	3.87726	2.02047	2.93115e-07	0.000385151
chr11	111718352	111718752	6.01401	6.59327	4.06439	1.90029	2.87786e-07	0.000385151
chr1	248695704	248696104	5.36178	6.0029	2.72416	2.4397	3.06401e-07	0.000388804
chr8	133326900	133327300	5.1425	5.83786	1.32799	3.88729	3.11937e-07	0.000389831
chr6	28354054	28354454	5.69671	6.38157	2.20143	3.49474	3.25545e-07	0.000400765
chr2	165621276	165621676	4.98889	5.72586	0	7.15213	3.36221e-07	0.000407822
chr1	219264929	219265329	5.04113	5.73341	1.32799	3.74443	3.54203e-07	0.000423406
chr10	60004018	60004418	5.1097	5.82081	0.616469	4.65981	3.83245e-07	0.000451476
chr7	40356622	40357022	5.39415	6.06735	2.18452	3.09111	3.88632e-07	0.000451476
chr15	57769333	57769733	4.87684	5.61381	0	7.05204	3.99367e-07	0.000456342
chr3	184621646	184622046	4.73236	5.46933	0	6.94714	4.03887e-07	0.000456342
chr17	43407326	43407726	5.2373	5.95854	0.0315066	5.35789	4.13403e-07	0.000460783
chr11	12386742	12387142	4.74191	5.47887	0	6.94591	4.31768e-07	0.000466021
chr17	43530721	43531121	5.33201	6.03965	1.01884	4.43814	4.35053e-07	0.000466021
chr10	4847618	4848018	5.65155	6.25431	3.48058	2.0233	4.34109e-07	0.000466021
chr11	99505365	99505765	4.85667	5.59364	0	7.02346	4.47445e-07	0.000468007
chr4	76943196	76943596	4.83736	5.57432	0	7.00944	4.48255e-07	0.000468007
chr4	172826352	172826752	4.9702	5.67917	0.591023	4.4843	4.89702e-07	0.000504889
chr3	168034085	168034485	4.72216	5.45912	0	6.90988	5.11135e-07	0.000520481
chr12	88960467	88960867	5.18862	5.92558	0	7.23436	5.20432e-07	0.000523485
chr3	38500949	38501349	4.79652	5.53348	0	6.94803	5.70978e-07	0.000535169
chr12	15157089	15157489	4.66614	5.4031	0	6.86013	5.4826e-07	0.000535169
chr6	138868148	138868548	5.21544	5.86293	2.48174	2.48709	5.62735e-07	0.000535169
chr5	75640404	75640804	5.91542	6.54742	3.40448	2.26638	5.70558e-07	0.000535169
chr4	159227949	159228349	5.68479	6.3038	3.33567	2.13566	5.51427e-07	0.000535169
chr22	28075350	28075750	5.76743	6.3808	3.48289	2.08892	5.63045e-07	0.000535169
chr1	48644096	48644496	5.06839	5.76073	1.35343	3.69905	5.81757e-07	0.000539145
chr1	89878132	89878532	4.73196	5.46893	0	6.8952	5.99383e-07	0.000549308
chr18	23730980	23731380	4.82508	5.56204	0	6.95798	6.14561e-07	0.000557028
chr6	22496356	22496756	4.63176	5.36872	0	6.81447	6.36646e-07	0.000564636
chr11	102017173	102017573	5.04354	5.72632	1.6038	3.32605	6.3403e-07	0.000564636
chr5	60335941	60336341	4.65477	5.39173	0	6.82465	6.65622e-07	0.000584055
chr2	48960966	48961366	4.70001	5.43697	0	6.85217	6.88462e-07	0.000586357
chr20	38673918	38674318	4.65391	5.39087	0	6.81871	6.90461e-07	0.000586357
chrX	3598720	3599120	4.63229	5.36926	0	6.79919	7.08489e-07	0.000586357
chr9	7328120	7328520	4.61992	5.35688	0	6.7898	7.10899e-07	0.000586357
chr2	48488154	48488554	4.96252	5.66165	1.01246	3.94362	7.04042e-07	0.000586357
chr6	49565927	49566327	4.88574	5.5826	1.01884	3.84891	7.01439e-07	0.000586357
chr21	26782584	26782984	5.16626	5.8867	0.0315066	5.21452	7.48834e-07	0.000596455
chr2	163662121	163662521	5.26786	5.96604	1.35343	3.90486	7.51878e-07	0.000596455
chr12	42679361	42679761	4.82637	5.51097	1.33822	3.36108	7.52068e-07	0.000596455
chrX	115372309	115372709	5.06951	5.74397	1.83164	3.05127	7.39018e-07	0.000596455
chr2	14932258	14932658	4.73355	5.47052	0	6.85868	7.71651e-07	0.000605891
chr1	229879794	229880194	5.0163	5.70746	1.33822	3.59494	7.86003e-07	0.000605891
chr17	82554473	82554873	5.19884	5.86211	2.193	2.75859	7.80424e-07	0.000605891
chr6	113997073	113997473	6.80942	7.36311	5.064	1.74392	8.04596e-07	0.000614481
chr5	63555917	63556317	4.63045	5.36741	0	6.77678	8.13411e-07	0.000615513
chr8	101505752	101506152	4.60811	5.34508	0	6.75486	8.43436e-07	0.000628509
chr2	217403003	217403403	5.86886	6.50167	3.34712	2.24939	8.45825e-07	0.000628509
chr12	31605512	31605912	4.72248	5.45944	0	6.82876	8.85113e-07	0.000628582
chr4	74268209	74268609	4.64162	5.37859	0	6.76944	8.94795e-07	0.000628582
chr6	37585677	37586077	4.56031	5.29728	0	6.7101	8.98494e-07	0.000628582
chr12	114238834	114239234	5.58217	6.2943	1.03151	4.59879	8.95835e-07	0.000628582
chr10	29823618	29824018	5.2826	5.98894	1.03151	4.27053	8.99269e-07	0.000628582
chr17	17823719	17824119	5.25154	5.94213	1.59102	3.54948	8.72687e-07	0.000628582
chr2	66606609	66607009	5.19172	5.83768	2.48174	2.42008	8.85793e-07	0.000628582
chr3	37181962	37182362	4.59757	5.33454	0	6.73258	9.22516e-07	0.000639412
chr3	132394237	132394637	4.89602	5.63298	0	6.92747	1.01178e-06	0.00065167
chr2	62707871	62708271	4.65419	5.39116	0	6.7588	1.00477e-06	0.00065167
chr1	98675775	98676175	4.64253	5.3795	0	6.75488	9.79384e-07	0.00065167
chr7	25183212	25183612	4.64481	5.38178	0	6.74888	1.02288e-06	0.00065167
chr7	158924945	158925345	4.58506	5.32202	0	6.71211	9.87799e-07	0.00065167
chr8	125294667	125295067	4.56104	5.29801	0	6.69064	1.012e-06	0.00065167
chr3	37039107	37039507	4.5485	5.28546	0	6.68695	9.8079e-07	0.00065167
chr15	71115273	71115673	5.60926	6.28561	2.32799	3.05353	9.91685e-07	0.00065167
chr14	45199178	45199578	4.92374	5.59193	1.82073	2.83303	1.02711e-06	0.00065167
chr4	13933086	13933486	5.29688	5.9575	2.34077	2.6737	9.57745e-07	0.00065167
chr13	36041726	36042126	5.25286	5.87815	2.82801	2.15734	9.83983e-07	0.00065167
chr22	47059589	47059989	4.57191	5.30888	0	6.69151	1.05405e-06	0.000663655
chr10	44325904	44326304	4.83491	5.57188	0	6.86403	1.13627e-06	0.000674873
chr10	125117854	125118254	4.745	5.48197	0	6.80604	1.10568e-06	0.000674873
chr10	11086226	11086626	4.94286	5.66069	0.0188396	4.93571	1.13014e-06	0.000674873
chr3	178623518	178623918	4.89478	5.58185	1.33822	3.38286	1.13732e-06	0.000674873
chr7	98186611	98187011	5.85401	6.4528	3.72319	1.94948	1.08286e-06	0.000674873
chr11	94315657	94316057	6.02289	6.61808	3.92743	1.92675	1.10295e-06	0.000674873
chr13	40175636	40176036	6.07455	6.65148	4.14485	1.83082	1.12596e-06	0.000674873
chr9	87035840	87036240	6.07411	6.65057	4.14849	1.8292	1.12622e-06	0.000674873
chr8	74846064	74846464	5.65252	6.25572	3.47711	1.9715	1.16842e-06	0.000680911
chr12	12328960	12329360	5.89355	6.48562	3.82801	1.90609	1.17226e-06	0.000680911
chr6	121481996	121482396	5.9907	6.57214	4.02202	1.8517	1.16935e-06	0.000680911
chr15	80913582	80913982	4.65283	5.38979	0	6.71742	1.256e-06	0.000697435
chr8	98325158	98325558	4.56102	5.29799	0	6.6512	1.2599e-06	0.000697435
chr7	121122969	121123369	4.52328	5.26024	0	6.62879	1.22865e-06	0.000697435
chr4	52510944	52511344	5.17607	5.89662	0.0315066	5.14096	1.25525e-06	0.000697435
chr8	125169898	125170298	5.56871	6.2163	2.83345	2.41423	1.22548e-06	0.000697435
chr8	40415962	40416362	5.36026	6.00141	2.72221	2.31791	1.25924e-06	0.000697435
chr2	219362438	219362838	5.42404	6.03279	3.19018	2.00569	1.24127e-06	0.000697435
chr6	24960969	24961369	4.94361	5.65204	0.591023	4.30506	1.27068e-06	0.000698711
chr12	2027356	2027756	5.89792	6.50105	3.72319	1.96664	1.28584e-06	0.000702367
chr5	17230755	17231155	4.66417	5.40113	0	6.7161	1.31858e-06	0.000704767
chr10	118610712	118611112	4.60831	5.34528	0	6.67782	1.30861e-06	0.000704767
chr12	67720282	67720682	4.52466	5.26163	0	6.61682	1.31548e-06	0.000704767
chr3	31878106	31878506	5.08503	5.79616	0.591023	4.45317	1.32441e-06	0.000704767
chr4	20615772	20616172	4.668	5.40497	0	6.70871	1.38671e-06	0.000728518
chr16	57676380	57676780	5.27614	5.89519	2.92658	2.07651	1.38619e-06	0.000728518
chr10	59434808	59435208	4.94243	5.6794	0	6.89414	1.41956e-06	0.000736393
chr4	173937849	173938249	6.69233	7.26168	4.82574	1.78729	1.41081e-06	0.000736393
chr1	24391849	24392249	4.87605	5.61301	0	6.8455	1.4425e-06	0.000743616
chr1	68717419	68717819	6.06153	6.62161	4.26811	1.7473	1.46307e-06	0.000749537
chr12	1961359	1961759	4.52246	5.25943	0	6.59079	1.49085e-06	0.000759055
chr12	65191026	65191426	4.73281	5.46977	0	6.72895	1.56871e-06	0.000793796
chr16	11909848	11910248	4.51089	5.24786	0	6.56919	1.59041e-06	0.0007951
chr18	22277754	22278154	6.21621	6.78171	4.38042	1.7665	1.59057e-06	0.0007951
chr20	21901449	21901849	4.54961	5.28658	0	6.58871	1.65306e-06	0.00080266
chr13	35512789	35513189	4.5253	5.26227	0	6.57359	1.63528e-06	0.00080266
chr10	21372790	21373190	4.95158	5.66936	0.0315066	4.87244	1.65435e-06	0.00080266
chr9	371400	371800	5.17715	5.88114	1.03151	4.04341	1.62437e-06	0.00080266
chr5	32224019	32224419	4.9346	5.59282	2.02202	2.5629	1.63357e-06	0.00080266
chr4	82946331	82946731	4.54995	5.28692	0	6.57837	1.73664e-06	0.000808097
chr5	10056159	10056559	4.49781	5.23478	0	6.54121	1.73701e-06	0.000808097
chr3	49263529	49263929	5.28244	5.95817	2.01566	2.95469	1.74393e-06	0.000808097
chr5	124193486	124193886	5.11927	5.78702	2.02519	2.75955	1.7161e-06	0.000808097
chr2	164678622	164679022	5.22215	5.87816	2.34838	2.51679	1.73408e-06	0.000808097
chr2	169509206	169509606	5.45005	6.05369	3.27011	1.95342	1.69795e-06	0.000808097
chr9	77884348	77884748	5.72456	6.31608	3.66422	1.88328	1.70816e-06	0.000808097
chr7	38942645	38943045	6.94005	7.48864	5.23173	1.69645	1.70226e-06	0.000808097
chr11	85299170	85299570	4.70008	5.43704	0	6.68137	1.7592e-06	0.000810618
chr12	91608585	91608985	4.47321	5.21018	0	6.51614	1.79687e-06	0.000823376
chr1	45945448	45945848	4.53678	5.27375	0	6.55309	1.86746e-06	0.000844016
chr15	63690327	63690727	4.47372	5.21068	0	6.50739	1.87261e-06	0.000844016
chr12	92312384	92312784	5.76477	6.4964	0	6.39516	1.86174e-06	0.000844016
chr7	154584602	154585002	4.52415	5.26112	0	6.54227	1.88292e-06	0.000844048
chr3	87004895	87005295	5.81858	6.44201	3.4166	2.091	1.9168e-06	0.000852923
chr16	10168164	10168564	6.14178	6.68417	4.47711	1.66827	1.9234e-06	0.000852923
chr12	25338076	25338476	4.70782	5.44478	0	6.65414	2.0302e-06	0.0008557
chr16	73183699	73184099	4.52294	5.25991	0	6.52956	1.98474e-06	0.0008557
chr14	88162169	88162569	4.40757	5.14454	0	6.44121	2.0334e-06	0.0008557
chr2	65316120	65316520	5.04273	5.76201	0.00606038	4.92792	2.00101e-06	0.0008557
chr17	29784588	29784988	4.95332	5.63219	1.61226	3.0335	1.95453e-06	0.0008557
chr22	28410387	28410787	5.9584	6.59261	3.41781	2.19235	2.0094e-06	0.0008557
chr1	88763602	88764002	5.70768	6.31027	3.53852	1.93557	1.99448e-06	0.0008557
chr2	73870067	73870467	6.30171	6.89471	4.22726	1.88238	1.98931e-06	0.0008557
chr5	59537835	59538235	5.9914	6.58321	3.92827	1.87792	1.94463e-06	0.0008557
chr4	16692994	16693394	6.80512	7.32774	5.27045	1.59626	2.02973e-06	0.0008557
chr2	18432837	18433237	4.48763	5.22459	0	6.49289	2.08472e-06	0.000868434
chr3	71725178	71725578	6.42041	7.03686	4.10105	2.02638	2.07524e-06	0.000868434
chr2	223416879	223417279	4.95318	5.67098	0.0315066	4.8246	2.10268e-06	0.000871512
chr10	69375828	69376228	5.13642	5.84846	0.591023	4.41474	2.12593e-06	0.000876744
chrX	63514243	63514643	5.36906	6.06321	1.5953	3.53164	2.15093e-06	0.000878271
chr2	63786614	63787014	4.87694	5.56301	1.34838	3.2449	2.14354e-06	0.000878271
chr6	161066283	161066683	4.45883	5.19579	0	6.45835	2.21365e-06	0.000886232
chr13	52570759	52571159	4.42056	5.15752	0	6.42892	2.23128e-06	0.000886232
chr11	69157201	69157601	5.18059	5.88481	1.02519	3.98507	2.23489e-06	0.000886232
chr6	74075305	74075705	5.50022	6.19825	1.59102	3.68916	2.18513e-06	0.000886232
chr10	31058923	31059323	5.69145	6.31038	3.34331	2.04255	2.2036e-06	0.000886232
chr3	171658868	171659268	4.56272	5.29969	0	6.52803	2.24976e-06	0.000887857
chr1	230176979	230177379	4.92496	5.62326	1.00606	3.69087	2.262e-06	0.000888439
chr10	18178514	18178914	4.40684	5.1438	0	6.41346	2.28416e-06	0.000892888
chr12	68358752	68359152	4.47471	5.21167	0	6.45976	2.30512e-06	0.00089557
chr8	31209708	31210108	5.2676	5.9269	2.33567	2.53412	2.32293e-06	0.00089557
chr13	36412930	36413330	5.85493	6.42611	3.97345	1.77265	2.32359e-06	0.00089557
chr5	68994260	68994660	4.42098	5.15794	0	6.41264	2.38927e-06	0.000916602
chr8	66469834	66470234	4.53752	5.27449	0	6.48307	2.5104e-06	0.000955776
chr12	55743156	55743556	4.42199	5.15895	0	6.4006	2.51456e-06	0.000955776
chr6	57267956	57268356	6.1421	6.6843	4.47885	1.65673	2.58503e-06	0.000978056
chr11	12237622	12238022	4.52492	5.26188	0	6.46315	2.62097e-06	0.000987126
chr16	57167904	57168304	4.4073	5.14427	0	6.37738	2.64437e-06	0.00099141
chr20	22070557	22070957	4.55972	5.29669	0	6.48044	2.69469e-06	0.00100242
chr6	132977263	132977663	4.88482	5.5813	1.03151	3.59578	2.69804e-06	0.00100242
chr14	59128967	59129367	4.43239	5.16936	0	6.38544	2.74802e-06	0.00100372
chr4	8269639	8270039	4.75395	5.436	1.33311	3.05926	2.71639e-06	0.00100372
chr6	1701812	1702212	6.74232	7.299	4.97468	1.70792	2.73007e-06	0.00100372
chr12	81542625	81543025	6.01361	6.55718	4.34077	1.65928	2.75022e-06	0.00100372
chr8	37208356	37208756	4.38052	5.11749	0	6.34226	2.8111e-06	0.00102142
chr7	106124219	106124619	4.49998	5.23695	0	6.42	2.88755e-06	0.00104393
chr6	21754944	21755344	5.69658	6.26662	3.82438	1.75717	2.89835e-06	0.00104393
chr3	146139002	146139402	5.15992	5.7948	2.61015	2.16394	2.99221e-06	0.0010684
chr3	124107508	124107908	7.01487	7.5352	5.49443	1.57515	3.00672e-06	0.00106895
chr3	66442255	66442655	4.40821	5.14518	0	6.33737	3.08125e-06	0.00109075
chr11	125313426	125313826	4.44699	5.18396	0	6.36077	3.12833e-06	0.00109799
chr22	24259275	24259675	5.29	5.97376	1.82438	3.09099	3.12173e-06	0.00109799
chr9	129891433	129891833	4.38006	5.11702	0	6.31029	3.16103e-06	0.00110477
chr18	22253503	22253903	4.51141	5.24837	0	6.40149	3.18011e-06	0.00110674
chr17	46266664	46267064	6.12112	6.73582	3.82164	1.98223	3.20918e-06	0.00111217
chr7	100419030	100419430	4.43413	5.1711	0	6.34164	3.24241e-06	0.00111898
chr2	65644834	65645234	4.33913	5.0761	0	6.26759	3.31568e-06	0.00112082
chr7	20602306	20602706	4.97077	5.67974	0.591023	4.13305	3.31279e-06	0.00112082
chr14	99563062	99563462	5.22398	5.86345	2.61015	2.20442	3.30779e-06	0.00112082
chr11	75453986	75454386	6.24007	6.81309	4.34331	1.76422	3.26255e-06	0.00112082
chr3	194757665	194758065	4.46052	5.19748	0	6.35147	3.34424e-06	0.00112129
chr7	128781234	128781634	6.14976	6.73462	4.15066	1.81427	3.34009e-06	0.00112129
chr5	123283098	123283498	5.0872	5.75335	2.02519	2.62465	3.35836e-06	0.00112146
chr4	156610303	156610703	4.50976	5.24673	0	6.38244	3.38677e-06	0.00112639
chr15	98369051	98369451	4.98794	5.67767	1.35343	3.28145	3.44854e-06	0.00114232
chr2	45191893	45192293	5.06125	5.70773	2.34331	2.28408	3.49276e-06	0.00115234
chr4	37219879	37220279	4.32354	5.06051	0	6.24	3.51314e-06	0.00115445
chr6	152243152	152243552	4.37888	5.11584	0	6.27803	3.53195e-06	0.00115603
chr7	150903735	150904135	6.47094	7.01817	4.77231	1.66169	3.57425e-06	0.00116525
chr3	156477441	156477841	6.70067	7.274	4.80136	1.76033	3.60111e-06	0.00116938
chr12	26760623	26761023	4.32479	5.06176	0	6.22925	3.65559e-06	0.00117322
chr10	28587888	28588288	4.30997	5.04693	0	6.21955	3.64423e-06	0.00117322
chr1	115067349	115067749	5.6516	6.27289	3.27545	2.02354	3.65011e-06	0.00117322
chr13	51006379	51006779	6.28363	6.87862	4.19018	1.85686	3.70028e-06	0.00118296
chr3	175136595	175136995	4.32321	5.06018	0	6.22243	3.72798e-06	0.00118721
chr14	48872449	48872849	4.3231	5.06006	0	6.21502	3.82094e-06	0.00120749
chr17	4909078	4909478	5.2615	5.89532	2.72611	2.13002	3.81461e-06	0.00120749
chr20	50834671	50835071	4.33757	5.07453	0	6.22415	3.83609e-06	0.00120765
chr4	157875297	157875697	4.42069	5.15766	0	6.28168	3.85298e-06	0.00120836
chr4	122700186	122700586	4.36793	5.10489	0	6.24219	3.87985e-06	0.00121217
chr1	184810903	184811303	4.2957	5.03267	0	6.18543	3.94837e-06	0.00121517
chr9	33187246	33187646	4.2957	5.03267	0	6.18543	3.94837e-06	0.00121517
chr20	41398460	41398860	4.98915	5.65105	2.00927	2.5089	3.90634e-06	0.00121517
chr3	58136191	58136591	5.24558	5.89455	2.48864	2.30767	3.92047e-06	0.00121517
chr8	30777554	30777954	5.63446	6.23635	3.47248	1.88673	4.02795e-06	0.00123505
chr10	91535947	91536347	4.88659	5.59387	0.591023	3.98829	4.0735e-06	0.00124439
chr2	35548226	35548626	5.80226	6.39081	3.76948	1.81699	4.22584e-06	0.00128617
chr18	77522274	77522674	4.40711	5.14407	0	6.24031	4.26904e-06	0.00129454
chr4	138639014	138639414	4.35168	5.08865	0	6.18997	4.42343e-06	0.0013221
chr15	85397879	85398279	4.35313	5.0901	0	6.1897	4.44008e-06	0.0013221
chrX	51316223	51316623	4.35222	5.08918	0	6.18939	4.43619e-06	0.0013221
chr7	14936458	14936858	6.12961	6.76216	3.6112	2.10248	4.43689e-06	0.0013221
chr7	73999675	74000075	6.28862	6.86294	4.38104	1.75428	4.41925e-06	0.0013221
chr11	61754528	61754928	4.3679	5.10487	0	6.1936	4.53019e-06	0.00133554
chr11	75574814	75575214	4.33975	5.07672	0	6.17263	4.54562e-06	0.00133554
chr4	30854490	30854890	4.26521	5.00217	0	6.12262	4.50434e-06	0.00133554
chr6	3926051	3926451	5.27659	5.90348	2.83164	2.04973	4.54996e-06	0.00133554
chr19	10461235	10461635	4.83762	5.51228	1.5953	2.75633	4.65057e-06	0.00135939
chr8	139370251	139370651	6.50661	6.99505	5.16877	1.45669	4.66419e-06	0.00135939
chr3	73512112	73512512	4.96322	5.64232	1.61647	2.88152	4.74495e-06	0.00137322
chr2	150618139	150618539	6.31424	6.85458	4.66371	1.62644	4.73853e-06	0.00137322
chr10	73067084	73067484	5.06677	5.78634	0.00606038	4.73541	4.80049e-06	0.00138444
chr20	34144032	34144432	4.79472	5.51028	0.0315066	4.45664	4.87823e-06	0.00139539
chr15	62469880	62470280	6.86884	7.41905	5.14885	1.65908	4.88922e-06	0.00139539
chr18	25399485	25399885	4.72105	5.43548	0.0315066	4.37923	4.91991e-06	0.00139771
chr5	156582105	156582505	5.88807	6.44681	4.1048	1.68877	4.93125e-06	0.00139771
chr1	70619103	70619503	4.51073	5.2477	0	6.26162	4.97412e-06	0.00140503
chr13	43306300	43306700	4.37804	5.115	0	6.16695	5.01795e-06	0.00141258
chr8	33714003	33714403	5.50153	6.13885	2.91808	2.13369	5.03848e-06	0.00141353
chr1	117846789	117847189	4.76512	5.45882	1.00606	3.32249	5.06461e-06	0.00141605
chr4	139921820	139922220	4.42103	5.158	0	6.18929	5.12875e-06	0.00141955
chr21	28427399	28427799	5.34067	6.01821	2.03151	2.82318	5.12819e-06	0.00141955
chr4	94479587	94479987	4.38242	5.11938	0	6.156	5.22391e-06	0.00142694
chr6	86856374	86856774	4.25103	4.98799	0	6.06559	5.19168e-06	0.00142694
chr3	170493652	170494052	5.45063	6.09753	2.72611	2.24412	5.22468e-06	0.00142694
chr6	154479376	154479776	5.30606	5.90348	3.18876	1.84731	5.22139e-06	0.00142694
chr5	33258066	33258466	5.9172	6.53266	3.60909	1.95173	5.25135e-06	0.00142949
chr7	94975238	94975638	4.25082	4.98778	0	6.05782	5.30897e-06	0.00143779
chr4	100288142	100288542	4.69856	5.41283	0.0188396	4.33633	5.31668e-06	0.00143779
chr2	220264849	220265249	5.05215	5.72551	1.83886	2.71255	5.33667e-06	0.00143848
chr4	79721463	79721863	4.37924	5.1162	0	6.14449	5.36773e-06	0.00144213
chr4	27409904	27410304	4.25138	4.98834	0	6.04143	5.57162e-06	0.00148723
chr21	27795637	27796037	4.23606	4.97303	0	6.03093	5.56558e-06	0.00148723
chr14	53273787	53274187	4.39343	5.13039	0	6.13767	5.62625e-06	0.00149696
chr3	47762254	47762654	5.3484	6.03444	1.82073	3.03829	5.66204e-06	0.00150164
chr3	48414235	48414635	4.23626	4.97323	0	6.02376	5.68236e-06	0.0015022
chr9	38372996	38373396	4.3927	5.12967	0	6.12969	5.74503e-06	0.00150551
chr15	35603405	35603805	4.281	5.01796	0	6.05016	5.76788e-06	0.00150551
chr10	75029904	75030304	4.26653	5.0035	0	6.04142	5.74368e-06	0.00150551
chr11	102496999	102497399	6.30684	6.85491	4.60221	1.64416	5.76437e-06	0.00150551
chr12	119326109	119326509	4.25085	4.98782	0	6.02595	5.81517e-06	0.00150943
chr4	2665728	2666128	6.16571	6.75689	4.10855	1.81065	5.81951e-06	0.00150943
chr14	31107320	31107720	4.76313	5.46714	0.616469	3.74603	5.86478e-06	0.0015164
chr1	243268281	243268681	5.52811	6.1595	3.02519	2.0641	5.93243e-06	0.00152607
chr14	69079293	69079693	7.7729	8.26878	6.3948	1.47349	5.93916e-06	0.00152607
chr14	91108053	91108453	4.29542	5.03239	0	6.0455	6.00986e-06	0.00152858
chr11	68338198	68338598	4.26695	5.00391	0	6.02573	6.00462e-06	0.00152858
chr1	21900217	21900617	4.23542	4.97239	0	6.00129	6.04161e-06	0.00152858
chr6	167058289	167058689	4.93614	5.63439	1.01884	3.47025	6.02584e-06	0.00152858
chr15	35306062	35306462	6.21249	6.74236	4.63173	1.58205	5.968e-06	0.00152858
chr4	73682654	73683054	4.25064	4.98761	0	6.00945	6.0852e-06	0.0015349
chr17	43432040	43432440	5.84466	6.44815	3.66625	1.86846	6.13402e-06	0.0015425
chr8	99819956	99820356	4.29389	5.03085	0	6.0313	6.23012e-06	0.00155247
chr10	19762504	19762904	4.88774	5.59451	0.616469	3.86583	6.22886e-06	0.00155247
chr7	14761463	14761863	5.98766	6.54808	4.19159	1.68431	6.20712e-06	0.00155247
chr9	105974027	105974427	6.2355	6.82571	4.18735	1.80086	6.30377e-06	0.00156609
chr3	161038579	161038979	4.39482	5.13179	0	6.09303	6.36792e-06	0.0015682
chr2	221360566	221360966	4.32536	5.06233	0	6.04603	6.35027e-06	0.0015682
chr20	19291461	19291861	4.81819	5.5341	0.0315066	4.39971	6.38832e-06	0.0015682
chr3	190689398	190689798	4.70034	5.40348	0.591023	3.66105	6.37539e-06	0.0015682
chr3	59641550	59641950	4.61186	5.34883	0	6.23159	6.49364e-06	0.00157298
chr22	28299751	28300151	4.6086	5.34557	0	6.22338	6.59632e-06	0.00157298
chr9	33877856	33878256	4.41812	5.15508	0	6.09558	6.5985e-06	0.00157298
chr5	68173053	68173453	4.33975	5.07671	0	6.04226	6.58578e-06	0.00157298
chr9	73546	73946	4.32383	5.0608	0	6.03553	6.51283e-06	0.00157298
chr7	127839157	127839557	4.25132	4.98829	0	5.9832	6.54028e-06	0.00157298
chr12	72057407	72057807	4.21939	4.95636	0	5.95961	6.56053e-06	0.00157298
chr15	33160474	33160874	5.17211	5.88448	0.608037	4.16136	6.46387e-06	0.00157298
chr22	37626013	37626413	5.07018	5.71707	2.34585	2.21629	6.56176e-06	0.00157298
chr9	116234055	116234455	7.40709	7.89278	6.08379	1.43839	6.50516e-06	0.00157298
chr7	42552257	42552657	4.29686	5.03383	0	6.01026	6.62371e-06	0.00157444
chr3	123385236	123385636	4.23569	4.97265	0	5.96533	6.661e-06	0.00157875
chr13	97639122	97639522	4.22149	4.95845	0	5.95092	6.73758e-06	0.00159233
chr15	85929590	85929990	5.5448	6.15111	3.33695	1.87439	6.87417e-06	0.00161997
chr6	131038585	131038985	4.32538	5.06234	0	6.01364	6.9136e-06	0.00162008
chr5	87541775	87542175	4.73224	5.43613	0.591023	3.67394	6.91393e-06	0.00162008
chr11	47051451	47051851	5.80912	6.42587	3.48634	1.93809	6.95666e-06	0.00162547
chr6	17473774	17474174	4.20569	4.94265	0	5.92484	7.00619e-06	0.00163242
chr7	15476025	15476425	4.80797	5.52373	0.0315066	4.35793	7.06041e-06	0.00163244
chr19	49157808	49158208	4.90545	5.60322	1.00606	3.39943	7.06565e-06	0.00163244
chr3	49638437	49638837	6.25147	6.75129	4.85151	1.48059	7.03123e-06	0.00163244
chr10	21080225	21080625	4.32468	5.06164	0	6.00315	7.09369e-06	0.00163434
chr18	34592907	34593307	4.86589	5.54197	1.59102	2.7081	7.15559e-06	0.00164401
chr5	126984608	126985008	4.33897	5.07594	0	5.99941	7.3414e-06	0.0016472
chr9	125137214	125137614	4.25253	4.9895	0	5.94106	7.31182e-06	0.0016472
chr10	69398027	69398427	4.23699	4.97396	0	5.9279	7.35481e-06	0.0016472
chr9	1318460	1318860	4.20429	4.94126	0	5.90836	7.29315e-06	0.0016472
chr20	18735000	18735400	4.20469	4.94166	0	5.90353	7.38835e-06	0.0016472
chr5	78681307	78681707	4.19009	4.92706	0	5.90119	7.23847e-06	0.0016472
chr10	72104373	72104773	4.87519	5.59227	0.00606038	4.41694	7.36173e-06	0.0016472
chr6	111563042	111563442	4.7207	5.42432	0.591023	3.64819	7.23845e-06	0.0016472
chr19	13784831	13785231	4.64409	5.34587	0.591023	3.55757	7.38067e-06	0.0016472
chr7	55071537	55071937	4.80735	5.50231	1.00606	3.27757	7.37979e-06	0.0016472
chr10	122341069	122341469	5.74103	6.29187	4.01645	1.64204	7.3954e-06	0.0016472
chr4	56622061	56622461	6.08835	6.60748	4.57532	1.53982	7.40913e-06	0.0016472
chr2	153645527	153645927	5.38207	6.0174	2.82619	2.07546	7.46871e-06	0.00165599
chr20	48176256	48176656	4.50863	5.2456	0	6.10311	7.54505e-06	0.00166397
chrX	33211321	33211721	5.63483	6.24882	3.34331	1.91332	7.52711e-06	0.00166397
chr2	104690592	104690992	5.00052	5.67219	1.82438	2.59959	7.6841e-06	0.0016885
chr4	145640230	145640630	5.09395	5.71569	2.71241	1.96002	7.7177e-06	0.0016885
chr6	126546538	126546938	6.92746	7.50438	4.99794	1.73376	7.70318e-06	0.0016885
chr1	163258186	163258586	4.76361	5.45707	1.01246	3.21331	7.75886e-06	0.00168854
chr20	55947639	55948039	5.94598	6.51744	4.06208	1.71244	7.75473e-06	0.00168854
chr7	145409031	145409431	4.15772	4.89469	0	5.84843	7.80743e-06	0.00169019
chr14	79697889	79698289	4.15746	4.89443	0	5.8483	7.8067e-06	0.00169019
chr5	129171370	129171770	4.35283	5.0898	0	5.97494	7.98095e-06	0.00171426
chr20	279169	279569	4.28249	5.01945	0	5.92717	7.97029e-06	0.00171426
chr5	156595397	156595797	5.50227	6.09012	3.47596	1.77564	7.96213e-06	0.00171426
chr7	7553467	7553867	5.05937	5.72508	2.00606	2.46629	8.07467e-06	0.00172541
chr10	31830847	31831247	4.72173	5.37929	1.82073	2.33133	8.06904e-06	0.00172541
chr15	99677742	99678142	5.56427	6.15097	3.54847	1.77096	8.11701e-06	0.00172997
chr3	11482014	11482414	4.17429	4.91126	0	5.84117	8.18049e-06	0.00173454
chr2	229798478	229798878	5.52752	6.09684	3.66117	1.70158	8.17016e-06	0.00173454
chr9	6552746	6553146	4.32398	5.06095	0	5.94293	8.22125e-06	0.00173871
chr8	91180269	91180669	6.21734	6.76145	4.54074	1.61453	8.31031e-06	0.00175305
chr10	50412631	50413031	4.56462	5.30159	0	6.0924	8.43616e-06	0.00177506
chr12	102746106	102746506	4.53809	5.27506	0	6.07223	8.49253e-06	0.00178237
chr1	230827500	230827900	4.17442	4.91138	0	5.82318	8.546e-06	0.00178904
chr12	58813344	58813744	4.15826	4.89522	0	5.81019	8.58016e-06	0.00179165
chr5	177040877	177041277	5.29089	5.91147	2.92318	1.94162	8.80321e-06	0.00183358
chr7	41536640	41537040	5.2281	5.91792	1.59102	3.05011	8.90507e-06	0.00183838
chr7	136652240	136652640	4.79543	5.45725	1.81708	2.38278	8.90259e-06	0.00183838
chr17	42698759	42699159	6.00134	6.55355	4.26677	1.63807	8.91541e-06	0.00183838
chr1	24015806	24016206	6.94466	7.46138	5.44629	1.52525	8.89895e-06	0.00183838
chr4	4660087	4660487	4.97207	5.59252	2.60592	1.94011	8.98772e-06	0.00184407
chr1	213457698	213458098	6.26931	6.83332	4.4454	1.67788	8.97234e-06	0.00184407
chr6	146850214	146850614	4.14193	4.8789	0	5.77746	9.02484e-06	0.00184709
chr2	19855922	19856322	6.14915	6.72059	4.26543	1.70276	9.21845e-06	0.00188205
chr3	22928539	22928939	4.15773	4.8947	0	5.76868	9.45191e-06	0.0019185
chr1	187647944	187648344	4.63143	5.34482	0.00606038	4.08853	9.46912e-06	0.0019185
chr3	123779119	123779519	5.40948	6.04627	2.83345	2.06529	9.49004e-06	0.0019185
chr18	39946664	39947064	7.44289	8.00069	5.66676	1.65394	9.47204e-06	0.0019185
chr4	7780854	7781254	4.42177	5.15874	0	5.94189	9.58698e-06	0.00192395
chr3	7843410	7843810	4.15725	4.89422	0	5.7624	9.58227e-06	0.00192395
chr17	43231951	43232351	6.42894	7.04561	4.10705	1.90892	9.65022e-06	0.00192743
chr6	133062202	133062602	6.50184	7.06391	4.69301	1.66748	9.65103e-06	0.00192743
chr3	65196758	65197158	4.30823	5.0452	0	5.85789	9.76173e-06	0.00194014
chr12	115313961	115314361	5.50235	6.06803	3.66524	1.6794	9.79766e-06	0.0019426
chr6	21804934	21805334	4.43448	5.17144	0	5.93514	9.91156e-06	0.00195042
chr6	87331558	87331958	4.26644	5.0034	0	5.82456	9.86858e-06	0.00195042
chr3	45666874	45667274	4.14187	4.87884	0	5.73611	9.92695e-06	0.00195042
chr13	37136835	37137235	4.75445	5.45885	0.591023	3.59081	9.93172e-06	0.00195042
chr22	35072877	35073277	5.45744	6.03244	3.54406	1.71163	9.99365e-06	0.00195792
chr5	66417451	66417851	4.25109	4.98805	0	5.80334	1.01078e-05	0.00197096
chr22	33726324	33726724	6.54777	7.03983	5.19053	1.44508	1.0108e-05	0.00197096
chr20	4811739	4812139	4.1251	4.86206	0	5.71497	1.0141e-05	0.00197274
chr3	23785263	23785663	4.39536	5.13232	0	5.88832	1.03716e-05	0.00197482
chr20	13158433	13158833	4.31161	5.04858	0	5.83835	1.024e-05	0.00197482
chr1	184556621	184557021	4.22195	4.95891	0	5.78034	1.01757e-05	0.00197482
chr12	112350517	112350917	4.17491	4.91188	0	5.74233	1.03044e-05	0.00197482
chr1	201487835	201488235	4.14189	4.87886	0	5.71573	1.03911e-05	0.00197482
chr21	26783968	26784368	5.1425	5.84568	1.03151	3.5403	1.02952e-05	0.00197482
chr1	120037055	120037455	4.56162	5.2613	0.591023	3.37203	1.02661e-05	0.00197482
chr6	12025060	12025460	4.66582	5.35639	1.00606	3.03395	1.03657e-05	0.00197482
chr3	175980709	175981109	5.6409	6.2867	2.93334	2.14863	1.02213e-05	0.00197482
chr3	58044692	58045092	5.94043	6.55305	3.66422	1.87918	1.03259e-05	0.00197482
chr2	63780730	63781130	4.78447	5.46788	1.32799	2.81773	1.04297e-05	0.00197759
chr1	62733863	62734263	4.19056	4.92753	0	5.74344	1.05268e-05	0.00199046
chr3	29683341	29683741	5.04441	5.72673	1.61647	2.7998	1.05458e-05	0.00199046
chr8	93415087	93415487	4.18774	4.92471	0	5.73647	1.06469e-05	0.00200495
chr5	100595459	100595859	4.96285	5.66149	1.03151	3.33568	1.0689e-05	0.00200674
chr1	166905804	166906204	6.37138	6.93179	4.57532	1.65636	1.07051e-05	0.00200674
chr12	91556022	91556422	4.33872	5.07569	0	5.83262	1.07828e-05	0.00200761
chr18	60024656	60025056	4.26353	5.0005	0	5.78326	1.07601e-05	0.00200761
chr9	29551402	29551802	4.56097	5.27317	0.00606038	3.97342	1.07423e-05	0.00200761
chr10	30127288	30127688	5.009	5.64256	2.47711	2.019	1.09462e-05	0.00203345
chr3	126021356	126021756	4.36882	5.10578	0	5.83755	1.11286e-05	0.00203574
chr1	68901279	68901679	4.26582	5.00278	0	5.77135	1.10721e-05	0.00203574
chr11	47723284	47723684	4.1734	4.91037	0	5.70948	1.10486e-05	0.00203574
chr16	57677473	57677873	4.12434	4.8613	0	5.67216	1.11327e-05	0.00203574
chr16	82584889	82585289	4.12563	4.86259	0	5.66943	1.12185e-05	0.00203574
chr15	35281408	35281808	4.10852	4.84549	0	5.65856	1.11954e-05	0.00203574
chr2	146821804	146822204	5.25052	5.95616	1.03151	3.62752	1.123e-05	0.00203574
chr16	88318240	88318640	4.81814	5.51268	1.03151	3.16651	1.12049e-05	0.00203574
chr9	108345882	108346282	5.24635	5.85392	3.02519	1.84598	1.11939e-05	0.00203574
chr1	180560783	180561183	5.87458	6.45355	3.92743	1.72009	1.10933e-05	0.00203574
chr4	88003163	88003563	5.90386	6.48059	3.97591	1.71245	1.09872e-05	0.00203574
chr3	150844530	150844930	5.82484	6.39251	3.9718	1.67795	1.12831e-05	0.00204089
chr22	40189994	40190394	5.46934	6.05343	3.47711	1.73824	1.13106e-05	0.00204138
chr1	66207524	66207924	6.66152	7.2003	5.02162	1.58385	1.13475e-05	0.00204356
chr2	19070880	19071280	4.15928	4.89625	0	5.68572	1.13847e-05	0.0020458
chr4	173903750	173904150	4.14204	4.87901	0	5.66859	1.15148e-05	0.00206467
chr19	31270908	31271308	4.88803	5.5434	2.02519	2.25079	1.16311e-05	0.00208101
chr4	157917980	157918380	4.33903	5.076	0	5.7929	1.17228e-05	0.00208835
chr1	170239390	170239790	4.10939	4.84636	0	5.63812	1.17103e-05	0.00208835
chr3	130533301	130533701	4.10893	4.84589	0	5.63319	1.1826e-05	0.00208988
chr17	57482009	57482409	4.75641	5.46026	0.616469	3.52964	1.18005e-05	0.00208988
chr3	29324113	29324513	4.93474	5.61336	1.59955	2.66977	1.1904e-05	0.00208988
chr20	47546225	47546625	4.62205	5.29851	1.33822	2.61971	1.19088e-05	0.00208988
chr2	18652480	18652880	6.60627	7.19516	4.57045	1.75451	1.1813e-05	0.00208988
chr5	96968018	96968418	5.7499	6.32655	3.82255	1.70662	1.18987e-05	0.00208988
chr5	34709838	34710238	7.04153	7.55297	5.57478	1.49821	1.18696e-05	0.00208988
chr5	15021246	15021646	5.82482	6.38064	4.06362	1.63514	1.19835e-05	0.00209853
chr5	128328638	128329038	4.26658	5.00354	0	5.73029	1.20768e-05	0.00211039
chr10	119803268	119803668	5.81978	6.35145	4.22726	1.55852	1.21291e-05	0.00211506
chr1	89545556	89545956	4.64219	5.37916	0	5.96501	1.22401e-05	0.00211651
chr21	42806742	42807142	4.15745	4.89442	0	5.65163	1.22019e-05	0.00211651
chr2	180955217	180955617	4.8864	5.59349	0.599555	3.66106	1.22074e-05	0.00211651
chr3	70249547	70249947	4.12643	4.8634	0	5.62649	1.22993e-05	0.00211982
chr1	219279410	219279810	6.08995	6.65856	4.22932	1.67661	1.23107e-05	0.00211982
chr5	99006588	99006988	4.3669	5.10386	0	5.78389	1.23921e-05	0.00212056
chr5	55578849	55579249	5.45666	6.06866	3.18735	1.86016	1.23777e-05	0.00212056
chr11	66466676	66467076	5.97345	6.53796	4.14558	1.66195	1.23523e-05	0.00212056
chr8	97607078	97607478	6.58044	7.11438	4.97304	1.56447	1.2443e-05	0.00212487
chr1	70247100	70247500	4.12555	4.86251	0	5.61182	1.2663e-05	0.00215797
chr2	45839829	45840229	4.22135	4.95832	0	5.66615	1.29371e-05	0.00218214
chr3	56845569	56845969	4.15658	4.89354	0	5.62556	1.28585e-05	0.00218214
chr10	75592777	75593177	4.07502	4.81198	0	5.56862	1.28854e-05	0.00218214
chr3	133301212	133301612	4.84617	5.53186	1.32799	2.8304	1.29346e-05	0.00218214
chr7	28030022	28030422	4.98217	5.62355	2.34077	2.07216	1.28615e-05	0.00218214
chr17	44865226	44865626	5.90854	6.45863	4.18947	1.61211	1.31345e-05	0.00221091
chr12	27433092	27433492	5.50231	6.07593	3.60062	1.68942	1.31868e-05	0.00221298
chr22	19984292	19984692	6.8333	7.30393	5.58668	1.37156	1.32004e-05	0.00221298
chr12	110744468	110744868	4.31195	5.04891	0	5.71205	1.33048e-05	0.00221696
chr12	130827416	130827816	4.88779	5.51173	2.47943	1.92735	1.32812e-05	0.00221696
chr6	56497676	56498076	5.28263	5.87795	3.18593	1.7731	1.32996e-05	0.00221696
chr11	112280281	112280681	4.42162	5.15858	0	5.77835	1.34296e-05	0.00222709
chr10	21241354	21241754	4.39413	5.1311	0	5.75386	1.36086e-05	0.00222709
chr14	102294708	102295108	4.10968	4.84664	0	5.5703	1.34762e-05	0.00222709
chr6	45663484	45663884	4.09125	4.82822	0	5.5569	1.35004e-05	0.00222709
chr8	121919032	121919432	4.07505	4.81202	0	5.54389	1.35507e-05	0.00222709
chr4	5238022	5238422	4.60817	5.32118	0.00606038	3.93897	1.35055e-05	0.00222709
chr8	105474043	105474443	4.83801	5.51174	1.61647	2.54052	1.36054e-05	0.00222709
chr12	19223452	19223852	5.31277	5.90297	3.26476	1.75038	1.35634e-05	0.00222709
chr11	83147832	83148232	5.50781	6.08208	3.60062	1.69049	1.34724e-05	0.00222709
chr17	57890407	57890807	6.80263	7.3071	5.37639	1.47189	1.36904e-05	0.00223604
chr4	113618215	113618615	5.33447	6.0269	1.61647	3.03456	1.37434e-05	0.00224025
chr18	36744254	36744654	6.63224	7.15	5.12755	1.51098	1.38952e-05	0.00226054
chr8	73118158	73118558	4.94464	5.61296	1.83886	2.42899	1.39623e-05	0.0022661
chr6	78605965	78606365	6.59236	7.14111	4.88295	1.60515	1.39844e-05	0.0022661
chr1	53104356	53104756	4.28198	5.01895	0	5.66285	1.4093e-05	0.00227922
chr18	34795101	34795501	6.21746	6.76079	4.54627	1.58763	1.41751e-05	0.00228802
chr14	59132897	59133297	5.23776	5.89437	2.35343	2.23847	1.42775e-05	0.00229391
chr12	91763571	91763971	5.44999	6.08355	2.91808	1.98894	1.4295e-05	0.00229391
chr9	92506138	92506538	7.42278	7.88887	6.19831	1.3559	1.4279e-05	0.00229391
chr21	21132407	21132807	4.31146	5.04843	0	5.66966	1.44323e-05	0.00230392
chr9	4093038	4093438	4.66831	5.38189	0.0315066	3.96736	1.44412e-05	0.00230392
chr12	11793766	11794166	5.34217	5.92728	3.34077	1.7266	1.43956e-05	0.00230392
chr12	1291490	1291890	4.18963	4.92659	0	5.58398	1.45872e-05	0.00231824
chr4	119006395	119006795	4.63124	5.33206	0.616469	3.33078	1.45698e-05	0.00231824
chr9	29150659	29151059	4.97968	5.70727	0	5.10989	1.4626e-05	0.00231994
chr22	35212079	35212479	5.75756	6.31673	3.97098	1.63494	1.46661e-05	0.00232183
chr7	154133835	154134235	4.5361	5.24764	0.0188396	3.83144	1.47623e-05	0.00232812
chr7	135597619	135598019	4.83869	5.53383	1.03151	3.10889	1.47614e-05	0.00232812
chr1	225834264	225834664	5.10299	5.71583	2.82438	1.84935	1.48218e-05	0.00233305
chr19	5938059	5938459	4.09072	4.82768	0	5.50668	1.48974e-05	0.00234003
chr21	27816883	27817283	5.05951	5.69726	2.47015	2.01874	1.49229e-05	0.00234003
chr9	135480321	135480721	4.35231	5.08927	0	5.67422	1.50381e-05	0.00234029
chr3	24352137	24352537	4.2833	5.02027	0	5.63013	1.50216e-05	0.00234029
chr18	44536073	44536473	5.19935	5.79468	3.10256	1.76412	1.50264e-05	0.00234029
chr1	154161696	154162096	6.52751	7.07147	4.85195	1.58649	1.49805e-05	0.00234029
chr13	21986625	21987025	4.80816	5.52392	0.0315066	4.08364	1.5148e-05	0.00234413
chr3	38367885	38368285	5.26	5.94206	1.83886	2.70788	1.51252e-05	0.00234413
chr1	91864337	91864737	4.63127	5.30813	1.33822	2.57808	1.51071e-05	0.00234413
chr1	71350698	71351098	4.10714	4.84411	0	5.50663	1.52217e-05	0.00234673
chr3	73618469	73618869	6.17438	6.69287	4.66524	1.50973	1.52069e-05	0.00234673
chr3	151909680	151910080	4.25116	4.98812	0	5.59257	1.54986e-05	0.00238053
chr4	138014634	138015034	4.04106	4.77802	0	5.45066	1.55474e-05	0.00238138
chr5	158082716	158083116	4.72348	5.40352	1.35343	2.65319	1.55642e-05	0.00238138
chr1	115545733	115546133	5.93296	6.50237	4.06593	1.66563	1.55908e-05	0.00238138
chr4	33369476	33369876	5.7007	6.29053	3.65606	1.73838	1.56809e-05	0.00238631
chr1	20495009	20495409	6.91301	7.433	5.39465	1.51271	1.56567e-05	0.00238631
chr2	86223501	86223901	6.42501	6.92211	5.04023	1.44485	1.57686e-05	0.00239522
chr16	75358870	75359270	4.20696	4.94392	0	5.54719	1.5978e-05	0.00242257
chr22	35966418	35966818	4.39415	5.13112	0	5.66615	1.60233e-05	0.00242499
chr5	109705583	109705983	4.19151	4.92847	0	5.53301	1.60972e-05	0.00242576
chr13	33509851	33510251	6.47721	7.02154	4.79904	1.58388	1.61167e-05	0.00242576
chr5	159912506	159912906	6.99814	7.47769	5.7067	1.39261	1.60827e-05	0.00242576
chr6	1381740	1382140	4.05819	4.79516	0	5.44228	1.61515e-05	0.00242658
chr19	8821791	8822191	6.93055	7.45091	5.40994	1.51221	1.61908e-05	0.00242806
chrX	136192822	136193222	5.16884	5.7779	2.93166	1.82323	1.62455e-05	0.00243184
chr7	91913574	91913974	4.66861	5.3822	0.0315066	3.9178	1.64112e-05	0.00243894
chr15	93583821	93584221	4.97359	5.66285	1.35343	2.88771	1.63254e-05	0.00243894
chr7	24741940	24742340	7.19824	7.8128	4.9004	1.85015	1.64046e-05	0.00243894
chr1	55167408	55167808	5.53265	6.09517	3.72026	1.64007	1.63731e-05	0.00243894
chr6	12576301	12576701	4.55053	5.24924	0.616469	3.2067	1.65369e-05	0.0024532
chr2	239973419	239973819	4.09331	4.83028	0	5.44788	1.67045e-05	0.00246918
chr13	76148992	76149392	5.43073	6.03945	3.19722	1.81956	1.66749e-05	0.00246918
chr20	46905325	46905725	4.25306	4.99003	0	5.5459	1.69195e-05	0.00249203
chr17	71071773	71072173	4.65368	5.36744	0.00606038	3.89748	1.69095e-05	0.00249203
chr1	234702273	234702673	4.12452	4.86148	0	5.45855	1.70222e-05	0.00250269
chr5	39541657	39542057	5.40263	6.00897	3.19441	1.80493	1.71985e-05	0.00252126
chr9	38383467	38383867	7.19642	7.67959	5.88627	1.40078	1.72097e-05	0.00252126
chr8	52079765	52080165	4.68957	5.4035	0.0315066	3.91276	1.74835e-05	0.0025508
chr2	241248798	241249198	5.06762	5.7428	1.81342	2.50543	1.75659e-05	0.0025508
chr6	131773655	131774055	5.65401	6.31352	2.7183	2.24142	1.75363e-05	0.0025508
chr8	37728258	37728658	4.94352	5.56227	2.59743	1.86649	1.75413e-05	0.0025508
chr4	20284984	20285384	5.86969	6.41977	4.15066	1.59756	1.74956e-05	0.0025508
chr13	44218502	44218902	4.49939	5.1974	0.591023	3.14077	1.76943e-05	0.00256493
chr3	94311559	94311959	5.48766	6.14351	2.61647	2.19374	1.77845e-05	0.00256737
chr11	25890872	25891272	4.71171	5.34471	2.18735	1.96153	1.78045e-05	0.00256737
chr1	173341266	173341666	5.45832	6.04811	3.41418	1.73053	1.77761e-05	0.00256737
chr3	153215832	153216232	4.11054	4.84751	0	5.42215	1.78791e-05	0.00256914
chr9	127089507	127089907	4.99958	5.66203	2.00927	2.27809	1.78584e-05	0.00256914
chr8	105278171	105278571	4.02372	4.76069	0	5.35452	1.8198e-05	0.00261041
chr3	177973378	177973778	5.66373	6.20348	4.01725	1.56383	1.82602e-05	0.00261479
chr3	193947559	193947959	6.03245	6.60835	4.11153	1.67808	1.83023e-05	0.00261628
chr9	80679989	80680389	5.04213	5.69687	2.19018	2.17202	1.83406e-05	0.00261721
chr6	74971607	74972007	4.46067	5.15712	0.608037	3.08448	1.83918e-05	0.00261999
chr16	88759232	88759632	4.48623	5.19664	0.0315066	3.69435	1.84631e-05	0.0026211
chr7	137882315	137882715	7.18537	7.64179	6.00682	1.31994	1.84591e-05	0.0026211
chr15	45903303	45903703	4.67766	5.39139	0.0315066	3.87791	1.8525e-05	0.00262536
chr13	40470629	40471029	5.68652	6.26779	3.71928	1.69494	1.87068e-05	0.00264658
chr18	57833516	57833916	4.15858	4.89555	0	5.42604	1.87824e-05	0.00264883
chr6	15945663	15946063	4.09191	4.82887	0	5.38225	1.8787e-05	0.00264883
chr12	22958416	22958816	4.18944	4.92641	0	5.44255	1.88987e-05	0.00266004
chr3	21062755	21063155	4.34976	5.08672	0	5.54003	1.90359e-05	0.00266571
chr9	24413692	24414092	4.21774	4.9547	0	5.45754	1.90081e-05	0.00266571
chr4	20269254	20269654	5.15118	5.75923	2.92488	1.80377	1.89995e-05	0.00266571
chr10	29882847	29883247	4.07639	4.81335	0	5.36156	1.9135e-05	0.00267504
chr1	81695689	81696089	4.07701	4.81397	0	5.359	1.92346e-05	0.00268441
chr9	99392387	99392787	4.05875	4.79571	0	5.34565	1.92798e-05	0.00268617
chr4	168680936	168681336	4.02337	4.76034	0	5.31913	1.9383e-05	0.002696
chr15	49421872	49422272	4.07518	4.81215	0	5.35006	1.95014e-05	0.00270739
chr2	43356693	43357093	5.41115	5.98028	3.54627	1.65146	1.95305e-05	0.00270739
chr18	56233612	56234012	6.70656	7.26728	4.90815	1.62429	1.95952e-05	0.0027118
chr11	44520042	44520442	4.23771	4.97467	0	5.44889	1.97149e-05	0.00271477
chr18	962038	962438	4.14404	4.881	0	5.38776	1.97484e-05	0.00271477
chr17	6003202	6003602	6.29945	6.82946	4.71781	1.53178	1.9657e-05	0.00271477
chr12	50934436	50934836	6.22151	6.72532	4.79904	1.4558	1.98409e-05	0.00272296
chr1	117073199	117073599	4.17264	4.90961	0	5.40103	1.99315e-05	0.00272677
chrX	9899472	9899872	4.47407	5.17138	0.591023	3.0775	1.99348e-05	0.00272677
chr4	38124910	38125310	6.03233	6.59382	4.22795	1.62511	1.99739e-05	0.0027276
chr6	140854347	140854747	4.02442	4.76139	0	5.30102	2.00343e-05	0.00273131
chr8	93018609	93019009	4.92719	5.63478	0.616469	3.51827	2.00687e-05	0.0027315
chr22	32840058	32840458	6.60921	7.2216	4.33567	1.81967	2.02196e-05	0.00274298
chr15	68536422	68536822	5.38454	5.98916	3.19441	1.78272	2.03857e-05	0.00276097
chr3	42148997	42149397	5.18477	5.77765	3.11153	1.73286	2.04622e-05	0.00276679
chr18	47303399	47303799	4.32127	5.05823	0	5.47409	2.06424e-05	0.0027838
chr3	148711962	148712362	4.75641	5.41551	1.82801	2.20979	2.06555e-05	0.0027838
chr1	164785830	164786230	4.09218	4.82915	0	5.32411	2.07962e-05	0.0027982
chr6	126110914	126111314	3.98797	4.72494	0	5.24762	2.10789e-05	0.00282242
chr3	157066746	157067146	4.70122	5.38057	1.34838	2.5638	2.10427e-05	0.00282242
chr1	197130885	197131285	5.00846	5.6702	2.03151	2.24727	2.1045e-05	0.00282242
chr6	138250854	138251254	6.04592	6.61419	4.18806	1.64306	2.11586e-05	0.00282849
chr3	102237801	102238201	4.66715	5.34594	1.32799	2.53812	2.12805e-05	0.00283103
chr3	123743155	123743555	4.65738	5.32268	1.61226	2.29794	2.12762e-05	0.00283103
chr15	68427606	68428006	5.12739	5.75203	2.71044	1.88303	2.12476e-05	0.00283103
chr3	57992351	57992751	4.09255	4.82952	0	5.30933	2.13344e-05	0.00283362
chr8	66870423	66870823	5.02628	5.7079	1.61647	2.6129	2.14511e-05	0.00284455
chr18	62331634	62332034	5.3956	6.03191	2.82619	1.96552	2.16011e-05	0.00285526
chr1	232486572	232486972	5.112	5.69768	3.10555	1.70087	2.15709e-05	0.00285526
chr1	34852554	34852954	4.48601	5.19641	0.0315066	3.62925	2.17539e-05	0.00287085
chr14	102408520	102408920	6.37037	6.95038	4.41418	1.68029	2.18538e-05	0.00287943
chr2	20727988	20728388	4.0066	4.74356	0	5.23387	2.20416e-05	0.00288117
chr2	217662986	217663386	3.98766	4.72462	0	5.22353	2.19622e-05	0.00288117
chr12	18422911	18423311	4.48589	5.19629	0.0315066	3.62481	2.19898e-05	0.00288117
chr1	109446224	109446624	5.94031	6.53146	3.88339	1.72049	2.20343e-05	0.00288117
chr4	153429501	153429901	5.23039	5.8196	3.19159	1.71311	2.19943e-05	0.00288117
chr4	157199646	157200046	4.60957	5.2724	1.61226	2.25254	2.22446e-05	0.00290309
chr8	80548349	80548749	4.32104	5.058	0	5.42136	2.2492e-05	0.00292902
chr2	42064580	42064980	6.37043	6.89066	4.85061	1.49758	2.25142e-05	0.00292902
chr1	220833512	220833912	4.12728	4.86424	0	5.29183	2.28014e-05	0.0029617
chr12	47069377	47069777	4.15793	4.89489	0	5.302	2.31538e-05	0.00299334
chr4	56631010	56631410	4.00476	4.74172	0	5.20476	2.31063e-05	0.00299334
chr14	30194643	30195043	5.96505	6.47452	4.50984	1.46585	2.31527e-05	0.00299334
chr1	115181234	115181634	4.82756	5.51164	1.35343	2.65294	2.32232e-05	0.00299761
chr7	30745551	30745951	4.3129	5.04987	0	5.39369	2.33163e-05	0.0030035
chr5	152649673	152650073	4.20493	4.9419	0	5.32656	2.33417e-05	0.0030035
chr21	37032909	37033309	6.91712	7.35991	5.80043	1.27359	2.34003e-05	0.00300636
chr3	158783431	158783831	4.00628	4.74324	0	5.19339	2.35838e-05	0.00301342
chr5	102625487	102625887	5.19734	5.86142	2.17599	2.25241	2.36261e-05	0.00301342
chr19	12563952	12564352	5.14493	5.75255	2.92318	1.78269	2.36306e-05	0.00301342
chr3	37033037	37033437	5.69308	6.26235	3.8271	1.63974	2.35604e-05	0.00301342
chr6	149636143	149636543	5.50226	6.05333	3.77608	1.58436	2.36379e-05	0.00301342
GL000219.1	98165	98565	4.12291	4.85988	0	5.26036	2.3903e-05	0.00302655
chr12	114272604	114273004	4.74446	5.43753	1.00606	2.8807	2.39037e-05	0.00302655
chr22	49066532	49066932	5.05988	5.74376	1.59102	2.62937	2.38435e-05	0.00302655
chr6	56771232	56771632	4.62149	5.29749	1.34838	2.46363	2.39245e-05	0.00302655
chr1	235442764	235443164	5.43795	6.01062	3.54406	1.65015	2.37989e-05	0.00302655
chr5	59264639	59265039	4.22155	4.95851	0	5.31936	2.40058e-05	0.00302844
chr6	38239990	38240390	5.56994	6.13044	3.77326	1.61116	2.40495e-05	0.00302844
chr1	25371789	25372189	6.1623	6.70226	4.51436	1.55122	2.40299e-05	0.00302844
chr7	153382664	153383064	7.47525	7.95771	6.16877	1.38756	2.41879e-05	0.00304122
chr4	38691482	38691882	6.67409	7.15444	5.37856	1.38156	2.42973e-05	0.00305033
chr1	189192768	189193168	4.00494	4.74191	0	5.16961	2.44942e-05	0.00306268
chr20	8118527	8118927	3.98872	4.72569	0	5.15961	2.44685e-05	0.00306268
chr12	3148582	3148982	3.97018	4.70715	0	5.14657	2.45071e-05	0.00306268
chr12	15818957	15819357	4.17339	4.91036	0	5.27542	2.45499e-05	0.00306339
chr1	226704702	226705102	6.22054	6.77837	4.44422	1.6017	2.46146e-05	0.00306683
chr6	52724215	52724615	4.80914	5.5034	1.03151	2.92091	2.48219e-05	0.00308334
chr14	68011482	68011882	6.04975	6.61269	4.23413	1.61735	2.47994e-05	0.00308334
chr12	12704642	12705042	6.27037	6.80412	4.66422	1.5315	2.48868e-05	0.00308675
chr11	107696128	107696528	7.30878	7.80753	5.91483	1.43266	2.49853e-05	0.00309431
chr5	144088566	144088966	4.8081	5.43635	2.34585	1.89131	2.5177e-05	0.00311338
chr7	69781213	69781613	4.1766	4.91357	0	5.2576	2.53289e-05	0.00312747
chr6	111562424	111562824	4.0596	4.79656	0	5.18206	2.54091e-05	0.00313269
chr16	72242527	72242927	4.02249	4.75946	0	5.14906	2.57941e-05	0.00317541
chr2	225766268	225766668	4.02435	4.76132	0	5.14495	2.6011e-05	0.00319257
chr2	153308846	153309246	5.10342	5.70676	2.92658	1.75609	2.59899e-05	0.00319257
chr7	144784945	144785345	4.44801	5.14459	0.591023	2.9627	2.63219e-05	0.00322593
chr13	39554409	39554809	4.00655	4.74352	0	5.12387	2.64164e-05	0.00323271
chr8	41371336	41371736	4.07749	4.81446	0	5.16622	2.65307e-05	0.0032371
chr13	74301151	74301551	6.61017	7.10261	5.25088	1.41286	2.65167e-05	0.0032371
chr14	73153271	73153671	4.4892	5.22617	0	5.41051	2.66371e-05	0.00324528
chr8	51647411	51647811	4.04132	4.77829	0	5.13585	2.68492e-05	0.00326182
chr5	72838486	72838886	5.1364	5.72475	3.10555	1.69456	2.68915e-05	0.00326182
chr7	101945404	101945804	5.26874	5.84578	3.33822	1.65566	2.68847e-05	0.00326182
chr6	118548036	118548436	4.82761	5.44714	2.47248	1.82957	2.69406e-05	0.00326297
chr8	31107304	31107704	4.19126	4.92823	0	5.22571	2.69977e-05	0.003263
chr3	150235751	150236151	7.2336	7.72039	5.9045	1.39612	2.70199e-05	0.003263
chr22	37891148	37891548	5.93561	6.50515	4.06747	1.63178	2.72115e-05	0.00328133
chr17	64125901	64126301	6.06588	6.61715	4.33822	1.57626	2.73238e-05	0.00329007
chr5	90263739	90264139	4.53772	5.2239	1.00606	2.64791	2.74038e-05	0.00329464
chr1	10117883	10118283	4.57363	5.22211	1.82438	2.04142	2.74514e-05	0.00329464
chr1	30763673	30764073	5.10343	5.69799	3.01406	1.71518	2.74817e-05	0.00329464
chr20	48236550	48236950	6.86016	7.35109	5.509	1.40675	2.75278e-05	0.00329538
chr14	34711169	34711569	5.9091	6.43086	4.3798	1.49322	2.75758e-05	0.00329635
chr12	103997200	103997600	4.83841	5.51234	1.61226	2.39154	2.76561e-05	0.00330116
chr1	164698270	164698670	4.60856	5.29721	1.00606	2.70939	2.77274e-05	0.00330489
chr14	21009636	21010036	3.98891	4.72588	0	5.0788	2.78684e-05	0.00331206
chr7	30163630	30164030	4.40857	5.11774	0.0188396	3.45628	2.79355e-05	0.00331206
chr7	122166642	122167042	4.92738	5.61505	1.35343	2.69435	2.79116e-05	0.00331206
chr11	11056951	11057351	5.50942	6.08287	3.60909	1.64252	2.79481e-05	0.00331206
chr11	32610869	32611269	5.54634	6.13867	3.47827	1.70614	2.7989e-05	0.00331214
chr11	75525798	75526198	5.43149	6.0105	3.48404	1.6598	2.82532e-05	0.00333862
chr12	18431758	18432158	4.82639	5.55311	0	4.64631	2.83988e-05	0.00335102
chr8	123412887	123413287	6.25977	6.77445	4.77373	1.47171	2.84508e-05	0.00335236
chr14	55609688	55610088	3.95152	4.68849	0	5.03811	2.86135e-05	0.00336672
chr3	74561859	74562259	5.58882	6.18556	3.47827	1.72074	2.87459e-05	0.00337748
chr11	96827111	96827511	3.93256	4.66953	0	5.02045	2.88611e-05	0.00338138
chr20	47256820	47257220	5.39663	5.98767	3.34077	1.6991	2.88462e-05	0.00338138
chr2	43328667	43329067	5.15321	5.76066	2.93334	1.76574	2.89696e-05	0.00338928
chrX	31483367	31483767	4.62249	5.28665	1.59955	2.21723	2.91203e-05	0.00340209
chr8	60714024	60714424	4.60861	5.28494	1.32799	2.41354	2.93533e-05	0.0034148
chr15	59148548	59148948	4.70227	5.35789	1.83525	2.11123	2.93347e-05	0.0034148
chr10	103231140	103231540	6.67044	7.1975	5.1078	1.5047	2.93152e-05	0.0034148
chr14	89085331	89085731	4.0598	4.79677	0	5.08908	2.93969e-05	0.00341505
chr11	107678536	107678936	4.56263	5.26167	0.616469	3.02559	2.94664e-05	0.00341832
chr7	135678783	135679183	4.66764	5.38121	0.0315066	3.66767	2.95388e-05	0.00342189
chr16	82954645	82955045	4.92535	5.5834	2.01566	2.13383	2.97185e-05	0.00343789
chr12	50939597	50939997	3.97005	4.70701	0	5.0193	3.00094e-05	0.00346668
chr12	65409760	65410160	4.12548	4.86245	0	5.11297	3.01471e-05	0.00347285
chr7	44761513	44761913	3.95206	4.68903	0	5.00576	3.01069e-05	0.00347285
chr22	33328719	33329119	4.52487	5.19656	1.34838	2.33042	3.05222e-05	0.00351117
chr11	32344610	32345010	5.84434	6.39149	4.1463	1.55818	3.05981e-05	0.00351499
chr14	65738297	65738697	4.52504	5.18373	1.6038	2.13745	3.06749e-05	0.00351891
chr9	129947160	129947560	4.70139	5.40394	0.616469	3.1399	3.07645e-05	0.0035194
chr1	52708292	52708692	6.41244	6.94295	4.82756	1.51189	3.07411e-05	0.0035194
chr12	62613580	62613980	4.00663	4.7436	0	5.02307	3.0906e-05	0.00352188
chr22	21837238	21837638	6.98603	7.48772	5.57559	1.43244	3.09143e-05	0.00352188
chr17	10681927	10682327	6.48185	6.96952	5.14812	1.39351	3.08391e-05	0.00352188
chr11	102204597	102204997	4.6325	5.30875	1.35343	2.41004	3.12249e-05	0.00355236
chr3	2958527	2958927	4.07516	4.81213	0	5.05656	3.13272e-05	0.00355909
chr13	26476053	26476453	6.01628	6.59686	4.05511	1.65589	3.14984e-05	0.00357362
chr12	2226734	2227134	4.99125	5.63359	2.33567	1.96495	3.16759e-05	0.00358422
chr17	10549471	10549871	5.23952	5.83788	3.11302	1.72008	3.16788e-05	0.00358422
chr1	21567554	21567954	6.78133	7.25401	5.52454	1.35033	3.1824e-05	0.00359572
chr17	51935572	51935972	3.95235	4.68931	0	4.96566	3.20192e-05	0.00361283
chrX	4225172	4225572	4.56018	5.24716	1.00606	2.62452	3.21098e-05	0.0036148
chr5	134236175	134236575	6.318	6.89158	4.4166	1.6333	3.21243e-05	0.0036148
chr8	38205494	38205894	6.11218	6.65479	4.44599	1.54224	3.2629e-05	0.00366362
chr15	86164217	86164617	6.32856	6.82014	4.97386	1.40236	3.2647e-05	0.00366362
chrX	13540690	13541090	4.12768	4.86464	0	5.05727	3.27988e-05	0.00367114
chr11	102500389	102500789	4.47536	5.18556	0.0315066	3.44724	3.28031e-05	0.00367114
chr12	15505786	15506186	5.80983	6.33411	4.26476	1.49088	3.30727e-05	0.00369129
chr1	9311439	9311839	3.98872	4.72568	0	4.96275	3.32764e-05	0.00370901
chr12	12319910	12320310	4.62339	5.28738	1.6038	2.18979	3.35885e-05	0.00373875
chr15	69703295	69703695	5.58074	6.17677	3.47711	1.70486	3.3786e-05	0.00374545
chr4	168787866	168788266	5.61739	6.19117	3.71438	1.62966	3.37226e-05	0.00374545
chr2	38233587	38233987	6.29028	6.84894	4.50758	1.58499	3.38303e-05	0.00374545
chr2	238895923	238896323	7.05917	7.56826	5.60619	1.44893	3.38152e-05	0.00374545
chr4	88043007	88043407	3.93167	4.66863	0	4.90887	3.42034e-05	0.00377661
chr20	44180805	44181205	5.10418	5.6791	3.19159	1.63282	3.43858e-05	0.00379168
chr2	173434987	173435387	4.56011	5.27208	0.0188396	3.5022	3.46534e-05	0.00381474
chr14	79369670	79370070	6.8415	7.28565	5.71879	1.26701	3.46874e-05	0.00381474
chr4	149526849	149527249	4.98244	5.58358	2.82801	1.72254	3.47402e-05	0.00381546
chr10	62585550	62585950	3.97098	4.70795	0	4.92115	3.48189e-05	0.00381902
chr11	122137094	122137494	6.01948	6.54768	4.44954	1.49957	3.49163e-05	0.00382461
chr5	35041210	35041610	4.07721	4.81418	0	4.98227	3.4999e-05	0.00382858
chr2	47091169	47091569	4.67872	5.36887	1.03151	2.69449	3.50464e-05	0.00382869
chr2	215869137	215869537	4.42218	5.10355	1.01884	2.47698	3.52559e-05	0.00384648
chr6	13336591	13336991	4.5506	5.24931	0.616469	2.94913	3.54664e-05	0.00386434
chr7	131648902	131649302	5.65269	6.26871	3.33822	1.78491	3.5535e-05	0.0038667
chr1	96247614	96248014	3.95283	4.6898	0	4.89215	3.57407e-05	0.00388397
chr7	79283222	79283622	5.01727	5.66986	2.20143	2.04641	3.58631e-05	0.00388702
chr12	96204338	96204738	5.46889	6.04525	3.54406	1.63421	3.58514e-05	0.00388702
chr3	102972364	102972764	4.40879	5.11772	0.0315066	3.34761	3.59542e-05	0.00389178
chr1	192681907	192682307	4.46103	5.17144	0.00606038	3.39881	3.60349e-05	0.0038933
chr10	94429007	94429407	5.38463	6.01988	2.82983	1.89588	3.61098e-05	0.0038933
chr13	76647583	76647983	5.28203	5.87699	3.18876	1.69568	3.61005e-05	0.0038933
chr11	94674062	94674462	4.83819	5.50168	1.82801	2.16969	3.62189e-05	0.00389996
chr6	85747303	85747703	3.97062	4.70759	0	4.892	3.63251e-05	0.00390121
chr1	117612813	117613213	5.93103	6.51649	3.92658	1.66231	3.62822e-05	0.00390121
chr1	44910171	44910571	4.67876	5.39292	0.00606038	3.58694	3.64269e-05	0.00390705
chr3	11386475	11386875	6.49335	7.04344	4.7742	1.55611	3.67612e-05	0.00393779
chr1	170215231	170215631	4.25335	4.99032	0	5.04854	3.68532e-05	0.00393786
chr4	185275844	185276244	4.95444	5.5526	2.82983	1.70626	3.69051e-05	0.00393786
chr9	122075661	122076061	6.57207	7.07268	5.16769	1.42191	3.68982e-05	0.00393786
chr9	130825149	130825549	4.95481	5.59429	2.34077	1.92303	3.69594e-05	0.00393857
chr9	677576	677976	5.06099	5.71617	2.20143	2.06801	3.71511e-05	0.00395388
chr1	85247261	85247661	4.02467	4.76164	0	4.90773	3.72296e-05	0.00395713
chr2	152253813	152254213	4.10999	4.84696	0	4.95202	3.75693e-05	0.0039881
chr9	90641982	90642382	3.96791	4.70488	0	4.86127	3.78903e-05	0.00400979
chr1	111989165	111989565	3.93393	4.6709	0	4.83818	3.8012e-05	0.00400979
chr1	178341206	178341606	3.93329	4.67026	0	4.83727	3.80426e-05	0.00400979
chr2	11825659	11826059	3.91417	4.65114	0	4.82921	3.78405e-05	0.00400979
chrX	8044753	8045153	3.91457	4.65154	0	4.82447	3.8114e-05	0.00400979
chr10	92284226	92284626	5.08563	5.76112	1.82438	2.34315	3.8101e-05	0.00400979
chr5	159817536	159817936	5.44889	6.07446	3.02043	1.82856	3.80592e-05	0.00400979
chr5	127957174	127957574	3.93224	4.66921	0	4.83373	3.82044e-05	0.00401419
chr10	21097392	21097792	4.40666	5.1018	0.599555	2.79852	3.83265e-05	0.00401917
chr1	74652891	74653291	6.2426	6.79922	4.47538	1.5714	3.83921e-05	0.00401917
chr1	59393317	59393717	7.54404	8.05428	6.08436	1.44621	3.8398e-05	0.00401917
chr6	128483832	128484232	3.9529	4.68986	0	4.84071	3.85094e-05	0.00402572
chr1	211332803	211333203	4.47491	5.17153	0.616469	2.85017	3.87605e-05	0.00404684
chr20	35173639	35174039	5.00801	5.66972	2.03151	2.13689	3.88253e-05	0.00404849
chr2	199273195	199273595	5.92577	6.49495	4.06053	1.60564	3.93702e-05	0.00410011
chr4	26298419	26298819	4.51113	5.19635	1.00606	2.5245	3.95461e-05	0.00411324
chr2	222490721	222491121	4.09229	4.82926	0	4.90163	3.97312e-05	0.00412688
chr13	85520500	85520900	4.57575	5.23722	1.6038	2.12564	3.97773e-05	0.00412688
chr1	87305629	87306029	3.95096	4.68792	0	4.81444	3.9918e-05	0.00412774
chrX	122866381	122866781	3.94945	4.68641	0	4.81328	3.99357e-05	0.00412774
chr14	68168485	68168885	4.62136	5.28568	1.5953	2.15846	3.99238e-05	0.00412774
chr11	126034915	126035315	3.89522	4.63219	0	4.77387	4.02989e-05	0.00416007
chr9	95940320	95940720	3.95021	4.68717	0	4.80525	4.04175e-05	0.00416189
chr16	15544069	15544469	4.56144	5.22214	1.6038	2.11359	4.03789e-05	0.00416189
chrX	118360720	118361120	3.93358	4.67054	0	4.79205	4.05937e-05	0.00417483
chr15	33992535	33992935	4.00727	4.74424	0	4.83184	4.08402e-05	0.00419283
chr1	57468642	57469042	5.17759	5.75189	3.27011	1.6189	4.08704e-05	0.00419283
chr3	167814415	167814815	4.35348	5.09044	0	5.0251	4.09834e-05	0.00419429
chr16	78571840	78572240	4.79906	5.48206	1.35343	2.47753	4.09864e-05	0.00419429
chr13	49060645	49061045	3.98564	4.7226	0	4.81199	4.12505e-05	0.00421609
chr2	73905018	73905418	3.93096	4.66792	0	4.7758	4.14511e-05	0.00423135
chr8	69184456	69184856	5.59862	6.21574	3.27145	1.7755	4.15282e-05	0.00423397
chr9	137295378	137295778	4.36734	5.0757	0.0188396	3.24966	4.16681e-05	0.00423965
chr21	40120869	40121269	4.90622	5.51101	2.71438	1.71972	4.17381e-05	0.00423965
chr9	18532358	18532758	4.18977	4.92673	0	4.91937	4.1848e-05	0.00424559
chr2	43105855	43106255	4.15914	4.8961	0	4.89345	4.2338e-05	0.00426905
chr3	160220667	160221067	4.15914	4.8961	0	4.89345	4.2338e-05	0.00426905
chr4	18847672	18848072	4.06109	4.79805	0	4.84	4.21818e-05	0.00426905
chr3	195087784	195088184	3.91322	4.65019	0	4.7503	4.23227e-05	0.00426905
chr3	149898708	149899108	6.36062	6.90387	4.69002	1.5293	4.22532e-05	0.00426905
chrX	87397317	87397717	4.43585	5.14579	0.00606038	3.30404	4.24457e-05	0.00427365
chr16	57194609	57195009	7.5096	8.00969	6.10817	1.41473	4.24873e-05	0.00427365
chr8	91786616	91787016	4.40726	5.10267	0.591023	2.76478	4.27431e-05	0.00429415
chr3	177816660	177817060	5.71512	6.26214	4.01804	1.53863	4.28088e-05	0.00429551
chr5	137415156	137415556	7.76954	8.22002	6.61836	1.27881	4.29123e-05	0.00430066
chr11	47010095	47010495	5.03449	5.66976	2.47943	1.87392	4.29831e-05	0.00430203
chr10	17981693	17982093	5.4639	6.00961	3.77608	1.53526	4.30302e-05	0.00430203
chr14	61839475	61839875	3.93434	4.67131	0	4.74956	4.31182e-05	0.00430504
chr15	71232270	71232670	4.52479	5.18347	1.6038	2.07803	4.31647e-05	0.00430504
chrX	41063988	41064388	4.00777	4.74474	0	4.78943	4.33287e-05	0.00431618
chr14	24848352	24848752	4.64344	5.32016	1.35343	2.3402	4.34658e-05	0.00432461
chr3	57889743	57890143	4.73184	5.45767	0	4.31799	4.35474e-05	0.00432751
chr1	228739600	228740000	3.93294	4.66991	0	4.73863	4.37322e-05	0.00434064
chr5	53369671	53370071	3.8954	4.63237	0	4.71398	4.38652e-05	0.00434583
chr12	54141753	54142153	5.76372	6.32337	3.97345	1.57163	4.38898e-05	0.00434583
chr15	95432766	95433166	3.98928	4.72625	0	4.76503	4.41453e-05	0.00434749
chr7	117780830	117781230	4.68931	5.41501	0	4.28149	4.40649e-05	0.00434749
chr6	139809326	139809726	4.48552	5.18244	0.616469	2.81478	4.40695e-05	0.00434749
chr11	6572194	6572594	5.42389	5.995	3.54295	1.60364	4.41701e-05	0.00434749
chr15	62899040	62899440	6.3314	6.8497	4.82347	1.46094	4.40788e-05	0.00434749
chr10	77974817	77975217	5.78961	6.32868	4.14776	1.51524	4.45419e-05	0.00437886
chr5	142663218	142663618	3.87457	4.61154	0	4.68849	4.46711e-05	0.00438109
chr13	20714902	20715302	5.9967	6.55874	4.18806	1.57706	4.46376e-05	0.00438109
chr11	27934148	27934548	7.43388	7.89966	6.21093	1.32006	4.47239e-05	0.00438109
chr1	56169861	56170261	4.10967	4.84663	0	4.81951	4.50344e-05	0.00440626
chr3	175297159	175297559	6.55451	7.10211	4.85329	1.53735	4.50934e-05	0.00440681
chr20	30574355	30574755	5.32103	5.88727	3.47943	1.58825	4.51551e-05	0.00440762
chr2	218476607	218477007	4.99139	5.58337	2.92658	1.66655	4.53811e-05	0.00442444
chr15	62875163	62875563	5.02654	5.65131	2.60804	1.80464	4.55295e-05	0.00443367
chr15	35925739	35926139	4.66395	5.36621	0.591023	2.96227	4.58917e-05	0.00445331
chr5	77358747	77359147	5.01864	5.62296	2.83164	1.71102	4.58098e-05	0.00445331
chr3	162764689	162765089	5.6682	6.25992	3.60592	1.66484	4.58931e-05	0.00445331
chr3	159796737	159797137	6.91385	7.44208	5.34363	1.4852	4.60397e-05	0.00446228
chr16	74264962	74265362	5.04358	5.6513	2.82073	1.72223	4.61416e-05	0.00446691
chr16	626821	627221	7.4417	7.91157	6.19884	1.32991	4.62278e-05	0.00447001
chr11	850077	850477	3.87579	4.61276	0	4.66146	4.64229e-05	0.00448361
chr9	9078261	9078661	4.09362	4.83058	0	4.78557	4.6552e-05	0.00448558
chrX	103540097	103540497	6.28933	6.81723	4.72124	1.48378	4.65243e-05	0.00448558
chr11	119764385	119764785	4.88644	5.52177	2.33055	1.86148	4.66814e-05	0.0044928
chrX	111500846	111501246	4.66806	5.28519	2.34077	1.76269	4.68038e-05	0.00449933
chr11	116563399	116563799	4.60997	5.28635	1.32799	2.30525	4.68948e-05	0.00450156
chr7	15747287	15747687	5.36265	6.01854	2.49094	2.03568	4.69361e-05	0.00450156
chr13	41064553	41064953	7.40234	7.90881	5.96456	1.42701	4.72573e-05	0.00452709
chr1	93798255	93798655	3.95207	4.68904	0	4.6922	4.7333e-05	0.00452909
chr2	143264851	143265251	5.88334	6.45803	3.97263	1.60887	4.74549e-05	0.00453549
chr9	88528402	88528802	4.93515	5.53228	2.82073	1.67951	4.75141e-05	0.00453589
chr20	14712281	14712681	4.83789	5.44627	2.60804	1.72327	4.77485e-05	0.00454775
chr10	29627583	29627983	5.92804	6.4642	4.30587	1.50393	4.77337e-05	0.00454775
chr11	82995173	82995573	4.23694	4.97391	0	4.83976	4.80648e-05	0.0045607
chr1	79726233	79726633	4.77657	5.50274	0	4.28645	4.7961e-05	0.0045607
chr5	158050461	158050861	5.53404	6.12507	3.47827	1.65833	4.81611e-05	0.0045607
chr19	17049654	17050054	5.29862	5.87015	3.41418	1.59918	4.80957e-05	0.0045607
chr7	29642735	29643135	5.6471	6.21665	3.7789	1.59362	4.81212e-05	0.0045607
chr3	65729646	65730046	4.68879	5.41427	0	4.21989	4.84285e-05	0.00457618
chr2	239166449	239166849	5.12897	5.68836	3.34077	1.5645	4.84355e-05	0.00457618
chr7	152987673	152988073	3.85616	4.59313	0	4.61312	4.88237e-05	0.00459011
chr7	116440191	116440591	5.27525	5.94997	2.03151	2.27649	4.88014e-05	0.00459011
chr12	18798798	18799198	5.46483	6.04059	3.54516	1.61018	4.88453e-05	0.00459011
chr7	131950823	131951223	5.87551	6.42076	4.19088	1.52644	4.88612e-05	0.00459011
chr17	12463170	12463570	6.39521	6.87426	5.1063	1.35281	4.87994e-05	0.00459011
chr10	78002891	78003291	5.45093	5.98774	3.82438	1.50379	4.90083e-05	0.0045987
chr3	101533314	101533714	5.65727	6.22897	3.77137	1.59761	4.9109e-05	0.00460291
chr16	13793923	13794323	4.62179	5.29868	1.32799	2.30249	4.92052e-05	0.00460669
chrX	136869693	136870093	4.02398	4.76094	0	4.69849	4.95998e-05	0.00460703
chr4	20311941	20312341	3.85542	4.59238	0	4.60281	4.94889e-05	0.00460703
chr7	134720428	134720828	4.77529	5.50164	0	4.26786	4.93597e-05	0.00460703
chr12	24081008	24081408	4.81527	5.47833	1.81342	2.10057	4.94963e-05	0.00460703
chr6	64366758	64367158	4.90783	5.52313	2.60168	1.74791	4.95686e-05	0.00460703
chr3	62567259	62567659	5.4038	5.99627	3.33439	1.66038	4.93476e-05	0.00460703
chr11	111332103	111332503	6.3079	6.78244	5.04179	1.34025	4.94527e-05	0.00460703
chr2	205148821	205149221	4.65572	5.30903	1.82801	1.997	5.00917e-05	0.00464748
chr4	72006550	72006950	4.00368	4.74064	0	4.67594	5.03376e-05	0.00465222
chr17	51949365	51949765	3.98968	4.72664	0	4.66582	5.04747e-05	0.00465222
chr5	9547652	9548052	3.93283	4.6698	0	4.63414	5.0423e-05	0.00465222
chr19	38032089	38032489	4.58763	5.24997	1.59955	2.09034	5.04811e-05	0.00465222
chr1	212980411	212980811	5.75638	6.35123	3.66422	1.66753	5.0386e-05	0.00465222
chr4	4792459	4792859	6.49395	7.0027	5.04297	1.43014	5.02322e-05	0.00465222
chr17	4851918	4852318	6.04971	6.58318	4.4454	1.49364	5.05646e-05	0.00465471
chr8	140059102	140059502	4.02639	4.76336	0	4.68214	5.07655e-05	0.0046635
chr6	30219245	30219645	4.00694	4.7439	0	4.66981	5.08624e-05	0.0046635
chr3	193641395	193641795	4.91648	5.56295	2.19863	1.93599	5.0774e-05	0.0046635
chr2	123051531	123051931	4.86747	5.47897	2.6038	1.72922	5.08863e-05	0.0046635
chr13	75927147	75927547	4.66335	5.37726	0.00606038	3.40868	5.12335e-05	0.00469011
chr6	88360243	88360643	5.97899	6.49543	4.48231	1.44932	5.13395e-05	0.0046946
chr6	71366138	71366538	3.96991	4.70688	0	4.64048	5.14307e-05	0.00469774
chr1	6082680	6083080	3.93351	4.67047	0	4.61784	5.15564e-05	0.00470401
chrX	45602002	45602402	4.47525	5.18592	0.00606038	3.2484	5.16394e-05	0.00470638
chr7	107392753	107393153	5.70892	6.25495	4.01884	1.52454	5.20188e-05	0.00473572
chr5	84487969	84488369	4.55992	5.27211	0.00606038	3.31373	5.22293e-05	0.00474964
chr8	133545873	133546273	4.53632	5.24764	0.0315066	3.27738	5.34432e-05	0.00480336
chr15	63350190	63350590	4.55097	5.23672	1.03151	2.46303	5.34606e-05	0.00480336
chr1	109249098	109249498	4.51327	5.1576	1.82801	1.91109	5.29618e-05	0.00480336
chr6	158286520	158286920	6.22526	6.78278	4.4513	1.55347	5.34373e-05	0.00480336
chr11	35253269	35253669	5.78984	6.32281	4.18876	1.48928	5.34266e-05	0.00480336
chr1	221708933	221709333	6.31742	6.82027	4.9004	1.41203	5.30897e-05	0.00480336
chr22	34917305	34917705	6.51014	7.00301	5.14849	1.38588	5.33802e-05	0.00480336
chr3	109685395	109685795	7.33694	7.80168	6.11901	1.31135	5.30618e-05	0.00480336
chr1	169115836	169116236	4.46119	5.14358	1.03151	2.39367	5.35603e-05	0.00480708
chr4	128521580	128521980	4.77641	5.37933	2.6038	1.6901	5.38676e-05	0.0048294
chr11	11534998	11535398	4.3393	5.04735	0.00606038	3.11314	5.41525e-05	0.00484967
chr21	39776631	39777031	3.85595	4.59292	0	4.53131	5.45174e-05	0.004874
chr14	20986853	20987253	7.18878	7.69279	5.76517	1.41415	5.45423e-05	0.004874
chr3	152397248	152397648	4.2815	4.98809	0.0188396	3.05777	5.47402e-05	0.00488111
chr6	56445837	56446237	4.86937	5.48103	2.6038	1.72268	5.46885e-05	0.00488111
chr13	84659354	84659754	3.98724	4.7242	0	4.60022	5.49145e-05	0.00489136
chr1	94917224	94917624	3.98907	4.72603	0	4.60034	5.49744e-05	0.00489141
chr7	80900834	80901234	6.89755	7.40075	5.47856	1.41134	5.50972e-05	0.00489292
chr2	71831155	71831555	6.50108	6.98071	5.20919	1.34974	5.51099e-05	0.00489292
chr12	122054244	122054644	4.02424	4.76121	0	4.61551	5.52793e-05	0.00490268
chr1	109767192	109767592	3.93285	4.66982	0	4.56329	5.5379e-05	0.00490625
chr9	83583125	83583525	3.83645	4.57342	0	4.50146	5.58818e-05	0.00494105
chr2	239544116	239544516	4.95358	5.56301	2.71241	1.71043	5.58917e-05	0.00494105
chr11	42234591	42234991	6.23727	6.72552	4.9004	1.37164	5.59742e-05	0.00494305
chr3	183008784	183009184	3.85568	4.59264	0	4.50722	5.62772e-05	0.00494334
chr12	21751530	21751930	4.48831	5.19922	0.00606038	3.21895	5.62662e-05	0.00494334
chr10	9545075	9545475	4.35307	5.06089	0.0315066	3.1033	5.61673e-05	0.00494334
chr20	49451922	49452322	5.10425	5.69823	3.02043	1.65534	5.61853e-05	0.00494334
chr5	172947805	172948205	6.94995	7.47236	5.4166	1.45984	5.62464e-05	0.00494334
chr8	11995164	11995564	5.26879	5.83666	3.41418	1.57748	5.65314e-05	0.00495995
chr14	35420043	35420443	6.0967	6.60705	4.6364	1.42877	5.65865e-05	0.00495995
chr1	20792147	20792547	5.05307	5.70861	2.18735	1.99699	5.6698e-05	0.00496445
chr1	229196820	229197220	5.55751	6.10251	3.87463	1.51632	5.68557e-05	0.00497298
chr18	433981	434381	6.38367	6.9097	4.82756	1.46819	5.69796e-05	0.00497853
chr13	79434711	79435111	5.60741	6.13799	4.02202	1.47976	5.72309e-05	0.00498833
chr8	89100755	89101155	6.11779	6.60713	4.77514	1.37385	5.72732e-05	0.00498833
chr2	216546964	216547364	6.36166	6.84212	5.06555	1.35063	5.72306e-05	0.00498833
chr15	86199660	86200060	4.44879	5.1307	1.03151	2.3637	5.77865e-05	0.00502773
chr4	139479097	139479497	4.25307	4.99004	0	4.69484	5.82235e-05	0.00502899
chr2	66552325	66552725	4.04279	4.77976	0	4.58533	5.81946e-05	0.00502899
chr12	64080946	64081346	4.00708	4.74405	0	4.56915	5.79602e-05	0.00502899
chr5	129194552	129194952	4.38048	5.07484	0.599555	2.63544	5.81844e-05	0.00502899
chr2	175840129	175840529	4.53768	5.20972	1.35343	2.1952	5.83497e-05	0.00502899
chr9	13735138	13735538	5.17592	5.77685	3.0236	1.67663	5.805e-05	0.00502899
chr4	7887318	7887718	5.71915	6.26673	4.01804	1.52151	5.83255e-05	0.00502899
chr6	87274892	87275292	5.71398	6.2614	4.01406	1.5208	5.81955e-05	0.00502899
chr8	23343684	23344084	6.4289	6.89045	5.22623	1.29913	5.82981e-05	0.00502899
chr14	89818297	89818697	3.87612	4.61309	0	4.48984	5.84615e-05	0.00503304
chr12	95173832	95174232	6.29556	6.87093	4.37918	1.59555	5.85188e-05	0.00503304
chr5	144972270	144972670	4.67847	5.30874	2.19018	1.80364	5.91861e-05	0.00508513
chr2	147717941	147718341	4.0209	4.75786	0	4.55791	5.93665e-05	0.00509237
chr12	94832795	94833195	4.63421	5.28643	1.82438	1.958	5.93938e-05	0.00509237
chr4	154015384	154015784	3.97059	4.70756	0	4.51749	6.0357e-05	0.00516422
chr12	109124998	109125398	4.72289	5.36784	2.02835	1.89801	6.05205e-05	0.00517284
chr15	48389861	48390261	6.23706	6.77462	4.60539	1.49393	6.06004e-05	0.00517431
chr12	13566318	13566718	6.09562	6.61161	4.60168	1.4392	6.06815e-05	0.00517588
chr4	99013362	99013762	3.83666	4.57362	0	4.43412	6.10683e-05	0.00520349
chr17	65730736	65731136	4.59793	5.27379	1.32799	2.23264	6.12798e-05	0.00521074
chr10	12214665	12215065	4.48732	5.14437	1.5953	1.99568	6.14433e-05	0.00521807
chr11	106786167	106786567	4.57514	5.22303	1.83525	1.91859	6.14925e-05	0.00521807
chr9	20315730	20316130	6.6078	7.07908	5.3579	1.32326	6.16475e-05	0.00522585
chr4	52479230	52479630	3.81531	4.55228	0	4.41275	6.1818e-05	0.00522858
chr4	42412253	42412653	4.76453	5.44699	1.33311	2.34674	6.19334e-05	0.00522858
chr8	120288085	120288485	4.67934	5.29767	2.33822	1.73809	6.18579e-05	0.00522858
chr7	121085979	121086379	5.37756	5.94264	3.54516	1.56349	6.18782e-05	0.00522858
chr16	74253343	74253743	4.70142	5.36997	1.59102	2.12304	6.23901e-05	0.00526175
chr12	47303163	47303563	6.1898	6.76951	4.23618	1.60325	6.24679e-05	0.00526293
chr10	59917663	59918063	3.98909	4.72605	0	4.49512	6.28804e-05	0.0052815
chr4	168587690	168588090	7.11466	7.5835	5.87682	1.31615	6.28152e-05	0.0052815
chr21	31897310	31897710	6.72187	7.18479	5.51267	1.30057	6.28727e-05	0.0052815
chr3	151980075	151980475	3.89365	4.63062	0	4.44068	6.30938e-05	0.0052851
chr10	91034806	91035206	4.90569	5.573	1.82073	2.10704	6.31317e-05	0.0052851
chr3	162295314	162295714	5.95513	6.48406	4.38042	1.47019	6.31729e-05	0.0052851
chr11	19919176	19919576	6.80624	7.24222	5.71928	1.22728	6.31795e-05	0.0052851
chr11	16357048	16357448	4.39371	5.08871	0.591023	2.61873	6.33968e-05	0.0052979
chr9	22103274	22103674	6.8638	7.36334	5.46543	1.39556	6.36955e-05	0.00531638
chr12	53569177	53569577	5.31359	5.95203	2.71438	1.84149	6.40139e-05	0.00533326
chr2	106759041	106759441	4.59936	5.28704	1.02519	2.44684	6.43901e-05	0.00535919
chr7	16960515	16960915	4.70236	5.32243	2.34077	1.74182	6.44865e-05	0.0053618
chrX	84362697	84363097	4.67815	5.35634	1.35343	2.26648	6.47395e-05	0.00537201
chr1	180366471	180366871	4.40853	5.06045	1.6038	1.94181	6.47025e-05	0.00537201
chrX	67695777	67696177	5.01795	5.61289	2.92488	1.64558	6.49004e-05	0.00537995
chr9	16442654	16443054	5.83543	6.34551	4.3767	1.42088	6.52656e-05	0.00539937
chr17	37392056	37392456	6.0717	6.55261	4.77326	1.34631	6.52612e-05	0.00539937
chr13	104008532	104008932	6.94034	7.47591	5.32214	1.48392	6.589e-05	0.00544556
chr17	57288434	57288834	3.93473	4.67169	0	4.41742	6.68329e-05	0.00550144
chr10	71476510	71476910	4.78736	5.43744	2.01246	1.91971	6.6733e-05	0.00550144
chr12	122350627	122351027	4.91677	5.55337	2.34331	1.82539	6.67938e-05	0.00550144
chr11	69008707	69009107	7.78805	8.24558	6.60433	1.28395	6.67702e-05	0.00550144
chr15	72846012	72846412	5.67617	6.22363	3.97591	1.51281	6.70581e-05	0.00551447
chrX	118240398	118240798	3.99022	4.72719	0	4.43809	6.75657e-05	0.00555069
chr4	165383742	165384142	4.00893	4.74589	0	4.44447	6.78488e-05	0.0055684
chr19	1513440	1513840	6.5438	7.04644	5.12792	1.40019	6.80643e-05	0.00558053
chr5	62568861	62569261	4.56043	5.28506	0	3.90771	6.82305e-05	0.0055886
chr3	188218259	188218659	4.49912	5.18296	1.03151	2.35176	6.88454e-05	0.00562779
chr20	57597075	57597475	3.91474	4.65171	0	4.38145	6.89867e-05	0.00563375
chr15	61248442	61248842	4.69891	5.42468	0	3.98957	6.90692e-05	0.00563491
chr3	21464616	21465016	4.28268	4.97374	0.608037	2.49863	6.93428e-05	0.00565164
chr3	125732175	125732575	4.46221	5.13141	1.33822	2.11168	6.94837e-05	0.00565196
chr10	132987747	132988147	5.77351	6.34095	3.92233	1.56087	6.94422e-05	0.00565196
chr17	65914841	65915241	4.02365	4.76061	0	4.42522	7.01304e-05	0.00568919
chrX	22564650	22565050	4.32409	5.00147	1.01884	2.22837	7.01483e-05	0.00568919
chr16	50259360	50259760	4.36715	5.03162	1.33822	2.05196	7.01363e-05	0.00568919
chr15	49435196	49435596	5.31347	5.91079	3.19722	1.64688	7.05175e-05	0.00571351
chr1	74712812	74713212	5.62886	6.16391	4.01406	1.47792	7.08521e-05	0.00573499
chr14	25132734	25133134	3.79565	4.53261	0	4.29499	7.09359e-05	0.00573614
chr12	43292706	43293106	4.8677	5.53216	1.83886	2.05304	7.12084e-05	0.00575254
chr7	91915521	91915921	4.62118	5.29804	1.32799	2.20975	7.18189e-05	0.00579618
chr15	34795314	34795714	5.88023	6.3747	4.50984	1.37675	7.21036e-05	0.00581347
chr9	123792663	123793063	4.29834	5.03531	0	4.53249	7.24425e-05	0.00581568
chr12	58458131	58458531	5.42888	6.0164	3.40569	1.61277	7.24836e-05	0.00581568
chr10	109114589	109114989	5.52666	6.07389	3.82801	1.50735	7.2386e-05	0.00581568
chr6	111625613	111626013	6.5072	7.01414	5.0667	1.40825	7.23098e-05	0.00581568
chr18	56139733	56140133	6.81604	7.26038	5.69251	1.24613	7.22057e-05	0.00581568
chr8	99732642	99733042	3.7946	4.53156	0	4.27549	7.26655e-05	0.00582404
chr18	63451943	63452343	4.48793	5.17135	1.03151	2.32811	7.27416e-05	0.00582404
chr1	192700911	192701311	4.89639	5.52141	2.4748	1.75056	7.27996e-05	0.00582404
chr22	26914573	26914973	4.26732	4.95815	0.599555	2.47032	7.34996e-05	0.00587369
chr7	15891460	15891860	5.55267	6.12445	3.66625	1.56864	7.3568e-05	0.00587369
chr6	33672849	33673249	7.54591	8.04727	6.13732	1.39317	7.36339e-05	0.00587369
chrX	18833349	18833749	4.04366	4.78063	0	4.39119	7.39845e-05	0.00587392
chr17	79608397	79608797	4.30966	5.00211	0.591023	2.50294	7.37228e-05	0.00587392
chr7	35748204	35748604	4.58793	5.27499	1.03151	2.39365	7.41248e-05	0.00587392
chr3	189509134	189509534	5.42328	6.01032	3.40448	1.60931	7.41353e-05	0.00587392
chr1	204972031	204972431	5.93969	6.50555	4.10105	1.55202	7.40746e-05	0.00587392
chr7	110852181	110852581	6.49448	7.01523	4.97139	1.4409	7.38173e-05	0.00587392
chr3	48598275	48598675	7.62271	8.07539	6.46149	1.26743	7.41299e-05	0.00587392
chr11	95585394	95585794	4.33852	5.03108	0.616469	2.51536	7.43402e-05	0.00588451
chr3	170689503	170689903	4.3547	5.06255	0.0315066	2.97529	7.45796e-05	0.00589215
chr3	4551392	4551792	4.52683	5.17206	1.82801	1.867	7.45441e-05	0.00589215
chr2	14530438	14530838	3.96716	4.70413	0	4.34303	7.48366e-05	0.00590545
chr1	116261227	116261627	5.68672	6.3173	3.19441	1.77611	7.49628e-05	0.00590545
chr17	41504585	41504985	5.04461	5.61245	3.19018	1.55687	7.49032e-05	0.00590545
chr12	120849799	120850199	5.17573	5.75971	3.18452	1.59952	7.52081e-05	0.00591912
chr5	93151075	93151475	5.7423	6.27373	4.15139	1.4662	7.54404e-05	0.00593174
chr2	50723054	50723454	3.89472	4.63169	0	4.29641	7.56717e-05	0.00594426
chr1	229115910	229116310	4.8176	5.44719	2.33822	1.76845	7.58344e-05	0.00595138
chr3	98855770	98856170	3.81698	4.55395	0	4.25159	7.60239e-05	0.00595492
chr4	20592612	20593012	5.23964	5.81215	3.34712	1.56853	7.59825e-05	0.00595492
chr16	78317905	78318305	3.79495	4.53192	0	4.23887	7.61178e-05	0.00595662
chr10	77305708	77306108	5.74062	6.27302	4.14339	1.46717	7.62178e-05	0.00595879
chr12	2180231	2180631	7.57691	8.0469	6.3334	1.31195	7.63432e-05	0.00596294
chr12	53155297	53155697	6.56869	7.13518	4.72514	1.55156	7.68638e-05	0.00599792
chr14	52998641	52999041	5.97964	6.48053	4.5737	1.38991	7.69839e-05	0.00600161
chr12	80580352	80580752	4.65619	5.32186	1.6038	2.04612	7.75613e-05	0.00604092
chr6	22417348	22417748	5.01894	5.60374	3.02043	1.59979	7.76481e-05	0.00604198
chr9	86519220	86519620	3.87767	4.61463	0	4.26527	7.77674e-05	0.00604555
chr1	211386885	211387285	5.26942	5.89603	2.82801	1.75064	7.80425e-05	0.00605552
chr4	77699806	77700206	5.36841	5.95627	3.34204	1.60819	7.80078e-05	0.00605552
chr1	16260830	16261230	5.68768	6.20449	4.18876	1.4283	7.81572e-05	0.00605873
chr12	23008559	23008959	4.42389	5.11904	0.616469	2.55813	7.88399e-05	0.00610591
chr2	13503307	13503707	4.81455	5.49909	1.32799	2.31563	7.91459e-05	0.00612386
chr3	45013975	45014375	5.23986	5.84697	3.0236	1.66851	7.92627e-05	0.00612715
chr16	17346722	17347122	6.17756	6.74304	4.34204	1.54626	7.95581e-05	0.00612726
chr6	42200056	42200456	6.36038	6.84562	5.03944	1.34905	7.95604e-05	0.00612726
chr5	66582453	66582853	6.50341	6.97989	5.22761	1.32688	7.95614e-05	0.00612726
chr3	69888877	69889277	4.38044	5.06066	1.00606	2.23566	7.99546e-05	0.0061518
chr2	68040047	68040447	4.85894	5.51222	2.03151	1.92006	8.03055e-05	0.00617305
KI270744.1	152067	152467	4.10543	4.8424	0	4.35127	8.04319e-05	0.00617701
chr14	102255792	102256192	6.19366	6.75725	4.37297	1.54004	8.08365e-05	0.00620231
chr10	50622752	50623152	5.40504	5.95769	3.66727	1.51338	8.11821e-05	0.00622303
chr3	150146406	150146806	4.02225	4.75922	0	4.2942	8.20297e-05	0.00622926
chr16	84914337	84914737	3.87744	4.6144	0	4.22397	8.17918e-05	0.00622926
chr7	87000330	87000730	3.83468	4.57164	0	4.20335	8.16583e-05	0.00622926
chr5	143086776	143087176	3.774	4.51097	0	4.16954	8.1862e-05	0.00622926
chr5	5891396	5891796	4.30955	5.01646	0.0315066	2.89595	8.22813e-05	0.00622926
chr10	32949259	32949659	4.72387	5.38073	1.83525	1.94659	8.22812e-05	0.00622926
chr18	8730373	8730773	5.24516	5.87864	2.71438	1.77962	8.15464e-05	0.00622926
chr12	3551362	3551762	5.27091	5.89764	2.82801	1.74501	8.20931e-05	0.00622926
chr3	30260700	30261100	4.93667	5.54324	2.72611	1.66396	8.1687e-05	0.00622926
chr4	174717762	174718162	5.54679	6.13941	3.47596	1.61734	8.21013e-05	0.00622926
chr8	81682405	81682805	6.01954	6.55308	4.41479	1.46643	8.19146e-05	0.00622926
chr4	15037906	15038306	5.72051	6.22283	4.30652	1.39061	8.21507e-05	0.00622926
chr1	10599526	10599926	6.23349	6.70658	4.97468	1.31744	8.15943e-05	0.00622926
chr11	100876828	100877228	7.10787	7.57042	5.9004	1.28965	8.23207e-05	0.00622926
chr18	58529741	58530141	3.87678	4.61375	0	4.21519	8.26394e-05	0.00624765
chr12	126219950	126220350	5.6697	6.19746	4.10256	1.45097	8.31679e-05	0.00628184
chr7	16130408	16130808	4.17307	4.91004	0	4.35159	8.3425e-05	0.0062955
chr1	103284375	103284775	3.81741	4.55437	0	4.16448	8.47068e-05	0.00638638
chr11	75925980	75926380	3.95269	4.68966	0	4.2308	8.49189e-05	0.00639653
chr12	46445451	46445851	4.80688	5.46853	1.83164	1.98545	8.51162e-05	0.00640554
chr11	61153271	61153671	7.5832	8.0327	6.43647	1.25428	8.53088e-05	0.00641418
chr22	22074891	22075291	3.77336	4.51033	0	4.13225	8.57032e-05	0.00642626
chr7	18210766	18211166	5.93119	6.46791	4.30522	1.47123	8.55777e-05	0.00642626
chr3	188881960	188882360	7.00445	7.46613	5.80112	1.28606	8.56946e-05	0.00642626
chr5	136025818	136026218	7.51326	8.02702	6.03273	1.41607	8.58057e-05	0.0064281
chr13	36067984	36068384	5.56546	6.07548	4.10705	1.40695	8.59556e-05	0.00643349
chr5	123708202	123708602	4.39523	5.0466	1.59955	1.88881	8.60827e-05	0.00643716
chr2	175837022	175837422	6.80816	7.26402	5.63225	1.27048	8.62418e-05	0.00643738
chr5	157535213	157535613	7.61568	8.05757	6.50301	1.2338	8.62403e-05	0.00643738
chr7	18257767	18258167	4.80673	5.46934	1.81342	1.98744	8.65745e-05	0.00645638
chr16	75445471	75445871	4.69162	5.34661	1.83525	1.92072	8.66952e-05	0.00645954
chr1	227576160	227576560	4.56294	5.23681	1.33822	2.12316	8.68857e-05	0.00646789
chr11	134331256	134331656	5.06928	5.72641	2.17599	1.93336	8.73911e-05	0.00649965
chr14	44549145	44549545	3.96987	4.70683	0	4.20901	8.80253e-05	0.00653689
chr19	36420953	36421353	6.42574	6.97373	4.72172	1.49608	8.83737e-05	0.006553
chr2	43745331	43745731	5.82597	6.32219	4.44599	1.37191	8.84263e-05	0.006553
chr1	151537074	151537474	5.33506	5.92664	3.27411	1.60837	8.86024e-05	0.00656015
chr17	12549638	12550038	5.65798	6.20298	3.97509	1.48861	8.89799e-05	0.0065822
chr4	118754912	118755312	4.0233	4.76026	0	4.22283	8.92636e-05	0.00658843
chr21	34886508	34886908	4.8397	5.43714	2.72221	1.62484	8.93038e-05	0.00658843
chr11	88480167	88480567	7.30136	7.78111	6.00883	1.33058	8.91887e-05	0.00658843
chr9	123883600	123884000	3.83665	4.57362	0	4.11999	9.04986e-05	0.00665834
chr9	18474794	18475194	5.3912	5.98138	3.34331	1.60204	9.04175e-05	0.00665834
chr17	65268799	65269199	6.70696	7.23605	5.13123	1.44979	9.05743e-05	0.00665834
chr3	117610087	117610487	4.47334	5.1291	1.6038	1.91722	9.07294e-05	0.00666381
chr7	107609964	107610364	5.24646	5.85449	3.02043	1.65709	9.1201e-05	0.00669248
chr20	2122913	2123313	6.19448	6.70304	4.7446	1.39975	9.17907e-05	0.00672977
chrX	77009763	77010163	5.16856	5.72443	3.40691	1.51163	9.19708e-05	0.00673698
chr5	90131548	90131948	4.90477	5.5622	2.00606	1.92596	9.23173e-05	0.00675636
chr21	17616840	17617240	4.70203	5.30973	2.47943	1.65457	9.24688e-05	0.00676145
chr17	82669856	82670256	4.58888	5.30112	0.0315066	3.04081	9.30086e-05	0.00678889
chr5	58226218	58226618	4.23532	4.9409	0.0188396	2.78824	9.29809e-05	0.00678889
chr5	133225829	133226229	6.03953	6.59189	4.30392	1.50245	9.36447e-05	0.00682324
chr10	103295402	103295802	6.08869	6.6574	4.22726	1.54189	9.37661e-05	0.00682605
chr1	57637112	57637512	3.79579	4.53275	0	4.06362	9.45139e-05	0.00683437
chr15	83956909	83957309	4.41956	5.12869	0.0315066	2.91138	9.45431e-05	0.00683437
chr14	91005141	91005541	4.86874	5.52279	2.02835	1.89775	9.43947e-05	0.00683437
chr9	80951670	80952070	4.73543	5.35763	2.34838	1.70874	9.43785e-05	0.00683437
chr12	48489059	48489459	5.38776	5.99404	3.18026	1.64654	9.44874e-05	0.00683437
chr3	23762976	23763376	4.93442	5.53166	2.81891	1.61784	9.43079e-05	0.00683437
chr2	224816789	224817189	5.89412	6.40279	4.44362	1.39872	9.42006e-05	0.00683437
chr1	64624160	64624560	5.89516	6.39215	4.51098	1.37058	9.44034e-05	0.00683437
chr12	20883231	20883631	4.56178	5.20928	1.82801	1.8454	9.50364e-05	0.00686401
chr5	5798450	5798850	4.47247	5.16903	0.616469	2.52252	9.57682e-05	0.00690477
chr12	15546160	15546560	5.80529	6.32229	4.30522	1.41792	9.57403e-05	0.00690477
chr12	66036279	66036679	6.28116	6.80771	4.72172	1.44035	9.60189e-05	0.0069168
chr12	65430822	65431222	4.66809	5.285	2.34331	1.68413	9.63129e-05	0.00693193
chr8	58255513	58255913	3.79651	4.53347	0	4.04703	9.6467e-05	0.00693696
chr9	4168455	4168855	5.26254	5.80377	3.60592	1.47432	9.67627e-05	0.00694958
chr2	128563375	128563775	7.03338	7.50981	5.75781	1.31855	9.68111e-05	0.00694958
chr11	61120756	61121156	4.29582	5.00244	0.0315066	2.80828	9.74345e-05	0.00698826
chr1	25003660	25004060	3.81422	4.55118	0	4.04612	9.76072e-05	0.00699207
chrX	10485387	10485787	5.79455	6.32179	4.2307	1.44103	9.76572e-05	0.00699207
chr5	180371055	180371455	4.4882	5.11676	2.02202	1.73232	9.78336e-05	0.00699862
chrX	71095674	71096074	3.85539	4.59236	0	4.06186	9.81171e-05	0.00701282
chr22	25509444	25509844	4.87648	5.58354	0.591023	2.80701	9.84343e-05	0.00702332
chr3	78753945	78754345	5.3201	5.90289	3.33949	1.57396	9.84155e-05	0.00702332
chr2	211132546	211132946	3.73191	4.46888	0	3.99567	9.87265e-05	0.00703808
chr8	21653633	21654033	3.7743	4.51127	0	4.01509	9.89387e-05	0.00704067
chr12	15649058	15649458	4.79713	5.44664	2.03151	1.8555	9.88516e-05	0.00704067
chrX	96407446	96407846	5.66544	6.23081	3.83073	1.52996	9.9019e-05	0.00704067
chr7	151599894	151600294	7.24362	7.68178	6.14721	1.21939	9.9155e-05	0.00704428
chr8	25009850	25010250	7.23124	7.72056	5.88866	1.34944	9.93895e-05	0.0070488
chr3	179713578	179713978	6.57857	7.06155	5.26944	1.33408	9.93747e-05	0.0070488
chr4	7802016	7802416	5.11197	5.69715	3.11004	1.5799	9.9517e-05	0.00705177
chr16	22225123	22225523	4.70185	5.33347	2.19582	1.74532	9.96986e-05	0.00705857
chr20	53088473	53088873	3.95258	4.68955	0	4.09271	9.99142e-05	0.00706778
chr2	143480769	143481169	4.57526	5.23602	1.61647	1.94654	0.000100441	0.0070868
chr14	40414356	40414756	4.79633	5.41236	2.48174	1.67622	0.000100363	0.0070868
chr4	181030393	181030793	5.95702	6.51868	4.15139	1.51984	0.000100381	0.0070868
chr5	15026322	15026722	4.72508	5.35865	2.193	1.75352	0.000100574	0.00709013
chr10	124700150	124700550	4.23616	4.94148	0.0315066	2.74926	0.000101054	0.00711252
chr20	47372755	47373155	4.39325	5.08824	0.591023	2.45425	0.000101064	0.00711252
chr9	115444930	115445330	4.04261	4.77957	0	4.12193	0.000101322	0.0071185
chr1	96234207	96234607	3.85723	4.5942	0	4.03591	0.000101286	0.0071185
chr14	45242503	45242903	4.47676	5.18699	0.0315066	2.91637	0.000101596	0.0071317
chr6	16342334	16342734	6.80874	7.26091	5.64987	1.25531	0.0001017	0.00713292
chr11	71722832	71723232	4.27999	4.98627	0.0315066	2.77603	0.000102011	0.00713653
chr1	212982476	212982876	4.35365	5.04746	0.591023	2.42384	0.000101963	0.00713653
chr1	117740039	117740439	4.5264	5.17113	1.83525	1.81716	0.00010198	0.00713653
chr13	30392291	30392691	4.66902	5.29813	2.19582	1.72986	0.000102211	0.00714445
chr3	116005381	116005781	5.80842	6.38005	3.92318	1.54221	0.000102323	0.00714621
chr9	35477065	35477465	3.91467	4.65164	0	4.0504	0.000102817	0.00716256
chr11	133955454	133955854	5.06876	5.67899	2.81891	1.65132	0.000102657	0.00716256
chr6	124203421	124203821	4.85958	5.45922	2.72026	1.61785	0.000102741	0.00716256
chr2	11802734	11803134	5.08779	5.64152	3.34204	1.49904	0.000103252	0.0071868
chr10	20624603	20625003	6.03145	6.62184	3.98163	1.59071	0.000103542	0.00719481
chr2	66839893	66840293	7.29246	7.72045	6.23946	1.19129	0.000103467	0.00719481
chr9	123119616	123120016	4.80722	5.45736	2.03151	1.85202	0.000103747	0.00719696
chr14	100443568	100443968	6.40244	6.87858	5.12829	1.3152	0.000103733	0.00719696
chr5	67059641	67060041	3.75261	4.48958	0	3.9624	0.00010408	0.0072096
chr10	102869414	102869814	4.37982	5.06001	1.00606	2.16501	0.000104104	0.0072096
chr1	208189939	208190339	3.87641	4.61338	0	4.01864	0.000104487	0.00721993
chr5	157346640	157347040	4.52578	5.17046	1.83525	1.81313	0.000104495	0.00721993
chr16	29790336	29790736	5.49644	6.1254	3.02519	1.72572	0.000104516	0.00721993
chr22	33821213	33821613	3.95194	4.6889	0	4.04955	0.000105007	0.00722959
chr1	26321346	26321746	4.6782	5.35639	1.35343	2.14186	0.000104806	0.00722959
chr6	15359349	15359749	5.00942	5.56283	3.2661	1.49688	0.000104979	0.00722959
chr2	159135990	159136390	7.20634	7.67417	5.97345	1.29388	0.000104975	0.00722959
chr18	25464151	25464551	4.86715	5.46775	2.7183	1.6181	0.000105357	0.00724763
chr7	15084283	15084683	3.77552	4.51248	0	3.96139	0.000105607	0.00725277
chr9	96608369	96608769	4.26798	4.974	0.0315066	2.75167	0.000105585	0.00725277
chr1	179153375	179153775	3.77493	4.5119	0	3.96006	0.000105742	0.00725597
chr6	37443088	37443488	3.83368	4.57065	0	3.98326	0.00010638	0.00729373
chr20	19214164	19214564	4.35302	5.01702	1.33311	1.96027	0.000106795	0.0073161
chr16	56626536	56626936	5.04492	5.60255	3.27011	1.5053	0.000107789	0.00737805
chr18	60910456	60910856	4.49945	5.22331	0	3.5489	0.000108351	0.00738673
chr6	130968224	130968624	4.86455	5.53016	1.81342	1.9727	0.000108486	0.00738673
chr2	19362808	19363208	4.89743	5.54248	2.20143	1.80973	0.000108543	0.00738673
chr10	14405026	14405426	5.93775	6.48077	4.26877	1.47083	0.000108533	0.00738673
chr4	73450354	73450754	6.13668	6.66438	4.56991	1.43554	0.000108156	0.00738673
chr3	99929847	99930247	5.84536	6.36844	4.30783	1.42545	0.000108201	0.00738673
chr7	121069367	121069767	6.1982	6.69338	4.82392	1.35946	0.000108095	0.00738673
chr14	23830096	23830496	6.92248	7.37814	5.74748	1.26166	0.000108946	0.00740807
chr15	35755300	35755700	4.40851	5.10395	0.591023	2.43628	0.000109352	0.00742558
chr14	103828252	103828652	5.24638	5.86301	2.92488	1.66808	0.000109384	0.00742558
chrX	131621554	131621954	4.26752	4.97353	0.0315066	2.73343	0.000109816	0.00744448
chr20	57866391	57866791	4.3122	4.98879	1.02519	2.10578	0.000109843	0.00744448
chr4	147117173	147117573	4.70285	5.31085	2.47711	1.63691	0.000110163	0.00746003
chr10	18179925	18180325	5.39104	5.91801	3.82892	1.43305	0.000110726	0.00749201
chr4	13092632	13093032	5.90625	6.4897	3.91978	1.56511	0.000110923	0.00749923
chr3	124063367	124063767	4.2808	4.97179	0.608037	2.34149	0.000111261	0.00750978
chr22	27461232	27461632	5.8256	6.39808	3.93334	1.53828	0.00011124	0.00750978
chr11	116874249	116874649	5.50203	6.08288	3.53852	1.55765	0.000111997	0.00754891
chr10	50992156	50992556	4.67909	5.3224	2.00927	1.78961	0.000112337	0.00756383
chr21	22536309	22536709	3.79305	4.53001	0	3.91717	0.00011244	0.00756456
chr11	75654361	75654761	6.13315	6.65071	4.62965	1.40983	0.000112551	0.00756589
chr1	166167109	166167509	4.25251	4.95847	0.0188396	2.71371	0.000112671	0.00756778
chr19	6083069	6083469	4.2062	4.91085	0.0315066	2.67865	0.000112953	0.00756958
chr5	133527267	133527667	4.5517	5.22438	1.35343	2.04957	0.000113036	0.00756958
chr10	68666252	68666652	5.80895	6.36765	4.02598	1.50447	0.000113012	0.00756958
chr5	72369313	72369713	5.8596	6.40349	4.18452	1.46963	0.000113065	0.00756958
chr1	97797503	97797903	3.81612	4.55309	0	3.91856	0.000113686	0.00760498
chr2	147543169	147543569	5.4698	6.00979	3.82164	1.46003	0.000114167	0.00763097
chr4	41525169	41525569	4.18973	4.92669	0	4.07621	0.000114415	0.00764135
chr6	101539424	101539824	4.44724	5.14307	0.616469	2.43787	0.000114853	0.00766437
chr5	60387169	60387569	4.4341	5.10194	1.33822	1.98594	0.000114962	0.00766545
chr12	754083	754483	4.66717	5.30967	2.00927	1.7807	0.00011542	0.00768978
chr9	437577	437977	7.27789	7.73009	6.11882	1.25073	0.000115658	0.00769945
chr11	110148777	110149177	4.43607	5.13182	0.608037	2.42825	0.000116194	0.00772594
chr11	128775471	128775871	5.70315	6.26774	3.87463	1.51526	0.000116345	0.00772647
chr3	87089234	87089634	4.85697	5.52219	1.81342	1.95375	0.00011654	0.00772695
chr1	9803089	9803489	4.88852	5.51291	2.4748	1.69071	0.000116528	0.00772695
chr2	43737326	43737726	7.23227	7.70997	5.9502	1.31386	0.000116811	0.00773874
chr11	82858659	82859059	5.33609	5.91225	3.41297	1.54235	0.000117524	0.00777966
chr4	75321568	75321968	4.51459	5.14543	2.01884	1.71813	0.000117887	0.00779744
chr13	26423644	26424044	6.42945	6.93906	4.97345	1.38857	0.000119266	0.00788233
chr10	132467268	132467668	3.73071	4.46767	0	3.83463	0.000119761	0.00790874
chr12	8657571	8657971	4.36843	5.06191	0.616469	2.36916	0.000120409	0.00794514
chr15	78969910	78970310	4.61186	5.29976	1.03151	2.25729	0.000121161	0.00797566
chr1	160842285	160842685	4.26669	4.94188	1.01246	2.0584	0.000121023	0.00797566
chr3	9308655	9309055	5.14348	5.72413	3.18168	1.55003	0.000121149	0.00797566
chr10	78516762	78517162	5.02662	5.6228	2.92148	1.59098	0.000121328	0.00798029
chr10	112262518	112262918	6.18324	6.67483	4.82846	1.34568	0.000121435	0.00798093
chr6	138537111	138537511	3.70932	4.44629	0	3.81061	0.000121771	0.00799662
chr11	20971246	20971646	4.28155	4.97284	0.599555	2.31313	0.000121964	0.0079991
chr4	109155564	109155964	4.92756	5.54384	2.61015	1.65509	0.000122002	0.0079991
chr2	185456507	185456907	6.27423	6.84712	4.37856	1.53123	0.00012214	0.00800178
chr10	7199085	7199485	5.46822	6.10338	2.91466	1.73291	0.000122265	0.00800359
chr6	39806379	39806779	4.50148	5.13132	2.01884	1.70859	0.000122368	0.00800401
chr16	72493910	72494310	6.21696	6.76436	4.51718	1.47269	0.000122669	0.00801732
chr14	82778775	82779175	3.73273	4.46969	0	3.81434	0.000122811	0.00801979
chr11	72856318	72856718	4.74441	5.47052	0	3.59471	0.000122923	0.00801979
chr3	37030960	37031360	5.4376	6.0109	3.53852	1.5312	0.000122998	0.00801979
chr16	17830524	17830924	3.855	4.59197	0	3.86734	0.000123201	0.0080203
chr7	15757032	15757432	4.43389	5.15715	0	3.42068	0.000123128	0.0080203
chr16	82983464	82983864	3.77513	4.51209	0	3.82925	0.000123484	0.00803241
chr2	207147997	207148397	5.44442	6.0108	3.60168	1.51464	0.000123685	0.00803911
chr21	24045916	24046316	6.6739	7.17142	5.28678	1.35851	0.00012389	0.00804614
chr11	42239062	42239462	5.82965	6.36775	4.19441	1.45117	0.000124118	0.0080546
chr3	152155259	152155659	6.12624	6.5977	4.8755	1.29572	0.000124364	0.00806421
chr1	15407212	15407612	7.46696	7.96183	6.09443	1.35189	0.000124578	0.00807175
chr18	33398484	33398884	5.97096	6.55638	3.96687	1.55974	0.000124782	0.0080723
chr2	37689005	37689405	7.12066	7.56277	6.00702	1.22207	0.000124719	0.0080723
chr1	44059931	44060331	5.73733	6.25518	4.23207	1.40479	0.000125748	0.00812838
chr18	43049064	43049464	4.43617	5.13168	0.616469	2.39587	0.000126176	0.00814964
chr3	156920404	156920804	3.93204	4.66901	0	3.87697	0.000126643	0.00815475
chr21	36625913	36626313	4.35378	5.04759	0.591023	2.34776	0.000126749	0.00815475
chr8	27973481	27973881	4.9919	5.56367	3.10555	1.52534	0.000126723	0.00815475
chr1	154741297	154741697	6.03651	6.58298	4.34331	1.46824	0.000126527	0.00815475
chr2	238597175	238597575	7.32919	7.81064	6.02799	1.31925	0.000126424	0.00815475
chr6	144185499	144185899	4.74619	5.37032	2.33567	1.67868	0.00012699	0.0081639
chr20	58568697	58569097	4.53831	5.17095	2.01884	1.71639	0.000127144	0.0081674
chr9	28051575	28051975	4.28328	4.98963	0.0315066	2.676	0.00012728	0.00816976
chr14	53225437	53225837	3.75438	4.49135	0	3.78925	0.000127995	0.0082093
chr9	20198026	20198426	3.73346	4.47042	0	3.77878	0.000128135	0.0082119
chr14	30890511	30890911	4.28222	4.98855	0.0315066	2.66894	0.000129052	0.00826271
chr13	97979040	97979440	6.4148	6.94503	4.83164	1.43096	0.000129128	0.00826271
chr14	100022773	100023173	6.09704	6.56744	4.85151	1.29157	0.00012948	0.00827237
chr5	169213460	169213860	6.85107	7.31551	5.63459	1.27703	0.000129445	0.00827237
chr4	32884180	32884580	5.25404	5.89516	2.61647	1.75837	0.000129704	0.00828025
chr4	52780204	52780604	4.69238	5.34784	1.82801	1.85011	0.000129977	0.00829127
chr2	80380756	80381156	4.73478	5.34509	2.48404	1.62749	0.000130078	0.00829132
chr10	96864080	96864480	5.74516	6.35611	3.48749	1.62927	0.000130298	0.00829895
chr12	1933355	1933755	4.69147	5.34751	1.81708	1.8514	0.000130659	0.00830912
chr3	52089985	52090385	6.36804	6.85853	5.01924	1.33935	0.000130599	0.00830912
chr14	95249088	95249488	3.68828	4.42525	0	3.73837	0.000131171	0.00832238
KI270519.1	44139	44539	3.68828	4.42525	0	3.73837	0.000131171	0.00832238
chr1	229205330	229205730	6.59954	7.0869	5.26744	1.33176	0.00013115	0.00832238
chr2	100272829	100273229	5.72001	6.33464	3.42142	1.6408	0.000131314	0.0083229
chr6	25010907	25011307	4.73491	5.32192	2.71634	1.55909	0.000131381	0.0083229
chr14	50353155	50353555	4.78766	5.44788	1.83886	1.88827	0.000131616	0.00833143
chr1	72516813	72517213	3.93496	4.67193	0	3.84242	0.000131869	0.008341
chr2	86176672	86177072	5.20042	5.78699	3.18593	1.5576	0.000132019	0.00834408
chr3	9021302	9021702	4.29734	5.00399	0.0315066	2.66571	0.000132719	0.0083819
chr1	113197651	113198051	4.28003	4.97155	0.591023	2.28536	0.000132882	0.00838578
chr4	122632749	122633149	4.8467	5.51026	1.83525	1.91464	0.000133259	0.00839316
chr3	69282264	69282664	5.6	6.15107	3.87375	1.4743	0.000133406	0.00839316
chr3	161577581	161577981	6.00561	6.52695	4.47885	1.4089	0.000133337	0.00839316
chr12	120230709	120231109	7.10848	7.57067	5.90278	1.27016	0.000133705	0.00840557
chr16	54654985	54655385	3.87548	4.61245	0	3.8032	0.00013398	0.00841644
chr2	45291297	45291697	4.55182	5.2376	1.03151	2.18921	0.00013421	0.00842309
chr7	120186010	120186410	4.36837	5.01781	1.6038	1.80139	0.000134392	0.00842309
chr1	32948801	32949201	6.96241	7.47381	5.49586	1.38613	0.000134361	0.00842309
chr7	47039743	47040143	4.02321	4.76018	0	3.85881	0.000134867	0.00844646
chr8	23366012	23366412	5.77315	6.3398	3.92827	1.50808	0.000135969	0.00850901
chr9	101652694	101653094	4.46265	5.17309	0.00606038	2.76494	0.000136169	0.00851508
chr2	236587340	236587740	4.26755	4.9267	1.33822	1.869	0.000136534	0.00852493
chr14	75752919	75753319	5.98846	6.4686	4.69401	1.31305	0.000136479	0.00852493
chr10	104449450	104449850	5.74794	6.31757	3.87901	1.51437	0.000136757	0.00853243
chr7	132081001	132081401	6.39928	6.90418	4.97057	1.36994	0.000137224	0.00855506
chr12	70040198	70040598	3.79588	4.53284	0	3.74626	0.000137502	0.00855711
chr14	79089657	79090057	4.40889	5.13191	0	3.32789	0.000137671	0.00855711
chr3	52873799	52874199	4.83781	5.42466	2.82073	1.55415	0.000137661	0.00855711
chr17	43418839	43419239	6.95202	7.42293	5.70398	1.29011	0.000137629	0.00855711
chr17	10172435	10172835	6.2138	6.68784	4.9502	1.29772	0.000138013	0.00857186
chr22	42344419	42344819	3.77659	4.51355	0	3.73214	0.00013841	0.00859005
chr2	171958468	171958868	5.15266	5.72396	3.27011	1.51696	0.000139193	0.00863213
chr4	125123696	125124096	3.71029	4.44726	0	3.69623	0.000139508	0.00864523
chr15	36899230	36899630	3.77218	4.50915	0	3.72128	0.000139873	0.00865481
chr2	172680543	172680943	4.5007	5.22481	0	3.36819	0.000139809	0.00865481
chr6	89146714	89147114	6.05278	6.59735	4.37297	1.4564	0.000140443	0.00868354
chr5	72624553	72624953	5.27578	5.83623	3.47943	1.4913	0.000140983	0.00871044
chr12	6234124	6234524	5.50281	6.04719	3.82438	1.45551	0.000141461	0.00873339
chr22	27876573	27876973	3.68918	4.42614	0	3.66797	0.000142642	0.00878396
chr12	112353501	112353901	4.15823	4.84507	0.608037	2.18543	0.000142807	0.00878396
chr14	68217923	68218323	4.76613	5.41368	2.03151	1.78113	0.000143025	0.00878396
chr14	68390275	68390675	5.67945	6.29164	3.40812	1.622	0.00014302	0.00878396
chr8	37649978	37650378	4.97156	5.57145	2.82983	1.58587	0.000142898	0.00878396
chr3	112360521	112360921	5.28384	5.82905	3.59955	1.4563	0.000143023	0.00878396
chr5	124932875	124933275	6.68273	7.13782	5.51041	1.24991	0.000142706	0.00878396
chr2	33496171	33496571	4.92727	5.50113	3.0236	1.52058	0.000143247	0.00879101
chr2	173184339	173184739	5.94749	6.41991	4.69201	1.29212	0.00014342	0.00879511
chr18	55907669	55908069	4.20455	4.89329	0.599555	2.21233	0.000143697	0.00880064
chr1	21816247	21816647	5.6806	6.20316	4.1463	1.40686	0.000143724	0.00880064
chr11	113287231	113287631	4.37942	5.10215	0	3.2809	0.000143849	0.00880169
chr6	75348007	75348407	5.61226	6.1165	4.18735	1.36587	0.000144061	0.00880169
chr1	202505452	202505852	6.98427	7.45496	5.73732	1.288	0.00014396	0.00880169
chr15	81897282	81897682	5.69773	6.26185	3.87287	1.49668	0.000145227	0.00883371
chr11	71936862	71937262	5.20961	5.74299	3.60592	1.43027	0.000145122	0.00883371
chr10	84424646	84425046	6.18264	6.70719	4.63588	1.411	0.000144941	0.00883371
chr18	49226893	49227293	6.11039	6.60332	4.74844	1.33988	0.000145201	0.00883371
chr4	151315273	151315673	6.51415	6.97304	5.32407	1.25881	0.000145055	0.00883371
chr4	79623176	79623576	4.43413	5.15763	0	3.2981	0.00014663	0.00889723
chr14	58815224	58815624	4.74589	5.35784	2.47711	1.61861	0.000146463	0.00889723
chr9	87206282	87206682	6.80664	7.31761	5.34267	1.3803	0.000146498	0.00889723
chr19	56925963	56926363	4.71364	5.29787	2.72026	1.54227	0.000147138	0.00891706
chr4	127446350	127446750	5.01067	5.6823	1.83525	1.97279	0.000147361	0.00892399
chr8	74441140	74441540	3.83319	4.57016	0	3.69848	0.000147949	0.00895044
chr2	149330499	149330899	4.36774	5.07636	0.00606038	2.66302	0.000148123	0.00895044
chr2	234044177	234044577	4.55047	5.24917	0.616469	2.40656	0.000148103	0.00895044
chr8	66447701	66448101	3.66554	4.4025	0	3.6231	0.00014857	0.00897012
chr7	132004638	132005038	4.22071	4.91028	0.591023	2.21255	0.000148666	0.00897012
chr20	57393691	57394091	4.96105	5.60185	2.32799	1.73235	0.000149038	0.00898598
chr10	15237275	15237675	5.38466	5.91048	3.82983	1.41224	0.000149197	0.00898896
chr1	231240990	231241390	5.58344	6.09662	4.1063	1.38375	0.000150037	0.00902643
chr8	130062060	130062460	7.65485	8.07689	6.6265	1.164	0.000151548	0.00911069
chr7	102111634	102112034	4.60044	5.26322	1.6038	1.87911	0.000151722	0.00911446
chr1	170414982	170415382	4.17432	4.87882	0.00606038	2.53052	0.000151928	0.00912022
chr7	42682020	42682420	3.77619	4.51316	0	3.64723	0.000152665	0.00915678
chr8	40545956	40546356	4.2679	4.97392	0.0315066	2.58157	0.000152759	0.00915678
chr3	150748617	150749017	4.85623	5.46728	2.59743	1.61035	0.000152915	0.00915945
chr3	47022181	47022581	4.84991	5.47053	2.48174	1.64332	0.000153043	0.00916051
chr13	39364979	39365379	4.90739	5.55309	2.20143	1.75846	0.000153274	0.00916442
chr20	62065919	62066319	5.29176	5.87998	3.26207	1.54766	0.000153345	0.00916442
chr9	115018878	115019278	6.9294	7.38618	5.74916	1.25145	0.000153442	0.00916442
chr5	69276799	69277199	6.59035	7.06924	5.30228	1.30411	0.000153714	0.00917402
chr18	11175241	11175641	5.77935	6.32918	4.06208	1.46077	0.000155072	0.00924835
chr18	22946807	22947207	4.72321	5.33246	2.48404	1.60429	0.000155542	0.00926352
chr2	3536122	3536522	7.48504	7.94573	6.28645	1.2603	0.000155551	0.00926352
chr6	34318083	34318483	5.8455	6.43239	3.82801	1.54335	0.000155882	0.00927656
chr1	25895534	25895934	4.95482	5.55285	2.83164	1.57175	0.000156329	0.00929643
chr1	55974894	55975294	6.64329	7.11109	5.41055	1.27708	0.000156489	0.00929928
chr11	117226419	117226819	3.8169	4.55387	0	3.64047	0.000156851	0.0093093
chr1	163440044	163440444	4.50104	5.22493	0	3.2833	0.000156948	0.0093093
chr13	106555915	106556315	5.0775	5.71504	2.49094	1.71138	0.000156997	0.0093093
chr22	41411583	41411983	3.71099	4.44795	0	3.59451	0.000157213	0.00931541
chr9	70052153	70052553	4.84621	5.48954	2.17599	1.7369	0.000157776	0.00934211
chr12	23407677	23408077	3.7102	4.44716	0	3.59045	0.000157901	0.0093428
chr10	24777203	24777603	3.68816	4.42512	0	3.58029	0.000158056	0.00934306
chr12	132067350	132067750	4.33848	5.06105	0	3.19345	0.000158132	0.00934306
chr9	92368316	92368716	3.9849	4.72187	0	3.69794	0.000158418	0.00934653
chr6	128515925	128516325	5.89527	6.46495	4.02598	1.50262	0.000158312	0.00934653
chr4	56305873	56306273	5.55364	6.06873	4.06516	1.38487	0.000158577	0.00934925
chr12	105748916	105749316	5.29852	5.87018	3.41297	1.50656	0.000158748	0.00935264
chr4	126969105	126969505	4.17406	4.87798	0.0315066	2.50463	0.000159506	0.00939058
chr15	43292414	43292814	5.76269	6.31659	4.01566	1.46684	0.000160361	0.00941406
chr8	1438384	1438784	6.21049	6.74376	4.60751	1.42352	0.000160102	0.00941406
chr4	26022021	26022421	6.15953	6.62212	4.95187	1.26388	0.000160307	0.00941406
chr2	67260868	67261268	8.51508	8.96835	7.35118	1.24093	0.000160335	0.00941406
chr12	105437292	105437692	4.09558	4.83255	0	3.72362	0.000161088	0.00945
chr4	184156288	184156688	4.39535	5.07566	1.01884	2.05189	0.00016121	0.00945042
chr1	47296754	47297154	4.76705	5.39306	2.33311	1.65512	0.000161542	0.00946316
chr20	19588922	19589322	3.66666	4.40363	0	3.55065	0.000161905	0.00947562
chr6	142542696	142543096	5.24581	5.84644	3.09654	1.57372	0.000161984	0.00947562
chr9	129703613	129704013	6.61654	7.14182	5.06516	1.40538	0.000162419	0.0094943
chr5	134240661	134241061	5.32709	5.92579	3.19722	1.56957	0.000162702	0.00950414
chr10	18140368	18140768	4.77855	5.40467	2.34331	1.6554	0.000163294	0.00953058
chr1	205204593	205204993	4.94479	5.54235	2.82619	1.5654	0.000163501	0.00953058
chr11	122189206	122189606	8.04358	8.46863	7.00279	1.16944	0.000163415	0.00953058
chr17	32754996	32755396	4.7761	5.46974	1.01884	2.25832	0.000163953	0.00955014
chr13	52127372	52127772	5.98841	6.59515	3.77608	1.5903	0.000164096	0.00955172
chr2	66073085	66073485	4.95261	5.57195	2.59955	1.62927	0.000164307	0.00955727
chr21	44479487	44479887	4.29596	4.97268	1.00606	1.99772	0.000164642	0.00956998
chr2	153119854	153120254	3.68915	4.42611	0	3.54415	0.000164957	0.00958155
chr12	25424174	25424574	4.26788	4.97445	0.00606038	2.54984	0.00016515	0.00958603
chr10	50554695	50555095	5.54118	6.05444	4.06362	1.37819	0.000165555	0.00960279
chr15	90071090	90071490	4.23647	4.92656	0.591023	2.18472	0.00016643	0.00964317
chr5	67031807	67032207	4.58768	5.21097	2.18735	1.64181	0.000166485	0.00964317
chr10	20648112	20648512	3.66647	4.40344	0	3.52249	0.000167333	0.00966513
chr21	41554529	41554929	3.66647	4.40344	0	3.52249	0.000167333	0.00966513
chr1	183719940	183720340	5.8006	6.37035	3.93081	1.49803	0.000167243	0.00966513
chr20	49388779	49389179	5.24735	5.7862	3.60698	1.43256	0.000167182	0.00966513
chr5	139364281	139364681	3.9355	4.67247	0	3.62538	0.000168102	0.00966922
chr4	26204737	26205137	4.33908	5.0614	0	3.15016	0.000168107	0.00966922
chr6	145798494	145798894	4.20517	4.9098	0.0315066	2.50089	0.000167729	0.00966922
chr9	77475862	77476262	4.23739	4.91099	1.01884	1.96115	0.000167842	0.00966922
chr2	18455314	18455714	5.94242	6.52839	3.93334	1.53442	0.000167923	0.00966922
chr4	158750382	158750782	4.95548	5.52257	3.10705	1.49181	0.000167736	0.00966922
chrX	13599496	13599896	4.43533	5.1177	1.00606	2.06291	0.000168911	0.00970868
chr1	168134170	168134570	5.03595	5.59328	3.26342	1.46984	0.000169196	0.00971154
chr5	128636969	128637369	6.77976	7.3196	5.1327	1.43368	0.000169101	0.00971154
chr14	24958458	24958858	4.8603	5.49275	2.34331	1.67587	0.000169623	0.00972926
chrX	11619310	11619710	5.08775	5.68873	2.93503	1.57128	0.000169886	0.00973756
chr14	22419607	22420007	4.36874	5.07687	0.0315066	2.58984	0.000170669	0.00977214
chr5	148697495	148697895	6.52132	7.131	4.27744	1.59477	0.000170726	0.00977214
chr14	69519199	69519599	5.18385	5.74127	3.41055	1.46954	0.000171055	0.00977879
chr4	8371202	8371602	6.78245	7.22004	5.68852	1.19938	0.000171079	0.00977879
chr3	152026279	152026679	6.88842	7.34812	5.6945	1.25406	0.00017149	0.00979545
chr8	94099727	94100127	6.64876	7.14822	5.25088	1.34571	0.000172359	0.00983832
chrX	132107635	132108035	4.34103	5.00361	1.34838	1.85254	0.000172705	0.00985125
chr2	66733274	66733674	4.72401	5.3213	2.60804	1.55938	0.000173016	0.00986213
chr1	96588685	96589085	3.73441	4.47137	0	3.51947	0.000173432	0.00987223
chr5	79590462	79590862	5.84502	6.36281	4.34013	1.38514	0.000173342	0.00987223
chr17	48100444	48100844	6.12048	6.70172	4.15356	1.51999	0.000174106	0.00990377
chrX	5057790	5058190	4.58553	5.22234	2.00927	1.6892	0.000174694	0.00991554
chr14	104795679	104796079	5.12946	5.70801	3.18593	1.51298	0.000174914	0.00991554
chr11	112590874	112591274	6.77572	7.27904	5.35602	1.35315	0.000174864	0.00991554
chr1	39255209	39255609	6.13483	6.63708	4.72124	1.35108	0.000174798	0.00991554
chr1	77039790	77040190	7.34808	7.78275	6.26677	1.19155	0.000174711	0.00991554
chr3	39595482	39595882	4.75214	5.47812	0	3.32341	0.000175118	0.00992028
chr7	18831395	18831795	3.68902	4.42598	0	3.48906	0.000175896	0.00993212
chr12	2216236	2216636	4.28226	4.94166	1.34838	1.82385	0.00017605	0.00993212
chr6	132070355	132070755	4.68003	5.2861	2.4748	1.58013	0.000176027	0.00993212
chr10	78215620	78216020	6.75914	7.28971	5.17377	1.41156	0.000175909	0.00993212
chr1	86502831	86503231	6.32397	6.8285	4.89738	1.35537	0.000175808	0.00993212
chr14	51401195	51401595	6.41617	6.89957	5.1048	1.30815	0.00017601	0.00993212
chr1	163085659	163086059	5.46371	6.02404	3.66828	1.47366	0.000176444	0.00994754
chr1	169238517	169238917	5.27667	5.85389	3.34458	1.50932	0.00017741	0.00999517
chr8	105507807	105508207	4.23783	4.94347	0.0188396	2.49549	0.000177891	0.0100155
chr10	30816438	30816838	4.54904	5.27335	0	3.21134	0.00017882	0.0100428
chr18	48199537	48199937	4.32616	5.03342	0.0315066	2.54241	0.000178799	0.0100428
chr3	113254196	113254596	4.46378	5.14627	1.03151	2.05541	0.00017879	0.0100428
chr19	28185198	28185598	4.6333	5.28613	1.81342	1.77136	0.000178864	0.0100428
chr7	134907626	134908026	4.42374	5.13345	0.00606038	2.60107	0.000179827	0.0100802
chr11	45238853	45239253	6.28492	6.77797	4.92233	1.32871	0.000179896	0.0100802
chr7	129831371	129831771	6.90278	7.35189	5.75781	1.22608	0.00017968	0.0100802
chr2	28142385	28142785	5.86838	6.45314	3.87022	1.52413	0.000180319	0.0100833
chr1	43671922	43672322	6.77014	7.27499	5.34172	1.35496	0.000180177	0.0100833
chr2	66853682	66854082	6.83979	7.27345	5.7628	1.18815	0.000180284	0.0100833
chr11	100923439	100923839	5.41166	5.92603	3.92743	1.37541	0.000181102	0.0101202
chr1	78388044	78388444	5.66038	6.26401	3.48058	1.57064	0.000181409	0.0101207
chr1	234711374	234711774	5.62764	6.20287	3.71241	1.5022	0.000181479	0.0101207
chr12	8664515	8664915	6.30433	6.76467	5.10742	1.2531	0.00018147	0.0101207
chr1	225851736	225852136	4.15911	4.89608	0	3.63187	0.000181864	0.0101285
chr1	67041819	67042219	6.05499	6.52169	4.82756	1.26815	0.000181858	0.0101285
chr14	68962172	68962572	5.91288	6.40208	4.57099	1.31924	0.000183014	0.0101857
chr14	75715076	75715476	4.33978	5.01728	1.03151	1.98638	0.000183166	0.0101858
chr5	162198778	162199178	4.50121	5.11668	2.193	1.60429	0.000183264	0.0101858
chr17	17355266	17355666	4.69034	5.34505	1.83886	1.78326	0.000183527	0.0101936
chr16	64446484	64446884	4.32642	4.97292	1.60804	1.73173	0.000184258	0.0102204
chr3	107814664	107815064	5.3208	5.88701	3.47943	1.48216	0.000184146	0.0102204
chr3	134333590	134333990	6.4663	6.9146	5.32503	1.22345	0.000184781	0.0102426
chr17	57881103	57881503	6.49168	6.9539	5.28579	1.25667	0.000184966	0.0102459
chr10	99292140	99292540	6.92668	7.38024	5.76138	1.23592	0.000185393	0.0102627
chr11	45864124	45864524	4.47624	5.15921	1.03151	2.05045	0.000185943	0.0102862
chr10	132223098	132223498	4.20594	4.89502	0.591023	2.13099	0.000186418	0.0103056
chr1	96918248	96918648	4.48921	5.15922	1.34838	1.90082	0.00018679	0.0103163
chr6	38974803	38975203	5.21684	5.75179	3.60274	1.41625	0.000186862	0.0103163
chr2	67502918	67503318	5.09639	5.66987	3.19582	1.49676	0.000187098	0.0103224
chr17	67836398	67836798	5.51635	6.06251	3.82529	1.43909	0.000187463	0.0103356
chr5	10691868	10692268	4.32577	5.04795	0	3.06674	0.000187591	0.0103358
chr11	120178394	120178794	5.42481	5.96489	3.77608	1.42675	0.00018792	0.010347
chr17	44792213	44792613	5.6235	6.14999	4.06439	1.39845	0.00018833	0.0103627
chr7	130189400	130189800	4.09194	4.79421	0.0188396	2.38429	0.000189186	0.010374
chr18	63817708	63818108	4.26619	4.95698	0.599555	2.15751	0.000188812	0.010374
chr8	116134539	116134939	4.48596	5.1693	1.03151	2.05034	0.000189259	0.010374
chr7	28099864	28100264	4.98982	5.64229	2.17599	1.75942	0.000189214	0.010374
chr10	51389847	51390247	5.7693	6.28061	4.30326	1.36593	0.00018917	0.010374
chr21	21713215	21713615	5.76857	6.27331	4.34077	1.35189	0.00018929	0.010374
chrX	117407685	117408085	4.48476	5.20849	0	3.13739	0.000189565	0.0103821
chr10	62166283	62166683	5.35604	5.88665	3.77042	1.40562	0.000190953	0.0104512
chr13	99658472	99658872	4.7235	5.39311	1.59102	1.88731	0.000191274	0.0104533
chr7	98853961	98854361	4.89772	5.50055	2.72611	1.56326	0.000191371	0.0104533
chr18	76447564	76447964	6.39963	6.87066	5.15103	1.27609	0.000191181	0.0104533
chr7	102117787	102118187	6.2642	6.74337	4.97468	1.29458	0.000191648	0.0104615
chr10	72702889	72703289	5.96129	6.51805	4.193	1.45927	0.000192004	0.010474
chr6	129251966	129252366	3.77536	4.51233	0	3.44488	0.000192398	0.0104851
chr7	93944712	93945112	4.36657	5.04519	1.03151	1.98625	0.000192463	0.0104851
chr13	44044805	44045205	6.28427	6.80746	4.74604	1.38965	0.000193491	0.0105342
chr2	37449796	37450196	4.46142	5.18517	0	3.11005	0.000194075	0.0105591
chr2	236631427	236631827	6.79131	7.26509	5.52901	1.28145	0.000194899	0.0105969
chr8	124207720	124208120	4.57666	5.2119	2.02202	1.66772	0.000195237	0.0106083
chr4	148262070	148262470	4.4609	5.1293	1.35343	1.87672	0.000195488	0.0106149
chr11	101909784	101910184	4.86939	5.44746	2.92996	1.50234	0.000195843	0.0106202
chr17	29919462	29919862	5.76674	6.31514	4.05976	1.44031	0.000195718	0.0106202
chr1	244678080	244678480	4.72387	5.30945	2.7183	1.51827	0.000196081	0.0106261
chr18	35525885	35526285	3.83734	4.57431	0	3.44934	0.000196449	0.0106391
chrX	136034684	136035084	3.77763	4.51459	0	3.4239	0.000197229	0.0106743
chr13	50457949	50458349	3.83706	4.57403	0	3.4429	0.000197856	0.0107012
chr11	19674062	19674462	5.18495	5.7422	3.41297	1.45771	0.000198152	0.0107102
chr2	147712212	147712612	4.64261	5.3193	1.35343	1.95491	0.000198996	0.0107347
chr1	36389202	36389602	4.46205	5.0888	2.01884	1.63129	0.000198907	0.0107347
chr12	92605701	92606101	5.50988	6.06135	3.78078	1.44606	0.000198817	0.0107347
chr17	49646733	49647133	7.54062	7.97272	6.47027	1.18056	0.000199234	0.0107405
chr3	188978741	188979141	6.50132	6.98808	5.17234	1.3098	0.000199593	0.0107528
chr6	147514697	147515097	4.17474	4.87925	0.00606038	2.40765	0.000200449	0.0107801
chr9	7640203	7640603	4.26552	4.95574	0.616469	2.13368	0.00020049	0.0107801
chr21	16794949	16795349	6.84124	7.3125	5.5915	1.27424	0.000201008	0.0108009
chr14	92646767	92647167	7.54808	8.01561	6.31662	1.2655	0.000201362	0.0108129
chr16	67449737	67450137	4.46252	5.0748	2.19018	1.58296	0.000201523	0.0108145
chr12	131738162	131738562	4.7568	5.35717	2.61015	1.55115	0.000201824	0.0108236
chr1	244445257	244445657	5.78463	6.35829	3.88251	1.48984	0.000202457	0.0108364
chr11	36105020	36105420	5.41828	5.96543	3.72026	1.43556	0.000202317	0.0108364
chr6	90131582	90131982	6.49818	6.98789	5.15356	1.31573	0.000202326	0.0108364
chr5	53642012	53642412	3.87745	4.61442	0	3.4336	0.000203167	0.0108673
chr15	39828754	39829154	5.8952	6.38644	4.5424	1.31845	0.000203357	0.0108704
chr1	39142534	39142934	5.35676	5.87814	3.82983	1.38296	0.000203803	0.0108872
chr3	31743700	31744100	3.71167	4.44863	0	3.36965	0.000204068	0.0108943
chr8	134044480	134044880	5.93713	6.43562	4.54461	1.3342	0.000204549	0.0109129
chr10	76303112	76303512	5.89105	6.52597	3.34077	1.65837	0.000205563	0.0109599
chr21	15807922	15808322	4.36872	5.09134	0	3.022	0.00020597	0.0109675
chr10	51083385	51083785	5.07015	5.6513	3.10406	1.50375	0.000205857	0.0109675
chr8	128108833	128109233	6.6636	7.09673	5.58883	1.18192	0.000206115	0.0109681
chr8	95702366	95702766	4.81972	5.48167	1.83886	1.81085	0.000206713	0.0109858
chr1	79859564	79859964	6.25986	6.78272	4.72368	1.38499	0.000206585	0.0109858
chr11	120712687	120713087	3.70946	4.44642	0	3.35618	0.000207079	0.0109981
chr15	64774916	64775316	4.48831	5.17174	1.03151	2.02458	0.000207362	0.010999
chr6	33508758	33509158	4.3686	5.04756	1.02519	1.96842	0.000207277	0.010999
chr14	79596636	79597036	5.64206	6.12352	4.34077	1.2957	0.000207678	0.0110087
chr6	157519133	157519533	4.65697	5.37037	0.0315066	2.65005	0.000207951	0.0110161
chr9	127170261	127170661	3.79753	4.53449	0	3.38383	0.000208114	0.0110171
chr1	183349022	183349422	6.06643	6.59823	4.47306	1.4021	0.000208323	0.0110171
chr18	2588855	2589255	6.319	6.78226	5.10817	1.25407	0.000208372	0.0110171
chr3	5428905	5429305	5.29253	5.83807	3.60592	1.42977	0.00020958	0.0110739
chr12	18296612	18297012	4.43494	5.08869	1.59955	1.74929	0.000210166	0.0110955
chr7	102456366	102456766	5.41037	5.98799	3.4748	1.4942	0.000210258	0.0110955
chr11	118715671	118716071	4.43591	5.15942	0	3.03835	0.000210721	0.0111059
chr6	16244568	16244968	4.78833	5.41482	2.34838	1.62338	0.000210724	0.0111059
chr7	34214039	34214439	4.00683	4.74379	0	3.44266	0.000211071	0.01111
chr4	154305651	154306051	4.22294	4.91173	0.616469	2.09475	0.000211001	0.01111
chr12	45306042	45306442	5.70313	6.24868	4.01645	1.42882	0.000211328	0.0111164
chr1	33986406	33986806	5.24782	5.84686	3.11451	1.54252	0.000211975	0.0111433
chr11	47369622	47370022	4.0067	4.74367	0	3.43422	0.000213002	0.0111748
chr1	183225771	183226171	4.42055	5.0732	1.6038	1.74088	0.000213055	0.0111748
chr9	13729073	13729473	5.90255	6.49556	3.82801	1.52711	0.000213116	0.0111748
chr14	75995438	75995838	7.25429	7.76964	5.76423	1.36747	0.000212754	0.0111748
chr8	1512022	1512422	3.75075	4.48772	0	3.34468	0.000213502	0.0111847
chr5	34552201	34552601	5.743	6.26167	4.23276	1.37432	0.000213575	0.0111847
chr5	137490777	137491177	4.90921	5.51353	2.72221	1.5544	0.000213927	0.011196
chr10	78004494	78004894	3.643	4.37997	0	3.30142	0.000214429	0.0112058
chr14	25048710	25049110	5.17642	5.7946	2.83706	1.59365	0.000214562	0.0112058
chr5	34519835	34520235	6.59351	7.0897	5.21371	1.32664	0.0002146	0.0112058
chr16	20851612	20852012	5.97056	6.4528	4.66524	1.296	0.000214658	0.0112058
chr6	53189502	53189902	4.83758	5.4356	2.71438	1.53724	0.000215513	0.0112292
chr6	160141272	160141672	5.77915	6.27329	4.41055	1.32164	0.000215501	0.0112292
chr14	75846681	75847081	6.07216	6.53235	4.87594	1.24519	0.000215251	0.0112292
chr9	84851901	84852301	6.14206	6.68835	4.45013	1.42902	0.000216116	0.0112535
chr17	50259120	50259520	6.66542	7.15839	5.30326	1.3188	0.000216572	0.0112629
chr1	19034087	19034487	6.82548	7.30579	5.53013	1.29118	0.000216706	0.0112629
chr17	82077785	82078185	5.67613	6.2178	4.01645	1.41912	0.000216974	0.0112696
chr5	66628690	66629090	4.62103	5.2968	1.35343	1.92201	0.000217378	0.0112836
chr20	57547178	57547578	4.40869	5.08902	1.03151	1.97245	0.000217714	0.0112939
chr4	21113519	21113919	6.16735	6.62688	4.97427	1.24333	0.000217961	0.0112993
chr6	146546414	146546814	7.13861	7.59218	5.97324	1.22922	0.000218092	0.0112993
chr3	182969301	182969701	4.94545	5.54215	2.83525	1.53378	0.000218658	0.0113085
chr6	148885468	148885868	5.66545	6.17176	4.22864	1.34683	0.000218681	0.0113085
chr11	4063274	4063674	5.74782	6.24243	4.3767	1.32192	0.000218667	0.0113085
chr10	44100641	44101041	4.38136	5.09025	0.00606038	2.47996	0.000218831	0.0113091
chr8	26847470	26847870	4.19062	4.87918	0.591023	2.07058	0.000219464	0.0113277
chr10	113060480	113060880	4.56369	5.18429	2.19582	1.59834	0.000219367	0.0113277
chr20	34601143	34601543	4.56478	5.23806	1.35343	1.89437	0.000219628	0.0113291
chr3	145773806	145774206	3.61985	4.35682	0	3.27133	0.000219897	0.0113358
chr3	74537173	74537573	4.9931	5.63471	2.34838	1.67795	0.000220307	0.0113477
chr21	15588825	15589225	5.5261	6.08104	3.77137	1.44423	0.000220402	0.0113477
chr18	24536108	24536508	5.61726	6.23048	3.33439	1.57418	0.000220778	0.0113529
chr8	128201762	128202162	7.253	7.69732	6.12957	1.20674	0.000220776	0.0113529
chr8	52523160	52523560	3.66724	4.40421	0	3.28232	0.000221551	0.0113784
chrX	18542956	18543356	4.83867	5.50182	1.83525	1.80478	0.000221511	0.0113784
chr3	151197936	151198336	3.6661	4.40307	0	3.2794	0.000222204	0.0114048
chr10	18087373	18087773	3.73493	4.47189	0	3.3024	0.00022262	0.0114085
chrX	49069014	49069414	3.6656	4.40257	0	3.27813	0.000222489	0.0114085
chr12	47236332	47236732	5.61872	6.17187	3.87726	1.44002	0.00022269	0.0114085
chr1	189206490	189206890	3.98429	4.72125	0	3.38359	0.000223305	0.0114127
chr6	162032679	162033079	3.77539	4.51235	0	3.31494	0.000223051	0.0114127
chr2	189455391	189455791	3.6903	4.42727	0	3.28377	0.000223325	0.0114127
chr3	43327112	43327512	4.3827	5.03251	1.61226	1.71775	0.000223204	0.0114127
chr4	99726257	99726657	5.41118	5.91821	3.97016	1.34665	0.000223805	0.0114267
chr11	7637517	7637917	6.79808	7.27092	5.54046	1.27245	0.000223915	0.0114267
chr8	74236329	74236729	7.03004	7.48987	5.83552	1.24251	0.000224014	0.0114267
chr1	79792027	79792427	5.76419	6.24901	4.4454	1.29922	0.000224358	0.0114371
KI270733.1	152173	152573	6.29457	7.0017	2.00606	2.42383	0.000224735	0.0114493
chr15	61045585	61045985	4.82893	5.40323	2.92148	1.48091	0.000225011	0.0114563
chr9	14910092	14910492	4.10917	4.81216	0.00606038	2.3202	0.00022565	0.0114746
chr1	31701041	31701441	7.69312	8.145	6.53558	1.2238	0.00022553	0.0114746
chr5	115426562	115426962	6.24791	6.71568	5.01526	1.26024	0.000226299	0.0115005
chr8	42543268	42543668	7.49927	7.96364	6.28315	1.25259	0.000226539	0.0115056
chr9	4686290	4686690	3.66594	4.40291	0	3.2603	0.000227185	0.0115313
chr5	41908406	41908806	6.47535	6.93045	5.30294	1.23084	0.000227766	0.0115537
chr6	138293649	138294049	4.28146	4.98831	0.00606038	2.40589	0.000228499	0.0115838
chr17	1861428	1861828	4.369	5.06327	0.591023	2.14648	0.000228782	0.0115841
chr9	121156421	121156821	5.2147	5.86155	2.49094	1.69769	0.000228787	0.0115841
chr4	142095870	142096270	6.86637	7.31854	5.70744	1.22401	0.00022896	0.0115858
chr5	88744858	88745258	4.6442	5.30969	1.5953	1.8116	0.000230173	0.01164
chr1	155983432	155983832	6.09597	6.60184	4.66168	1.34264	0.000230721	0.0116606
chr3	114846658	114847058	3.93278	4.66974	0	3.33303	0.000231795	0.0117013
chr2	217887046	217887446	4.20641	4.91106	0.0315066	2.35561	0.00023181	0.0117013
chr8	117713305	117713705	5.18651	5.74348	3.4166	1.4446	0.000232069	0.0117072
chr6	154619098	154619498	4.4339	5.15716	0	2.96571	0.000232407	0.0117099
chr2	135227091	135227491	5.89937	6.42538	4.34331	1.38349	0.000232342	0.0117099
chr17	10429418	10429818	6.22151	6.69268	4.97221	1.26688	0.000232759	0.0117205
chr2	173042008	173042408	7.15007	7.57305	6.11789	1.15245	0.000233453	0.0117483
chr10	121036479	121036879	4.47473	5.14502	1.32799	1.84659	0.000233779	0.0117534
chr13	60922853	60923253	5.254	5.87056	2.93334	1.57769	0.000233839	0.0117534
chr1	154809949	154810349	5.46983	6.05449	3.47248	1.49867	0.000234308	0.0117697
chr1	64093038	64093438	4.69006	5.28495	2.59743	1.52078	0.000234521	0.0117733
chr5	156370566	156370966	4.09274	4.79534	0.00606038	2.29427	0.000234952	0.0117806
chr19	12615966	12616366	5.11164	5.77114	2.17599	1.76383	0.000234919	0.0117806
chr18	79496842	79497242	6.99374	7.46668	5.73563	1.27056	0.000235211	0.0117864
chrX	129875532	129875932	3.59633	4.33329	0	3.20365	0.000235758	0.0117925
chr13	36788315	36788715	4.56459	5.28904	0	3.01189	0.000235762	0.0117925
chr5	143986133	143986533	6.50615	7.01791	5.03748	1.3534	0.000235595	0.0117925
chr17	32496616	32497016	6.75106	7.18683	5.66498	1.18363	0.000236139	0.0118042
chr12	107649513	107649913	5.14515	5.71553	3.27011	1.46918	0.00023654	0.0118081
chr2	188046465	188046865	5.67003	6.16384	4.30326	1.31572	0.000236645	0.0118081
chr13	23321425	23321825	6.96019	7.38036	5.93949	1.14511	0.000236457	0.0118081
chr3	29525245	29525645	4.42209	5.07533	1.5953	1.72268	0.000237923	0.0118646
chr11	14980852	14981252	5.25237	5.89337	2.61647	1.66277	0.000238762	0.01189
chr4	88010905	88011305	5.63141	6.16613	4.01884	1.39855	0.000238864	0.01189
chr15	82159903	82160303	6.39572	6.9188	4.85819	1.37596	0.000238678	0.01189
chr22	17852835	17853235	6.13711	6.64553	4.68802	1.34551	0.00023954	0.0119165
chr3	132606114	132606514	6.38802	6.87869	5.03827	1.30787	0.000241009	0.0119823
chr8	88288502	88288902	4.32575	4.97276	1.59955	1.68718	0.000241629	0.0120059
chr1	92755881	92756281	5.01829	5.67094	2.20143	1.7192	0.000241848	0.0120096
chr16	88304393	88304793	7.58277	8.02875	6.45192	1.20684	0.000242036	0.0120116
chr16	69838546	69838946	3.83807	4.57503	0	3.26196	0.000242488	0.0120197
chr2	19046938	19047338	5.3203	5.89517	3.40812	1.47528	0.000242731	0.0120197
chr10	119849387	119849787	5.9612	6.44756	4.63433	1.29853	0.000242504	0.0120197
chr9	29456942	29457342	6.67437	7.13084	5.49557	1.23148	0.000242781	0.0120197
chr2	237435777	237436177	6.08042	6.60889	4.50871	1.38497	0.000242962	0.0120215
chr12	121859242	121859642	6.97565	7.47544	5.57586	1.32694	0.000243378	0.0120348
chr1	58409928	58410328	6.0336	6.49614	4.82619	1.2452	0.000243604	0.0120388
chr15	37009216	37009616	3.79597	4.53293	0	3.24301	0.000243929	0.0120399
chr12	124394637	124395037	5.33411	5.93506	3.18168	1.53066	0.000244064	0.0120399
chr1	27832673	27833073	5.07796	5.65024	3.18735	1.46982	0.000243839	0.0120399
chr8	25113034	25113434	3.75438	4.49135	0	3.2269	0.00024458	0.0120581
chr17	46101043	46101443	4.74656	5.4045	1.83886	1.7488	0.000244973	0.0120614
chrX	77087766	77088166	5.10233	5.74339	2.46549	1.65635	0.000245232	0.0120614
chr20	3151947	3152347	4.64654	5.23618	2.6038	1.50523	0.000244849	0.0120614
chr20	58647806	58648206	6.83143	7.29521	5.6181	1.24769	0.000245202	0.0120614
chr9	123049454	123049854	4.88875	5.47973	2.83345	1.50848	0.000245546	0.0120697
chr6	169495604	169496004	4.83933	5.43733	2.71634	1.52281	0.000246658	0.0121114
chr11	36577872	36578272	6.09746	6.64683	4.38351	1.42485	0.000246716	0.0121114
chr10	17673746	17674146	5.69268	6.17685	4.37732	1.29291	0.000246837	0.0121114
chr5	180824822	180825222	4.48951	5.21328	0	2.94326	0.000247738	0.0121485
chr8	141568465	141568865	6.44841	6.96489	4.95145	1.35985	0.000248611	0.012184
chr20	55549789	55550189	3.59673	4.33369	0	3.15827	0.000248794	0.0121858
chr9	76256005	76256405	7.06031	7.48793	6.00883	1.16167	0.000249213	0.012199
chr2	191635808	191636208	5.20073	5.74261	3.53963	1.40868	0.000250616	0.0122531
chr10	17923840	17924240	6.20722	6.6895	4.9017	1.28781	0.000250846	0.0122571
chr7	105046347	105046747	5.41163	5.98096	3.54516	1.46152	0.00025144	0.0122716
chr3	44355631	44356031	5.57164	6.12521	3.8271	1.43111	0.000251314	0.0122716
chr11	94800372	94800772	4.73554	5.34656	2.47711	1.55244	0.000252003	0.0122918
chr7	40595614	40596014	5.37761	5.8868	3.92403	1.3439	0.000252339	0.0123009
chr6	57305427	57305827	5.91888	6.42494	4.48347	1.33807	0.000252495	0.0123013
chr10	79445602	79446002	6.31222	6.76545	5.14849	1.22213	0.000252752	0.0123065
chr1	63987126	63987526	4.56199	5.21042	1.81342	1.68514	0.000253203	0.0123147
chr1	154199162	154199562	4.38184	5.01676	1.83164	1.62821	0.000253219	0.0123147
chr9	87381334	87381734	5.42621	6.04212	3.11302	1.56549	0.000253607	0.0123263
chr9	137590645	137591045	5.29817	5.87891	3.33567	1.48267	0.000254	0.0123381
chr2	230690521	230690921	4.28108	4.95717	1.00606	1.87893	0.000254482	0.0123543
chr10	98269374	98269774	7.49909	7.9468	6.36042	1.20895	0.000254972	0.0123708
chr12	39745064	39745464	4.25005	4.9717	0	2.81855	0.000255452	0.0123868
chr16	78311162	78311562	4.81856	5.39141	2.92318	1.46648	0.000255682	0.0123906
chr2	200678326	200678726	3.71156	4.44853	0	3.17126	0.000256493	0.0124081
chr2	18645350	18645750	4.15829	4.82854	1.01246	1.82555	0.000256533	0.0124081
chr2	69097119	69097519	4.20602	4.86168	1.33822	1.72372	0.000256387	0.0124081
chr22	41491333	41491733	6.68998	7.21107	5.16482	1.36664	0.000256734	0.0124081
chr8	142777126	142777526	7.69004	8.17702	6.35995	1.29675	0.000256795	0.0124081
chr3	124140729	124141129	3.68576	4.42272	0	3.16036	0.000257211	0.012416
chr9	115063472	115063872	6.49103	6.97618	5.17056	1.29282	0.000257258	0.012416
chr9	18921689	18922089	4.41001	5.13304	0	2.88133	0.000257562	0.0124234
chr2	24490800	24491200	6.40154	6.93938	4.76806	1.39877	0.000257843	0.012425
chr5	157541088	157541488	5.70927	6.2423	4.1078	1.38989	0.000257897	0.012425
chr1	32448294	32448694	4.98175	5.59287	2.72221	1.54995	0.000258619	0.0124525
chr12	2804888	2805288	4.58831	5.19856	2.33822	1.54705	0.000258902	0.0124589
chr6	57294826	57295226	4.75752	5.41668	1.82801	1.7435	0.000259477	0.0124792
chr12	109102053	109102453	7.02973	7.48872	5.83913	1.23416	0.000259946	0.0124945
chr14	57487750	57488150	5.46527	5.96525	4.06439	1.32336	0.000260664	0.0125217
chr1	120679724	120680124	3.71172	4.44868	0	3.1562	0.000261004	0.0125308
chr5	142982093	142982493	4.31197	4.98829	1.03151	1.87984	0.000261733	0.0125585
chr2	42025217	42025617	3.81768	4.55464	0	3.18558	0.000262333	0.0125611
chr1	47175507	47175907	3.57299	4.30996	0	3.10611	0.000262102	0.0125611
chr2	176818771	176819171	5.128	5.74291	2.82619	1.55805	0.000262398	0.0125611
chr12	25997574	25997974	7.4321	7.89327	6.23121	1.23886	0.000262202	0.0125611
chr2	54624289	54624689	4.06085	4.79781	0	3.25272	0.000263668	0.012601
chr8	51479073	51479473	4.68068	5.26118	2.72026	1.47898	0.000263688	0.012601
chr10	91608501	91608901	5.97928	6.48464	4.54792	1.33386	0.000264239	0.01262
chr6	22251331	22251731	5.84594	6.39793	4.11302	1.42411	0.000264979	0.012648
chr19	17658398	17658798	4.71462	5.3353	2.34585	1.57324	0.000265784	0.0126791
chr2	14941003	14941403	5.72928	6.27816	4.01884	1.41757	0.000266171	0.0126902
chr13	36069551	36069951	4.51418	5.13152	2.18452	1.56232	0.000266543	0.0126933
chr4	119000472	119000872	6.17104	6.63629	4.95062	1.24731	0.000266474	0.0126933
chr4	147630201	147630601	4.51182	5.14269	2.01566	1.60451	0.000266944	0.012705
chr9	76107344	76107744	5.4253	5.91818	4.06362	1.30699	0.000267569	0.012714
chr2	197909181	197909581	5.74246	6.21651	4.47885	1.26659	0.000267594	0.012714
chrX	136196638	136197038	6.15896	6.60204	5.04101	1.19604	0.000267308	0.012714
chr9	98835928	98836328	3.6219	4.35886	0	3.10305	0.000268253	0.0127218
chr13	98182680	98183080	5.51687	6.06942	3.77984	1.42415	0.000268377	0.0127218
chr14	25349240	25349640	6.03798	6.55424	4.5424	1.35437	0.000268019	0.0127218
chr14	44895727	44896127	7.03133	7.44996	6.01685	1.13676	0.000268292	0.0127218
chr9	29548540	29548940	7.29738	7.73199	6.21635	1.17558	0.000268585	0.0127244
chr4	105911861	105912261	4.64419	5.29614	1.83886	1.69606	0.000269199	0.0127315
chr11	126122947	126123347	6.57541	7.04392	5.33918	1.25388	0.00026908	0.0127315
chr18	29154738	29155138	6.94156	7.33954	6.00782	1.08506	0.000268949	0.0127315
chr8	101288010	101288410	6.83919	7.30726	5.60513	1.25303	0.000269435	0.0127354
chr7	121446854	121447254	3.77512	4.51208	0	3.14748	0.000269827	0.0127416
chr3	8891846	8892246	3.73106	4.46802	0	3.13347	0.000269876	0.0127416
chr11	86041801	86042201	4.50004	5.17033	1.35343	1.81728	0.000270437	0.0127537
chr10	112958363	112958763	6.43545	6.91076	5.16554	1.26852	0.000270441	0.0127537
chr7	81367152	81367552	4.61197	5.24998	2.01884	1.62929	0.000270662	0.0127568
chr5	34943529	34943929	5.18284	5.81219	2.7065	1.59609	0.00027167	0.012797
chr17	51957722	51958122	5.86986	6.36807	4.47885	1.31716	0.000271932	0.0128021
chr1	99843586	99843986	4.17511	4.84554	1.02519	1.81542	0.000272937	0.0128093
chr16	280200	280600	4.703	5.37038	1.61647	1.79208	0.000272586	0.0128093
chr2	181886187	181886587	4.66981	5.28644	2.34838	1.55856	0.000272851	0.0128093
chr19	33375921	33376321	6.15948	6.63236	4.9017	1.26295	0.000273018	0.0128093
chr20	8077160	8077560	6.22072	6.6919	4.97139	1.2591	0.000272981	0.0128093
chr11	40416460	40416860	4.17436	4.86147	0.616469	1.98826	0.000273605	0.0128223
chr17	16282441	16282841	6.6941	7.14409	5.54516	1.21141	0.000273751	0.0128223
chr2	201466326	201466726	6.94792	7.39195	5.82574	1.19726	0.00027376	0.0128223
chr4	143667404	143667804	3.75631	4.49327	0	3.12786	0.000274088	0.0128236
chr10	21368899	21369299	5.60225	6.1598	3.82801	1.43146	0.000274099	0.0128236
chr1	97204510	97204910	6.20485	6.70637	4.79533	1.32299	0.000274524	0.0128362
chr2	48819632	48820032	5.02714	5.62216	2.93334	1.50506	0.000275378	0.0128642
chr20	13868284	13868684	6.01945	6.53811	4.50928	1.3572	0.000275435	0.0128642
chr6	119647203	119647603	4.38049	5.04565	1.33822	1.76959	0.000277088	0.0129341
chrX	115298663	115299063	4.31318	4.97454	1.34331	1.74422	0.000277492	0.0129409
chr12	121765542	121765942	6.38153	6.8452	5.16877	1.24175	0.000277548	0.0129409
chr15	31471846	31472246	7.00958	7.4721	5.80228	1.23923	0.000277768	0.0129438
chr1	37634800	37635200	3.85778	4.59474	0	3.1442	0.000278621	0.0129582
chr2	30566642	30567042	4.39615	5.11904	0	2.82036	0.000278257	0.0129582
chr4	88609344	88609744	4.42165	5.11698	0.608037	2.09722	0.000278604	0.0129582
chr6	140846884	140847284	6.04865	6.6309	4.07284	1.47732	0.000278705	0.0129582
chr8	123499349	123499749	5.00877	5.58203	3.11004	1.45973	0.00027888	0.0129585
chr10	102252410	102252810	4.84994	5.40308	3.10855	1.42184	0.000279182	0.0129585
chr3	152328841	152329241	7.95973	8.45225	6.59993	1.30388	0.00027911	0.0129585
chr1	43349746	43350146	5.87511	6.39727	4.34331	1.36333	0.000279358	0.0129594
chr1	55402122	55402522	5.62549	6.11036	4.30652	1.28784	0.000279597	0.0129631
chr3	150075203	150075603	4.32423	5.0464	0	2.78312	0.000281273	0.0130283
chr6	121485488	121485888	6.04622	6.5683	4.51493	1.36277	0.000281318	0.0130283
chr17	40251571	40251971	7.39249	7.87528	6.08436	1.28274	0.000281649	0.0130363
chr3	40593523	40593923	4.25209	4.92578	1.03151	1.83575	0.00028282	0.0130685
chr6	80520139	80520539	4.92674	5.46855	3.2661	1.39949	0.000282768	0.0130685
chr3	9884425	9884825	7.12005	7.57554	5.94582	1.22222	0.00028267	0.0130685
chr13	49936206	49936606	5.47768	6.04086	3.66015	1.43894	0.000283018	0.0130703
chr5	90233458	90233858	5.44508	5.96564	3.92318	1.35878	0.00028369	0.013094
chr3	99319881	99320281	6.15911	6.63192	4.9017	1.26083	0.000283951	0.0130988
chr3	119913162	119913562	4.33992	4.97227	1.82438	1.60065	0.000284112	0.0130988
chr2	32715339	32715739	4.80704	5.44613	2.19863	1.62681	0.000284539	0.0131112
chr9	121351229	121351629	6.53802	7.01398	5.26476	1.26739	0.000284918	0.0131213
chr15	49808880	49809280	3.64396	4.38093	0	3.05843	0.000285121	0.0131215
chr11	40293884	40294284	4.54	5.22534	1.03151	1.95257	0.000285401	0.0131215
chr1	17540131	17540531	5.85122	6.33371	4.54461	1.28162	0.000285557	0.0131215
chr5	14186063	14186463	7.28503	7.70678	6.25783	1.14249	0.000285322	0.0131215
chr12	18932412	18932812	4.39463	5.06102	1.32799	1.7697	0.000285847	0.0131275
chr3	168051480	168051880	6.30368	6.82874	4.7537	1.3674	0.00028619	0.01313
chr19	12580155	12580555	6.94644	7.39543	5.80205	1.20706	0.00028622	0.01313
chr1	32693490	32693890	4.6116	5.23729	2.18168	1.57639	0.0002878	0.0131585
chr2	64267720	64268120	5.208	5.80407	3.10406	1.50181	0.00028775	0.0131585
chr4	102404508	102404908	5.40352	5.99543	3.33949	1.49312	0.00028775	0.0131585
chr2	215705816	215706216	4.88811	5.46951	2.91978	1.4718	0.000287192	0.0131585
chr16	79751742	79752142	7.1134	7.61724	5.69077	1.32513	0.000287629	0.0131585
chr5	14036106	14036506	8.33342	8.7724	7.23346	1.18352	0.000287097	0.0131585
chr14	59318830	59319230	4.6902	5.34638	1.81342	1.70279	0.000288348	0.013167
chr7	117158913	117159313	5.70956	6.24957	4.0613	1.39451	0.000288463	0.013167
chr2	67871912	67872312	6.60188	7.08588	5.28744	1.28421	0.000288209	0.013167
chr22	27667147	27667547	4.38344	5.10621	0	2.78876	0.000288796	0.0131739
chr1	156148182	156148582	4.12633	4.79504	1.01246	1.78559	0.000288935	0.0131739
chr13	43022233	43022633	6.02738	6.60215	4.116	1.45929	0.000289109	0.0131746
chr12	28507026	28507426	4.17614	4.84692	1.01884	1.80276	0.000289514	0.0131858
chr2	227518445	227518845	4.95501	5.54365	2.92148	1.48518	0.000290438	0.0132206
chr10	59674232	59674632	6.41993	6.8954	5.14921	1.26546	0.000290741	0.013227
chr15	68813205	68813605	4.76737	5.36878	2.61015	1.51291	0.000291176	0.0132395
chr5	77101291	77101691	5.80334	6.32109	4.29869	1.35129	0.000291794	0.0132603
chr3	63908175	63908575	4.20658	4.89568	0.591023	1.9859	0.000292212	0.013272
chr15	36596972	36597372	4.25215	4.92585	1.03151	1.82656	0.000293383	0.0132882
chr3	141051072	141051472	4.7018	5.30949	2.47943	1.52619	0.000293098	0.0132882
chr11	28657639	28658039	5.01559	5.60054	3.01566	1.47687	0.000293535	0.0132882
chr22	27019902	27020302	5.5443	6.10944	3.71143	1.43905	0.000293534	0.0132882
chr3	87311284	87311684	5.04337	5.60132	3.2661	1.42641	0.000292982	0.0132882
chr5	146241028	146241428	5.81134	6.34682	4.1937	1.38534	0.00029286	0.0132882
chr3	94441169	94441569	6.00148	6.54737	4.31237	1.40446	0.000293884	0.0132967
chr11	34323102	34323502	6.13375	6.60185	4.89954	1.24859	0.000294207	0.013304
chr2	85749265	85749665	5.81081	6.32861	4.30587	1.35114	0.000294934	0.0133295
chr4	137755052	137755452	6.36233	6.86527	4.94477	1.32149	0.000295245	0.0133304
chr8	37962675	37963075	6.25834	6.74627	4.92318	1.29088	0.000295276	0.0133304
chr7	132390745	132391145	6.85192	7.32533	5.5915	1.26016	0.000296054	0.0133509
chr12	106123605	106124005	6.51302	6.96444	5.35759	1.21101	0.000295976	0.0133509
chr4	76729516	76729916	5.24024	5.80513	3.40934	1.43796	0.00029658	0.0133673
chr2	189411877	189412277	6.83324	7.31624	5.52398	1.2802	0.000297127	0.0133847
chr14	54673351	54673751	6.38688	6.89425	4.94393	1.3298	0.000297478	0.0133858
chr6	157706901	157707301	5.01755	5.62298	2.81891	1.51825	0.000298086	0.0134059
chr3	143495338	143495738	4.33906	5.06138	0	2.74816	0.000298305	0.0134085
chr10	6912629	6913029	6.10244	6.57349	4.85374	1.2546	0.000298741	0.0134207
chr4	140020557	140020957	3.79786	4.53483	0	3.06424	0.00029898	0.0134241
chr3	120421098	120421498	5.59505	6.0888	4.22864	1.30235	0.000299285	0.0134268
chr1	95023692	95024092	7.17972	7.63233	6.01884	1.21328	0.000299364	0.0134268
chr2	224098824	224099224	4.68001	5.28607	2.4748	1.51927	0.000299741	0.0134291
chr3	187858124	187858524	6.56308	7.03617	5.30424	1.25872	0.000299609	0.0134291
chrX	45450041	45450441	4.21923	4.94056	0	2.69537	0.000300459	0.013454
chr8	97856703	97857103	4.28267	4.92658	1.6038	1.63642	0.000300925	0.0134663
chr6	163183754	163184154	5.51451	6.08285	3.65606	1.44262	0.000301364	0.0134663
chr7	102836559	102836959	7.1366	7.70048	5.31367	1.43499	0.000301389	0.0134663
chr17	49741092	49741492	6.80423	7.23334	5.74652	1.15821	0.000301095	0.0134663
chr22	20441652	20442052	3.81273	4.54969	0	3.06028	0.000301821	0.0134784
chr2	18441550	18441950	4.2679	4.9582	0.616469	1.99718	0.000302325	0.0134862
chr4	78984938	78985338	4.31142	4.94159	1.82438	1.58429	0.000302182	0.0134862
chr15	99507983	99508383	5.85633	6.40455	4.15066	1.40587	0.000303362	0.0135179
chr2	188892633	188893033	6.16263	6.63145	4.92488	1.24877	0.00030324	0.0135179
chr18	74284203	74284603	4.32445	5.00237	1.00606	1.85004	0.000304153	0.0135377
chr13	48908709	48909109	5.89433	6.44778	4.15066	1.41513	0.0003043	0.0135377
chr2	231153091	231153491	6.62653	7.03955	5.63459	1.11898	0.000304177	0.0135377
chr22	25475548	25475948	4.38248	5.07639	0.616469	2.04506	0.000304723	0.0135493
chr17	19460788	19461188	5.17042	5.70704	3.54516	1.38428	0.000305263	0.0135558
chr10	33211549	33211949	6.05952	6.56908	4.6038	1.33271	0.000305363	0.0135558
chr2	38515321	38515721	6.50451	6.94596	5.39373	1.18683	0.000305038	0.0135558
chr15	73278338	73278738	4.76685	5.33313	2.92488	1.4378	0.000305904	0.0135725
chr7	43137946	43138346	4.15827	4.87862	0	2.6539	0.000307478	0.0136277
chr3	196631934	196632334	5.58817	6.15139	3.77042	1.43165	0.000307375	0.0136277
chr4	7743262	7743662	4.79791	5.36805	2.92488	1.44412	0.000308388	0.0136498
chr7	123154199	123154599	5.08011	5.62286	3.41297	1.39454	0.00030874	0.0136498
chr6	53014039	53014439	5.85121	6.3525	4.44303	1.31558	0.000308251	0.0136498
chr17	82288137	82288537	5.68146	6.17103	4.33758	1.29162	0.000308617	0.0136498
chr6	17471718	17472118	6.92174	7.38305	5.72026	1.23146	0.000308805	0.0136498
chr10	114748999	114749399	4.93536	5.59308	2.03151	1.7012	0.000309047	0.0136532
chr4	8281513	8281913	4.23715	4.91131	1.00606	1.81182	0.000309328	0.0136583
chr12	108701340	108701740	5.80536	6.3575	4.07131	1.41161	0.000309586	0.0136624
chr17	1829706	1830106	5.57523	6.17809	3.40326	1.50793	0.000310133	0.0136792
chr19	7460597	7460997	3.57264	4.3096	0	2.96357	0.000310692	0.0136819
chr3	25045321	25045721	4.80868	5.39148	2.82801	1.46729	0.000310607	0.0136819
chr5	179217286	179217686	5.47815	5.96505	4.14849	1.28609	0.000310602	0.0136819
chrX	17859468	17859868	4.12561	4.82899	0.00606038	2.18999	0.00031114	0.013687
chr9	77463068	77463468	5.23967	5.78664	3.54295	1.40149	0.000311058	0.013687
chr12	58529914	58530314	7.18511	7.6262	6.07594	1.18525	0.000311486	0.0136949
chr2	179344270	179344670	4.53974	5.21188	1.35343	1.79792	0.000311827	0.0137026
chr12	39990165	39990565	3.57413	4.3111	0	2.95954	0.000312357	0.0137051
chr6	22421325	22421725	5.27408	5.86807	3.19018	1.48875	0.000312383	0.0137051
chr10	94155808	94156208	5.75776	6.29133	4.15284	1.37698	0.000312361	0.0137051
chr7	35792888	35793288	4.42411	5.11926	0.616469	2.05422	0.000312648	0.0137095
chr12	81468069	81468469	5.64651	6.16329	4.14776	1.34506	0.00031306	0.0137202
chr17	69796049	69796449	3.83669	4.57366	0	3.03187	0.000314081	0.0137538
chr6	133991091	133991491	6.22195	6.70664	4.90385	1.28101	0.000314158	0.0137538
chr10	22828751	22829151	4.48874	5.10312	2.193	1.53392	0.000315252	0.013787
chr17	12659511	12659911	6.17508	6.64161	4.94853	1.24181	0.000315157	0.013787
chr4	84846205	84846605	3.54854	4.2855	0	2.94191	0.000316023	0.0138134
chr4	127936986	127937386	4.70324	5.3587	1.83886	1.68427	0.00031632	0.0138191
chr6	147621259	147621659	6.238	6.72997	4.8812	1.29547	0.0003177	0.013872
chr6	139730671	139731071	5.01856	5.59299	3.11004	1.44943	0.000317956	0.0138758
chr12	3170723	3171123	6.69697	7.16782	5.44924	1.25107	0.000318223	0.0138801
chr4	12084646	12085046	4.57428	5.20911	2.02519	1.59277	0.000319153	0.0139133
chr8	6644925	6645325	4.17471	4.87864	0.0315066	2.19629	0.000320115	0.0139437
chr5	44770906	44771306	5.06969	5.65078	3.10406	1.46069	0.000320188	0.0139437
chr14	65022580	65022980	4.22311	4.92871	0.00606038	2.21994	0.000321468	0.0139921
chr9	81264410	81264810	4.63255	5.29767	1.59102	1.73452	0.000322569	0.0140028
chr2	198137685	198138085	4.97357	5.53307	3.18452	1.42054	0.000322448	0.0140028
chr8	30491486	30491886	4.86867	5.42434	3.10855	1.41434	0.000322286	0.0140028
chr14	91727083	91727483	6.05823	6.55249	4.68902	1.29883	0.000322234	0.0140028
chr2	219441341	219441741	6.1757	6.63204	4.99753	1.21844	0.000322732	0.0140028
chr5	34706081	34706481	7.29755	7.72923	6.22898	1.16177	0.000322538	0.0140028
chr3	9074090	9074490	4.91739	5.51289	2.81891	1.48723	0.00032376	0.01404
chr1	64135536	64135936	5.75228	6.24747	4.37794	1.30059	0.000324748	0.014068
chr17	80920404	80920804	5.38402	5.92685	3.71634	1.39022	0.000325097	0.0140714
chr10	78316530	78316930	6.91806	7.3837	5.69575	1.23858	0.000325914	0.0140964
chr10	127349845	127350245	3.77139	4.50836	0	2.97933	0.000326706	0.0141035
chr19	56969711	56970111	3.68947	4.42644	0	2.95598	0.000326764	0.0141035
chr2	54423323	54423723	4.19168	4.896	0.0315066	2.19535	0.00032634	0.0141035
chr20	19993138	19993538	7.0854	7.55275	5.85485	1.24209	0.000326545	0.0141035
chr1	232307415	232307815	4.05866	4.75979	0.0315066	2.13425	0.000327843	0.0141295
chr22	27105639	27106039	7.3638	7.82396	6.16769	1.22597	0.000328047	0.0141295
chr4	101977070	101977470	7.17714	7.62137	6.05411	1.19031	0.000328052	0.0141295
chr1	93625509	93625909	4.85917	5.46894	2.61437	1.5178	0.000328943	0.0141325
chr3	24213111	24213511	5.3646	5.95968	3.27011	1.48536	0.00032889	0.0141325
chr12	26034398	26034798	4.9279	5.49151	3.10705	1.42654	0.000328744	0.0141325
chr22	33781404	33781804	4.90812	5.44722	3.2661	1.38273	0.000328977	0.0141325
chr1	8370869	8371269	5.11233	5.64043	3.54295	1.36292	0.000328739	0.0141325
chr1	111610451	111610851	5.37727	5.90179	3.83073	1.35642	0.00032964	0.0141462
chr5	92991907	92992307	5.00923	5.56315	3.26207	1.40842	0.000330651	0.0141822
chr4	115030348	115030748	3.64351	4.38047	0	2.93219	0.000330828	0.0141825
chr10	47253569	47253969	4.25267	4.92751	1.00606	1.80035	0.000331287	0.0141947
chr10	103582856	103583256	4.52404	5.15608	2.01246	1.57629	0.000331461	0.0141948
chr15	83858956	83859356	4.36651	5.04617	1.00606	1.84278	0.000332076	0.0142123
chr20	56433766	56434166	4.80905	5.38014	2.92827	1.4391	0.000332213	0.0142123
chr7	80379054	80379454	5.94335	6.48139	4.30848	1.38025	0.000332521	0.0142181
chr11	129279549	129279949	4.89781	5.52313	2.47248	1.55503	0.000333374	0.0142472
chr7	101754410	101754810	4.43502	5.11738	1.00606	1.86751	0.000334389	0.0142757
chr20	35168753	35169153	5.72037	6.31123	3.66625	1.47513	0.000334344	0.0142757
chr14	64209576	64209976	3.57419	4.31115	0	2.90139	0.000334955	0.0142851
chr6	139943402	139943802	5.95653	6.42545	4.7183	1.24397	0.00033483	0.0142851
chr2	159606054	159606454	4.35414	4.98728	1.82801	1.57879	0.000335813	0.0143085
chr13	30510605	30511005	5.59288	6.17029	3.65913	1.44909	0.000335851	0.0143085
chr1	112524239	112524639	5.63717	6.17931	3.97427	1.38645	0.000336735	0.0143388
chr9	125106371	125106771	4.3685	5.01742	1.61226	1.63975	0.000337343	0.0143499
chr10	28054312	28054712	7.70467	8.12436	6.68587	1.13161	0.000337221	0.0143499
chr10	124745512	124745912	5.01831	5.5731	3.26476	1.40838	0.000337603	0.0143535
chr18	24910124	24910524	3.73234	4.46931	0	2.93773	0.000338542	0.0143786
chr3	30754367	30754767	5.47768	5.98818	4.01645	1.3276	0.000338483	0.0143786
chr12	26723985	26724385	6.37696	6.91449	4.74556	1.37736	0.000339983	0.0144324
chr20	4449962	4450362	3.59634	4.3333	0	2.89373	0.00034072	0.0144488
chr6	145749536	145749936	4.14239	4.82837	0.616469	1.90627	0.000340589	0.0144488
chr13	43770896	43771296	4.40941	5.13243	0	2.67895	0.000342044	0.0144678
chr3	188773043	188773443	5.00026	5.61235	2.73	1.51842	0.000341775	0.0144678
chr7	590856	591256	5.32863	5.85365	3.7789	1.35486	0.000341478	0.0144678
chr6	74044671	74045071	6.73224	7.25016	5.22657	1.34107	0.000341961	0.0144678
chr12	103868167	103868567	6.34098	6.79588	5.16948	1.2125	0.000341916	0.0144678
chr1	85525651	85526051	6.92301	7.39639	5.6627	1.25236	0.000343073	0.0145038
chr4	140993991	140994391	5.12863	5.71646	3.10256	1.46608	0.000343362	0.0145086
chr8	80998241	80998641	3.64559	4.38255	0	2.89914	0.000344277	0.0145398
chr3	9622587	9622987	5.52806	6.09088	3.7134	1.4205	0.000344558	0.0145443
chr1	230191069	230191469	6.3781	6.88279	4.95062	1.3154	0.000345283	0.0145674
chr15	33742488	33742888	3.61961	4.35658	0	2.88819	0.000345753	0.0145798
chr11	75851093	75851493	4.86901	5.42493	3.10705	1.4083	0.00034669	0.0146024
chr4	1192094	1192494	7.43689	7.86703	6.37484	1.15521	0.000346599	0.0146024
chr7	128836217	128836617	7.5972	8.02167	6.55882	1.14193	0.000346996	0.0146024
chr9	16521935	16522335	6.58214	7.00278	5.5595	1.13292	0.000346928	0.0146024
chr4	67366381	67366781	5.71016	6.24333	4.1078	1.36751	0.000349662	0.014707
chr21	26758445	26758845	3.57093	4.3079	0	2.8618	0.000350953	0.0147538
chr3	385165	385565	3.79484	4.5318	0	2.9216	0.000351683	0.0147656
chr15	67762862	67763262	4.15906	4.87971	0	2.56631	0.000351949	0.0147656
chr2	198252495	198252895	6.24136	6.77438	4.64003	1.36695	0.000351881	0.0147656
chr4	61512106	61512506	5.37846	5.91135	3.77796	1.36685	0.000351456	0.0147656
chr1	211327359	211327759	3.6224	4.35937	0	2.87342	0.000352222	0.0147695
chr12	102762896	102763296	3.62097	4.35793	0	2.87125	0.000352977	0.0147724
chr14	76927002	76927402	4.23886	4.89611	1.34331	1.67116	0.000352898	0.0147724
chr6	150494358	150494758	5.13785	5.66071	3.60168	1.34788	0.000352775	0.0147724
chr5	72427657	72428057	4.12575	4.84573	0	2.54758	0.000354733	0.0148331
chr18	48749800	48750200	6.21794	6.75242	4.60698	1.36877	0.000354817	0.0148331
chr17	63685144	63685544	4.02418	4.72444	0.0315066	2.08544	0.000356048	0.014862
chr12	128662164	128662564	4.77657	5.34428	2.92318	1.42627	0.000355703	0.014862
chr4	151951130	151951530	5.16246	5.71702	3.41055	1.40351	0.000355968	0.014862
chr22	28952113	28952513	5.0358	5.58324	3.33567	1.39062	0.000356611	0.0148779
chr7	131629465	131629865	6.47741	6.99498	4.97386	1.33754	0.000357028	0.0148802
chrX	23752849	23753249	6.98587	7.46355	5.70398	1.25917	0.000356862	0.0148802
chr19	16303687	16304087	4.87944	5.48125	2.7183	1.48934	0.000357505	0.0148926
chr1	184888514	184888914	5.7831	6.37385	3.73	1.46776	0.000358146	0.0149118
chr3	124204843	124205243	3.79901	4.53598	0	2.90497	0.000358916	0.0149182
chr7	155670152	155670552	4.07567	4.77785	0.00606038	2.10714	0.00035905	0.0149182
chr11	11435221	11435621	4.23769	4.89459	1.34838	1.66671	0.000359016	0.0149182
chr3	11323697	11324097	4.84924	5.45984	2.5953	1.50728	0.000359251	0.0149182
chr5	96781050	96781450	6.48217	6.92632	5.35947	1.18616	0.000359386	0.0149182
chr20	58572062	58572462	6.7987	7.24224	5.67869	1.18484	0.000359353	0.0149182
chr12	76614385	76614785	4.70222	5.30995	2.47943	1.5013	0.000360071	0.0149391
chr21	17631001	17631401	3.57287	4.30983	0	2.8396	0.000360727	0.0149588
chr2	219218041	219218441	6.20149	6.70647	4.77231	1.3128	0.000361908	0.0150003
chr9	94673133	94673533	6.2637	6.72885	5.04375	1.2322	0.000362616	0.0150221
chr1	147496418	147496818	4.51143	5.18343	1.32799	1.75469	0.000364359	0.0150628
chr2	37852185	37852585	4.75503	5.42493	1.61647	1.74297	0.000364696	0.0150628
chr3	131588546	131588946	4.20563	4.86097	1.34331	1.65496	0.000364609	0.0150628
chr21	45460594	45460994	6.60827	7.10418	5.23001	1.29498	0.000364158	0.0150628
chr10	77195130	77195530	6.90248	7.34268	5.79719	1.17633	0.000364363	0.0150628
chr6	154448640	154449040	6.63183	7.04637	5.63381	1.11644	0.000364375	0.0150628
chr14	93742759	93743159	5.7856	6.31144	4.2307	1.35106	0.000365402	0.0150844
chr3	102979987	102980387	7.51557	7.93992	6.47769	1.13959	0.000365786	0.0150928
chr14	95946816	95947216	4.94508	5.54285	2.82438	1.47819	0.000366635	0.0151202
chr17	50904123	50904523	5.67032	6.18448	4.18735	1.32917	0.000366958	0.015126
chr1	55931491	55931891	4.71485	5.31121	2.60804	1.47562	0.00036736	0.0151315
chr6	133764257	133764657	4.98225	5.55266	3.10705	1.4281	0.000367459	0.0151315
chr3	81485406	81485806	6.09731	6.5526	4.92403	1.20967	0.000368095	0.0151501
chrX	17817286	17817686	4.63444	5.22323	2.59955	1.45989	0.000369566	0.0151887
chr9	14205516	14205916	4.92765	5.51311	2.92318	1.45386	0.000369769	0.0151887
chr5	64165655	64166055	4.81937	5.40397	2.82255	1.4523	0.000369523	0.0151887
chr17	79657978	79658378	5.62563	6.11077	4.30522	1.27262	0.00036976	0.0151887
chr6	108760597	108760997	3.73535	4.47231	0	2.86129	0.000370455	0.0152025
chr3	127791447	127791847	5.02701	5.57249	3.34077	1.38449	0.000370473	0.0152025
chr11	86091318	86091718	5.1857	5.71509	3.60804	1.35653	0.000371171	0.0152235
chr10	110260934	110261334	5.65283	6.17018	4.15066	1.33442	0.000371948	0.0152478
chr21	27202363	27202763	5.00872	5.63326	2.59316	1.53685	0.000372585	0.0152588
chr20	53493241	53493641	5.11125	5.67844	3.26207	1.42089	0.000372503	0.0152588
chr7	118573012	118573412	4.11031	4.79512	0.616469	1.86572	0.000373279	0.0152796
chr1	160046758	160047158	3.52396	4.26092	0	2.79715	0.000373522	0.015282
chr9	87475514	87475914	3.87872	4.61569	0	2.88563	0.000375361	0.0153496
chr10	51911587	51911987	4.10979	4.79458	0.616469	1.86367	0.000375592	0.0153515
chr4	3929410	3929810	4.82793	5.44768	2.47015	1.52317	0.000376117	0.0153577
chr11	114081449	114081849	7.0581	7.47709	6.04219	1.12597	0.000375965	0.0153577
chr1	183391976	183392376	4.14352	4.83044	0.591023	1.87897	0.00037721	0.0153947
chr8	13650684	13651084	4.20633	4.87911	1.00606	1.75131	0.000377584	0.0154023
chr14	71682397	71682797	5.8254	6.29101	4.60327	1.23074	0.000378507	0.0154323
chr21	28574168	28574568	3.85697	4.59394	0	2.86886	0.000380358	0.0155002
chr7	23347743	23348143	3.66638	4.40335	0	2.82054	0.000380559	0.0155007
chr2	44136158	44136558	6.86359	7.32793	5.64755	1.22757	0.000382012	0.0155522
chr6	159464807	159465207	4.58903	5.22471	2.02835	1.56768	0.000382612	0.0155689
chrX	119468419	119468819	5.01623	5.65118	2.46549	1.56319	0.000383257	0.0155875
chr1	34067000	34067400	5.20849	5.76852	3.41539	1.4064	0.00038433	0.0156234
chr19	31132404	31132804	4.83922	5.44714	2.61437	1.49423	0.000384639	0.0156283
chr2	1717031	1717431	5.24696	5.86365	2.92488	1.51275	0.000386004	0.015676
chrX	64205979	64206379	4.20612	4.89434	0.616469	1.89073	0.000387316	0.0157078
chr2	23669912	23670312	4.05958	4.74313	0.599555	1.83804	0.000387479	0.0157078
chr5	33479216	33479616	5.12694	5.70454	3.19159	1.43557	0.000387113	0.0157078
chr11	126162962	126163362	6.6913	7.11751	5.64575	1.14152	0.000387547	0.0157078
chr5	171596518	171596918	5.84151	6.39299	4.11228	1.39111	0.000387866	0.0157083
chr17	65742991	65743391	5.81621	6.35894	4.14921	1.37598	0.000387942	0.0157083
chr14	65102601	65103001	5.47075	6.01822	3.77042	1.38365	0.000388716	0.015732
chr7	118680253	118680653	3.54936	4.28632	0	2.76981	0.000389597	0.0157598
chr7	33881968	33882368	3.64321	4.38018	0	2.79287	0.000390519	0.0157804
chr16	11734404	11734804	3.5729	4.30986	0	2.774	0.00039064	0.0157804
chr16	72848738	72849138	6.02441	6.47923	4.85329	1.20618	0.00039068	0.0157804
chr14	99628722	99629122	4.32749	4.97379	1.61226	1.60224	0.000391242	0.0157877
[truncated: 4,457 more rows]

## Sheet: TL JUND
Chr	Start	End	Conc	Conc_hTNIL	Conc_hTL	Fold	p-value	FDR
chr19	35405295	35405695	4.54374	0	5.85329	-6.68304	7.68954e-08	0.000267339
chr2	200373893	200374293	4.08802	0	5.40994	-7.0328	1.40909e-07	0.000320924
chr15	80514053	80514453	3.84934	0	5.17127	-6.46394	2.20413e-06	0.000886232
chr20	19969204	19969604	5.13493	3.49136	6.14921	-1.8558	2.94384e-06	0.0010557
chr5	91219372	91219772	4.09182	0	5.39679	-5.80832	3.31217e-06	0.00112082
chr18	48442757	48443157	3.76433	0	5.08626	-6.17995	4.85013e-06	0.00139388
chr15	89821215	89821615	4.62292	1.72068	5.82415	-2.94119	5.10217e-06	0.00141955
chr7	143515078	143515478	3.69691	0	5.01884	-5.86991	9.57e-06	0.00192395
chr14	31262102	31262502	3.6981	0	5.02003	-5.86188	9.76047e-06	0.00194014
chr9	116550951	116551351	3.94824	0	5.25155	-5.23576	1.22269e-05	0.00211651
chr9	74760378	74760778	3.65152	0	4.97345	-5.60365	1.54884e-05	0.00238053
chr21	45262451	45262851	3.62786	0	4.94979	-5.45236	1.97336e-05	0.00271477
chr4	163540938	163541338	3.86369	0	5.1659	-4.9266	2.01932e-05	0.00274298
chr3	151301754	151302154	3.97978	0	5.26509	-4.04503	3.29399e-05	0.00368146
chr18	39523360	39523760	4.17149	0.398273	5.42868	-3.31095	3.39598e-05	0.00375474
chr15	85312477	85312877	4.15497	0.40994	5.41085	-3.20443	4.17281e-05	0.00423965
chr2	101972955	101973355	5.0648	3.49066	6.06208	-1.62744	5.28268e-05	0.00479869
chr5	56112800	56113200	3.53002	0	4.85195	-4.71209	5.31693e-05	0.00480336
chr3	54858549	54858949	3.53047	0	4.8524	-4.71026	5.33085e-05	0.00480336
chr7	123022597	123022997	4.86185	3.20983	5.87814	-1.64655	5.99682e-05	0.00513628
chr6	134416678	134417078	3.71759	0	5.01765	-4.14012	6.11938e-05	0.0052088
chr10	71928231	71928631	3.53359	0	4.85552	-4.56795	6.37468e-05	0.00531638
chr8	130533428	130533828	3.50427	0	4.82619	-4.49366	6.85104e-05	0.00560596
chr22	46377604	46378004	4.18197	1.20631	5.38943	-2.32573	7.94473e-05	0.00612726
chr2	86695090	86695490	3.5088	0	4.83073	-4.28222	8.80503e-05	0.00653689
chr18	56522948	56523348	3.47989	0	4.80182	-4.24614	9.03817e-05	0.00665834
chr8	127993195	127993595	3.49972	0	4.82164	-4.22562	9.35027e-05	0.00681892
chr5	122262224	122262624	3.65321	0	4.95229	-3.66121	0.000112024	0.00754891
chr7	75809561	75809961	3.45086	0	4.77278	-4.01077	0.000116244	0.00772594
chr3	158160983	158161383	3.4485	0	4.77042	-3.88587	0.000133332	0.00839316
chr21	15224245	15224645	4.01274	1.40452	5.18523	-1.9442	0.000144795	0.00883371
chr21	38310519	38310919	3.92422	0.72785	5.14849	-2.28104	0.000146703	0.00889723
chr6	136787923	136788323	4.95584	3.68767	5.86444	-1.43904	0.00014981	0.00901935
chr15	58146749	58147149	5.69418	4.42371	6.60354	-1.41961	0.000200143	0.0107755
chr8	29641744	29642144	3.55453	0	4.85195	-3.10984	0.000216263	0.011254
chr12	67096804	67097204	5.31482	4.10228	6.20448	-1.38353	0.000250497	0.0122531
chr18	10530766	10531166	4.97713	3.3093	5.99713	-1.50901	0.000263502	0.012601
chr6	45613798	45614198	3.74299	0	5.02162	-2.62771	0.000272289	0.0128093
chr20	24131081	24131481	4.11718	1.98837	5.22623	-1.61643	0.000297297	0.013385
chr1	87853776	87854176	4.31859	2.48837	5.37391	-1.52481	0.000324309	0.0140564
chr4	56671769	56672169	4.21491	2.2117	5.30294	-1.56812	0.000325168	0.0140714
chr11	95084464	95084864	3.34026	0	4.66219	-3.02569	0.000327704	0.0141295
chr14	72476909	72477309	3.84194	0	5.10293	-2.29786	0.000329298	0.0141389
chr8	27299704	27300104	4.47173	2.9253	5.46193	-1.44899	0.000353007	0.0147724
chr20	63232311	63232711	4.96838	3.40022	5.96414	-1.44083	0.00040047	0.0160284
chr15	74340013	74340413	4.34858	2.72443	5.35822	-1.45058	0.00041036	0.0162647
chr4	128519607	128520007	3.31136	0	4.63329	-2.78473	0.000426436	0.0167013
chr3	46111008	46111408	4.96676	3.75995	5.85441	-1.34058	0.000437443	0.0169314
chr3	195715928	195716328	5.05523	3.68843	5.99511	-1.37229	0.000505111	0.0183372
chr6	131172249	131172649	3.65198	0	4.92743	-2.20803	0.000520587	0.0186608
chr7	26181416	26181816	4.03575	1.40266	5.21093	-1.64756	0.000540666	0.0190417
chr13	109715784	109716184	3.28293	0	4.60486	-2.54918	0.000557576	0.0193966
chr18	3514784	3515184	3.42438	0	4.71928	-2.3511	0.00057012	0.0196589
chr5	76806019	76806419	5.17996	4.07371	6.03056	-1.28658	0.000579098	0.0198853
chr1	176577846	176578246	4.01334	1.40412	5.18593	-1.61275	0.000609568	0.0205467
chr18	23593654	23594054	5.20363	4.13007	6.0414	-1.26316	0.000684385	0.0218286
chr15	95887996	95888396	3.84614	0.989081	5.04336	-1.64937	0.000686085	0.0218508
chr11	10715506	10715906	3.74119	0	4.99713	-1.90529	0.000694869	0.0220175
chr2	224883990	224884390	4.39305	2.86345	5.37887	-1.37202	0.000705126	0.0221699
chr9	93289544	93289944	5.13006	4.0754	5.96022	-1.25048	0.000744613	0.0228968
chr10	70890945	70891345	4.36854	2.10729	5.49757	-1.47552	0.000806944	0.0240683
chr5	68046262	68046662	5.22019	4.15626	6.05411	-1.24486	0.000838786	0.0247527
chr8	123202716	123203116	4.13781	1.72886	5.28678	-1.47747	0.000917839	0.0259974
chr18	13472535	13472935	4.58463	2.79916	5.63069	-1.37364	0.000954792	0.0266685
chr2	55947803	55948203	3.22268	0	4.54461	-2.09752	0.000975567	0.0270473
chr18	74994984	74995384	3.55398	0	4.80089	-1.71108	0.000982458	0.0271868
chr10	34299265	34299665	3.22379	0	4.54572	-2.07125	0.00101098	0.0276848
GL000214.1	118352	118752	3.29086	0	4.61279	-2.00532	0.00111499	0.0293257
chr5	82641156	82641556	4.43596	2.20689	5.56032	-1.40107	0.00116389	0.0300466
chr9	33029161	33029561	4.26194	2.40419	5.32278	-1.34902	0.00120374	0.0306313
chr1	148992488	148992888	4.58621	3.04503	5.57505	-1.30604	0.00125513	0.0313805
chr1	205449786	205450186	3.18678	0	4.50871	-1.88988	0.00129913	0.0320628
chr5	52447975	52448375	4.41686	3.04517	5.35822	-1.27286	0.00136297	0.0327275
chr9	83299498	83299898	5.59338	4.79498	6.30489	-1.0983	0.00137665	0.0327982
chr4	48331666	48332066	5.56952	4.63	6.35015	-1.16346	0.00138161	0.03285
chr17	51147679	51148079	5.04475	4.10296	5.82642	-1.16314	0.00140711	0.0331081
chr9	136630556	136630956	3.6103	0	4.8847	-1.66967	0.00142985	0.0334216
chr10	114238824	114239224	3.90495	0.721801	5.12829	-1.49629	0.00145113	0.0336872
chr2	172406803	172407203	3.57744	0.399073	4.80043	-1.49095	0.00147172	0.0340215
chr14	80621682	80622082	4.1687	1.9839	5.28645	-1.35041	0.00148107	0.0341706
chr17	63956631	63957031	4.67903	3.26287	5.63355	-1.26448	0.00155315	0.0351938
chr2	45930385	45930785	4.76454	3.72489	5.58856	-1.187	0.00159256	0.0357603
chr9	73219905	73220305	4.35254	2.30602	5.44806	-1.32086	0.00161514	0.0359855
chr15	85005822	85006222	3.80098	1.57505	4.92488	-1.33451	0.00164981	0.0364527
chr1	113868469	113868869	3.15865	0	4.48058	-1.72852	0.00165371	0.0365291
chr8	123620208	123620608	4.90785	3.6127	5.82529	-1.23876	0.00167003	0.0367616
chr2	33151818	33152218	4.59701	2.72108	5.66142	-1.29925	0.0016801	0.0368674
chr7	22885167	22885567	3.49854	0	4.74267	-1.48673	0.00173254	0.0375366
chr12	50069062	50069462	3.92565	1.2073	5.10967	-1.34366	0.00199509	0.0409477
chr8	124247309	124247709	3.7385	0.399873	4.97221	-1.41345	0.00200528	0.0410619
chr2	237445234	237445634	3.12288	0	4.44481	-1.57683	0.00211333	0.0424264
chr6	14733058	14733458	3.65543	0	4.90772	-1.43275	0.00211727	0.0424427
chr11	43868830	43869230	3.45103	0	4.71977	-1.47208	0.00212295	0.0424698
chr17	66691845	66692245	4.44391	3.10125	5.37639	-1.21586	0.00216973	0.0429082
chr3	23055996	23056396	4.44387	3.15822	5.35822	-1.20852	0.00216923	0.0429082
chr14	77559346	77559746	3.12643	0	4.44836	-1.55625	0.00218923	0.0430997
chr9	5851540	5851940	5.09655	4.21094	5.85195	-1.10897	0.00221088	0.0433148
chr13	40136949	40137349	5.11164	4.046	5.94624	-1.16259	0.00227976	0.0441401
chr8	9088476	9088876	4.2733	2.64827	5.28315	-1.23469	0.00228208	0.0441642
chr1	218375002	218375402	4.53445	3.35583	5.41207	-1.18176	0.00237733	0.0451912
chr3	13578994	13579394	4.10159	1.98404	5.20884	-1.25334	0.00242078	0.0456925
chr11	64335073	64335473	4.83659	3.86235	5.63277	-1.12991	0.00249761	0.0466393
chr1	109440947	109441347	4.74195	3.72439	5.55677	-1.1411	0.00252555	0.0469758
chr2	119413977	119414377	4.65343	3.20732	5.61652	-1.20588	0.00255921	0.0473234
chr4	82704263	82704663	3.58086	0	4.82937	-1.35256	0.00259036	0.0476089
chr10	77737543	77737943	5.12047	4.23518	5.87572	-1.08626	0.00298342	0.0514587
chr2	73114476	73114876	3.53044	0.401199	4.74988	-1.26427	0.00305043	0.0521348
chr1	66478189	66478589	3.55636	0	4.80366	-1.28759	0.00311127	0.052705
chr9	114317698	114318098	3.80252	0.720201	5.01844	-1.25378	0.00312958	0.0529096
chr1	21966206	21966606	4.58396	3.53211	5.41297	-1.12922	0.00313022	0.0529096
chr20	23162422	23162822	3.52848	0	4.7742	-1.25773	0.00338377	0.0554644
chr21	35217638	35218038	4.54743	3.35618	5.42958	-1.14411	0.00341606	0.0558493
chr2	127226678	127227078	4.93373	4.01623	5.70423	-1.08523	0.00344669	0.0560723
chr13	45518465	45518865	3.05725	0	4.37918	-1.29392	0.00356695	0.0571828
chr16	87499085	87499485	3.05725	0	4.37918	-1.29392	0.00356695	0.0571828
chr9	75467227	75467627	3.9978	1.86302	5.1078	-1.17671	0.00363624	0.0577823
chr15	70863310	70863710	4.49811	3.2081	5.41388	-1.14582	0.00369001	0.0582945
chr9	38170862	38171262	4.49686	3.40211	5.34299	-1.11718	0.00381733	0.0593399
chr17	19369150	19369550	3.37024	0	4.60645	-1.20879	0.00384386	0.0595278
chr10	63273448	63273848	3.71415	1.21155	4.87463	-1.16853	0.00394644	0.0605818
chr18	2894035	2894435	4.62999	3.48807	5.49414	-1.11797	0.00404976	0.0615447
chr2	42089289	42089689	4.06788	1.99155	5.16841	-1.15281	0.00409682	0.0618883
chr2	26696308	26696708	4.31797	3.10197	5.20884	-1.12509	0.0041178	0.0620494
chr8	29125685	29126085	5.06227	4.23498	5.78877	-1.03901	0.00415103	0.0623872
chr12	14394410	14394810	4.21573	2.79358	5.17199	-1.13702	0.00421144	0.0628762
chr15	62809087	62809487	4.55617	3.35832	5.44066	-1.11617	0.00436561	0.0642236
chr1	28136718	28137118	4.41751	3.15549	5.32407	-1.12199	0.00437201	0.0642795
chr1	148996823	148997223	3.01948	0	4.3414	-1.18753	0.00447238	0.0650275
chr1	31984569	31984969	4.0842	1.39987	5.26476	-1.14176	0.00450697	0.0653781
chr6	53315309	53315709	3.77971	1.8607	4.8524	-1.13353	0.00452023	0.0654897
chr1	56676742	56677142	4.59375	3.57217	5.41025	-1.0853	0.00455059	0.0656529
chr21	35292389	35292789	3.34287	0	4.60698	-1.16492	0.00464468	0.0663028
chr3	114214021	114214421	4.30656	2.49267	5.35853	-1.12786	0.00466339	0.0664667
chr7	158147511	158147911	3.02392	0	4.34585	-1.14916	0.0048728	0.0681385
chr10	78685777	78686177	4.65383	3.65004	5.46281	-1.07278	0.00496205	0.0689247
chr8	127507411	127507811	3.95998	1.20723	5.1474	-1.1178	0.00499582	0.0692073
chr10	34758327	34758727	4.45906	2.98528	5.42988	-1.11262	0.00504423	0.0695858
chr9	89123129	89123529	4.23126	2.86406	5.17127	-1.10863	0.00507119	0.0698408
chr11	10454966	10455366	4.61833	3.49066	5.47711	-1.089	0.00512083	0.0703248
chrX	109739858	109740258	4.22556	2.72395	5.20395	-1.1098	0.00515748	0.0705931
chr10	109935421	109935821	4.31882	2.79444	5.30326	-1.10817	0.00522323	0.0711036
chrX	38312430	38312830	4.69657	3.72499	5.49157	-1.05905	0.00532078	0.0720234
chr2	232980066	232980466	3.80021	1.98961	4.85151	-1.10324	0.00537011	0.0724411
chr16	8859881	8860281	3.0893	0	4.37732	-1.11145	0.00546893	0.0731684
chr9	105053247	105053647	3.1889	0	4.44658	-1.10642	0.00548512	0.073278
chr7	45882003	45882403	4.82531	3.86169	5.61678	-1.05417	0.00548639	0.073283
chr14	92946229	92946629	3.94057	1.20723	5.12607	-1.08496	0.00570935	0.0748312
chr2	37388129	37388529	4.61732	3.61357	5.42628	-1.05779	0.00572467	0.0749343
chr10	111093884	111094284	3.44828	0	4.68952	-1.08432	0.00582818	0.0757045
chr1	58764338	58764738	4.96172	4.15676	5.67667	-1.00305	0.00586593	0.0758611
chr17	55286988	55287388	4.01413	1.98714	5.1063	-1.08276	0.00590725	0.0761187
chr14	96122470	96122870	5.3297	4.51066	6.05197	-1.00743	0.00590687	0.0761187
chr11	15667286	15667686	4.36055	3.10256	5.26576	-1.0821	0.00591739	0.0761783
chr12	95802789	95803189	4.91821	3.82741	5.7628	-1.0634	0.00611332	0.077634
chr1	53734039	53734439	4.62101	3.61258	5.43197	-1.05083	0.00614369	0.0778399
chr8	133171209	133171609	4.28939	2.92923	5.22726	-1.08062	0.00616047	0.0779798
chr17	3603576	3603976	4.87614	3.95667	5.64755	-1.03022	0.00630161	0.0789914
chr16	57341730	57342130	3.94316	1.57092	5.0874	-1.06341	0.00632437	0.0791164
chr8	101326827	101327227	3.52841	0.729543	4.72026	-1.05963	0.0063283	0.0791215
chr6	113464946	113465346	4.27411	2.98751	5.18876	-1.07173	0.00644582	0.0798731
chr12	127944004	127944404	4.6057	3.1547	5.57018	-1.07499	0.00645457	0.0799129
chr6	157780186	157780586	3.77982	1.5734	4.90084	-1.0552	0.00666479	0.0815243
chr17	83099119	83099519	3.66916	1.21397	4.82392	-1.04829	0.00673483	0.0820767
chr20	44485081	44485481	3.99352	2.57133	4.94979	-1.06757	0.00676706	0.0823843
chr7	155951602	155952002	3.84315	1.72684	4.9502	-1.05308	0.00680308	0.0826764
chr6	159679548	159679948	4.44454	3.2121	5.34109	-1.05667	0.00706317	0.0844608
chr1	42936492	42936892	5.35008	4.46668	6.10443	-1.00939	0.00711466	0.0848747
chr5	14037260	14037660	4.0312	2.09933	5.1063	-1.04861	0.00714383	0.0851243
chr12	56877524	56877924	4.01132	1.858	5.12423	-1.04095	0.00718975	0.0853746
chr1	162055227	162055627	3.82516	1.40869	4.97509	-1.02769	0.00741349	0.0866749
chr8	70610336	70610736	5.12198	4.18494	5.90148	-1.01719	0.00742275	0.0867189
chr19	15411357	15411757	3.78061	2.10358	4.80274	-1.04708	0.00750925	0.087117
chr15	94699970	94700370	4.19869	2.86413	5.12865	-1.05022	0.00754936	0.0873681
chr11	12723186	12723586	3.24929	0	4.47827	-1.00509	0.00769666	0.0882932
chr19	21023612	21024012	4.48197	3.44655	5.30424	-1.02695	0.00783052	0.0891715
chr15	64836886	64837286	4.01744	2.10084	5.08967	-1.0299	0.00790183	0.0896123
chr11	60831674	60832074	4.73388	3.79593	5.5138	-1.00934	0.0079947	0.0902139
chr5	5629661	5630061	4.25718	3.04825	5.14558	-1.03681	0.00808882	0.0907967
chr3	188944190	188944590	3.8603	2.30825	4.85195	-1.03684	0.00812881	0.090989
chr3	30502619	30503019	4.4178	2.98534	5.37701	-1.03828	0.00816488	0.091178
chr13	113916086	113916486	4.16636	2.30828	5.22726	-1.01466	0.0086636	0.0942721
chr9	132574978	132575378	4.01449	2.48777	4.99955	-1.02495	0.0087603	0.0947991
chr20	10565469	10565869	5.3037	4.28717	6.11808	-1.01102	0.00876443	0.0948052
chr1	59278899	59279299	3.75562	2.10191	4.77231	-1.02028	0.00878617	0.0949295
chr8	143264685	143265085	4.42877	3.44689	5.22829	-1.00431	0.00891528	0.0955857
chr2	45119914	45120314	4.06592	2.48708	5.06439	-1.01818	0.00903051	0.0963529
chr2	31384802	31385202	4.06375	2.79598	4.97221	-1.02175	0.00908492	0.0967185
chr7	3243285	3243685	4.7072	3.649	5.5388	-1.00813	0.00929849	0.0978832
chr13	37888926	37889326	4.53033	3.5313	5.33726	-1.00109	0.00933986	0.0981102
chr8	38878524	38878924	4.33537	2.79229	5.32471	-1.01251	0.00939976	0.098336
chr12	92654925	92655325	4.16813	2.40617	5.20919	-1.00198	0.00947873	0.0988158
chr6	146892586	146892986	4.20048	2.72417	5.17199	-1.00843	0.00975035	0.100364
