# Supplementary material for: JUND plays a genome-wide role in the quiescent to contractile switch in the pregnant human myometrium
Source: PLoS Genet. 2025 Jun 2;21(6):e1011261. doi: 10.1371/journal.pgen.1011261 (PMC12157839; doi:10.1371/journal.pgen.1011261)
Supplement: S7 Table — (XLSX) [file pgen.1011261.s009.xlsx]

## Sheet: Sheet1
Chrom	Start	End	annotation	geneChr	geneStart	geneEnd	geneLength	distanceToTSS	geneName	geneId				Upregulated Genes				Downregulated Genes
chr20	50957119	50960291	Promoter (<=1kb)	20	50934867	50958550	23684	0	DPM1	ENSG00000000419.14				Gene	LogFC	padj		exon	logfc	padj
chr1	169892716	169895042	Promoter (<=1kb)	1	169849631	169893896	44266	0	SCYL3	ENSG00000000457.14				PTGS2	5.92336	1.14631e-05		C8orf48	-1.56577	0.00016008
chr6	143510564	143512335	Promoter (<=1kb)	6	143494812	143511720	16909	0	FUCA2	ENSG00000001036.14				CXCL3	5.26631	6.41164e-05		SMIM10	-1.50824	0.000494975
chr6	53547560	53548945	Promoter (<=1kb)	6	53497384	53548206	50823	0	GCLC	ENSG00000001084.13				SLC22A11	4.77923	0.00137366		ENSG00000267372	-1.8421	0.000848638
chr6	53543717	53545692	Promoter (<=1kb)	6	53497341	53545101	47761	0	GCLC	ENSG00000001084.13				NTSR1	4.75161	0.000622121		ENSG00000255836	-1.88546	0.000916407
chr6	41071099	41075578	Promoter (<=1kb)	6	41072974	41102403	29430	0	NFYA	ENSG00000001167.15				PDYN-AS1	4.67165	0.00733364		TTLL6	-1.95094	0.00201351
chr1	24412949	24416240	Promoter (<=1kb)	1	24356999	24413782	56784	0	STPG1	ENSG00000001460.18				SOCS3	4.50854	2.34969e-10		SUPT4H1	-1.81853	0.00635129
chr7	92244915	92246761	Promoter (<=1kb)	7	92245974	92401383	155410	0	ANKIB1	ENSG00000001629.10				MT2A	4.50378	1.84018e-05
chr7	92133181	92135565	Promoter (<=1kb)	7	92084987	92134503	49517	0	CYP51A1	ENSG00000001630.18				ATP6V0C	4.42605	5.79497e-06
chr12	989806	992160	Promoter (<=1kb)	12	912545	990053	77509	0	RAD52	ENSG00000002016.18				Y_RNA	4.39964	0.00207171
chr12	948822	951002	Promoter (<=1kb)	12	911736	949694	37959	0	RAD52	ENSG00000002016.18				TMEM247	4.30072	0.00314087
chr11	64283208	64294135	Promoter (<=1kb)	11	64269830	64284639	14810	0	BAD	ENSG00000002330.14				ENSG00000234292	4.28671	0.00934341
chr11	64260600	64272556	Promoter (<=1kb)	11	64270269	64271868	1600	0	BAD	ENSG00000002330.14				DGAT2	4.27919	0.000270615
chr4	17576370	17578285	Promoter (<=1kb)	4	17577198	17607970	30773	0	LAP3	ENSG00000002549.13				ARC	4.26608	1.63918e-05
chrY	2689818	2692930	Promoter (<=1kb)	24	2691187	2741300	50114	0	CD99	ENSG00000002586.20_PAR_Y				DUSP2	3.98506	5.84065e-05
chr7	2080586	2086961	Promoter (<=1kb)	7	1957629	2080013	122385	-574	MAD1L1	ENSG00000002822.16				ADAM8	3.97579	4.96722e-08
chr7	2231847	2233708	Promoter (<=1kb)	7	1815794	2232945	417152	0	MAD1L1	ENSG00000002822.16				ANGPTL4	3.96311	6.07117e-05
chr7	2108386	2112455	Promoter (<=1kb)	7	1980486	2109601	129116	0	MAD1L1	ENSG00000002822.16				HMOX1	3.91327	3.66744e-07
chr7	2102694	2108212	Promoter (<=1kb)	7	2014506	2107708	93203	0	MAD1L1	ENSG00000002822.16				ADAMTS4	3.87492	6.33686e-09
chr17	38867431	38872217	Promoter (<=1kb)	17	38869859	38921769	51911	0	LASP1	ENSG00000002834.18				PROK2	3.82951	0.00100373
chr17	48106991	48108260	Promoter (<=1kb)	17	48107549	48119008	11460	0	SNX11	ENSG00000002919.15				ADGRG3	3.80184	2.26915e-07
chr12	8948547	8950631	Promoter (<=1kb)	12	8940361	8949645	9285	0	M6PR	ENSG00000003056.8				ENSG00000224579	3.79846	0.00242269
chr2	72142090	72148555	Promoter (<=1kb)	2	72129238	72147862	18625	0	CYP26B1	ENSG00000003137.9				ICAM3	3.68815	8.65968e-05
chr7	8261317	8262881	Promoter (<=1kb)	7	8113184	8262167	148984	0	ICA1	ENSG00000003147.19				LYPD3	3.68769	0.00325054
chr2	201780051	201782011	Promoter (<=1kb)	2	201700267	201780933	80667	0	ALS2	ENSG00000003393.16				SLC7A5	3.61348	6.83277e-07
chr2	201115309	201119654	Promoter (<=1kb)	2	201116154	201164162	48009	0	CFLAR	ENSG00000003402.21				HSPA6	3.60524	7.96429e-06
chr3	50087834	50090102	Promoter (<=1kb)	3	50088919	50102194	13276	0	RBM5	ENSG00000003756.17				MISP	3.59804	0.00729003
chr7	127587394	127589580	Promoter (<=1kb)	7	127588386	127591681	3296	0	ARF5	ENSG00000004059.11				ICAM1	3.5756	2.02596e-06
chr17	28370868	28373100	Promoter (<=1kb)	17	28371694	28404049	32356	0	SARM1	ENSG00000004139.14				ENSG00000274717	3.54686	5.68206e-07
chr17	28356484	28358205	Promoter (<=1kb)	17	28346633	28357527	10895	0	POLDIP2	ENSG00000004142.12				PTX3	3.50295	1.66482e-05
chr3	129554601	129558625	Promoter (<=1kb)	3	129555214	129557034	1821	0	PLXND1	ENSG00000004399.13				PTP4A1	3.46771	0.000140309
chr3	129584107	129590180	Promoter (<=1kb)	3	129583631	129586685	3055	0	PLXND1	ENSG00000004399.13				SOCS1	3.43282	7.54923e-06
chr3	129558701	129566370	Promoter (<=1kb)	3	129555218	129565991	10774	0	PLXND1	ENSG00000004399.13				GK	3.38056	2.01107e-05
chr3	129604151	129606616	Promoter (<=1kb)	3	129555214	129606676	51463	60	PLXND1	ENSG00000004399.13				SP6	3.36324	6.72592e-07
chr1	33035915	33037335	Promoter (<=1kb)	1	33007986	33036883	28898	0	AK2	ENSG00000004455.18				CHAC1	3.3455	0.000158387
chr1	33080506	33083008	Promoter (<=1kb)	1	33021607	33080996	59390	0	AK2	ENSG00000004455.18				ENSG00000273100	3.34363	0.0045333
chr12	2793552	2796408	Promoter (<=1kb)	12	2794970	2805423	10454	0	FKBP4	ENSG00000004478.8				MMP25	3.32489	0.000651015
chr1	23018966	23020542	Promoter (<=1kb)	1	23019443	23076570	57128	0	KDM1A	ENSG00000004487.18				FBP1	3.32425	0.00162982
chr3	49937412	49941136	Promoter (<=1kb)	3	49940007	50077249	137243	0	RBM6	ENSG00000004534.15				CXCL2	3.3225	2.05214e-06
chr17	3887723	3894336	Promoter (<=1kb)	17	3860315	3890743	30429	0	CAMKK1	ENSG00000004660.15				NAMPT	3.30242	7.80253e-06
chr12	21500996	21502639	Promoter (<=1kb)	12	21468910	21501635	32726	0	RECQL	ENSG00000004700.16				PDF	3.19529	0.00018172
chr19	35754930	35759093	Promoter (<=1kb)	19	35754566	35757029	2464	0	HSPB6	ENSG00000004776.13				CCDC71L	3.17409	7.9641e-06
chr19	35774847	35776676	Promoter (<=1kb)	19	35775515	35788822	13308	0	ARHGAP33	ENSG00000004777.19				ENSG00000274370	3.15968	0.000383388
chr7	95595748	95597485	Promoter (<=1kb)	7	95583499	95596516	13018	0	PDK4	ENSG00000004799.8				PKMYT1	3.10964	4.12802e-07
chr3	50345050	50347779	Promoter (<=1kb)	3	50341112	50345732	4621	0	ZMYND10	ENSG00000004838.14				RGS16	3.05463	2.91896e-06
chr3	50335513	50343225	Promoter (<=1kb)	3	50341110	50342448	1339	0	ZMYND10	ENSG00000004838.14				DUSP4	3.04346	8.79457e-05
chr7	96320940	96322793	Promoter (<=1kb)	7	96120220	96322098	201879	0	SLC25A13	ENSG00000004864.14				HK2	3.0226	0.00205659
chr7	116952694	116954826	Promoter (<=1kb)	7	116953238	117230096	276859	0	ST7	ENSG00000004866.22				BBLN	3.0176	9.79961e-11
chr17	47188521	47189919	Promoter (<=1kb)	17	47117703	47189295	71593	0	CDC27	ENSG00000004897.12				LRRC8E	2.9941	0.00159587
chrX	11110884	11112084	Promoter (<=1kb)	23	11111301	11123078	11778	0	HCCS	ENSG00000004961.15				ADAT3	2.99236	3.41215e-06
chr17	7232708	7235546	Promoter (<=1kb)	17	7225342	7234517	9176	0	DVL2	ENSG00000004975.12				C6orf223	2.9401	0.00272572
chr17	7223919	7230776	Promoter (<=1kb)	17	7226137	7229035	2899	0	DVL2	ENSG00000004975.12				C16orf74	2.94001	0.0045424
chr19	18849546	18858368	Promoter (<=1kb)	19	18849813	18852194	2382	0	UPF1	ENSG00000005007.13				CCDC107	2.93944	2.75683e-10
chr19	18845789	18849393	Promoter (<=1kb)	19	18848133	18850776	2644	0	UPF1	ENSG00000005007.13				SAMD11	2.9265	0.000103795
chr4	109559129	109561654	Promoter (<=1kb)	4	109560209	109683194	122986	0	MCUB	ENSG00000005059.16				MT1M	2.90438	0.00197213
chr7	27181934	27186598	Promoter (<=1kb)	7	27181157	27185232	4076	0	HOXA11	ENSG00000005073.6				H2AC4	2.8996	0.00015136
chr17	5468133	5469572	Promoter (<=1kb)	17	5440917	5468982	28066	0	DHX33	ENSG00000005100.13				DIO3	2.89709	0.00423147
chr7	11831448	11832746	Promoter (<=1kb)	7	11370365	11832198	461834	0	THSD7A	ENSG00000005108.17				PLAUR	2.89397	4.86531e-05
chr17	34979971	34982294	Promoter (<=1kb)	17	34980512	34994429	13918	0	LIG3	ENSG00000005156.12				DHCR24	2.86568	0.000121875
chr12	47705181	47707017	Promoter (<=1kb)	12	47661249	47706030	44782	0	RPAP3	ENSG00000005175.10				COL7A1	2.85952	5.43925e-05
chr16	20805697	20807868	Promoter (<=1kb)	16	20806429	20821802	15374	0	REXO5	ENSG00000005189.20				EIF4EBP3	2.83903	3.61866e-05
chr16	57446551	57448259	Promoter (<=1kb)	16	57428187	57447385	19199	0	CIAPIN1	ENSG00000005194.15				ENSG00000254859	2.83051	0.00324992
chr19	2327901	2329877	Promoter (<=1kb)	19	2328615	2338526	9912	0	SPPL2B	ENSG00000005206.17				RASD1	2.80446	1.74955e-06
chr9	35109941	35112986	Promoter (<=1kb)	9	35104121	35111588	7468	0	FAM214B	ENSG00000005238.20				SLC16A3	2.77664	5.89516e-06
chr9	35115721	35117474	Promoter (<=1kb)	9	35104112	35115850	11739	0	FAM214B	ENSG00000005238.20				ARL2BP	2.77115	0.000966912
chr7	107044060	107045723	Promoter (<=1kb)	7	107044705	107161811	117107	0	PRKAR2B	ENSG00000005249.13				PTPRN	2.76625	8.03261e-05
chrX	11757127	11759559	Promoter (<=1kb)	23	11758159	11775747	17589	0	MSL3	ENSG00000005302.19				BMP2	2.74054	7.11047e-05
chr16	3879093	3882351	Promoter (<=1kb)	16	3725054	3880713	155660	0	CREBBP	ENSG00000005339.15				PIM3	2.72828	1.36261e-08
chr2	74420812	74422992	Promoter (<=1kb)	2	74421678	74425474	3797	0	WDR54	ENSG00000005448.17				SPATA2L	2.72595	1.6805e-07
chr7	87474272	87476438	Promoter (<=1kb)	7	87401696	87475680	73985	0	ABCB4	ENSG00000005471.19				TFR2	2.71798	9.2323e-06
chr7	105011721	105015335	Promoter (<=1kb)	7	105014164	105112658	98495	0	KMT2E	ENSG00000005483.22				BCL3	2.70662	2.44705e-06
chr7	75877594	75880264	Promoter (<=1kb)	7	75878091	75882165	4075	0	RHBDD2	ENSG00000005486.17				LINC00511	2.6941	0.000255978
chr6	82246571	82248816	Promoter (<=1kb)	6	82169987	82247744	77758	0	IBTK	ENSG00000005700.15				H2AX	2.69178	1.78809e-10
chr11	3377915	3379513	Promoter (<=1kb)	11	3339261	3379133	39873	0	ZNF195	ENSG00000005801.18				SH2B2	2.68942	1.17881e-05
chr13	77325746	77327545	Promoter (<=1kb)	13	77042474	77327094	284621	0	MYCBP2	ENSG00000005810.20				ZC3H12A	2.67023	6.75177e-06
chr13	77025436	77028746	Promoter (<=1kb)	13	77005260	77027159	21900	0	FBXL3	ENSG00000005812.11				SMOX	2.6689	0.000489931
chr17	50094604	50096978	Promoter (<=1kb)	17	50094737	50111058	16322	0	PDK2	ENSG00000005882.12				FOSB	2.6659	8.54562e-05
chr17	50054336	50057271	Promoter (<=1kb)	17	50055968	50076995	21028	0	ITGA3	ENSG00000005884.18				LINGO3	2.6526	0.000382277
chrX	24148033	24151113	Promoter (<=1kb)	23	24149173	24150819	1647	0	ZFX	ENSG00000005889.16				PKP3	2.64452	0.00918169
chrX	120468686	120469542	Promoter (<=1kb)	23	120426148	120469296	43149	0	LAMP2	ENSG00000005893.16				LTB	2.6314	7.19e-05
chr16	19521008	19522556	Promoter (<=1kb)	16	19501693	19522098	20406	0	GDE1	ENSG00000006007.12				CEBPD	2.61978	4.91685e-07
chr19	18588124	18590851	Promoter (<=1kb)	19	18588685	18592334	3650	0	REX1BD	ENSG00000006015.18				RIN1	2.58704	2.74763e-07
chr19	18591075	18600857	Promoter (<=1kb)	19	18572220	18594435	22216	0	CRLF1	ENSG00000006016.12				SERTAD1	2.57452	1.18403e-06
chr17	7292991	7297896	Promoter (<=1kb)	17	7288263	7293935	5673	0	YBX2	ENSG00000006047.13				KLF16	2.5628	6.25557e-10
chr17	45315623	45318012	Promoter (<=1kb)	17	45263119	45317020	53902	0	MAP3K14	ENSG00000006062.18				NMB	2.56199	9.90206e-05
chr16	3263324	3265866	Promoter (<=1kb)	16	3263800	3291029	27230	0	ZNF263	ENSG00000006194.10				PFKFB4	2.55448	0.000528753
chr16	3281812	3284614	Promoter (<=1kb)	16	3283485	3286060	2576	0	ZNF263	ENSG00000006194.10				CHRNE	2.54923	0.00157555
chr16	57371969	57375066	Promoter (<=1kb)	16	57372477	57385041	12565	0	CX3CL1	ENSG00000006210.7				PNP	2.54892	7.94355e-06
chr17	50546608	50552505	Promoter (<=1kb)	17	50547089	50555850	8762	0	SPATA20	ENSG00000006282.21				ENSG00000254639	2.53128	0.00140708
chr17	50557649	50563302	Promoter (<=1kb)	17	50560715	50627474	66760	0	CACNA1G	ENSG00000006283.18				ENSG00000235151	2.52752	0.00291982
chr16	3010035	3025234	Promoter (<=1kb)	16	3018445	3022086	3642	0	TNFRSF12A	ENSG00000006327.14				ENSG00000267656	2.51541	0.00599065
chr7	39622550	39624668	Promoter (<=1kb)	7	39623565	39706391	82827	0	RALA	ENSG00000006451.8				SDF2L1	2.48082	8.65305e-06
chr7	140175001	140178227	Promoter (<=1kb)	7	140084746	140176983	92238	0	KDM7A	ENSG00000006459.11				NUDT8	2.48032	9.19617e-05
chr7	141550824	141552225	Promoter (<=1kb)	7	141551278	141654409	103132	0	AGK	ENSG00000006530.18				ENSG00000217801	2.46984	0.0040602
chr11	68014069	68016318	Promoter (<=1kb)	11	68014968	68021522	6555	0	ALDH3B1	ENSG00000006534.17				SBNO2	2.46906	8.71457e-08
chr11	68009661	68011393	Promoter (<=1kb)	11	68010327	68029276	18950	0	ALDH3B1	ENSG00000006534.17				SH3TC1	2.46807	8.46015e-06
chr7	77797569	77800022	Promoter (<=1kb)	7	77798773	77957226	158454	0	PHTF2	ENSG00000006576.17				ENSG00000270972	2.46665	0.00443378
chr2	241354644	241357345	Promoter (<=1kb)	2	241356285	241494841	138557	0	FARP2	ENSG00000006607.14				IRAK2	2.46367	2.99804e-05
chr7	30503713	30505459	Promoter (<=1kb)	7	30496621	30504829	8209	0	GGCT	ENSG00000006625.18				CAPN15	2.46091	6.25557e-10
chr7	87875475	87877259	Promoter (<=1kb)	7	87876216	87908376	32161	0	DBF4	ENSG00000006634.8				COL18A1	2.45308	5.52423e-10
chr19	3602116	3625046	Promoter (<=1kb)	19	3594507	3606875	12369	0	TBXA2R	ENSG00000006638.13				TNFAIP2	2.44658	3.49945e-05
chr7	112448924	112452671	Promoter (<=1kb)	7	112450049	112455855	5807	0	IFRD1	ENSG00000006652.15				SLCO4A1	2.44236	0.000525004
chr7	74451554	74456740	Promoter (<=1kb)	7	74453790	74602590	148801	0	GTF2IRD1	ENSG00000006704.11				ADAMTS14	2.4417	1.08482e-05
chr19	39390263	39392334	Promoter (<=1kb)	19	39385629	39391106	5478	0	PAF1	ENSG00000006712.15				PFKFB3	2.44126	7.01428e-05
chr17	13016954	13018686	Promoter (<=1kb)	17	12991612	13018027	26416	0	ELAC2	ENSG00000006744.19				PLK3	2.4305	3.66319e-07
chrX	2926785	2930241	Promoter (<=1kb)	23	2903972	2929339	25368	0	ARSD	ENSG00000006756.16				CSRNP1	2.42819	4.40929e-06
chrX	7926551	7927930	Promoter (<=1kb)	23	7898247	7927413	29167	0	PNPLA4	ENSG00000006757.12				BAIAP3	2.42682	1.64431e-06
chr12	1690155	1692010	Promoter (<=1kb)	12	1691070	1788674	97605	0	ADIPOR2	ENSG00000006831.10				SLC25A22	2.42552	2.75683e-10
chr5	134370464	134372547	Promoter (<=1kb)	5	134286350	134371042	84693	0	CDKL3	ENSG00000006837.12				GLTPD2	2.41476	0.00044134
chr2	157874941	157877232	Promoter (<=1kb)	2	157876702	158136154	259453	0	UPP2	ENSG00000007001.13				C11orf91	2.40596	0.00857022
chr19	45250159	45253200	Promoter (<=1kb)	19	45251271	45305284	54014	0	MARK4	ENSG00000007047.16				UNC13D	2.39109	5.57995e-07
chr19	45077908	45080127	Promoter (<=1kb)	19	45079288	45266246	186959	0	MARK4	ENSG00000007047.16				C11orf96	2.38582	1.01792e-06
chr19	17932313	17933729	Promoter (<=1kb)	19	17933015	17943985	10971	0	CCDC124	ENSG00000007080.11				AATK	2.38522	3.19515e-07
chr17	2592256	2595319	Promoter (<=1kb)	17	2593210	2667045	73836	0	PAFAH1B1	ENSG00000007168.14				FOSL1	2.37851	0.00167888
chr17	11597746	11599211	Promoter (<=1kb)	17	11598470	11612833	14364	0	DNAH9	ENSG00000007174.18				RNU6-450P	2.36878	0.00945565
chr17	28644256	28646227	Promoter (<=1kb)	17	28614446	28645158	30713	0	KIAA0100	ENSG00000007202.15				YDJC	2.35881	6.01786e-08
chr17	10197029	10200004	Promoter (<=1kb)	17	9910606	10198606	288001	0	GAS7	ENSG00000007237.19				TMEM184A	2.3571	5.04066e-05
chr19	45176015	45181137	Promoter (<=1kb)	19	45162928	45178237	15310	0	TRAPPC6A	ENSG00000007255.10				PLEKHN1	2.34364	0.00117764
chr1	112618093	112620542	Promoter (<=1kb)	1	112523514	112619141	95628	0	ST7L	ENSG00000007341.19				CBARP	2.33806	3.57911e-05
chr16	70511	74610	Promoter (<=1kb)	16	58059	72631	14573	0	RHBDF1	ENSG00000007384.15				VDR	2.33801	8.18544e-05
chr16	74837	88274	Promoter (<=1kb)	16	63157	76355	13199	0	RHBDF1	ENSG00000007384.15				TOR4A	2.33016	1.30767e-06
chr16	228271	233466	Promoter (<=1kb)	16	188969	229439	40471	0	LUC7L	ENSG00000007392.17				CTSD	2.3155	8.90181e-07
chr16	1345712	1353457	Promoter (<=1kb)	16	1346009	1347610	1602	0	BAIAP3	ENSG00000007516.14				SLC43A2	2.31421	5.52292e-05
chr16	560414	597067	Promoter (<=1kb)	16	566995	574519	7525	0	PIGQ	ENSG00000007541.17				CDC42EP5	2.31101	2.90454e-06
chr16	1609583	1614111	Promoter (<=1kb)	16	1612337	1614798	2462	0	CRAMP1	ENSG00000007545.16				CEBPB	2.30112	2.99804e-05
chr6	35493765	35499007	Promoter (<=1kb)	6	35473597	35496950	23354	0	TEAD3	ENSG00000007866.22				HELZ2	2.29814	4.92814e-05
chr1	6700870	6702605	Promoter (<=1kb)	1	6634170	6701816	67647	0	DNAJC11	ENSG00000007923.17				ENSG00000233029	2.29475	0.00221934
chr6	16128182	16130577	Promoter (<=1kb)	6	16129086	16148248	19163	0	MYLIP	ENSG00000007944.15				GPRC5C	2.29447	0.000940277
chrX	47618436	47620435	Promoter (<=1kb)	23	47571901	47619857	47957	0	SYN1	ENSG00000008056.14				PTGIR	2.29189	0.000126692
chr6	15247428	15249485	Promoter (<=1kb)	6	15248855	15522040	273186	0	JARID2	ENSG00000008083.14				ENSG00000289637	2.2864	0.00380153
chr6	15244103	15247093	Promoter (<=1kb)	6	15246069	15522042	275974	0	JARID2	ENSG00000008083.14				RRAD	2.28605	0.000238483
chr1	1723026	1726892	Promoter (<=1kb)	1	1702379	1724357	21979	0	CDK11A	ENSG00000008128.23				VASN	2.27808	0.000157839
chr1	1691327	1710507	Promoter (<=1kb)	1	1702766	1704253	1488	0	CDK11A	ENSG00000008128.23				R3HDM4	2.27745	1.35708e-07
chr1	1777068	1780064	Promoter (<=1kb)	1	1751232	1778470	27239	0	NADK	ENSG00000008130.15				HILPDA	2.2676	3.34831e-05
chr1	1781226	1785417	Promoter (<=1kb)	1	1779157	1780457	1301	-770	NADK	ENSG00000008130.15				ENDOG	2.26648	1.62123e-05
chr3	38038901	38040227	Promoter (<=1kb)	3	38039205	38097798	58594	0	DLEC1	ENSG00000008226.20				LLGL2	2.26423	0.00123562
chr7	106111303	106113157	Promoter (<=1kb)	7	106090505	106112312	21808	0	SYPL1	ENSG00000008282.9				RHOF	2.26296	0.00300376
chr17	63444701	63448602	Promoter (<=1kb)	17	63432304	63446306	14003	0	CYB561	ENSG00000008283.16				PITPNM1	2.26131	6.43259e-08
chr17	63432146	63439718	Promoter (<=1kb)	17	63433216	63437949	4734	0	CYB561	ENSG00000008283.16				LYPLA2	2.25885	6.25557e-10
chr17	51119397	51122781	Promoter (<=1kb)	17	50962174	51120868	158695	0	SPAG9	ENSG00000008294.22				SLC39A14	2.25448	1.60452e-05
chr3	48660156	48664929	Promoter (<=1kb)	3	48636463	48662886	26424	0	CELSR3	ENSG00000008300.17				PLSCR3	2.2532	0.00360358
chr7	122143078	122144632	Promoter (<=1kb)	7	122064583	122144300	79718	0	AASS	ENSG00000008311.16				EPOP	2.25226	0.000418592
chr3	42590336	42591950	Promoter (<=1kb)	3	42590860	42596934	6075	0	SS18L2	ENSG00000008324.12				ITPRIP	2.24908	2.2603e-05
chr3	42581286	42582826	Promoter (<=1kb)	3	42581840	42595114	13275	0	SS18L2	ENSG00000008324.12				KRT34	2.24842	0.00261623
chr19	4352917	4376329	Promoter (<=1kb)	19	4352990	4354577	1588	0	MPND	ENSG00000008382.16				PPIF	2.24742	0.000262261
chr19	4342240	4346421	Promoter (<=1kb)	19	4343527	4360086	16560	0	MPND	ENSG00000008382.16				PHF21B	2.2446	0.00256567
chr12	16347088	16348270	Promoter (<=1kb)	12	16347142	16363806	16665	0	MGST1	ENSG00000008394.13				IL27RA	2.23352	3.3655e-05
chr12	107091093	107094578	Promoter (<=1kb)	12	106991364	107093549	102186	0	CRY1	ENSG00000008405.12				PAXX	2.23099	5.25127e-07
chr19	12995939	12998387	Promoter (<=1kb)	19	12995608	13096201	100594	332	NFIX	ENSG00000008441.19				SECTM1	2.23023	7.59409e-05
chr19	13005048	13014713	Promoter (<=1kb)	19	13012188	13025520	13333	0	NFIX	ENSG00000008441.19				SCARF1	2.22224	9.82969e-07
chr8	133569430	133573297	Promoter (<=1kb)	8	133454848	133571887	117040	0	ST3GAL1	ENSG00000008513.16				RELT	2.21465	0.000349226
chr16	3056132	3060114	Promoter (<=1kb)	16	3056794	3058306	1513	0	MMP25	ENSG00000008516.18				CEMIP	2.20832	0.00119982
chr16	2069230	2103949	Promoter (<=1kb)	16	2089527	2090839	1313	0	PKD1	ENSG00000008710.20				H1-10	2.19153	2.15836e-07
chr16	2132677	2137321	Promoter (<=1kb)	16	2088708	2135898	47191	0	PKD1	ENSG00000008710.20				NFKBIE	2.18648	8.93823e-05
chr17	40018498	40024037	Promoter (<=1kb)	17	40019145	40022442	3298	0	MED24	ENSG00000008838.21				TNFRSF10D	2.18275	9.15749e-05
chr8	22998461	23000579	Promoter (<=1kb)	8	22999548	23020199	20652	0	RHOBTB2	ENSG00000008853.18				ESRRA	2.1814	3.28093e-11
chr3	169966190	169967670	Promoter (<=1kb)	3	169966635	169968523	1889	0	SEC62	ENSG00000008952.17				TCIRG1	2.1721	1.60541e-07
chr8	56073682	56075215	Promoter (<=1kb)	8	56067254	56074144	6891	0	RPS20	ENSG00000008988.11				RHOG	2.1629	5.49296e-07
chr7	157137866	157140340	Promoter (<=1kb)	7	157138916	157189296	50381	0	UBE3C	ENSG00000009335.18				PIP5KL1	2.15158	2.54403e-05
chr6	111481617	111485065	Promoter (<=1kb)	6	111299031	111482919	183889	0	REV3L	ENSG00000009413.16				FOS	2.15135	2.2603e-05
chr1	27724995	27727103	Promoter (<=1kb)	1	27725961	27763116	37156	0	FAM76A	ENSG00000009780.16				NBL1	2.15001	5.70472e-09
chr14	77320156	77322151	Promoter (<=1kb)	14	77274956	77320883	45928	0	POMT2	ENSG00000009830.13				IL1RL2	2.14943	0.0013888
chr7	73520989	73524741	Promoter (<=1kb)	7	73440406	73522293	81888	0	BAZ1B	ENSG00000009954.11				MFSD2A	2.14892	0.000213239
chr6	13711344	13713450	Promoter (<=1kb)	6	13621498	13711835	90338	0	RANBP9	ENSG00000010017.13				NCLN	2.14698	2.56346e-07
chr6	36386962	36388583	Promoter (<=1kb)	6	36354091	36387566	33476	0	ETV7	ENSG00000010030.14				IFI30	2.13959	0.00421977
chr1	231336210	231338713	Promoter (<=1kb)	1	231337104	231353132	16029	0	SPRTN	ENSG00000010072.16				CDKN1A	2.13844	0.000294474
chr1	171780699	171782401	Promoter (<=1kb)	1	171781660	171797716	16057	0	METTL13	ENSG00000010165.20				UPP1	2.13704	0.000394258
chr7	38177565	38179061	Promoter (<=1kb)	7	38178245	38230669	52425	0	STARD3NL	ENSG00000010270.14				SH2D5	2.13113	0.00668658
chr12	6199150	6203109	Promoter (<=1kb)	12	6199715	6238271	38557	0	CD9	ENSG00000010278.15				TNFRSF12A	2.12293	1.74167e-07
chr12	6492980	6494319	Promoter (<=1kb)	12	6493356	6511192	17837	0	NCAPD2	ENSG00000010292.13				RARRES1	2.12239	0.000262261
chr12	6547743	6556828	Promoter (<=1kb)	12	6538961	6549265	10305	0	IFFO1	ENSG00000010295.20				MMP23B	2.12089	0.000818965
chr3	52409056	52411502	Promoter (<=1kb)	3	52410660	52423641	12982	0	PHF7	ENSG00000010318.22				ADPRHL1	2.11521	5.2262e-05
chr3	52479086	52484691	Promoter (<=1kb)	3	52480139	52485827	5689	0	NISCH	ENSG00000010322.16				PANX2	2.1115	0.000942707
chr3	52451352	52456780	Promoter (<=1kb)	3	52455118	52493068	37951	0	NISCH	ENSG00000010322.16				BCL2L12	2.10979	8.64452e-05
chr3	52490486	52496859	Promoter (<=1kb)	3	52495338	52524495	29158	0	STAB1	ENSG00000010327.10				SSBP4	2.10867	2.27553e-07
chr19	49812397	49813806	Promoter (<=1kb)	19	49806866	49813292	6427	0	FUZ	ENSG00000010361.14				LAGE3	2.09997	6.39408e-05
chr19	49814988	49819704	Promoter (<=1kb)	19	49811381	49817376	5996	0	FUZ	ENSG00000010361.14				NTNG2	2.08646	0.000273663
chr19	49798708	49810699	Promoter (<=1kb)	19	49806885	49808639	1755	0	FUZ	ENSG00000010361.14				RTEL1-TNFRSF6B	2.08314	1.85044e-07
chrX	149504629	149505704	Promoter (<=1kb)	23	149476988	149505306	28319	0	IDS	ENSG00000010404.18				HMGA1	2.08134	0.000482181
chr16	3234041	3235545	Promoter (<=1kb)	16	3222325	3235158	12834	0	ZNF200	ENSG00000010539.12				NRXN2	2.07945	0.00142673
chr12	6870690	6874374	Promoter (<=1kb)	12	6873569	6907733	34165	0	LRRC23	ENSG00000010626.15				NPDC1	2.07694	6.00515e-08
chr6	26087033	26088193	Promoter (<=1kb)	6	26087281	26094368	7088	0	HFE	ENSG00000010704.19				RDH10	2.06916	0.00246136
chr1	41240910	41242152	Promoter (<=1kb)	1	41027202	41242110	214909	0	SCMH1	ENSG00000010803.17				CYBA	2.06575	2.56471e-05
chr6	111872040	111874553	Promoter (<=1kb)	6	111660332	111873067	212736	0	FYN	ENSG00000010810.17				ZSWIM4	2.06503	6.02922e-06
chr6	142944216	142948395	Promoter (<=1kb)	6	142751469	142945031	193563	0	HIVEP2	ENSG00000010818.10				AGTRAP	2.06347	1.10443e-06
chr1	23790770	23797641	Promoter (<=1kb)	1	23791145	23795539	4395	0	LYPLA2	ENSG00000011009.11				OPLAH	2.06128	3.14534e-05
chr1	11802512	11806832	Promoter (<=1kb)	1	11806096	11843143	37048	0	CLCN6	ENSG00000011021.23				SPINT2	2.05873	0.00202459
chr17	62625948	62630297	Promoter (<=1kb)	17	62627670	62693597	65928	0	MRC2	ENSG00000011028.14				SOD2	2.0561	0.000742368
chr17	51151266	51154345	Promoter (<=1kb)	17	51153590	51171744	18155	0	NME1-NME2	ENSG00000011052.21				DHCR7	2.05525	0.000103795
chr12	3076082	3078668	Promoter (<=1kb)	12	3077355	3286564	209210	0	TSPAN9	ENSG00000011105.14				MT1X	2.05433	0.0098303
chr12	3199017	3201847	Promoter (<=1kb)	12	3199984	3278612	78629	0	TSPAN9	ENSG00000011105.14				TNFAIP3	2.0505	0.000564725
chr14	93331418	93333754	Promoter (<=1kb)	14	93237550	93333036	95487	0	BTBD7	ENSG00000011114.15				GRIN3B	2.04895	0.00317585
chr19	3761227	3763423	Promoter (<=1kb)	19	3750772	3761692	10921	0	APBA3	ENSG00000011132.12				LDLR	2.03955	2.41134e-07
chr3	43690132	43692212	Promoter (<=1kb)	3	43690880	43718797	27918	0	ABHD5	ENSG00000011198.10				SYN1	2.03388	0.00645209
chr19	15417710	15419687	Promoter (<=1kb)	19	15380050	15418988	38939	0	AKAP8L	ENSG00000011243.19				MIR23AHG	2.03209	1.90574e-08
chr17	51259300	51261755	Promoter (<=1kb)	17	51177425	51260049	82625	0	MBTD1	ENSG00000011258.16				ENSG00000249456	2.03164	0.00920791
chr7	5780333	5783403	Promoter (<=1kb)	7	5620047	5781663	161617	0	RNF216	ENSG00000011275.19				EGR3	2.02527	0.00113458
chr17	15998530	16000871	Promoter (<=1kb)	17	15999784	16004251	4468	0	TTC19	ENSG00000011295.16				C6orf132	2.02475	0.0009461
chr19	793678	812517	Promoter (<=1kb)	19	797075	812327	15253	0	PTBP1	ENSG00000011304.22				TBC1D2	2.02069	0.000525004
chr11	17206901	17209489	Promoter (<=1kb)	11	17077730	17207920	130191	0	PIK3C2A	ENSG00000011405.14				MIR645	2.02036	0.00113227
chr19	43668012	43670990	Promoter (<=1kb)	19	43646095	43670166	24072	0	PLAUR	ENSG00000011422.12				ABHD17C	2.01432	0.000479799
chr7	36388918	36391162	Promoter (<=1kb)	7	36389821	36453791	63971	0	ANLN	ENSG00000011426.11				ITPKC	2.00766	5.47992e-05
chr19	15426276	15433536	Promoter (<=1kb)	19	15419978	15432761	12784	0	WIZ	ENSG00000011451.21				RNF126	2.00671	1.93663e-06
chr19	15447663	15450609	Promoter (<=1kb)	19	15419978	15449951	29974	0	WIZ	ENSG00000011451.21				SLC49A3	2.00661	1.98104e-06
chr19	15435460	15441019	Promoter (<=1kb)	19	15436475	15438927	2453	0	WIZ	ENSG00000011451.21				TEAD4	2.00403	2.41134e-07
chr9	122940604	122941966	Promoter (<=1kb)	9	122940833	123103268	162436	0	RABGAP1	ENSG00000011454.18				MROH6	2.00322	0.000556857
chr19	45689554	45693787	Promoter (<=1kb)	19	45692403	45701914	9512	0	QPCTL	ENSG00000011478.13				SCARF2	1.99872	5.84961e-09
chr2	65055236	65057578	Promoter (<=1kb)	2	65056366	65071844	15479	0	CEP68	ENSG00000011523.14				MAP2K3	1.99403	1.90801e-05
chr2	39436062	39438380	Promoter (<=1kb)	2	39249266	39437285	188020	0	MAP4K3	ENSG00000011566.15				RELL2	1.99208	0.000258434
chr19	35701688	35703635	Promoter (<=1kb)	19	35704558	35717038	12481	-923	ZBTB32	ENSG00000011590.14				ID3	1.99118	1.93916e-06
chr17	43124558	43128003	Promoter (<=1kb)	17	43044295	43125364	81070	0	BRCA1	ENSG00000012048.23				COL18A1-AS1	1.99001	2.84504e-06
chr19	45426062	45430087	Promoter (<=1kb)	19	45420324	45429210	8887	0	ERCC1	ENSG00000012061.16				ISG20	1.98972	0.00110057
chr19	45422373	45425084	Promoter (<=1kb)	19	45407334	45423917	16584	0	ERCC1	ENSG00000012061.16				SEMA7A	1.98784	0.00491794
chr19	45450097	45452207	Promoter (<=1kb)	19	45413963	45450725	36763	0	ERCC1	ENSG00000012061.16				ENSG00000205622	1.987	0.00125623
chrX	49183512	49187958	Promoter (<=1kb)	23	49174802	49186373	11572	0	PRICKLE3	ENSG00000012211.13				TYMP	1.98288	0.000798939
chr8	28621805	28623833	Promoter (<=1kb)	8	28622732	28756561	133830	0	EXTL3	ENSG00000012232.10				FERMT3	1.9764	0.000161206
chr8	28700603	28703134	Promoter (<=1kb)	8	28701500	28744779	43280	0	EXTL3	ENSG00000012232.10				ALOX5	1.97619	0.0026111
chr6	53347464	53350241	Promoter (<=1kb)	6	53267398	53349179	81782	0	ELOVL5	ENSG00000012660.14				NR4A1	1.97533	0.00415743
chr10	45373127	45375174	Promoter (<=1kb)	10	45374176	45446119	71944	0	ALOX5	ENSG00000012779.12				ACSL1	1.9753	0.000315236
chr14	93206509	93208226	Promoter (<=1kb)	14	93207241	93218557	11317	0	UBR7	ENSG00000012963.15				TAFA5	1.96153	0.00379689
chr14	50531346	50533196	Promoter (<=1kb)	14	50418521	50532569	114049	0	MAP4K5	ENSG00000012983.12				C19orf48	1.95971	2.34705e-06
chr14	50559852	50561627	Promoter (<=1kb)	14	50475092	50561126	86035	0	MAP4K5	ENSG00000012983.12				PLAU	1.95828	0.000813161
chr2	31233531	31235996	Promoter (<=1kb)	2	31234152	31269451	35300	0	EHD3	ENSG00000013016.16				BBC3	1.95731	4.55493e-05
chr19	39970382	39971738	Promoter (<=1kb)	19	39971165	39981764	10600	0	PSMC4	ENSG00000013275.8				PPAN	1.95679	0.000279076
chr4	6574550	6577510	Promoter (<=1kb)	4	6575189	6621354	46166	0	MAN2B2	ENSG00000013288.9				RAB24	1.95551	1.60065e-06
chr17	44323505	44326806	Promoter (<=1kb)	17	44319625	44324870	5246	0	SLC25A39	ENSG00000013306.16				HTRA3	1.95511	0.000698951
chr7	151340870	151342850	Promoter (<=1kb)	7	151341772	151378449	36678	0	NUB1	ENSG00000013374.17				GCA	1.95278	0.0018354
chr6	83191809	83194561	Promoter (<=1kb)	6	83164873	83193265	28393	0	PGM3	ENSG00000013375.16				HBEGF	1.95131	0.00399546
chr2	200861913	200865980	Promoter (<=1kb)	2	200853009	200864658	11650	0	CLK1	ENSG00000013441.17				PDCD1	1.94377	0.00840299
chr12	106357595	106358574	Promoter (<=1kb)	12	106357748	106510198	152451	0	POLR3B	ENSG00000013503.10				TMEM147	1.94127	2.37776e-06
chr14	76811679	76813445	Promoter (<=1kb)	14	76786009	76812882	26874	0	ANGEL1	ENSG00000013523.11				NINJ1	1.93604	2.59272e-05
chrX	154408776	154413908	Promoter (<=1kb)	23	154401236	154409254	8019	0	DNASE1L1	ENSG00000013563.14				STBD1	1.93331	0.000641149
chr12	12999488	13002188	Promoter (<=1kb)	12	12974870	13000265	25396	0	HEBP1	ENSG00000013583.10				SLC25A39	1.92821	2.34969e-10
chr12	12890432	12892151	Promoter (<=1kb)	12	12891559	12909876	18318	0	GPRC5A	ENSG00000013588.9				S100A16	1.92587	2.16329e-08
chr4	1710873	1714049	Promoter (<=1kb)	4	1712858	1715945	3088	0	TACC3	ENSG00000013810.21				RPS6KA1	1.92413	0.000404438
chr4	1715749	1723151	Promoter (<=1kb)	4	1721078	1745127	24050	0	TACC3	ENSG00000013810.21				TRIB1	1.9189	0.00063349
chr6	96521326	96522619	Promoter (<=1kb)	6	96521595	96522964	1370	0	UFL1	ENSG00000014123.10				ZC3H3	1.90238	1.36946e-09
chr11	65260962	65262803	Promoter (<=1kb)	11	65261920	65296498	34579	0	POLA2	ENSG00000014138.9				COX8A	1.89467	4.64965e-06
chr8	143539909	143542445	Promoter (<=1kb)	8	143437659	143541447	103789	0	ZC3H3	ENSG00000014164.7				MTLN	1.89234	0.000184343
chr11	65180650	65185390	Promoter (<=1kb)	11	65181037	65186033	4997	0	CAPN1	ENSG00000014216.16				PRR5	1.89103	2.66385e-07
chr4	41990052	41991645	Promoter (<=1kb)	4	41990502	42086369	95868	0	SLC30A9	ENSG00000014824.14				SNHG15	1.88853	9.48807e-07
chr10	99731469	99733671	Promoter (<=1kb)	10	99710868	99732127	21260	0	COX15	ENSG00000014919.13				RPL18A	1.8866	1.01682e-07
chr12	42237045	42239335	Promoter (<=1kb)	12	42157104	42238236	81133	0	YAF2	ENSG00000015153.15				FAAP100	1.88539	4.10877e-09
chr10	133281	136925	Promoter (<=1kb)	10	134465	237651	103187	0	ZMYND11	ENSG00000015171.20				TMEM160	1.87966	0.000530785
chr17	50345269	50347692	Promoter (<=1kb)	17	50346126	50361185	15060	0	XYLT2	ENSG00000015532.10				HSPA1B	1.87914	9.47217e-05
chr7	44489840	44491410	Promoter (<=1kb)	7	44379119	44490658	111540	0	NUDCD3	ENSG00000015676.18				COL27A1	1.87528	0.000845298
chr3	53845276	53847246	Promoter (<=1kb)	3	53812335	53846419	34085	0	CHDH	ENSG00000016391.11				PSMB10	1.86283	3.4605e-07
chr3	52704766	52706864	Promoter (<=1kb)	3	52694486	52705791	11306	0	GLT8D1	ENSG00000016864.19				ENSG00000271709	1.85965	0.000458562
chr3	130893113	130895074	Promoter (<=1kb)	3	130893991	131003150	109160	0	ATP2C1	ENSG00000017260.20				JMJD7-PLA2G4B	1.85921	3.31735e-05
chr18	9474316	9476670	Promoter (<=1kb)	18	9475009	9538114	63106	0	RALBP1	ENSG00000017797.13				ELK1	1.85497	6.5286e-07
chr3	149656111	149659862	Promoter (<=1kb)	3	149517235	149658025	140791	0	WWTR1	ENSG00000018408.15				INAFM1	1.85216	9.09831e-06
chr19	56392746	56394150	Promoter (<=1kb)	19	56375846	56393478	17633	0	ZNF582	ENSG00000018869.18				LINC01814	1.85196	0.00447371
chr11	118607405	118611916	Promoter (<=1kb)	11	118607615	118658028	50414	0	PHLDB1	ENSG00000019144.20				RAB20	1.85089	0.000376302
chr11	118633924	118636013	Promoter (<=1kb)	11	118634978	118639355	4378	0	PHLDB1	ENSG00000019144.20				NR2F6	1.84844	1.43017e-12
chr11	118617975	118621994	Promoter (<=1kb)	11	118621363	118627593	6231	0	PHLDB1	ENSG00000019144.20				ENG	1.84481	6.66496e-07
chr11	45178926	45182176	Promoter (<=1kb)	11	45182917	45226183	43267	-741	PRDM11	ENSG00000019485.14				PNKD	1.84339	0.000757861
chr8	48920645	48922630	Promoter (<=1kb)	8	48917598	48921429	3832	0	SNAI2	ENSG00000019549.13				MXD1	1.84093	0.00692566
chr1	35556533	35558924	Promoter (<=1kb)	1	35557473	35566772	9300	0	NCDN	ENSG00000020129.16				IL4R	1.83993	1.28627e-05
chr8	37795463	37799527	Promoter (<=1kb)	8	37796883	37844896	48014	0	ADGRA2	ENSG00000020181.18				MBOAT7	1.83857	7.75971e-05
chr8	37781036	37785652	Promoter (<=1kb)	8	37784191	37829993	45803	0	ADGRA2	ENSG00000020181.18				DUSP23	1.8317	8.38894e-05
chr20	52190678	52192723	Promoter (<=1kb)	20	52051663	52191779	140117	0	ZFP64	ENSG00000020256.20				LRRC56	1.83126	0.00212382
chr14	54771890	54775629	Promoter (<=1kb)	14	54774962	54789128	14167	0	SAMD4A	ENSG00000020577.14				PREX1	1.82993	0.000489551
chr14	54564186	54568701	Promoter (<=1kb)	14	54566117	54567910	1794	0	SAMD4A	ENSG00000020577.14				DNPH1	1.82516	5.06031e-06
chr11	94493342	94494614	Promoter (<=1kb)	11	94415570	94493844	78275	0	MRE11	ENSG00000020922.13				ENSG00000233799	1.8194	0.000867153
chr11	73660393	73662012	Promoter (<=1kb)	11	73660309	73661734	1426	85	PLEKHB1	ENSG00000021300.14				TOMM40	1.81808	1.18403e-06
chr6	2840546	2842577	Promoter (<=1kb)	6	2832332	2841863	9532	0	SERPINB1	ENSG00000021355.13				RHBDF2	1.81626	0.000158693
chr2	32062935	32064565	Promoter (<=1kb)	2	32063556	32157637	94082	0	SPAST	ENSG00000021574.13				GALK1	1.81513	7.20666e-06
chr14	79278448	79279874	Promoter (<=1kb)	14	79279339	79862478	583140	0	NRXN3	ENSG00000021645.20				SEMA4B	1.80895	1.99525e-05
chr11	3119524	3125236	Promoter (<=1kb)	11	3107790	3119987	12198	0	OSBPL5	ENSG00000021762.20				THBD	1.80857	0.000742368
chr11	3085716	3096745	Promoter (<=1kb)	11	3087116	3094879	7764	0	OSBPL5	ENSG00000021762.20				ADRA2C	1.80712	0.00120043
chr11	3162458	3167469	Promoter (<=1kb)	11	3087107	3165310	78204	0	OSBPL5	ENSG00000021762.20				AP5Z1	1.80401	8.5574e-10
chr11	3151662	3162317	Promoter (<=1kb)	11	3126483	3161393	34911	0	OSBPL5	ENSG00000021762.20				FJX1	1.79955	1.93579e-05
chr20	56468016	56469408	Promoter (<=1kb)	20	56468585	56518886	50302	0	RTF2	ENSG00000022277.13				EGFL7	1.79698	9.82969e-07
chr12	120533331	120536149	Promoter (<=1kb)	12	120533480	120534836	1357	0	RNF10	ENSG00000022840.17				ST6GALNAC6	1.79172	0.000155342
chr14	102319150	102320806	Promoter (<=1kb)	14	102319298	102342367	23070	0	ZNF839	ENSG00000022976.16				LRRC25	1.7912	0.000148944
chr14	102316147	102317943	Promoter (<=1kb)	14	102317377	102342364	24988	0	ZNF839	ENSG00000022976.16				MYC	1.78981	7.47274e-07
chr10	112446438	112447912	Promoter (<=1kb)	10	112424428	112446917	22490	0	ZDHHC6	ENSG00000023041.12				ETHE1	1.78801	3.44225e-07
chr11	123430254	123431441	Promoter (<=1kb)	11	123430269	123435715	5447	0	GRAMD1B	ENSG00000023171.20				FNDC4	1.78403	0.000271437
chr11	496810	509924	Promoter (<=1kb)	11	494512	503570	9059	0	RNH1	ENSG00000023191.17				CISH	1.7828	0.000288211
chr2	206158981	206160684	Promoter (<=1kb)	2	206114817	206159444	44628	0	NDUFS1	ENSG00000023228.14				TGM2	1.78155	0.0014411
chr8	52713043	52715238	Promoter (<=1kb)	8	52622458	52714435	91978	0	RB1CC1	ENSG00000023287.13				ELL	1.77953	4.62023e-06
chr9	100098085	100100186	Promoter (<=1kb)	9	99979185	100099000	119816	0	ERP44	ENSG00000023318.9				BAD	1.77944	9.47116e-09
chr3	52197384	52199006	Promoter (<=1kb)	3	52198086	52214180	16095	0	ALAS1	ENSG00000023330.15				CTDSP1	1.7783	3.67245e-09
chr13	42271194	42273138	Promoter (<=1kb)	13	42272152	42323261	51110	0	AKAP11	ENSG00000023516.9				FASN	1.77629	2.95207e-07
chr1	193104231	193106301	Promoter (<=1kb)	1	193090866	193105433	14568	0	GLRX2	ENSG00000023572.10				WFIKKN1	1.77186	0.00579896
chr14	61761822	61763104	Promoter (<=1kb)	14	61762420	61796428	34009	0	SNAPC1	ENSG00000023608.5				FMNL1	1.76977	0.000515355
chr12	15910874	15912232	Promoter (<=1kb)	12	15911302	16036292	124991	0	DERA	ENSG00000023697.13				CD320	1.76712	5.65829e-05
chr1	150148747	150151721	Promoter (<=1kb)	1	150149183	150159630	10448	0	PLEKHO1	ENSG00000023902.14				TULP2	1.76532	0.000612368
chr1	150158375	150164381	Promoter (<=1kb)	1	150159405	150164720	5316	0	PLEKHO1	ENSG00000023902.14				RPP25L	1.75414	2.9517e-08
chr1	93908305	93910146	Promoter (<=1kb)	1	93885199	93909430	24232	0	GCLM	ENSG00000023909.10				IFITM1	1.75412	0.000686835
chr6	42563636	42565018	Promoter (<=1kb)	6	42564029	42693505	129477	0	UBR2	ENSG00000024048.11				PPP1R14B	1.74608	5.32439e-05
chr19	47712375	47714765	Promoter (<=1kb)	19	47713422	47741853	28432	0	EHD2	ENSG00000024422.12				FBXL19	1.7446	1.14022e-07
chr19	47724646	47727402	Promoter (<=1kb)	19	47726169	47731508	5340	0	EHD2	ENSG00000024422.12				ENSG00000259792	1.74123	0.00323688
chr19	47728712	47730874	Promoter (<=1kb)	19	47729617	47741865	12249	0	EHD2	ENSG00000024422.12				SH2D2A	1.73916	0.000229758
chr20	35770319	35774512	Promoter (<=1kb)	20	35771974	35863400	91427	0	PHF20	ENSG00000025293.17				GPSM1	1.73324	1.23806e-07
chr22	50516436	50535107	Promoter (<=1kb)	22	50525752	50526337	586	0	TYMP	ENSG00000025708.14				MOGS	1.73323	1.33699e-08
chr22	50508029	50509094	Promoter (<=1kb)	22	50508224	50524780	16557	0	NCAPH2	ENSG00000025770.19				CA13	1.73272	0.00581251
chr20	44959312	44961116	Promoter (<=1kb)	20	44942130	44960397	18268	0	TOMM34	ENSG00000025772.8				CSMD2	1.72819	2.59224e-05
chr6	107957039	107959197	Promoter (<=1kb)	6	107867756	107958208	90453	0	SEC63	ENSG00000025796.14				TMEM250	1.72582	9.47116e-09
chr1	32107854	32110393	Promoter (<=1kb)	1	32108056	32176563	68508	0	KPNA6	ENSG00000025800.14				KIFC2	1.72156	2.88623e-09
chr10	17227043	17231874	Promoter (<=1kb)	10	17228241	17237593	9353	0	VIM	ENSG00000026025.16				FAM110A	1.71884	0.000282344
chr20	63677966	63705897	Promoter (<=1kb)	20	63686371	63698684	12314	0	RTEL1-TNFRSF6B	ENSG00000026036.22				POR	1.71855	2.34705e-06
chr20	63656193	63659536	Promoter (<=1kb)	20	63659300	63698684	39385	0	RTEL1-TNFRSF6B	ENSG00000026036.22				WDR18	1.71847	0.000798389
chr10	88989458	88992347	Promoter (<=1kb)	10	88990559	89017059	26501	0	FAS	ENSG00000026103.24				PGS1	1.71815	9.02842e-05
chr6	166955391	166957873	Promoter (<=1kb)	6	166922113	166956550	34438	0	RNASET2	ENSG00000026297.17				ZNRF2P1	1.71412	0.00190918
chr11	35138089	35140481	Promoter (<=1kb)	11	35138882	35177110	38229	0	CD44	ENSG00000026508.21				COQ8A	1.7113	0.000295651
chr20	51021882	51024821	Promoter (<=1kb)	20	51003656	51023107	19452	0	KCNG1	ENSG00000026559.14				SIRPA	1.70982	0.000367536
chr13	23888571	23890204	Promoter (<=1kb)	13	23730189	23889400	159212	0	MIPEP	ENSG00000027001.10				EIF4A1	1.70968	1.54647e-07
chr14	61188066	61189611	Promoter (<=1kb)	14	61187569	61453265	265697	498	PRKCH	ENSG00000027075.17				TTLL12	1.70967	2.14987e-07
chr14	61320333	61323465	Promoter (<=1kb)	14	61321579	61550976	229398	0	PRKCH	ENSG00000027075.17				PSD4	1.7088	0.000290851
chr6	137217832	137220029	Promoter (<=1kb)	6	137197483	137219449	21967	0	IFNGR1	ENSG00000027697.16				ATG4D	1.70522	1.48879e-08
chr1	156813321	156816479	Promoter (<=1kb)	1	156809203	156814111	4909	0	SH2D2A	ENSG00000027869.12				SLC1A5	1.70229	8.58259e-06
chr2	58045992	58047721	Promoter (<=1kb)	2	58046642	58159920	113279	0	VRK2	ENSG00000028116.18				TSC22D4	1.69767	1.69613e-08
chr1	12166422	12168452	Promoter (<=1kb)	1	12166991	12209220	42230	0	TNFRSF1B	ENSG00000028137.19				MBD3	1.69659	3.39944e-06
chr12	95216711	95219065	Promoter (<=1kb)	12	95217746	95257181	39436	0	VEZT	ENSG00000028203.19				GPR157	1.69213	0.000806205
chr19	42176113	42177764	Promoter (<=1kb)	19	42116924	42177325	60402	0	POU2F2	ENSG00000028277.22				EEF1D	1.68741	1.10339e-07
chr5	890868	894090	Promoter (<=1kb)	5	863741	891797	28057	0	BRD9	ENSG00000028310.18				MRM1	1.68563	4.8994e-06
chr15	64095523	64096879	Promoter (<=1kb)	15	64095982	64144231	48250	0	SNX1	ENSG00000028528.15				PHLDA1	1.68464	0.00104627
chr6	133951197	133954077	Promoter (<=1kb)	6	133952170	133984479	32310	0	TBPL1	ENSG00000028839.10				MIIP	1.6845	8.56409e-08
chr12	27330939	27334335	Promoter (<=1kb)	12	27332836	27425286	92451	0	ARNTL2	ENSG00000029153.15				GALE	1.68417	1.03275e-05
chr6	136288394	136291128	Promoter (<=1kb)	6	136256627	136289846	33220	0	BCLAF1	ENSG00000029363.17				HLX	1.6832	0.000890801
chr14	69397221	69399354	Promoter (<=1kb)	14	69398015	69453300	55286	0	SLC39A9	ENSG00000029364.12				VSIR	1.68267	1.35479e-08
chr8	41797053	41799315	Promoter (<=1kb)	8	41653220	41797622	144403	0	ANK1	ENSG00000029534.21				SESN2	1.68199	2.72107e-05
chr6	155313855	155315781	Promoter (<=1kb)	6	155256134	155314484	58351	0	TFB1M	ENSG00000029639.11				SERPINB1	1.6805	0.00567332
chr17	5281077	5283324	Promoter (<=1kb)	17	5282265	5308802	26538	0	RABEP1	ENSG00000029725.17				RN7SL4P	1.68024	0.00105451
chr11	47847692	47848861	Promoter (<=1kb)	11	47778087	47848467	70381	0	NUP160	ENSG00000030066.14				METRNL	1.67989	9.34672e-05
chr6	33578648	33580986	Promoter (<=1kb)	6	33572547	33580293	7747	0	BAK1	ENSG00000030110.14				CEMIP2	1.67861	0.000372066
chr5	138032021	138033780	Promoter (<=1kb)	5	137937960	138033031	95072	0	FAM13B	ENSG00000031003.11				SMIM3	1.6767	0.00182471
chr3	119293619	119295294	Promoter (<=1kb)	3	119294383	119420714	126332	0	ARHGAP31	ENSG00000031081.11				LITAF	1.67554	0.000188882
chr1	109213467	109215398	Promoter (<=1kb)	1	109213918	109238182	24265	0	SARS1	ENSG00000031698.13				ZNF524	1.67505	4.07676e-07
chr19	5930818	5935735	Promoter (<=1kb)	19	5917322	5934462	17141	0	RANBP3	ENSG00000031823.14				RGS14	1.67	1.34518e-05
chr19	5977097	5979470	Promoter (<=1kb)	19	5916139	5978108	61970	0	RANBP3	ENSG00000031823.14				RHOC	1.66923	7.20941e-12
chr14	58296305	58300204	Promoter (<=1kb)	14	58298504	58373730	75227	0	ARID4A	ENSG00000032219.19				SPTBN5	1.66234	0.000156518
chr2	3377289	3380742	Promoter (<=1kb)	2	3188925	3377830	188906	0	EIPR1	ENSG00000032389.13				FURIN	1.66106	2.95293e-06
chr19	7532935	7537012	Promoter (<=1kb)	19	7534004	7561764	27761	0	PNPLA6	ENSG00000032444.17				THEM6	1.66031	2.46696e-06
chr13	20566088	20567847	Promoter (<=1kb)	13	20567138	20691437	124300	0	IFT88	ENSG00000032742.18				BRAT1	1.65876	7.68607e-08
chr16	5071479	5072708	Promoter (<=1kb)	16	5071806	5085477	13672	0	ALG1	ENSG00000033011.14				JOSD2	1.65774	6.36743e-07
chr16	5032282	5034319	Promoter (<=1kb)	16	5033702	5043999	10298	0	ALG1	ENSG00000033011.14				TMEM141	1.65721	5.11787e-05
chr12	122499233	122501371	Promoter (<=1kb)	12	122471599	122501073	29475	0	ZCCHC8	ENSG00000033030.15				UBE2S	1.6567	3.34548e-06
chr7	151226299	151227665	Promoter (<=1kb)	7	151211484	151227205	15722	0	ABCF2	ENSG00000033050.9				MFSD12	1.65656	3.90087e-06
chr7	151231824	151234278	Promoter (<=1kb)	7	151232483	151238822	6340	0	CHPF2	ENSG00000033100.17				PHC2	1.65489	5.3811e-07
chr14	65411308	65413902	Promoter (<=1kb)	14	65411863	65561652	149790	0	FUT8	ENSG00000033170.17				RNPEPL1	1.65371	1.77167e-10
chr4	67700388	67701897	Promoter (<=1kb)	4	67612652	67701155	88504	0	UBA6	ENSG00000033178.13				INTS5	1.65196	1.1228e-06
chr11	78416235	78420316	Promoter (<=1kb)	11	78215293	78417820	202528	0	GAB2	ENSG00000033327.13				STAP2	1.65071	0.00775029
chr17	42457881	42460224	Promoter (<=1kb)	17	42458844	42521485	62642	0	ATP6V0A1	ENSG00000033627.17				LY6E	1.64927	0.00765743
chr15	68053837	68055372	Promoter (<=1kb)	15	68054309	68142339	88031	0	PIAS1	ENSG00000033800.14				AMPD3	1.64782	0.00896037
chr3	27482771	27485815	Promoter (<=1kb)	3	27372721	27484420	111700	0	SLC4A7	ENSG00000033867.17				RARA	1.64772	4.3441e-06
chr17	21281843	21286204	Promoter (<=1kb)	17	21284672	21315213	30542	0	MAP2K3	ENSG00000034152.19				IFITM2	1.64508	0.00183323
chr17	21287207	21290571	Promoter (<=1kb)	17	21288036	21303234	15199	0	MAP2K3	ENSG00000034152.19				RPS5	1.64413	2.36463e-07
chr2	84904457	84907733	Promoter (<=1kb)	2	84905656	84906671	1016	0	TMSB10	ENSG00000034510.6				NECTIN2	1.64165	5.54156e-06
chr3	131026527	131027374	Promoter (<=1kb)	3	131013875	131026792	12918	0	ASTE1	ENSG00000034533.12				ENSG00000261888	1.64119	0.000758857
chr8	100308522	100311176	Promoter (<=1kb)	8	100257067	100309953	52887	0	RNF19A	ENSG00000034677.13				LRRC10B	1.64033	0.000170065
chr6	143450168	143451430	Promoter (<=1kb)	6	143450805	143490616	39812	0	PEX3	ENSG00000034693.15				LSR	1.64021	0.00380905
chr16	75565338	75567527	Promoter (<=1kb)	16	75566375	75568405	2031	0	GABARAPL2	ENSG00000034713.8				MAP1S	1.63402	9.68203e-08
chr10	73996180	74000191	Promoter (<=1kb)	10	73998114	74118048	119935	0	VCL	ENSG00000035403.18				EIF5A	1.63193	6.30136e-06
chr5	60699532	60700728	Promoter (<=1kb)	5	60596912	60700166	103255	0	DEPDC1B	ENSG00000035499.13				ADAMTS9	1.63168	0.000633086
chr15	64045419	64047356	Promoter (<=1kb)	15	63907923	64046322	138400	0	DAPK2	ENSG00000035664.11				RECQL4	1.62431	4.34665e-06
chr8	58658067	58660441	Promoter (<=1kb)	8	58583508	58659853	76346	0	NSMAF	ENSG00000035681.9				HIC1	1.62011	2.47829e-11
chr8	58595072	58597185	Promoter (<=1kb)	8	58587649	58595902	8254	0	NSMAF	ENSG00000035681.9				ARID5A	1.61887	6.31816e-05
chr1	244450353	244452602	Promoter (<=1kb)	1	244408494	244451909	43416	0	ADSS2	ENSG00000035687.10				SNRPB	1.61294	1.00404e-05
chr17	78923481	78927364	Promoter (<=1kb)	17	78852977	78925387	72411	0	TIMP2	ENSG00000035862.12				PHETA1	1.61252	5.19435e-06
chr4	39365492	39367286	Promoter (<=1kb)	4	39287456	39366362	78907	0	RFC1	ENSG00000035928.17				FAM43A	1.61151	1.82485e-06
chr2	224583933	224586469	Promoter (<=1kb)	2	224470150	224585363	115214	0	CUL3	ENSG00000036257.14				TTYH3	1.61103	7.74994e-06
chr8	2126885	2128221	Promoter (<=1kb)	8	2127735	2144910	17176	0	MYOM2	ENSG00000036448.10				HOXD-AS2	1.61027	1.14631e-05
chr14	99682102	99685045	Promoter (<=1kb)	14	99684298	99727301	43004	0	CYP46A1	ENSG00000036530.9				TRMT61A	1.607	1.07039e-06
chr1	77682340	77684060	Promoter (<=1kb)	1	77562416	77682658	120243	0	ZZZ3	ENSG00000036549.13				HYAL2	1.60643	0.000167619
chr11	119379824	119382352	Promoter (<=1kb)	11	119355215	119381690	26476	0	USP2	ENSG00000036672.16				TSKU	1.60376	0.000168011
chr17	42658632	42661275	Promoter (<=1kb)	17	42659284	42667006	7723	0	TUBG2	ENSG00000037042.9				TMEM115	1.60375	6.91606e-10
chr5	172957866	172960217	Promoter (<=1kb)	5	172958729	172969716	10988	0	RPL26L1	ENSG00000037241.7				ISOC2	1.60298	5.65311e-06
chr5	6632283	6634389	Promoter (<=1kb)	5	6599239	6633044	33806	0	NSUN2	ENSG00000037474.15				DHX34	1.60209	1.03004e-05
chr1	16349906	16353181	Promoter (<=1kb)	1	16246840	16352480	105641	0	FBXO42	ENSG00000037637.11				FBXW9	1.59708	0.00167936
chr5	154037797	154039398	Promoter (<=1kb)	5	154038959	154054052	15094	0	MFAP3	ENSG00000037749.13				TNFRSF1B	1.59653	0.00270033
chr12	57771691	57773946	Promoter (<=1kb)	12	57768471	57772105	3635	0	METTL1	ENSG00000037897.17				CARD19	1.59555	2.18623e-06
chr4	177441581	177443053	Promoter (<=1kb)	4	177430774	177442437	11664	0	AGA	ENSG00000038002.9				EIF4EBP1	1.59513	4.48753e-05
chr4	25159393	25161339	Promoter (<=1kb)	4	25160663	25277306	116644	0	PI4K2B	ENSG00000038210.14				IVNS1ABP	1.59163	0.00798999
chr4	25233332	25235136	Promoter (<=1kb)	4	25234033	25279204	45172	0	PI4K2B	ENSG00000038210.14				TPI1	1.59158	3.32825e-05
chr4	13626725	13628575	Promoter (<=1kb)	4	13568738	13627725	58988	0	BOD1L1	ENSG00000038219.13				RPS19	1.58949	4.75371e-05
chr16	67872633	67874157	Promoter (<=1kb)	16	67873052	67884495	11444	0	EDC4	ENSG00000038358.15				CSDC2	1.58912	0.00603366
chr5	14438982	14441754	Promoter (<=1kb)	5	14440819	14466451	25633	0	TRIO	ENSG00000038382.21				CLEC11A	1.5885	9.71401e-08
chr5	14142138	14145976	Promoter (<=1kb)	5	14143342	14510204	366863	0	TRIO	ENSG00000038382.21				ENSG00000227512	1.58677	2.94117e-07
chr5	83471465	83475235	Promoter (<=1kb)	5	83471618	83483604	11987	0	VCAN	ENSG00000038427.16				CCDC13	1.58608	0.00158676
chr16	10943508	10945892	Promoter (<=1kb)	16	10944564	11182186	237623	0	CLEC16A	ENSG00000038532.16				RPL8	1.58329	7.06229e-06
chr5	55306730	55308631	Promoter (<=1kb)	5	55307989	55425579	117591	0	MTREX	ENSG00000039123.16				TICAM1	1.58094	9.38669e-07
chr5	14010954	14012338	Promoter (<=1kb)	5	13690328	14011818	321491	0	DNAH5	ENSG00000039139.11				PLIN3	1.58059	0.000138275
chr5	80406865	80408907	Promoter (<=1kb)	5	80408013	80479350	71338	0	ZFYVE16	ENSG00000039319.17				MAP3K11	1.58021	1.3856e-07
chr16	67536472	67542701	Promoter (<=1kb)	16	67537454	67546788	9335	0	RIPOR1	ENSG00000039523.20				NBEAL2	1.58015	3.05102e-05
chr16	67527548	67531290	Promoter (<=1kb)	16	67528288	67539021	10734	0	RIPOR1	ENSG00000039523.20				ARMC5	1.57749	2.90987e-09
chr5	34655261	34658019	Promoter (<=1kb)	5	34656328	34832612	176285	0	RAI14	ENSG00000039560.14				ENSG00000289347	1.57721	0.00947442
chr19	49875221	49878667	Promoter (<=1kb)	19	49862271	49878351	16081	0	PNKP	ENSG00000039650.12				RASSF5	1.57514	0.000581856
chr19	49853291	49875089	Promoter (<=1kb)	19	49859882	49860514	633	0	PNKP	ENSG00000039650.12				CCDC86	1.57417	4.95262e-08
chr16	71722623	71724629	Promoter (<=1kb)	16	71648170	71723882	75713	0	PHLPP2	ENSG00000040199.18				VPS9D1	1.57374	4.12338e-05
chr8	73745681	73748082	Promoter (<=1kb)	8	73420369	73746840	326472	0	STAU2	ENSG00000040341.18				TK1	1.57336	0.00480421
chr1	19311346	19313318	Promoter (<=1kb)	1	19312326	19329300	16975	0	SLC66A1	ENSG00000040487.13				FSTL3	1.57267	2.40669e-05
chr17	3633940	3638164	Promoter (<=1kb)	17	3636459	3661448	24990	0	CTNS	ENSG00000040531.16				ARTN	1.57105	0.00325462
chr22	20225835	20243665	Promoter (<=1kb)	22	20241417	20243684	2268	19	RTN4R	ENSG00000040608.14				NIBAN2	1.57054	4.17058e-06
chr17	7236304	7240233	Promoter (<=1kb)	17	7235029	7239439	4411	0	PHF23	ENSG00000040633.13				GMPPB	1.569	5.89516e-06
chr2	98444442	98445806	Promoter (<=1kb)	2	98444854	98594390	149537	0	INPP4A	ENSG00000040933.16				PTPRE	1.56836	0.000332226
chr15	78539406	78541321	Promoter (<=1kb)	15	78540405	78549037	8633	0	PSMA4	ENSG00000041357.16				ENO1	1.56693	1.80866e-05
chr3	51941219	51943710	Promoter (<=1kb)	3	51942345	51948603	6259	0	PARP3	ENSG00000041880.15				WDR90	1.56575	6.5589e-07
chr9	115117262	115121711	Promoter (<=1kb)	9	115019575	115118157	98583	0	TNC	ENSG00000041982.16				EHD1	1.56438	7.00037e-07
chr1	6624226	6627097	Promoter (<=1kb)	1	6624868	6633562	8695	0	THAP3	ENSG00000041988.16				REXO1	1.56419	6.91606e-10
chr14	89954260	89957215	Promoter (<=1kb)	14	89954939	90043252	88314	0	TDP1	ENSG00000042088.14				H3C1	1.56355	0.0072569
chr14	88385278	88386538	Promoter (<=1kb)	14	88385638	88416844	31207	0	SPATA7	ENSG00000042317.17				SLX9	1.56318	3.36883e-05
chr11	93783692	93785722	Promoter (<=1kb)	11	93784227	93812362	28136	0	MED17	ENSG00000042429.12				APBA3	1.56206	6.83277e-07
chr19	46848838	46852050	Promoter (<=1kb)	19	46838136	46850777	12642	0	AP2S1	ENSG00000042753.12				EPS8L1	1.56041	0.00600986
chr3	182979645	182981336	Promoter (<=1kb)	3	182938074	182980538	42465	0	DCUN1D1	ENSG00000043093.15				TLE3	1.5604	0.000232379
chr5	134523729	134528704	Promoter (<=1kb)	5	134524312	134566580	42269	0	JADE2	ENSG00000043143.22				TMC8	1.56037	0.00177702
chr1	39882725	39884114	Promoter (<=1kb)	1	39838110	39883425	45316	0	TRIT1	ENSG00000043514.17				MYO1F	1.55597	0.0016458
chr6	43052232	43054438	Promoter (<=1kb)	6	43037617	43053851	16235	0	CUL7	ENSG00000044090.13				SLC25A37	1.55328	0.0025064
chr5	138752387	138754782	Promoter (<=1kb)	5	138753097	138810204	57108	0	CTNNA1	ENSG00000044115.21				LRRC32	1.55146	2.08462e-05
chrX	18983460	18985579	Promoter (<=1kb)	23	18892298	18984114	91817	0	PHKA2	ENSG00000044446.12				TMEM204	1.55077	3.10537e-05
chr9	17134612	17135982	Promoter (<=1kb)	9	17134982	17168556	33575	0	CNTLN	ENSG00000044459.15				CLUH	1.54982	3.90553e-08
chr9	125240191	125242400	Promoter (<=1kb)	9	125234853	125241343	6491	0	HSPA5	ENSG00000044574.9				SLC35E4	1.54946	2.41134e-07
chrX	14029284	14030859	Promoter (<=1kb)	23	14006726	14029892	23167	0	GEMIN8	ENSG00000046647.14				SNAI3	1.54837	9.24169e-06
chrX	13733884	13735459	Promoter (<=1kb)	23	13734743	13736542	1800	0	OFD1	ENSG00000046651.16				ADORA2A	1.54699	0.00487523
chr8	67951845	67953094	Promoter (<=1kb)	8	67952046	68237032	284987	0	PREX2	ENSG00000046889.19				FAM171A2	1.54323	0.00258468
chr10	1047868	1050090	Promoter (<=1kb)	10	1049538	1132297	82760	0	WDR37	ENSG00000047056.17				PKD1	1.54316	5.04361e-07
chr10	1055623	1058126	Promoter (<=1kb)	10	1056385	1132372	75988	0	WDR37	ENSG00000047056.17				RHPN1	1.54281	0.000123458
chr5	113512765	113514881	Promoter (<=1kb)	5	113513694	113561196	47503	0	YTHDC2	ENSG00000047188.16				GADD45G	1.54096	0.00117265
chr8	53842378	53844331	Promoter (<=1kb)	8	53715543	53843245	127703	0	ATP6V1H	ENSG00000047249.18				CDR2L	1.53959	9.71401e-08
chr4	56975628	56979274	Promoter (<=1kb)	4	56977722	56990847	13126	0	POLR2B	ENSG00000047315.17				SNHG7	1.5383	0.000155196
chr15	52677886	52680727	Promoter (<=1kb)	15	52581321	52678623	97303	0	FAM214A	ENSG00000047346.13				HOMER3	1.53828	1.6605e-07
chr4	36243513	36245005	Promoter (<=1kb)	4	36066004	36244514	178511	0	ARAP2	ENSG00000047365.13				PKD1P3	1.53713	5.95711e-05
chr1	186374589	186376310	Promoter (<=1kb)	1	186311652	186375253	63602	0	TPR	ENSG00000047410.14				ATAD3A	1.53232	2.86387e-05
chr16	27548710	27550950	Promoter (<=1kb)	16	27550133	27574295	24163	0	KATNIP	ENSG00000047578.14				CLCF1	1.52777	1.09656e-05
chr6	15661745	15663607	Promoter (<=1kb)	6	15522807	15663028	140222	0	DTNBP1	ENSG00000047579.20				LSP1	1.52719	0.000309688
chrX	10015697	10017010	Promoter (<=1kb)	23	10015795	10016862	1068	0	WWC3	ENSG00000047644.20				GAA	1.52621	2.88623e-09
chr3	48086885	48090121	Promoter (<=1kb)	3	47850696	48088839	238144	0	MAP4	ENSG00000047849.22				BCAR1	1.52575	2.48122e-06
chr5	176646439	176648465	Promoter (<=1kb)	5	176647387	176659020	11634	0	TSPAN17	ENSG00000048140.18				NFKB2	1.51928	0.000120905
chr8	102238092	102240080	Promoter (<=1kb)	8	102204502	102238961	34460	0	RRM2B	ENSG00000048392.13				DGKQ	1.51842	7.2371e-08
chr7	127391259	127393801	Promoter (<=1kb)	7	127370043	127392691	22649	0	ZNF800	ENSG00000048405.11				ZDHHC8	1.5174	7.60196e-13
chr16	11975427	11978332	Promoter (<=1kb)	16	11976734	12574287	597554	0	SNX29	ENSG00000048471.14				HLA-B	1.51614	0.000289516
chr11	77819143	77821894	Promoter (<=1kb)	11	77660009	77820722	160714	0	RSF1	ENSG00000048649.14				SLC22A18	1.51612	0.00117265
chr10	11164028	11166608	Promoter (<=1kb)	10	11165030	11334358	169329	0	CELF2	ENSG00000048740.19				WDR81	1.51339	9.04498e-08
chr2	135530444	135532609	Promoter (<=1kb)	2	135531455	135602670	71216	0	R3HDM1	ENSG00000048991.17				GLIS2	1.51338	2.15114e-09
chr5	60944811	60946140	Promoter (<=1kb)	5	60866454	60945070	78617	0	ERCC8	ENSG00000049167.16				HPS6	1.50913	1.73618e-07
chr1	9231194	9236287	Promoter (<=1kb)	1	9234774	9271337	36564	0	H6PD	ENSG00000049239.13				ST20	1.5067	0.00323782
chr1	7770595	7772323	Promoter (<=1kb)	1	7771296	7781432	10137	0	VAMP3	ENSG00000049245.13				GGN	1.50453	0.00331454
chr1	7782850	7786489	Promoter (<=1kb)	1	7784291	7845177	60887	0	PER3	ENSG00000049246.15				BICDL1	1.50385	0.00389159
chr2	32946142	32948321	Promoter (<=1kb)	2	32946953	33399509	452557	0	LTBP1	ENSG00000049323.16				APC2	1.50288	1.25558e-06
chr11	32090436	32092544	Promoter (<=1kb)	11	32091074	32105722	14649	0	RCN1	ENSG00000049449.10				MAPKAPK3	1.50219	0.00032811
chr7	74026388	74030401	Promoter (<=1kb)	7	74027789	74068763	40975	0	ELN	ENSG00000049540.19				AURKAIP1	1.50095	0.000467218
chr7	74253479	74255646	Promoter (<=1kb)	7	74231499	74254389	22891	0	RFC2	ENSG00000049541.11				FAM20C	1.50032	3.66711e-05
chr6	157147916	157149557	Promoter (<=1kb)	6	157148624	157208688	60065	0	ARID1B	ENSG00000049618.24
chr6	157020177	157022733	Promoter (<=1kb)	6	157022286	157208694	186409	0	ARID1B	ENSG00000049618.24
chr18	58254719	58256840	Promoter (<=1kb)	18	58255440	58396705	141266	0	NEDD4L	ENSG00000049759.20
chr18	58044402	58045822	Promoter (<=1kb)	18	58044452	58398154	353703	0	NEDD4L	ENSG00000049759.20
chrX	49268765	49271444	Promoter (<=1kb)	23	49258343	49270477	12135	0	FOXP3	ENSG00000049768.17
chr5	74684087	74685912	Promoter (<=1kb)	5	74685196	74706168	20973	0	HEXB	ENSG00000049860.14
chr14	59481848	59485282	Promoter (<=1kb)	14	59484443	59505404	20962	0	JKAMP	ENSG00000050130.18
chr6	13812783	13815127	Promoter (<=1kb)	6	13786557	13814557	28001	0	MCUR1	ENSG00000050393.12
chr12	50282447	50284298	Promoter (<=1kb)	12	50175788	50283506	107719	0	LIMA1	ENSG00000050405.14
chr1	71045725	71048506	Promoter (<=1kb)	1	70852353	71047788	195436	0	PTGER3	ENSG00000050628.21
chr5	180290915	180293415	Promoter (<=1kb)	5	180233143	180292083	58941	0	MAPK9	ENSG00000050748.18
chr16	75233012	75254206	Promoter (<=1kb)	16	75228181	75251624	23444	0	BCAR1	ENSG00000050820.17
chr16	75259555	75268787	Promoter (<=1kb)	16	75228187	75268053	39867	0	BCAR1	ENSG00000050820.17
chr16	75255388	75259175	Promoter (<=1kb)	16	75242656	75256280	13625	0	BCAR1	ENSG00000050820.17
chr11	6234034	6236143	Promoter (<=1kb)	11	6211345	6234636	23292	0	FHIP1B	ENSG00000051009.11
chr16	56931183	56933365	Promoter (<=1kb)	16	56932142	56935554	3413	0	HERPUD1	ENSG00000051108.15
chr19	18938423	18941956	Promoter (<=1kb)	19	18929201	18940352	11152	0	HOMER3	ENSG00000051128.19
chr3	121545223	121546698	Promoter (<=1kb)	3	121431431	121545988	114558	0	POLQ	ENSG00000051341.15
chr3	138833835	138836168	Promoter (<=1kb)	3	138652698	138834928	182231	0	PIK3CB	ENSG00000051382.9
chr16	88649197	88658708	Promoter (<=1kb)	16	88643275	88651081	7807	0	CYBA	ENSG00000051523.12
chr6	138402917	138405524	Promoter (<=1kb)	6	138403531	138413173	9643	0	HEBP2	ENSG00000051620.11
chr12	123231972	123234325	Promoter (<=1kb)	12	123154215	123233141	78927	0	MPHOSPH9	ENSG00000051825.15
chr12	19129095	19131565	Promoter (<=1kb)	12	19129733	19376400	246668	0	PLEKHA5	ENSG00000052126.15
chr1	114779994	114781322	Promoter (<=1kb)	1	114769479	114780685	11207	0	SIKE1	ENSG00000052723.12
chr10	97399761	97402082	Promoter (<=1kb)	10	97356701	97401340	44640	0	RRP12	ENSG00000052749.14
chr10	97424798	97427670	Promoter (<=1kb)	10	97356701	97426074	69374	0	RRP12	ENSG00000052749.14
chr4	158768166	158770095	Promoter (<=1kb)	4	158769026	158908050	139025	0	FNIP2	ENSG00000052795.13
chr4	165326788	165328500	Promoter (<=1kb)	4	165327667	165340351	12685	0	MSMO1	ENSG00000052802.13
chr11	43358086	43359969	Promoter (<=1kb)	11	43358920	43494931	136012	0	TTC17	ENSG00000052841.15
chr14	89415185	89418307	Promoter (<=1kb)	14	89156177	89417233	261057	0	FOXN3	ENSG00000053254.16
chr1	19250994	19252846	Promoter (<=1kb)	1	19251805	19260128	8324	0	MRTO4	ENSG00000053372.5
chr19	17214845	17216999	Promoter (<=1kb)	19	17215346	17217617	2272	0	USE1	ENSG00000053501.14
chr18	23688610	23690982	Promoter (<=1kb)	18	23689453	23955066	265614	0	LAMA3	ENSG00000053747.17
chr14	57267948	57270126	Promoter (<=1kb)	14	57268924	57275469	6546	0	AP5M1	ENSG00000053770.12
chr4	25375933	25377950	Promoter (<=1kb)	4	25377263	25418498	41236	0	ANAPC4	ENSG00000053900.11
chr1	36154705	36157761	Promoter (<=1kb)	1	36136570	36156053	19484	0	TRAPPC3	ENSG00000054116.12
chr1	36148765	36151723	Promoter (<=1kb)	1	36136570	36149514	12945	0	TRAPPC3	ENSG00000054116.12
chr1	36223250	36225417	Promoter (<=1kb)	1	36224432	36304148	79717	0	THRAP3	ENSG00000054118.15
chr9	136844922	136864221	Promoter (<=1kb)	9	136848724	136851022	2299	0	PHPT1	ENSG00000054148.18
chr9	137048632	137058450	Promoter (<=1kb)	9	137048107	137049613	1507	0	ENTPD2	ENSG00000054179.12
chr1	235326510	235329634	Promoter (<=1kb)	1	235166895	235327487	160593	0	ARID4B	ENSG00000054267.22
chr1	243254121	243256399	Promoter (<=1kb)	1	243256034	243286397	30364	0	SDCCAG8	ENSG00000054282.16
chr2	219307329	219309810	Promoter (<=1kb)	2	219289623	219309401	19779	0	PTPRN	ENSG00000054356.14
chr1	210328231	210330057	Promoter (<=1kb)	1	210328252	210676296	348045	0	HHAT	ENSG00000054392.13
chr1	10209220	10212213	Promoter (<=1kb)	1	10210570	10308597	98028	0	KIF1B	ENSG00000054523.20
chr22	46762072	46763552	Promoter (<=1kb)	22	46762617	47175699	413083	0	TBC1D22A	ENSG00000054611.14
chr14	63852501	63854163	Promoter (<=1kb)	14	63852983	64226432	373450	0	SYNE2	ENSG00000054654.20
chr14	67532486	67534432	Promoter (<=1kb)	14	67533290	67589612	56323	0	PLEKHH1	ENSG00000054690.14
chr11	73597249	73598949	Promoter (<=1kb)	11	73400487	73598112	197626	0	FAM168A	ENSG00000054965.11
chr11	73375711	73378228	Promoter (<=1kb)	11	73376399	73397474	21076	0	RELT	ENSG00000054967.13
chr14	87992202	87993851	Promoter (<=1kb)	14	87933014	87993182	60169	0	GALC	ENSG00000054983.17
chr1	16366543	16369292	Promoter (<=1kb)	1	16367088	16395406	28319	0	SZRD1	ENSG00000055070.17
chr7	150970481	150980420	Promoter (<=1kb)	7	150944961	150978321	33361	0	KCNH2	ENSG00000055118.17
chr7	150953517	150959723	Promoter (<=1kb)	7	150944961	150955804	10844	0	KCNH2	ENSG00000055118.17
chr7	150961497	150965626	Promoter (<=1kb)	7	150944961	150960876	15916	-622	KCNH2	ENSG00000055118.17
chr7	148697560	148700428	Promoter (<=1kb)	7	148697914	148800582	102669	0	CUL1	ENSG00000055130.18
chr6	149316447	149319163	Promoter (<=1kb)	6	149317534	149411395	93862	0	TAB2	ENSG00000055208.19
chr6	149565114	149567875	Promoter (<=1kb)	6	149566294	149591748	25455	0	GINM1	ENSG00000055211.14
chr2	37156136	37158163	Promoter (<=1kb)	2	37099210	37156942	57733	0	EIF2AK2	ENSG00000055332.19
chr17	78839216	78842008	Promoter (<=1kb)	17	78787467	78840780	53314	0	USP36	ENSG00000055483.20
chr7	152433661	152436023	Promoter (<=1kb)	7	152134925	152436003	301079	0	KMT2C	ENSG00000055609.21
chr7	152436150	152437549	Promoter (<=1kb)	7	152177076	152436641	259566	0	KMT2C	ENSG00000055609.21
chr2	20349761	20351726	Promoter (<=1kb)	2	20248737	20350844	102108	0	PUM2	ENSG00000055917.16
chr10	100986204	100987858	Promoter (<=1kb)	10	100969458	100987196	17739	0	MRPL43	ENSG00000055950.17
chr4	169757209	169758454	Promoter (<=1kb)	4	169729470	169757944	28475	0	HPF1	ENSG00000056050.7
chr5	32443224	32445684	Promoter (<=1kb)	5	32354350	32444740	90391	0	ZFR	ENSG00000056097.16
chr9	122904339	122905839	Promoter (<=1kb)	9	122844556	122905359	60804	0	RC3H2	ENSG00000056586.16
chr6	111601514	111606942	Promoter (<=1kb)	6	111555381	111605878	50498	0	TRAF3IP2	ENSG00000056972.20
chr1	179292790	179295523	Promoter (<=1kb)	1	179293714	179358677	64964	0	SOAT1	ENSG00000057252.13
chr10	5812277	5814726	Promoter (<=1kb)	10	5765223	5813434	48212	0	GDI2	ENSG00000057608.17
chr6	106085888	106088660	Promoter (<=1kb)	6	106086320	106107508	21189	0	PRDM1	ENSG00000057657.17
chr6	105991943	105995643	Promoter (<=1kb)	6	105993463	106109939	116477	0	PRDM1	ENSG00000057657.17
chr6	106324716	106326665	Promoter (<=1kb)	6	106045423	106325762	280340	0	ATG5	ENSG00000057663.16
chr12	94649355	94651339	Promoter (<=1kb)	12	94567122	94650557	83436	0	TMCC3	ENSG00000057704.13
chr1	23777449	23779440	Promoter (<=1kb)	1	23778418	23788232	9815	0	PITHD1	ENSG00000057757.10
chr2	42492208	42495178	Promoter (<=1kb)	2	42494569	42756947	262379	0	MTA3	ENSG00000057935.14
chr3	179652129	179654410	Promoter (<=1kb)	3	179653032	179789373	136342	0	USP13	ENSG00000058056.10
chr3	182792094	182794600	Promoter (<=1kb)	3	182793503	182836624	43122	0	ATP11B	ENSG00000058063.16
chr1	183185373	183186914	Promoter (<=1kb)	1	183186238	183241261	55024	0	LAMC2	ENSG00000058085.15
chr7	90594786	90597462	Promoter (<=1kb)	7	90596321	91210590	614270	0	CDK14	ENSG00000058091.17
chr3	128051371	128053458	Promoter (<=1kb)	3	128051641	128069839	18199	0	SEC61A1	ENSG00000058262.10
chr12	79933875	79936387	Promoter (<=1kb)	12	79773563	79935455	161893	0	PPP1R12A	ENSG00000058272.19
chr15	79002974	79005217	Promoter (<=1kb)	15	78961942	79005665	43724	448	RASGRF1	ENSG00000058335.16
chr7	44257450	44260470	Promoter (<=1kb)	7	44243251	44259581	16331	0	CAMK2B	ENSG00000058404.20
chr1	16965134	16972831	Promoter (<=1kb)	1	16966028	16970742	4715	0	CROCC	ENSG00000058453.17
chr16	22296557	22299129	Promoter (<=1kb)	16	22297375	22335101	37727	0	POLR3E	ENSG00000058600.16
chr1	203625486	203631459	Promoter (<=1kb)	1	203626787	203744079	117293	0	ATP2B4	ENSG00000058668.15
chr1	203795167	203797050	Promoter (<=1kb)	1	203795623	203854124	58502	0	ZC3H11A	ENSG00000058673.17
chr1	53889033	53890550	Promoter (<=1kb)	1	53851719	53889733	38015	0	YIPF1	ENSG00000058799.15
chr1	53837311	53838880	Promoter (<=1kb)	1	53765478	53838296	72819	0	NDC1	ENSG00000058804.12
chr16	2911025	2913095	Promoter (<=1kb)	16	2911931	2951208	39278	0	FLYWCH1	ENSG00000059122.17
chr16	1374116	1381045	Promoter (<=1kb)	16	1363205	1379683	16479	0	UNKL	ENSG00000059145.19
chr7	139776431	139777806	Promoter (<=1kb)	7	139777051	139789622	12572	0	TBXAS1	ENSG00000059377.18
chr7	139778081	139779292	Promoter (<=1kb)	7	139778136	139782729	4594	0	TBXAS1	ENSG00000059377.18
chr7	140061641	140063826	Promoter (<=1kb)	7	140023749	140062933	39185	0	PARP12	ENSG00000059378.13
chr10	95655668	95657367	Promoter (<=1kb)	10	95605941	95656711	50771	0	ALDH18A1	ENSG00000059573.9
chr1	234477735	234479697	Promoter (<=1kb)	1	234391313	234479179	87867	0	TARBP1	ENSG00000059588.10
chr2	69913444	69916574	Promoter (<=1kb)	2	69915041	69942938	27898	0	MXD1	ENSG00000059728.11
chr12	96398025	96401475	Promoter (<=1kb)	12	96278261	96400439	122179	0	CDK17	ENSG00000059758.8
chr9	111630679	111632239	Promoter (<=1kb)	9	111631334	111654345	23012	0	DNAJC25	ENSG00000059769.20
chr10	102418150	102424135	Promoter (<=1kb)	10	102402617	102419727	17111	0	PSD	ENSG00000059915.17
chr10	102397497	102413032	Promoter (<=1kb)	10	102404645	102405462	818	0	PSD	ENSG00000059915.17
chr18	79678611	79681647	Promoter (<=1kb)	18	79679803	79754503	74701	0	CTDP1	ENSG00000060069.18
chr18	79713494	79720387	Promoter (<=1kb)	18	79714839	79754499	39661	0	CTDP1	ENSG00000060069.18
chr12	10720881	10723861	Promoter (<=1kb)	12	10699089	10723307	24219	0	YBX3	ENSG00000060138.13
chr12	751930	754762	Promoter (<=1kb)	12	752579	911452	158874	0	WNK1	ENSG00000060237.19
chr10	68718835	68722885	Promoter (<=1kb)	10	68721012	68742408	21397	0	CCAR1	ENSG00000060339.14
chr1	26786686	26789856	Promoter (<=1kb)	1	26787054	26798257	11204	0	PIGV	ENSG00000060642.12
chr1	29235819	29237789	Promoter (<=1kb)	1	29236516	29325661	89146	0	PTPRU	ENSG00000060656.20
chr11	32891895	32895165	Promoter (<=1kb)	11	32892811	32980270	87460	0	QSER1	ENSG00000060749.16
chr6	166381512	166384551	Promoter (<=1kb)	6	166364919	166382940	18022	0	MPC1	ENSG00000060762.19
chr3	38136140	38139618	Promoter (<=1kb)	3	38122710	38137242	14533	0	ACAA1	ENSG00000060971.19
chr12	24948470	24949705	Promoter (<=1kb)	12	24810024	24949101	139078	0	BCAT1	ENSG00000060982.15
chr12	47811337	47814159	Promoter (<=1kb)	12	47797107	47813051	15945	0	HDAC7	ENSG00000061273.18
chr20	35614804	35620195	Promoter (<=1kb)	20	35615829	35621094	5266	0	SPAG4	ENSG00000061656.11
chr2	183036873	183039192	Promoter (<=1kb)	2	182909115	183038457	129343	0	NCKAP1	ENSG00000061676.15
chr12	27709565	27712025	Promoter (<=1kb)	12	27710822	27735500	24679	0	MRPS35	ENSG00000061794.13
chr4	155758459	155760413	Promoter (<=1kb)	4	155758992	155806790	47799	0	GUCY1B1	ENSG00000061918.14
chr12	131710058	131712553	Promoter (<=1kb)	12	131711081	131725609	14529	0	SFSWAP	ENSG00000061936.10
chr3	195892806	195896650	Promoter (<=1kb)	3	195863364	195895561	32198	0	TNK2	ENSG00000061938.21
chr12	62466038	62467548	Promoter (<=1kb)	12	62466817	62597583	130767	0	MON2	ENSG00000061987.16
chr5	57172576	57175462	Promoter (<=1kb)	5	57173948	57264679	90732	0	GPBP1	ENSG00000062194.16
chr11	75767767	75769433	Promoter (<=1kb)	11	75768531	75796508	27978	0	DGAT2	ENSG00000062282.15
chr12	56299202	56301265	Promoter (<=1kb)	12	56271699	56300318	28620	0	CS	ENSG00000062485.19
chr7	43868591	43870956	Promoter (<=1kb)	7	43866558	43869517	2960	0	MRPS24	ENSG00000062582.14
chr20	46405331	46407342	Promoter (<=1kb)	20	46366050	46406559	40510	0	ELMO2	ENSG00000062598.18
chr10	86520810	86523067	Promoter (<=1kb)	10	86435256	86521792	86537	0	WAPL	ENSG00000062650.20
chr17	59836590	59840566	Promoter (<=1kb)	17	59837628	59840223	2596	0	VMP1	ENSG00000062716.13
chr17	59706661	59708252	Promoter (<=1kb)	17	59707192	59707676	485	0	VMP1	ENSG00000062716.13
chr17	60524869	60526700	Promoter (<=1kb)	17	60443158	60526242	83085	0	APPBP2	ENSG00000062725.10
chr19	50380171	50385105	Promoter (<=1kb)	19	50384204	50418012	33809	0	POLD1	ENSG00000062822.16
chr12	53005036	53007652	Promoter (<=1kb)	12	53006282	53021758	15477	0	EIF4B	ENSG00000063046.18
chr19	47606929	47611298	Promoter (<=1kb)	19	47608196	47703277	95082	0	BICRA	ENSG00000063169.12
chr19	48623733	48632571	Promoter (<=1kb)	19	48624006	48630717	6712	0	SPHK2	ENSG00000063176.16
chr19	48618240	48620172	Promoter (<=1kb)	19	48619291	48630406	11116	0	SPHK2	ENSG00000063176.16
chr19	48633811	48641295	Promoter (<=1kb)	19	48638015	48639138	1124	0	CA11	ENSG00000063180.9
chr19	55459729	55465965	Promoter (<=1kb)	19	55452985	55461642	8658	0	ISOC2	ENSG00000063241.8
chr19	55639206	55656110	Promoter (<=1kb)	19	55654146	55674715	20570	0	U2AF2	ENSG00000063244.13
chr2	240429160	240445218	Promoter (<=1kb)	2	240435663	240468076	32414	0	GPC1	ENSG00000063660.9
chr14	77799478	77801158	Promoter (<=1kb)	14	77800109	77935014	134906	0	ADCK1	ENSG00000063761.16
chr16	1825244	1828271	Promoter (<=1kb)	16	1807629	1826825	19197	0	HAGH	ENSG00000063854.13
chr4	2467269	2470582	Promoter (<=1kb)	4	2468729	2500738	32010	0	RNF4	ENSG00000063978.16
chr12	26937398	26939605	Promoter (<=1kb)	12	26905181	26937981	32801	0	INTS13	ENSG00000064102.15
chr12	27013475	27014932	Promoter (<=1kb)	12	26971579	27014384	42806	0	TM7SF3	ENSG00000064115.11
chr11	2308681	2318056	Promoter (<=1kb)	11	2316636	2318142	1507	0	TSPAN32	ENSG00000064201.16
chr20	44719330	44722024	Promoter (<=1kb)	20	44719987	44727481	7495	0	CCN5	ENSG00000064205.11
chr11	126061624	126063550	Promoter (<=1kb)	11	125955796	126063292	107497	0	CDON	ENSG00000064309.16
chr19	19190903	19193517	Promoter (<=1kb)	19	19145569	19192158	46590	0	BORCS8-MEF2B	ENSG00000064489.23
chr19	19119107	19122338	Promoter (<=1kb)	19	19119738	19120975	1238	0	TMEM161A	ENSG00000064545.15
chr20	45889730	45892566	Promoter (<=1kb)	20	45890144	45898820	8677	0	CTSA	ENSG00000064601.21
chr19	19032223	19034599	Promoter (<=1kb)	19	18990890	19033816	42927	0	SUGP2	ENSG00000064607.17
chr5	128081613	128085234	Promoter (<=1kb)	5	128083766	128189677	105912	0	SLC12A2	ENSG00000064651.14
chr5	122844693	122846693	Promoter (<=1kb)	5	122845518	123008610	163093	0	SNX24	ENSG00000064652.11
chr19	1034870	1045631	Promoter (<=1kb)	19	1036799	1039064	2266	0	CNN2	ENSG00000064666.15
chr19	1025445	1031392	Promoter (<=1kb)	19	1026586	1032695	6110	0	CNN2	ENSG00000064666.15
chr5	122310522	122313411	Promoter (<=1kb)	5	122311354	122423142	111789	0	SNCAIP	ENSG00000064692.20
chr1	111754912	111757044	Promoter (<=1kb)	1	111755245	111767557	12313	0	DDX20	ENSG00000064703.13
chr15	83065815	83068209	Promoter (<=1kb)	15	83016423	83067252	50830	0	BTBD1	ENSG00000064726.10
chr12	29148499	29150768	Promoter (<=1kb)	12	29149016	29313721	164706	0	FAR2	ENSG00000064763.12
chr19	1166012	1175151	Promoter (<=1kb)	19	1107638	1174268	66631	0	SBNO2	ENSG00000064932.16
chr19	1100152	1137203	Promoter (<=1kb)	19	1107637	1132221	24585	0	SBNO2	ENSG00000064932.16
chr19	1149069	1159477	Promoter (<=1kb)	19	1127660	1155136	27477	0	SBNO2	ENSG00000064932.16
chr2	189783493	189785243	Promoter (<=1kb)	2	189784085	189877628	93544	0	PMS1	ENSG00000064933.19
chr19	3571770	3577161	Promoter (<=1kb)	19	3572777	3576944	4168	0	HMG20B	ENSG00000064961.19
chr6	34887570	34890468	Promoter (<=1kb)	6	34877462	34888027	10566	0	TAF11	ENSG00000064995.19
chr19	2149734	2152858	Promoter (<=1kb)	19	2100988	2151557	50570	0	AP3D1	ENSG00000065000.19
chr19	2162837	2169804	Promoter (<=1kb)	19	2118821	2164468	45648	0	AP3D1	ENSG00000065000.19
chr6	35258034	35260688	Promoter (<=1kb)	6	35258909	35288315	29407	0	ZNF76	ENSG00000065029.15
chr16	2022214	2042839	Promoter (<=1kb)	16	2025356	2036389	11034	0	SLC9A3R2	ENSG00000065054.14
chr16	2043037	2048844	Promoter (<=1kb)	16	2039815	2047866	8052	0	NTHL1	ENSG00000065057.9
chr1	109547397	109549268	Promoter (<=1kb)	1	109548615	109600195	51581	0	GNAI3	ENSG00000065135.12
chr13	97975308	97977840	Promoter (<=1kb)	13	97975631	97990170	14540	0	IPO5	ENSG00000065150.21
chr1	117928892	117930069	Promoter (<=1kb)	1	117929720	117941788	12069	0	WDR3	ENSG00000065183.16
chr1	88683805	88685358	Promoter (<=1kb)	1	88684222	88806268	122047	0	PKN2	ENSG00000065243.20
chr19	991856	998213	Promoter (<=1kb)	19	994014	994554	541	0	WDR18	ENSG00000065268.11
chr19	980061	986713	Promoter (<=1kb)	19	984332	994557	10226	0	WDR18	ENSG00000065268.11
chr6	52575880	52578269	Promoter (<=1kb)	6	52497408	52577060	79653	0	TRAM2	ENSG00000065308.5
chr17	9020267	9024076	Promoter (<=1kb)	17	9021510	9244000	222491	0	NTN1	ENSG00000065320.9
chr10	13161218	13162371	Promoter (<=1kb)	10	13161558	13211110	49553	0	MCM10	ENSG00000065328.17
chr12	55926465	55928171	Promoter (<=1kb)	12	55927319	55937443	10125	0	DGKA	ENSG00000065357.20
chr12	56078763	56081143	Promoter (<=1kb)	12	56079857	56085139	5283	0	ERBB3	ENSG00000065361.17
chr16	75646244	75649895	Promoter (<=1kb)	16	75627474	75647665	20192	0	KARS1	ENSG00000065427.15
chr16	75621794	75624512	Promoter (<=1kb)	16	75596868	75623281	26414	0	ADAT1	ENSG00000065457.11
chr6	37257019	37258528	Promoter (<=1kb)	6	37257772	37332970	75199	0	TBC1D22B	ENSG00000065491.8
chr1	15845584	15850196	Promoter (<=1kb)	1	15847707	15940456	92750	0	SPEN	ENSG00000065526.12
chr1	15833935	15838015	Promoter (<=1kb)	1	15836095	15928557	92463	0	SPEN	ENSG00000065526.12
chr2	186485590	186487074	Promoter (<=1kb)	2	186486253	186506091	19839	0	ZC3H15	ENSG00000065548.18
chr10	103965668	103968665	Promoter (<=1kb)	10	103967140	104029233	62094	0	SLK	ENSG00000065613.15
chr6	83859313	83860188	Promoter (<=1kb)	6	83859656	83910296	50641	0	CYB5R4	ENSG00000065615.14
chr10	104268200	104270506	Promoter (<=1kb)	10	104268873	104299417	30545	0	GSTO2	ENSG00000065621.15
chr10	12128735	12130594	Promoter (<=1kb)	10	12129637	12155404	25768	0	SEC61A2	ENSG00000065665.21
chr2	238424875	238428085	Promoter (<=1kb)	2	238426742	238444375	17634	0	ASB1	ENSG00000065802.12
chr10	14601583	14605854	Promoter (<=1kb)	10	14519159	14604389	85231	0	FAM107B	ENSG00000065809.14
chr6	83430121	83432070	Promoter (<=1kb)	6	83210402	83431051	220650	0	ME1	ENSG00000065833.9
chr4	37889825	37892545	Promoter (<=1kb)	4	37891084	38139173	248090	0	TBC1D1	ENSG00000065882.17
chr4	38013612	38015384	Promoter (<=1kb)	4	38014883	38020864	5982	0	TBC1D1	ENSG00000065882.17
chr4	37976367	37978644	Promoter (<=1kb)	4	37977310	38090065	112756	0	TBC1D1	ENSG00000065882.17
chr7	39948902	39952532	Promoter (<=1kb)	7	39950121	40095555	145435	0	CDK13	ENSG00000065883.17
chr2	74198030	74199887	Promoter (<=1kb)	2	74198610	74215298	16689	0	MTHFD2	ENSG00000065911.13
chr12	8030789	8034712	Promoter (<=1kb)	12	8032716	8055517	22802	0	FOXJ2	ENSG00000065970.9
chr1	42681541	42683899	Promoter (<=1kb)	1	42682418	42703805	21388	0	YBX1	ENSG00000065978.19
chr19	10429884	10434704	Promoter (<=1kb)	19	10430845	10467621	36777	0	PDE4A	ENSG00000065989.16
chr19	10415530	10422199	Promoter (<=1kb)	19	10416773	10467649	50877	0	PDE4A	ENSG00000065989.16
chr1	212284171	212287065	Promoter (<=1kb)	1	212285410	212361853	76444	0	PPP2R5A	ENSG00000066027.12
chr12	50083617	50086270	Promoter (<=1kb)	12	50085200	50100642	15443	0	SMARCD1	ENSG00000066117.15
chr1	40691160	40692794	Promoter (<=1kb)	1	40691648	40758448	66801	0	NFYC	ENSG00000066136.21
chr1	42455219	42458002	Promoter (<=1kb)	1	42430329	42456022	25694	0	ZMYND12	ENSG00000066185.13
chr2	232900776	232902647	Promoter (<=1kb)	2	232885323	232901462	16140	0	NGEF	ENSG00000066248.15
chr1	43365555	43369169	Promoter (<=1kb)	1	43363398	43367738	4341	0	ELOVL1	ENSG00000066322.15
chr14	92105605	92107013	Promoter (<=1kb)	14	92049611	92106580	56970	0	ATXN3	ENSG00000066427.25
chr14	92792887	92795349	Promoter (<=1kb)	14	92794305	92839947	45643	0	GOLGA5	ENSG00000066455.13
chr10	121596595	121599307	Promoter (<=1kb)	10	121478332	121598444	120113	0	FGFR2	ENSG00000066468.24
chr1	70205023	70206104	Promoter (<=1kb)	1	70144805	70205579	60775	0	LRRC40	ENSG00000066557.6
chr14	99792050	99794535	Promoter (<=1kb)	14	99792648	99942014	149367	0	EML1	ENSG00000066629.18
chr9	100425586	100430108	Promoter (<=1kb)	9	100427143	100451734	24592	0	MSANTD3	ENSG00000066697.15
chr14	96362230	96364311	Promoter (<=1kb)	14	96279195	96363341	84147	0	ATG2B	ENSG00000066739.12
chr8	67342486	67344749	Promoter (<=1kb)	8	67197658	67343781	146124	0	ARFGEF1	ENSG00000066777.9
chr8	134711759	134714866	Promoter (<=1kb)	8	134477788	134713031	235244	0	ZFAT	ENSG00000066827.16
chr8	65643665	65645701	Promoter (<=1kb)	8	65644734	65704747	60014	0	MTFR1	ENSG00000066855.16
chr7	100176932	100178579	Promoter (<=1kb)	7	100177563	100214380	36818	0	STAG3	ENSG00000066923.18
chr18	57585845	57587187	Promoter (<=1kb)	18	57544377	57586702	42326	0	FECH	ENSG00000066926.13
chr15	72116920	72119023	Promoter (<=1kb)	15	71822291	72118150	295860	0	MYO9A	ENSG00000066933.16
chr10	3065756	3069866	Promoter (<=1kb)	10	3066333	3101554	35222	0	PFKP	ENSG00000067057.18
chr10	3773516	3787260	Promoter (<=1kb)	10	3775996	3780217	4222	0	KLF6	ENSG00000067082.15
chr5	55533757	55536079	Promoter (<=1kb)	5	55424854	55534964	110111	0	PLPP1	ENSG00000067113.17
chr15	73051317	73052383	Promoter (<=1kb)	15	73051710	73305205	253496	0	NEO1	ENSG00000067141.17
chr8	70607107	70608913	Promoter (<=1kb)	8	70573218	70608416	35199	0	TRAM1	ENSG00000067167.8
chrX	72713732	72715325	Promoter (<=1kb)	23	72578814	72714306	135493	0	PHKA1	ENSG00000067177.15
chr12	6326423	6330740	Promoter (<=1kb)	12	6330268	6331147	880	407	TNFRSF1A	ENSG00000067182.8
chr12	6339848	6342954	Promoter (<=1kb)	12	6328757	6342114	13358	0	TNFRSF1A	ENSG00000067182.8
chr17	39192931	39198692	Promoter (<=1kb)	17	39173453	39197669	24217	0	CACNB1	ENSG00000067191.16
chr1	92784036	92786235	Promoter (<=1kb)	1	92508696	92785108	276413	0	EVI5	ENSG00000067208.16
chr15	73981772	73986599	Promoter (<=1kb)	15	73983220	73986500	3281	0	STOML1	ENSG00000067221.14
chr15	73994266	73995875	Promoter (<=1kb)	15	73983237	73994622	11386	0	STOML1	ENSG00000067221.14
chr15	72227919	72232749	Promoter (<=1kb)	15	72199029	72231190	32162	0	PKM	ENSG00000067225.20
chr15	43509849	43511767	Promoter (<=1kb)	15	43407209	43510614	103406	0	TP53BP1	ENSG00000067369.14
chr3	49410801	49413272	Promoter (<=1kb)	3	49359139	49411970	52832	0	RHOA	ENSG00000067560.14
chr17	43482484	43485096	Promoter (<=1kb)	17	43483865	43492292	8428	0	DHX8	ENSG00000067596.12
chr7	67301857	67303455	Promoter (<=1kb)	7	67139961	67302416	162456	0	PMS2P4	ENSG00000067601.9
chr1	2131789	2138438	Promoter (<=1kb)	1	2133638	2148924	15287	0	PRKCZ	ENSG00000067606.17
chr1	220093909	220095374	Promoter (<=1kb)	1	220094132	220148041	53910	0	IARS2	ENSG00000067704.10
chrX	153776748	153787777	Promoter (<=1kb)	23	153785767	153787553	1787	0	IDH3G	ENSG00000067829.20
chrX	153517950	153521332	Promoter (<=1kb)	23	153517798	153582706	64909	153	ATP2B3	ENSG00000067842.18
chr18	21110349	21113290	Promoter (<=1kb)	18	20946906	21111813	164908	0	ROCK1	ENSG00000067900.8
chr16	67028314	67030850	Promoter (<=1kb)	16	67028984	67101035	72052	0	CBFB	ENSG00000067955.15
chr3	50316514	50323390	Promoter (<=1kb)	3	50317790	50322782	4993	0	HYAL2	ENSG00000068001.14
chr2	239306404	239309368	Promoter (<=1kb)	2	239176453	239309212	132760	0	HDAC4	ENSG00000068024.18
chr2	239399622	239402568	Promoter (<=1kb)	2	239048168	239400949	352782	0	HDAC4	ENSG00000068024.18
chr17	60078102	60079623	Promoter (<=1kb)	17	60041008	60078921	37914	0	HEATR6	ENSG00000068097.16
chr17	42560766	42564820	Promoter (<=1kb)	17	42561467	42562269	803	0	COASY	ENSG00000068120.15
chr17	42564932	42569308	Promoter (<=1kb)	17	42565462	42566277	816	0	COASY	ENSG00000068120.15
chr17	42670215	42681496	Promoter (<=1kb)	17	42667914	42676633	8720	0	PLEKHH3	ENSG00000068137.15
chr17	42667330	42670109	Promoter (<=1kb)	17	42667914	42669698	1785	0	PLEKHH3	ENSG00000068137.15
chr15	99564037	99567658	Promoter (<=1kb)	15	99565417	99645761	80345	0	MEF2A	ENSG00000068305.18
chrX	48956134	48959171	Promoter (<=1kb)	23	48922024	48957607	35584	0	OTUD5	ENSG00000068308.15
chrX	49041330	49044391	Promoter (<=1kb)	23	49028726	49043357	14632	0	TFE3	ENSG00000068323.17
chrX	49038002	49041180	Promoter (<=1kb)	23	49031397	49039803	8407	0	TFE3	ENSG00000068323.17
chrX	48538711	48540509	Promoter (<=1kb)	23	48539714	48562609	22896	0	TBC1D25	ENSG00000068354.16
chrX	109731933	109733932	Promoter (<=1kb)	23	109641335	109733257	91923	0	ACSL4	ENSG00000068366.21
chr10	132535210	132541031	Promoter (<=1kb)	10	132537787	132783480	245694	0	INPP5A	ENSG00000068383.19
chrX	48475678	48477032	Promoter (<=1kb)	23	48476021	48486364	10344	0	FTSJ1	ENSG00000068438.15
chr13	112836520	112844420	Promoter (<=1kb)	13	112842309	112886113	43805	0	ATP11A	ENSG00000068650.19
chr2	20049806	20053430	Promoter (<=1kb)	2	20032650	20051628	18979	0	LAPTM4A	ENSG00000068697.7
chr2	47006243	47009715	Promoter (<=1kb)	2	47007004	47075432	68429	0	TTC7A	ENSG00000068724.17
chr2	46914700	46916733	Promoter (<=1kb)	2	46916157	47074048	157892	0	TTC7A	ENSG00000068724.17
chr2	48529692	48532118	Promoter (<=1kb)	2	48529925	48679603	149679	0	STON1-GTF2A1L	ENSG00000068781.21
chr2	45610228	45612326	Promoter (<=1kb)	2	45388680	45611267	222588	0	SRBD1	ENSG00000068784.13
chr5	62305347	62307472	Promoter (<=1kb)	5	62306162	62385676	79515	0	KIF2A	ENSG00000068796.19
chr11	64741137	64748056	Promoter (<=1kb)	11	64726911	64743789	16879	0	RASGRP2	ENSG00000068831.19
chr3	160398856	160401818	Promoter (<=1kb)	3	160256986	160399225	142240	0	IFT80	ENSG00000068885.15
chr19	38898849	38900661	Promoter (<=1kb)	19	38878555	38899862	21308	0	SIRT2	ENSG00000068903.21
chr2	53786048	53787702	Promoter (<=1kb)	2	53787009	53818795	31787	0	ERLEC1	ENSG00000068912.15
chr11	64916465	64918466	Promoter (<=1kb)	11	64917553	64924460	6908	0	PPP2R5B	ENSG00000068971.14
chr5	67003517	67005219	Promoter (<=1kb)	5	67004620	67167051	162432	0	MAST4	ENSG00000069020.19
chr1	205748265	205750930	Promoter (<=1kb)	1	205712822	205750182	37361	0	NUCKS1	ENSG00000069275.13
chr16	46688359	46690395	Promoter (<=1kb)	16	46656132	46689178	33047	0	VPS35	ENSG00000069329.18
chr16	46972540	46974361	Promoter (<=1kb)	16	46955362	46973674	18313	0	DNAJA2	ENSG00000069345.12
chr19	44755510	44758995	Promoter (<=1kb)	19	44756145	44757364	1220	0	BCL3	ENSG00000069399.15
chr19	44752876	44755274	Promoter (<=1kb)	19	44755149	44757168	2020	0	BCL3	ENSG00000069399.15
chr19	44746551	44749939	Promoter (<=1kb)	19	44747705	44759486	11782	0	BCL3	ENSG00000069399.15
chr1	5990928	5994913	Promoter (<=1kb)	1	5991320	6090446	99127	0	KCNAB2	ENSG00000069424.16
chr15	61227141	61229953	Promoter (<=1kb)	15	60488284	61229302	741019	0	RORA	ENSG00000069667.16
chr15	60590796	60593764	Promoter (<=1kb)	15	60497285	60592541	95257	0	RORA	ENSG00000069667.16
chr11	635937	647502	Promoter (<=1kb)	11	637269	640706	3438	0	DRD4	ENSG00000069696.7
chr1	91884677	91887231	Promoter (<=1kb)	1	91680343	91886151	205809	0	TGFBR3	ENSG00000069702.11
chr3	141875336	141878461	Promoter (<=1kb)	3	141876124	141916010	39887	0	ATP1B3	ENSG00000069849.11
chr15	55992700	55994267	Promoter (<=1kb)	15	55826922	55993612	166691	0	NEDD4	ENSG00000069869.17
chr15	51970757	51972831	Promoter (<=1kb)	15	51971822	52067359	95538	0	MAPK6	ENSG00000069956.14
chr15	52017979	52022252	Promoter (<=1kb)	15	52019209	52067359	48151	0	MAPK6	ENSG00000069956.14
chr15	52178852	52180737	Promoter (<=1kb)	15	52120939	52179887	58949	0	GNB5	ENSG00000069966.19
chr15	55289035	55290690	Promoter (<=1kb)	15	55202966	55289813	86848	0	RAB27A	ENSG00000069974.16
chr22	17157965	17160641	Promoter (<=1kb)	22	17137520	17159277	21758	0	HDHD5	ENSG00000069998.12
chr22	19477910	19480694	Promoter (<=1kb)	22	19449911	19479193	29283	0	UFD1	ENSG00000070010.19
chr12	12265856	12267814	Promoter (<=1kb)	12	12116025	12267044	151020	0	LRP6	ENSG00000070018.9
chr11	548389	577938	Promoter (<=1kb)	11	576470	611964	35495	0	PHRF1	ENSG00000070047.13
chr9	108933142	108935041	Promoter (<=1kb)	9	108867516	108934122	66607	0	ELP1	ENSG00000070061.16
chr11	17275790	17277566	Promoter (<=1kb)	11	17276011	17331524	55514	0	NUCB2	ENSG00000070081.18
chr3	149969291	149971989	Promoter (<=1kb)	3	149964904	149970895	5992	0	PFN2	ENSG00000070087.15
chr9	105243921	105245875	Promoter (<=1kb)	9	105244622	105397346	152725	0	SLC44A1	ENSG00000070214.16
chr14	56579345	56580466	Promoter (<=1kb)	14	56579620	56649515	69896	0	TMEM260	ENSG00000070269.14
chr17	2301388	2305069	Promoter (<=1kb)	17	2059843	2303785	243943	0	SMG6	ENSG00000070366.14
chr19	637531	655192	Promoter (<=1kb)	19	639879	641590	1712	0	FGF22	ENSG00000070388.12
chr19	672708	688434	Promoter (<=1kb)	19	676392	683385	6994	0	FSTL3	ENSG00000070404.10
chr22	19121295	19123294	Promoter (<=1kb)	22	19036282	19122454	86173	0	DGCR2	ENSG00000070413.20
chr19	656253	668629	Promoter (<=1kb)	19	647526	663194	15669	0	RNF126	ENSG00000070423.18
chr17	2391781	2402908	Promoter (<=1kb)	17	2384073	2401060	16988	0	MNT	ENSG00000070444.15
chr3	126473785	126476067	Promoter (<=1kb)	3	126437601	126475891	38291	0	ZXDC	ENSG00000070476.15
chr17	76725234	76728034	Promoter (<=1kb)	17	76712832	76726679	13848	0	JMJD6	ENSG00000070495.15
chr8	42337860	42339085	Promoter (<=1kb)	8	42338454	42357203	18750	0	POLB	ENSG00000070501.12
chr17	68455429	68458300	Promoter (<=1kb)	17	68421281	68457496	36216	0	WIPI1	ENSG00000070540.13
chr9	35748169	35750533	Promoter (<=1kb)	9	35736866	35749228	12363	0	GBA2	ENSG00000070610.14
chr5	150485162	150487884	Promoter (<=1kb)	5	150485818	150521458	35641	0	NDST1	ENSG00000070614.15
chr7	97871618	97872938	Promoter (<=1kb)	7	97851677	97872408	20732	0	ASNS	ENSG00000070669.17
chr8	42151894	42154087	Promoter (<=1kb)	8	42152946	42171182	18237	0	AP3M2	ENSG00000070718.12
chr8	100720473	100724166	Promoter (<=1kb)	8	100702051	100721169	19119	0	PABPC1	ENSG00000070756.17
chr1	45490140	45492015	Promoter (<=1kb)	1	45343883	45491163	147281	0	TESK2	ENSG00000070759.17
chr16	58128022	58130335	Promoter (<=1kb)	16	58113592	58129381	15790	0	CFAP20	ENSG00000070761.8
chr14	88553578	88555909	Promoter (<=1kb)	14	88465778	88555007	89230	0	PTPN21	ENSG00000070778.13
chr1	44985799	44987608	Promoter (<=1kb)	1	44850522	44986595	136074	0	EIF2B3	ENSG00000070785.17
chr5	150356770	150358841	Promoter (<=1kb)	5	150357629	150398429	40801	0	TCOF1	ENSG00000070814.22
chr1	22051546	22054435	Promoter (<=1kb)	1	22052627	22092923	40297	0	CDC42	ENSG00000070831.18
chr7	24978630	24982190	Promoter (<=1kb)	7	24796540	24980178	183639	0	OSBPL3	ENSG00000070882.13
chr3	8962977	8963977	Promoter (<=1kb)	3	8877075	8963472	86398	0	RAD18	ENSG00000070950.10
chr12	89707205	89710837	Promoter (<=1kb)	12	89588049	89708838	120790	0	ATP2B1	ENSG00000070961.16
chr11	2397864	2428444	Promoter (<=1kb)	11	2404515	2423012	18498	0	TRPM5	ENSG00000070985.14
chr2	105743949	105746199	Promoter (<=1kb)	2	105744912	105894272	149361	0	NCK2	ENSG00000071051.14
chr2	98731215	98732016	Promoter (<=1kb)	2	98619106	98731132	112027	-84	MGAT4A	ENSG00000071073.13
chr2	101001202	101002894	Promoter (<=1kb)	2	101002229	101004604	2376	0	RPL31	ENSG00000071082.11
chr4	10091743	10097550	Promoter (<=1kb)	4	10075149	10093019	17871	0	WDR1	ENSG00000071127.17
chr4	10115072	10117737	Promoter (<=1kb)	4	10074339	10116799	42461	0	WDR1	ENSG00000071127.17
chr7	17939432	17941144	Promoter (<=1kb)	7	17790761	17940494	149734	0	SNX13	ENSG00000071189.21
chr4	147730805	147733160	Promoter (<=1kb)	4	147732063	147858488	126426	0	ARHGAP10	ENSG00000071205.12
chr6	166625585	166628711	Promoter (<=1kb)	6	166409364	166627251	217888	0	RPS6KA2	ENSG00000071242.12
chr7	120950162	120951609	Promoter (<=1kb)	7	120950763	120956980	6218	0	ING3	ENSG00000071243.16
chr14	76760479	76763268	Promoter (<=1kb)	14	76761468	76783015	21548	0	VASH1	ENSG00000071246.11
chr3	8499981	8502195	Promoter (<=1kb)	3	8501807	8550449	48643	0	LMCD1	ENSG00000071282.12
chr7	73682372	73684473	Promoter (<=1kb)	7	73683025	73686734	3710	0	BUD23	ENSG00000071462.12
chr14	81532978	81534752	Promoter (<=1kb)	14	81471547	81533853	62307	0	SEL1L	ENSG00000071537.14
chr19	1611222	1617068	Promoter (<=1kb)	19	1609291	1615798	6508	0	TCF3	ENSG00000071564.17
chr19	1650746	1656962	Promoter (<=1kb)	19	1609290	1652329	43040	0	TCF3	ENSG00000071564.17
chr2	12713860	12720026	Promoter (<=1kb)	2	12716910	12717750	841	0	TRIB2	ENSG00000071575.12
chr19	1405944	1414885	Promoter (<=1kb)	19	1407569	1435684	28116	0	DAZAP1	ENSG00000071626.17
chr19	1414924	1428171	Promoter (<=1kb)	19	1415740	1421232	5493	0	DAZAP1	ENSG00000071626.17
chr19	1590742	1594295	Promoter (<=1kb)	19	1573596	1592801	19206	0	MBD3	ENSG00000071655.18
chr3	149085692	149088519	Promoter (<=1kb)	3	149030127	149086522	56396	0	HLTF	ENSG00000071794.16
chrX	154514081	154517787	Promoter (<=1kb)	23	154506159	154516236	10078	0	FAM3A	ENSG00000071889.17
chr8	144408531	144410949	Promoter (<=1kb)	8	144393231	144409335	16105	0	CPSF1	ENSG00000071894.17
chr2	171521946	171524241	Promoter (<=1kb)	2	171522247	171555607	33361	0	CYBRD1	ENSG00000071967.12
chr19	14105785	14108601	Promoter (<=1kb)	19	14091697	14108390	16694	0	PRKACA	ENSG00000072062.15
chr19	14202670	14208274	Promoter (<=1kb)	19	14147743	14206169	58427	0	ADGRL1	ENSG00000072071.17
chr19	14147976	14152297	Promoter (<=1kb)	19	14151169	14152839	1671	542	ADGRL1	ENSG00000072071.17
chr14	68976941	68980687	Promoter (<=1kb)	14	68874128	68979302	105175	0	ACTN1	ENSG00000072110.16
chr17	19236131	19238810	Promoter (<=1kb)	17	19237076	19283346	46271	0	EPN2	ENSG00000072134.16
chr2	130371172	130373627	Promoter (<=1kb)	2	130371998	130373989	1992	0	PTPN18	ENSG00000072135.13
chr2	130354916	130358526	Promoter (<=1kb)	2	130356045	130374571	18527	0	PTPN18	ENSG00000072135.13
chr2	127672142	127676628	Promoter (<=1kb)	2	127638426	127675530	37105	0	LIMS2	ENSG00000072163.20
chr2	127628661	127648575	Promoter (<=1kb)	2	127638381	127642131	3751	0	LIMS2	ENSG00000072163.20
chr2	219450344	219452445	Promoter (<=1kb)	2	219450670	219466861	16192	0	SPEG	ENSG00000072195.15
chr2	219459271	219463014	Promoter (<=1kb)	2	219460766	219466841	6076	0	SPEG	ENSG00000072195.15
chr2	219433706	219437026	Promoter (<=1kb)	2	219434843	219493629	58787	0	SPEG	ENSG00000072195.15
chr2	219441152	219446682	Promoter (<=1kb)	2	219441516	219448171	6656	0	SPEG	ENSG00000072195.15
chr2	219446996	219450285	Promoter (<=1kb)	2	219450670	219466861	16192	-385	SPEG	ENSG00000072195.15
chr17	19647475	19650288	Promoter (<=1kb)	17	19648136	19677130	28995	0	ALDH3A2	ENSG00000072210.19
chr3	196080815	196082974	Promoter (<=1kb)	3	196049284	196082090	32807	0	TFRC	ENSG00000072274.13
chr17	17818650	17820890	Promoter (<=1kb)	17	17812073	17819951	7879	0	SREBF1	ENSG00000072310.18
chr17	17835456	17838162	Promoter (<=1kb)	17	17811334	17836986	25653	0	SREBF1	ENSG00000072310.18
chr17	17808904	17818006	Promoter (<=1kb)	17	17810399	17813769	3371	0	SREBF1	ENSG00000072310.18
chr5	132961922	132964646	Promoter (<=1kb)	5	132875395	132963634	88240	0	AFF4	ENSG00000072364.13
chr10	58334548	58336224	Promoter (<=1kb)	10	58334979	58370751	35773	0	UBE2D1	ENSG00000072401.15
chr14	67240407	67242907	Promoter (<=1kb)	14	67240713	67335798	95086	0	PALS1	ENSG00000072415.10
chr10	60942558	60945270	Promoter (<=1kb)	10	60869438	60944185	74748	0	RHOBTB1	ENSG00000072422.17
chrX	53421740	53423206	Promoter (<=1kb)	23	53374149	53422173	48025	0	SMC1A	ENSG00000072501.19
chr11	63838018	63840286	Promoter (<=1kb)	11	63838928	63911019	72092	0	MARK2	ENSG00000072518.22
chr5	163459374	163461580	Promoter (<=1kb)	5	163460203	163471463	11261	0	HMMR	ENSG00000072571.20
chr12	132955253	132957373	Promoter (<=1kb)	12	132869724	132956304	86581	0	CHFR	ENSG00000072609.18
chr12	132907109	132910457	Promoter (<=1kb)	12	132869619	132909147	39529	0	CHFR	ENSG00000072609.18
chr12	132885919	132888347	Promoter (<=1kb)	12	132832356	132887605	55250	0	CHFR	ENSG00000072609.18
chr5	132226825	132229470	Promoter (<=1kb)	5	132190147	132227853	37707	0	P4HA2	ENSG00000072682.20
chr5	132292971	132295790	Promoter (<=1kb)	5	132210381	132295271	84891	0	P4HA2	ENSG00000072682.20
chr16	68084023	68086440	Promoter (<=1kb)	16	68084751	68192212	107462	0	NFATC3	ENSG00000072736.19
chr3	3125745	3127773	Promoter (<=1kb)	3	3126933	3148942	22010	0	TRNT1	ENSG00000072756.17
chr17	7219272	7221434	Promoter (<=1kb)	17	7219844	7225265	5422	0	ACADVL	ENSG00000072778.20
chr17	7213712	7217349	Promoter (<=1kb)	17	7217125	7225266	8142	0	ACADVL	ENSG00000072778.20
chr5	172187011	172189135	Promoter (<=1kb)	5	172042079	172188224	146146	0	STK10	ENSG00000072786.13
chr5	172105578	172107899	Promoter (<=1kb)	5	172105571	172106798	1228	0	STK10	ENSG00000072786.13
chr5	172004823	172007884	Promoter (<=1kb)	5	171861549	172006638	145090	0	FBXW11	ENSG00000072803.18
chr17	7346414	7357419	Promoter (<=1kb)	17	7347129	7348252	1124	0	ACAP1	ENSG00000072818.12
chr4	5710835	5712253	Promoter (<=1kb)	4	5711201	5814305	103105	0	EVC	ENSG00000072840.13
chr4	5751302	5754268	Promoter (<=1kb)	4	5752675	5753929	1255	0	EVC	ENSG00000072840.13
chr17	5485509	5487786	Promoter (<=1kb)	17	5471254	5486178	14925	0	DERL2	ENSG00000072849.11
chr16	15642611	15643897	Promoter (<=1kb)	16	15643267	15726353	83087	0	NDE1	ENSG00000072864.16
chr16	15648684	15651324	Promoter (<=1kb)	16	15650208	15732947	82740	0	NDE1	ENSG00000072864.16
chr19	16659532	16662032	Promoter (<=1kb)	19	16661139	16690023	28885	0	TMEM38A	ENSG00000072954.7
chr19	16196665	16199211	Promoter (<=1kb)	19	16197854	16209041	11188	0	AP1M1	ENSG00000072958.9
chr19	44642942	44644952	Promoter (<=1kb)	19	44643798	44663583	19786	0	PVR	ENSG00000073008.15
chr12	124862418	124864512	Promoter (<=1kb)	12	124776856	124863864	87009	0	SCARB1	ENSG00000073060.17
chr22	50170717	50185909	Promoter (<=1kb)	22	50170731	50180292	9562	0	PANX2	ENSG00000073150.14
chr22	50186127	50202573	Promoter (<=1kb)	22	50201011	50217616	16606	0	SELENOO	ENSG00000073169.15
chr17	75562371	75565588	Promoter (<=1kb)	17	75563774	75575194	11421	0	LLGL2	ENSG00000073350.14
chr17	75554560	75561277	Promoter (<=1kb)	17	75557805	75575208	17404	0	LLGL2	ENSG00000073350.14
chr15	84979990	84983226	Promoter (<=1kb)	15	84980440	85139145	158706	0	PDE8A	ENSG00000073417.15
chr17	40647274	40649802	Promoter (<=1kb)	17	40624962	40647818	22857	0	SMARCE1	ENSG00000073584.20
chr3	135965068	135966968	Promoter (<=1kb)	3	135965728	136147894	182167	0	PPP2R3A	ENSG00000073711.11
chr14	52949433	52952246	Promoter (<=1kb)	14	52857268	52951035	93768	0	FERMT2	ENSG00000073712.15
chr1	186679664	186681364	Promoter (<=1kb)	1	186671791	186680423	8633	0	PTGS2	ENSG00000073756.13
chr3	185282418	185284137	Promoter (<=1kb)	3	185282941	185293079	10139	0	MAP3K13	ENSG00000073803.14
chr3	186930020	186931892	Promoter (<=1kb)	3	186930325	187019407	89083	0	ST6GAL1	ENSG00000073849.16
chr13	32030941	32032061	Promoter (<=1kb)	13	32031300	32296610	265311	0	FRY	ENSG00000073910.23
chr11	86067601	86070721	Promoter (<=1kb)	11	85957175	86069084	111910	0	PICALM	ENSG00000073921.18
chr2	120734439	120738392	Promoter (<=1kb)	2	120735623	120951445	215823	0	GLI2	ENSG00000074047.22
chr2	121648369	121650355	Promoter (<=1kb)	2	121337776	121649462	311687	0	CLASP1	ENSG00000074054.20
chr2	121529500	121532093	Promoter (<=1kb)	2	121515665	121530745	15081	0	CLASP1	ENSG00000074054.20
chr16	1756378	1796251	Promoter (<=1kb)	16	1771890	1773150	1261	0	MRPS34	ENSG00000074071.15
chr19	15176520	15182267	Promoter (<=1kb)	19	15178390	15179220	831	0	NOTCH3	ENSG00000074181.9
chr11	77637118	77638014	Promoter (<=1kb)	11	77614530	77637794	23265	0	CLNS1A	ENSG00000074201.9
chr19	49361088	49365560	Promoter (<=1kb)	19	49340595	49361495	20901	0	TEAD2	ENSG00000074219.14
chr11	86244372	86245592	Promoter (<=1kb)	11	86244753	86278707	33955	0	EED	ENSG00000074266.22
chr11	18526074	18527388	Promoter (<=1kb)	11	18468336	18526951	58616	0	TSG101	ENSG00000074319.13
chr17	3845231	3846790	Promoter (<=1kb)	17	3802158	3846246	44089	0	NCBP3	ENSG00000074356.17
chr15	63380445	63382968	Promoter (<=1kb)	15	63321378	63381846	60469	0	CA12	ENSG00000074410.14
chr3	127822054	127824285	Promoter (<=1kb)	3	127689062	127822461	133400	0	MGLL	ENSG00000074416.16
chr12	95789177	95791573	Promoter (<=1kb)	12	95657807	95790764	132958	0	NTN4	ENSG00000074527.13
chr2	218658844	218660337	Promoter (<=1kb)	2	218659376	218661916	2541	0	BCS1L	ENSG00000074582.15
chr12	106137293	106140962	Promoter (<=1kb)	12	106063345	106138954	75610	0	NUAK1	ENSG00000074590.14
chr15	65516947	65518288	Promoter (<=1kb)	15	65442463	65517273	74811	0	DPP8	ENSG00000074603.19
chr15	65610481	65611964	Promoter (<=1kb)	15	65611366	65652929	41564	0	SLC24A1	ENSG00000074621.14
chr17	1643419	1650915	Promoter (<=1kb)	17	1633858	1645732	11875	0	SCARF1	ENSG00000074660.17
chr17	4141808	4144670	Promoter (<=1kb)	17	4004445	4143030	138586	0	ZZEF1	ENSG00000074755.15
chr1	8876480	8880961	Promoter (<=1kb)	1	8861000	8878686	17687	0	ENO1	ENSG00000074800.16
chr15	48177132	48178492	Promoter (<=1kb)	15	48178438	48303786	125349	0	SLC12A1	ENSG00000074803.21
chr19	4668818	4671783	Promoter (<=1kb)	19	4657545	4670342	12798	0	MYDGF	ENSG00000074842.8
chr19	17326639	17342028	Promoter (<=1kb)	19	17323223	17334737	11515	0	ANO8	ENSG00000074855.11
chr6	112086787	112088137	Promoter (<=1kb)	6	112070663	112087482	16820	0	TUBE1	ENSG00000074935.14
chr10	69407678	69409821	Promoter (<=1kb)	10	69403903	69409282	5380	0	TACR2	ENSG00000075073.16
chr15	66385597	66388048	Promoter (<=1kb)	15	66336981	66386724	49744	0	TIPIN	ENSG00000075131.10
chr7	88219038	88220869	Promoter (<=1kb)	7	88205115	88220038	14924	0	SRI	ENSG00000075142.14
chr1	21176549	21178616	Promoter (<=1kb)	1	20806292	21176888	370597	0	EIF4G3	ENSG00000075151.24
chr22	46295588	46297800	Promoter (<=1kb)	22	46296870	46330810	33941	0	GTSE1	ENSG00000075218.19
chr7	80918357	80919822	Promoter (<=1kb)	7	80742538	80919051	176514	0	SEMA3C	ENSG00000075223.14
chr22	46267082	46269114	Promoter (<=1kb)	22	46267961	46275285	7325	0	TTC38	ENSG00000075234.17
chr11	108120765	108122464	Promoter (<=1kb)	11	108121553	108147587	26035	0	ACAT1	ENSG00000075239.14
chr22	46648899	46680330	Promoter (<=1kb)	22	46663107	46671167	8061	0	GRAMD4	ENSG00000075240.17
chr2	71331047	71332925	Promoter (<=1kb)	2	71331728	71349545	17818	0	ZNF638	ENSG00000075292.19
chr2	71276030	71277487	Promoter (<=1kb)	2	71276561	71365705	89145	0	ZNF638	ENSG00000075292.19
chr18	74147002	74149033	Promoter (<=1kb)	18	74148523	74158012	9490	0	TIMM21	ENSG00000075336.12
chr1	178092965	178095903	Promoter (<=1kb)	1	178094104	178478850	384747	0	RASAL2	ENSG00000075391.18
chr16	89718938	89724571	Promoter (<=1kb)	16	89707134	89719369	12236	0	VPS9D1	ENSG00000075399.14
chr10	38093987	38095543	Promoter (<=1kb)	10	38094334	38150293	55960	0	ZNF37A	ENSG00000075407.19
chr14	103383491	103386721	Promoter (<=1kb)	14	103385377	103503820	118444	0	MARK3	ENSG00000075413.19
chr12	98592999	98594887	Promoter (<=1kb)	12	98593591	98606379	12789	0	SLC25A3	ENSG00000075415.15
chr3	172039029	172042112	Promoter (<=1kb)	3	172039578	172401669	362092	0	FNDC3B	ENSG00000075420.13
chr2	28389249	28399868	Promoter (<=1kb)	2	28392448	28408802	16355	0	FOSL2	ENSG00000075426.12
chr4	48778839	48780895	Promoter (<=1kb)	4	48497357	48780279	282923	0	FRYL	ENSG00000075539.15
chr2	97994746	97996944	Promoter (<=1kb)	2	97756336	97995948	239613	0	TMEM131	ENSG00000075568.17
chr7	5591243	5596989	Promoter (<=1kb)	7	5592816	5606655	13840	0	FSCN1	ENSG00000075618.18
chr7	5521138	5533859	Promoter (<=1kb)	7	5526409	5530601	4193	0	ACTB	ENSG00000075624.17
chr7	5561698	5564696	Promoter (<=1kb)	7	5527152	5563902	36751	0	ACTB	ENSG00000075624.17
chr3	171808219	171812622	Promoter (<=1kb)	3	171600404	171810483	210080	0	PLD1	ENSG00000075651.17
chr19	36052940	36055819	Promoter (<=1kb)	19	36054649	36093142	38494	0	WDR62	ENSG00000075702.19
chr3	197297142	197299681	Promoter (<=1kb)	3	197042560	197298576	256017	0	DLG1	ENSG00000075711.21
chr3	128725596	128727506	Promoter (<=1kb)	3	128726136	128814762	88627	0	RAB7A	ENSG00000075785.14
chr7	107579470	107581085	Promoter (<=1kb)	7	107580246	107618615	38370	0	BCAP29	ENSG00000075790.12
chr10	100518812	100520788	Promoter (<=1kb)	10	100486647	100519859	33213	0	SEC31B	ENSG00000075826.17
chr12	108560378	108564081	Promoter (<=1kb)	12	108522214	108561173	38960	0	SART3	ENSG00000075856.12
chr3	44975299	44977216	Promoter (<=1kb)	3	44975357	44989242	13886	0	EXOSC7	ENSG00000075914.13
chr3	12556187	12558200	Promoter (<=1kb)	3	12557057	12583255	26199	0	MKRN2	ENSG00000075975.17
chr2	135875109	135877480	Promoter (<=1kb)	2	135839626	135876443	36818	0	MCM6	ENSG00000076003.5
chr11	114438829	114441367	Promoter (<=1kb)	11	114439435	114444378	4944	0	REXO2	ENSG00000076043.11
chr11	114399417	114401545	Promoter (<=1kb)	11	114400030	114410607	10578	0	RBM7	ENSG00000076053.12
chr12	56628793	56630919	Promoter (<=1kb)	12	56595596	56630326	34731	0	BAZ2A	ENSG00000076108.12
chr12	56634126	56637397	Promoter (<=1kb)	12	56595596	56636366	40771	0	BAZ2A	ENSG00000076108.12
chr3	47380018	47382582	Promoter (<=1kb)	3	47381011	47413435	32425	0	PTPN23	ENSG00000076201.16
chr1	173714799	173715752	Promoter (<=1kb)	1	173714941	173733828	18888	0	KLHL20	ENSG00000076321.11
chr1	208242511	208245157	Promoter (<=1kb)	1	208022242	208244384	222143	0	PLXNA2	ENSG00000076356.7
chr1	208028900	208031048	Promoter (<=1kb)	1	208026104	208030303	4200	0	PLXNA2	ENSG00000076356.7
chr17	28598651	28600153	Promoter (<=1kb)	17	28577574	28599025	21452	0	SPAG5	ENSG00000076382.17
chr12	109998725	110000480	Promoter (<=1kb)	12	109999186	110030700	31515	0	ANKRD13A	ENSG00000076513.17
chr12	109153919	109155982	Promoter (<=1kb)	12	109154682	109172311	17630	0	ACACB	ENSG00000076555.16
chr12	109263883	109267122	Promoter (<=1kb)	12	109263022	109266941	3920	862	ACACB	ENSG00000076555.16
chr17	28742378	28746607	Promoter (<=1kb)	17	28744011	28750956	6946	0	TRAF4	ENSG00000076604.16
chr8	81111185	81112881	Promoter (<=1kb)	8	80967810	81112068	144259	0	PAG1	ENSG00000076641.4
chr19	33079871	33081734	Promoter (<=1kb)	19	33080899	33109877	28979	0	GPATCH1	ENSG00000076650.7
chr19	10332548	10337079	Promoter (<=1kb)	19	10333778	10334723	946	0	ICAM3	ENSG00000076662.10
chr10	103192157	103194014	Promoter (<=1kb)	10	103088018	103193306	105289	0	NT5C2	ENSG00000076685.19
chr11	119314016	119322489	Promoter (<=1kb)	11	119308529	119317130	8602	0	MCAM	ENSG00000076706.17
chr19	41881702	41885306	Promoter (<=1kb)	19	41883173	41890776	7604	0	ARHGEF1	ENSG00000076928.18
chr19	7902743	7936264	Promoter (<=1kb)	19	7903843	7914478	10636	0	MAP2K7	ENSG00000076984.18
chr3	25663650	25665385	Promoter (<=1kb)	3	25597984	25664907	66924	0	TOP2B	ENSG00000077097.16
chr10	96586002	96588124	Promoter (<=1kb)	10	96518110	96587012	68903	0	TM9SF3	ENSG00000077147.16
chr10	102393346	102396499	Promoter (<=1kb)	10	102394110	102396298	2189	0	NFKB2	ENSG00000077150.20
chr1	202348114	202349878	Promoter (<=1kb)	1	202348699	202592702	244004	0	PPP1R12B	ENSG00000077157.22
chr2	182715293	182717053	Promoter (<=1kb)	2	182716255	182794464	78210	0	DNAJC10	ENSG00000077232.19
chr16	27313151	27316769	Promoter (<=1kb)	16	27313668	27345020	31353	0	IL4R	ENSG00000077238.14
chr1	77758837	77760314	Promoter (<=1kb)	1	77695987	77759852	63866	0	USP33	ENSG00000077254.14
chrX	111095874	111096728	Promoter (<=1kb)	23	111096191	111227361	131171	0	PAK3	ENSG00000077264.16
chr19	41396988	41398383	Promoter (<=1kb)	19	41386371	41397350	10980	0	EXOSC5	ENSG00000077348.10
chr2	171687336	171688673	Promoter (<=1kb)	2	171687409	171726081	38673	0	DYNC1I2	ENSG00000077380.16
chr7	100584533	100587969	Promoter (<=1kb)	7	100574011	100586129	12119	0	LRCH4	ENSG00000077454.17
chr11	95788806	95791184	Promoter (<=1kb)	11	95768953	95789615	20663	0	FAM76B	ENSG00000077458.13
chr19	4181461	4183337	Promoter (<=1kb)	19	4174109	4182544	8436	0	SIRT6	ENSG00000077463.15
chr11	74592251	74593472	Promoter (<=1kb)	11	74592556	74595502	2947	0	POLD3	ENSG00000077514.9
chr11	74492534	74494347	Promoter (<=1kb)	11	74493851	74618594	124744	0	POLD3	ENSG00000077514.9
chr1	19483812	19488581	Promoter (<=1kb)	1	19338775	19485539	146765	0	CAPZB	ENSG00000077549.19
chr1	19341095	19346299	Promoter (<=1kb)	1	19339137	19346362	7226	63	CAPZB	ENSG00000077549.19
chr1	236141105	236144247	Promoter (<=1kb)	1	236142505	236205198	62694	0	GPR137B	ENSG00000077585.14
chr4	128809059	128813042	Promoter (<=1kb)	4	128809700	128875224	65525	0	JADE1	ENSG00000077684.16
chr8	38464892	38469300	Promoter (<=1kb)	8	38400215	38467707	67493	0	FGFR1	ENSG00000077782.22
chr22	45516559	45519619	Promoter (<=1kb)	22	45517345	45518786	1442	0	FBLN1	ENSG00000077942.19
chr22	45534013	45539013	Promoter (<=1kb)	22	45533781	45535431	1651	233	FBLN1	ENSG00000077942.19
chr22	45501501	45506072	Promoter (<=1kb)	22	45502238	45531324	29087	0	FBLN1	ENSG00000077942.19
chr22	45524090	45527459	Promoter (<=1kb)	22	45525675	45542214	16540	0	FBLN1	ENSG00000077942.19
chr10	15719143	15720465	Promoter (<=1kb)	10	15513954	15719922	205969	0	ITGA8	ENSG00000077943.8
chr18	46916614	46918777	Promoter (<=1kb)	18	46803218	46917507	114290	0	PIAS2	ENSG00000078043.16
chrX	47560587	47561882	Promoter (<=1kb)	23	47561205	47571908	10704	0	ARAF	ENSG00000078061.14
chr3	183098757	183101458	Promoter (<=1kb)	3	183015218	183099496	84279	0	MCCC1	ENSG00000078070.14
chr10	21172909	21175243	Promoter (<=1kb)	10	20780050	21174931	394882	0	NEBL	ENSG00000078114.19
chr11	76860272	76861621	Promoter (<=1kb)	11	76860859	77023879	163021	0	ACER3	ENSG00000078124.13
chr4	39697362	39699263	Promoter (<=1kb)	4	39698109	39778384	80276	0	UBE2K	ENSG00000078140.14
chr4	40055015	40058321	Promoter (<=1kb)	4	40056850	40158252	101403	0	N4BP2	ENSG00000078177.14
chr12	4320121	4322298	Promoter (<=1kb)	12	4321213	4360028	38816	0	TIGAR	ENSG00000078237.7
chr12	2875729	2878351	Promoter (<=1kb)	12	2877223	2934562	57340	0	TULP3	ENSG00000078246.17
chr12	2889704	2893715	Promoter (<=1kb)	12	2890887	2939345	48459	0	TULP3	ENSG00000078246.17
chr14	101760013	101762773	Promoter (<=1kb)	14	101761709	101927977	166269	0	PPP2R5C	ENSG00000078304.20
chr7	100334719	100337420	Promoter (<=1kb)	7	100300024	100335925	35902	0	PMS2P1	ENSG00000078319.11
chr1	1889394	1896526	Promoter (<=1kb)	1	1785285	1891117	105833	0	GNB1	ENSG00000078369.18
chr7	27163519	27171096	Promoter (<=1kb)	7	27162438	27165537	3100	0	HOXA9	ENSG00000078399.19
chr7	27171227	27177277	Promoter (<=1kb)	7	27163664	27175180	11517	0	HOXA9	ENSG00000078399.19
chr6	12289159	12290778	Promoter (<=1kb)	6	12290361	12297194	6834	0	EDN1	ENSG00000078401.7
chr10	21533253	21536192	Promoter (<=1kb)	10	21533349	21743611	210263	0	MLLT10	ENSG00000078403.17
chr7	100427312	100432859	Promoter (<=1kb)	7	100400853	100428679	27827	0	ZCWPW1	ENSG00000078487.18
chr1	51877838	51880022	Promoter (<=1kb)	1	51789191	51878805	89615	0	NRDC	ENSG00000078618.23
chr8	42390579	42392878	Promoter (<=1kb)	8	42391624	42401886	10263	0	VDAC3	ENSG00000078668.14
chr8	17921989	17924215	Promoter (<=1kb)	8	17922968	17953035	30068	0	PCM1	ENSG00000078674.19
chr17	78040583	78041441	Promoter (<=1kb)	17	78041047	78049349	8303	0	TNRC6C	ENSG00000078687.18
chr17	77957415	77960146	Promoter (<=1kb)	17	77958703	78108822	150120	0	TNRC6C	ENSG00000078687.18
chr20	33488928	33491387	Promoter (<=1kb)	20	33490075	33618546	128472	0	CBFA2T2	ENSG00000078699.22
chr20	34362815	34365224	Promoter (<=1kb)	20	34363241	34413879	50639	0	ITCH	ENSG00000078747.16
chr20	34703511	34705757	Promoter (<=1kb)	20	34704339	34713439	9101	0	TP53INP2	ENSG00000078804.13
chr1	1202228	1240548	Promoter (<=1kb)	1	1216909	1232067	15159	0	SDF4	ENSG00000078808.19
chr20	34954994	34956692	Promoter (<=1kb)	20	34955810	34981724	25915	0	MYH7B	ENSG00000078814.18
chr11	1307878	1310787	Promoter (<=1kb)	11	1274371	1309632	35262	0	TOLLIP	ENSG00000078902.16
chr7	43925464	43927380	Promoter (<=1kb)	7	43926436	43956136	29701	0	UBE2D4	ENSG00000078967.13
chr8	92101245	92104181	Promoter (<=1kb)	8	91954967	92103226	148260	0	RUNX1T1	ENSG00000079102.16
chr18	267251	269322	Promoter (<=1kb)	18	214520	268019	53500	0	THOC1	ENSG00000079134.13
chr2	178478038	178481439	Promoter (<=1kb)	2	178463664	178478600	14937	0	FKBP7	ENSG00000079150.19
chr2	178193648	178195537	Promoter (<=1kb)	2	178194481	178395772	201292	0	OSBPL6	ENSG00000079156.17
chr1	46603535	46604787	Promoter (<=1kb)	1	46557407	46604268	46862	0	MKNK1	ENSG00000079277.22
chr1	46615918	46617508	Promoter (<=1kb)	1	46576589	46616843	40255	0	MKNK1	ENSG00000079277.22
chr2	217941899	217944926	Promoter (<=1kb)	2	217799789	217944128	144340	0	TNS1	ENSG00000079308.20
chr2	218009439	218012511	Promoter (<=1kb)	2	217799588	218010421	210834	0	TNS1	ENSG00000079308.20
chr2	217977667	217980952	Promoter (<=1kb)	2	217893473	217978934	85462	0	TNS1	ENSG00000079308.20
chr2	217934011	217938002	Promoter (<=1kb)	2	217897795	217937162	39368	0	TNS1	ENSG00000079308.20
chr2	218002558	218008852	Promoter (<=1kb)	2	217799791	218002995	203205	0	TNS1	ENSG00000079308.20
chr19	1847015	1849206	Promoter (<=1kb)	19	1815248	1848483	33236	0	REXO1	ENSG00000079313.15
chr10	70169413	70171374	Promoter (<=1kb)	10	70147289	70170514	23226	0	SAR1A	ENSG00000079332.15
chr1	100351495	100353540	Promoter (<=1kb)	1	100351698	100499460	147763	0	CDC14A	ENSG00000079335.20
chr12	47757368	47760241	Promoter (<=1kb)	12	47734363	47758880	24518	0	RAPGEF3	ENSG00000079337.16
chr12	48105459	48106616	Promoter (<=1kb)	12	48042897	48106079	63183	0	SENP1	ENSG00000079387.14
chr19	42278984	42295963	Promoter (<=1kb)	19	42279992	42286893	6902	0	CIC	ENSG00000079432.9
chr19	42266403	42275079	Promoter (<=1kb)	19	42268537	42295796	27260	0	CIC	ENSG00000079432.9
chr19	42422621	42425417	Promoter (<=1kb)	19	42407400	42423222	15823	0	LIPE	ENSG00000079435.10
chr8	11807605	11809382	Promoter (<=1kb)	8	11807943	11838840	30898	0	FDFT1	ENSG00000079459.13
chr8	11801278	11803789	Promoter (<=1kb)	8	11802239	11821818	19580	0	FDFT1	ENSG00000079459.13
chrX	68433294	68434383	Promoter (<=1kb)	23	67949349	68433380	484032	0	OPHN1	ENSG00000079482.14
chr16	29804522	29806122	Promoter (<=1kb)	16	29804694	29805163	470	0	KIF22	ENSG00000079616.14
chr6	25278691	25279908	Promoter (<=1kb)	6	25279078	25452597	173520	0	CARMIL1	ENSG00000079691.18
chr1	63593041	63595079	Promoter (<=1kb)	1	63593411	63660209	66799	0	PGM1	ENSG00000079739.17
chr2	15591222	15592673	Promoter (<=1kb)	2	15591532	15631101	39570	0	DDX1	ENSG00000079785.16
chr19	10717414	10719479	Promoter (<=1kb)	19	10718055	10794734	76680	0	DNM2	ENSG00000079805.19
chr19	10827613	10837317	Promoter (<=1kb)	19	10829112	10830534	1423	0	DNM2	ENSG00000079805.19
chr19	10809024	10814417	Promoter (<=1kb)	19	10809208	10824806	15599	0	DNM2	ENSG00000079805.19
chr6	131061979	131063945	Promoter (<=1kb)	6	130839347	131063225	223879	0	EPB41L2	ENSG00000079819.19
chr6	132512247	132514203	Promoter (<=1kb)	6	132445867	132513116	67250	0	STX7	ENSG00000079950.14
chr22	50782816	50784495	Promoter (<=1kb)	22	50767501	50783662	16162	0	RABL2B	ENSG00000079974.19
chr19	10501190	10505516	Promoter (<=1kb)	19	10486125	10503356	17232	0	KEAP1	ENSG00000079999.14
chr20	46363445	46365498	Promoter (<=1kb)	20	46345980	46364404	18425	0	SLC35C2	ENSG00000080189.15
chr3	97821457	97823216	Promoter (<=1kb)	3	97822011	97944984	122974	0	CRYBG3	ENSG00000080200.10
chr9	3524845	3527629	Promoter (<=1kb)	9	3218297	3525983	307687	0	RFX3	ENSG00000080298.16
chr12	71754357	71756897	Promoter (<=1kb)	12	71754863	71800286	45424	0	RAB21	ENSG00000080371.6
chr4	71186449	71188135	Promoter (<=1kb)	4	71187259	71572083	384825	0	SLC4A4	ENSG00000080493.18
chr9	2013306	2018542	Promoter (<=1kb)	9	2015186	2193620	178435	0	SMARCA2	ENSG00000080503.24
chr6	109008522	109010317	Promoter (<=1kb)	6	108986442	109008988	22547	0	SESN1	ENSG00000080546.14
chr6	109093767	109096109	Promoter (<=1kb)	6	108984309	109094846	110538	0	SESN1	ENSG00000080546.14
chr19	10005076	10011135	Promoter (<=1kb)	19	9959561	10010504	50944	0	COL5A3	ENSG00000080573.7
chr16	30697596	30701212	Promoter (<=1kb)	16	30698209	30704309	6101	0	SRCAP	ENSG00000080603.17
chr9	2843415	2844568	Promoter (<=1kb)	9	2804152	2844095	39944	0	PUM3	ENSG00000080608.10
chr15	78618386	78621778	Promoter (<=1kb)	15	78593052	78620863	27812	0	CHRNA3	ENSG00000080644.16
chr5	114360572	114363924	Promoter (<=1kb)	5	114362070	114496496	134427	0	KCNN2	ENSG00000080709.16
chr7	135509413	135511033	Promoter (<=1kb)	7	135361795	135510080	148286	0	CNOT4	ENSG00000080802.20
chr14	73135406	73137480	Promoter (<=1kb)	14	73136418	73173644	37227	0	PSEN1	ENSG00000080815.19
chr3	98592630	98594219	Promoter (<=1kb)	3	98579446	98593611	14166	0	CPOX	ENSG00000080819.9
chr3	98521751	98523334	Promoter (<=1kb)	3	98497912	98522887	24976	0	CLDND1	ENSG00000080822.17
chr14	102304129	102305814	Promoter (<=1kb)	14	102228827	102305168	76342	0	MOK	ENSG00000080823.23
chr14	102085744	102089471	Promoter (<=1kb)	14	102080742	102087044	6303	0	HSP90AA1	ENSG00000080824.19
chr14	102138938	102141103	Promoter (<=1kb)	14	102081049	102139686	58638	0	HSP90AA1	ENSG00000080824.19
chr20	37095224	37096540	Promoter (<=1kb)	20	36996349	37095997	99649	0	RBL1	ENSG00000080839.12
chr20	36460423	36464119	Promoter (<=1kb)	20	36461338	36528637	67300	0	DLGAP4	ENSG00000080845.19
chr11	133950740	133952571	Promoter (<=1kb)	11	133944284	133952216	7933	0	IGSF9B	ENSG00000080854.16
chr11	133954871	133958467	Promoter (<=1kb)	11	133896438	133956968	60531	0	IGSF9B	ENSG00000080854.16
chr11	133945293	133947810	Promoter (<=1kb)	11	133937407	133946292	8886	0	IGSF9B	ENSG00000080854.16
chr1	16497996	16500591	Promoter (<=1kb)	1	16490634	16499257	8624	0	CROCCP3	ENSG00000080947.15
chr15	50907560	50911851	Promoter (<=1kb)	15	50908672	50950149	41478	0	AP4E1	ENSG00000081014.11
chr1	113811103	113813212	Promoter (<=1kb)	1	113761832	113812476	50645	0	RSBN1	ENSG00000081019.14
chr1	113389396	113391756	Promoter (<=1kb)	1	113390515	113685923	295409	0	MAGI3	ENSG00000081026.19
chr4	74098255	74099891	Promoter (<=1kb)	4	74097040	74099195	2156	0	CXCL2	ENSG00000081041.9
chr6	108073971	108075938	Promoter (<=1kb)	6	108041409	108074741	33333	0	OSTM1	ENSG00000081087.15
chr3	101573335	101575263	Promoter (<=1kb)	3	101574180	101594465	20286	0	PCNP	ENSG00000081154.12
chr14	67618953	67620818	Promoter (<=1kb)	14	67619920	67651708	31789	0	ARG2	ENSG00000081181.8
chr5	88882643	88884884	Promoter (<=1kb)	5	88717117	88883184	166068	0	MEF2C	ENSG00000081189.16
chr3	132658939	132661176	Promoter (<=1kb)	3	132659918	132660945	1028	0	UBA5	ENSG00000081307.15
chr2	196170470	196172088	Promoter (<=1kb)	2	196133583	196171578	37996	0	STK17B	ENSG00000081320.11
chr9	96617800	96620270	Promoter (<=1kb)	9	96490241	96619830	129590	0	CDC14B	ENSG00000081377.17
chr9	96565747	96567828	Promoter (<=1kb)	9	96502612	96567254	64643	0	CDC14B	ENSG00000081377.17
chr9	96777465	96778422	Promoter (<=1kb)	9	96754553	96778087	23535	0	ZNF510	ENSG00000081386.13
chr2	169363412	169365148	Promoter (<=1kb)	2	169240750	169362534	121785	-879	LRP2	ENSG00000081479.15
chr19	19820352	19822414	Promoter (<=1kb)	19	19785839	19821751	35913	0	ZNF506	ENSG00000081665.14
chr1	227729756	227736172	Promoter (<=1kb)	1	227730425	227734377	3953	0	JMJD4	ENSG00000081692.13
chr1	161749399	161750920	Promoter (<=1kb)	1	161749758	161757238	7481	0	DUSP12	ENSG00000081721.12
chr12	125064410	125066569	Promoter (<=1kb)	12	125065434	125107162	41729	0	AACS	ENSG00000081760.17
chr5	141922527	141924306	Promoter (<=1kb)	5	141923855	141940120	16266	0	DELE1	ENSG00000081791.9
chr7	122885164	122887800	Promoter (<=1kb)	7	122318411	122886460	568050	0	CADPS2	ENSG00000081803.17
chr1	53944269	53947139	Promoter (<=1kb)	1	53916574	53945572	28999	0	HSPB11	ENSG00000081870.12
chr18	62714439	62717977	Promoter (<=1kb)	18	62715541	62980433	264893	0	PHLPP1	ENSG00000081913.14
chr7	151244611	151253925	Promoter (<=1kb)	7	151238780	151248694	9915	0	SMARCD3	ENSG00000082014.17
chr5	37378636	37379746	Promoter (<=1kb)	5	37379285	37697907	318623	0	WDR70	ENSG00000082068.9
chr2	201450340	201452904	Promoter (<=1kb)	2	201451734	201458823	7090	0	STRADB	ENSG00000082146.13
chr2	200810274	200813035	Promoter (<=1kb)	2	200810594	200817167	6574	0	BZW1	ENSG00000082153.18
chr11	101126498	101130309	Promoter (<=1kb)	11	101029624	101129813	100190	0	PGR	ENSG00000082175.16
chr2	134917462	134919772	Promoter (<=1kb)	2	134918235	134956843	38609	0	CCNT2	ENSG00000082258.13
chr6	70412851	70414668	Promoter (<=1kb)	6	70412941	70428344	15404	0	FAM135A	ENSG00000082269.17
chr18	5628144	5630995	Promoter (<=1kb)	18	5392445	5630663	238219	0	EPB41L3	ENSG00000082397.18
chr2	164839300	164842562	Promoter (<=1kb)	2	164680188	164841418	161231	0	COBLL1	ENSG00000082438.18
chr17	48046511	48049750	Promoter (<=1kb)	17	48048329	48051146	2818	0	NFE2L1	ENSG00000082641.16
chr3	123025533	123028676	Promoter (<=1kb)	3	122909082	123027763	118682	0	SEMA5B	ENSG00000082684.16
chr3	120093333	120096450	Promoter (<=1kb)	3	119821321	120094447	273127	0	GSK3B	ENSG00000082701.17
chr3	124885423	124888440	Promoter (<=1kb)	3	124761948	124887365	125418	0	ITGB5	ENSG00000082781.12
chr2	61536307	61539543	Promoter (<=1kb)	2	61477689	61536790	59102	0	XPO1	ENSG00000082898.19
chr3	149812140	149814147	Promoter (<=1kb)	3	149812770	149962122	149353	0	RNF13	ENSG00000082996.20
chr16	23639579	23642263	Promoter (<=1kb)	16	23603165	23641310	38146	0	PALB2	ENSG00000083093.10
chr6	83067191	83068577	Promoter (<=1kb)	6	83067666	83168471	100806	0	DOP1A	ENSG00000083097.15
chr6	89637742	89639103	Promoter (<=1kb)	6	89568144	89638482	70339	0	LYRM2	ENSG00000083099.11
chr8	42051730	42053274	Promoter (<=1kb)	8	41929479	42051987	122509	0	KAT6A	ENSG00000083168.11
chr9	86353596	86355418	Promoter (<=1kb)	9	86287733	86354410	66678	0	TUT7	ENSG00000083223.18
chr5	72847368	72849516	Promoter (<=1kb)	5	72848121	72914368	66248	0	TNPO1	ENSG00000083312.19
chr5	72815718	72817506	Promoter (<=1kb)	5	72816312	72916733	100422	0	TNPO1	ENSG00000083312.19
chr1	11933649	11935473	Promoter (<=1kb)	1	11934205	11958620	24416	0	PLOD1	ENSG00000083444.17
chr17	3694249	3696652	Promoter (<=1kb)	17	3672199	3696096	23898	0	P2RX5	ENSG00000083454.22
chr17	3723008	3725123	Promoter (<=1kb)	17	3714628	3723837	9210	0	ITGAE	ENSG00000083457.12
chr13	72781113	72782438	Promoter (<=1kb)	13	72752169	72781900	29732	0	DIS3	ENSG00000083520.15
chr13	60395719	60398357	Promoter (<=1kb)	13	60396457	60573878	177422	0	TDRD3	ENSG00000083544.16
chr13	44988513	44990445	Promoter (<=1kb)	13	44939249	44989471	50223	0	NUFIP1	ENSG00000083635.8
chr13	32585719	32586823	Promoter (<=1kb)	13	32586452	32778019	191568	0	PDS5B	ENSG00000083642.19
chr5	41869313	41871066	Promoter (<=1kb)	5	41730065	41870425	140361	0	OXCT1	ENSG00000083720.13
chr16	50740996	50743056	Promoter (<=1kb)	16	50742050	50796881	54832	0	CYLD	ENSG00000083799.18
chr19	58464098	58468533	Promoter (<=1kb)	19	58467056	58475436	8381	0	ZNF324	ENSG00000083812.13
chr19	57769204	57771161	Promoter (<=1kb)	19	57769655	57780614	10960	0	ZNF586	ENSG00000083828.16
chr19	58474987	58479045	Promoter (<=1kb)	19	58476146	58478124	1979	0	ZNF446	ENSG00000083838.17
chr19	57191315	57192375	Promoter (<=1kb)	19	57191500	57222846	31347	0	ZNF264	ENSG00000083844.10
chr19	58385437	58387701	Promoter (<=1kb)	19	58386400	58394806	8407	0	RPS5	ENSG00000083845.9
chr4	186722775	186727639	Promoter (<=1kb)	4	186587794	186723856	136063	0	FAT1	ENSG00000083857.15
chr4	68349077	68350680	Promoter (<=1kb)	4	68310387	68350090	39704	0	YTHDC1	ENSG00000083896.13
chr3	87226500	87227994	Promoter (<=1kb)	3	87227271	87255548	28278	0	CHMP2B	ENSG00000083937.10
chr1	40373260	40374654	Promoter (<=1kb)	1	40373727	40423322	49596	0	SMAP2	ENSG00000084070.12
chr2	96207395	96209446	Promoter (<=1kb)	2	96184859	96208827	23969	0	STARD7	ENSG00000084090.14
chr4	56907414	56909920	Promoter (<=1kb)	4	56907876	56966738	58863	0	REST	ENSG00000084093.19
chr12	108855842	108858569	Promoter (<=1kb)	12	108778191	108857583	79393	0	SSH1	ENSG00000084112.15
chr11	67583226	67585544	Promoter (<=1kb)	11	67583742	67586656	2915	0	GSTP1	ENSG00000084207.18
chr11	130068479	130071573	Promoter (<=1kb)	11	130069837	130110637	40801	0	APLP2	ENSG00000084234.18
chr12	13043919	13045194	Promoter (<=1kb)	12	13044381	13083449	39069	0	FAM234B	ENSG00000084444.14
chr12	14802697	14804305	Promoter (<=1kb)	12	14784582	14803478	18897	0	WBP11	ENSG00000084463.8
chr1	32221278	32223699	Promoter (<=1kb)	1	32221523	32231473	9951	0	EIF3I	ENSG00000084623.12
chr1	31180967	31183137	Promoter (<=1kb)	1	31180540	31181676	1137	0	NKAIN1	ENSG00000084628.10
chr1	31703236	31706930	Promoter (<=1kb)	1	31652263	31704017	51755	0	COL16A1	ENSG00000084636.18
chr1	32178916	32181238	Promoter (<=1kb)	1	32179675	32198285	18611	0	TXLNA	ENSG00000084652.16
chr2	21042098	21044947	Promoter (<=1kb)	2	21001429	21044073	42645	0	APOB	ENSG00000084674.15
chr2	24490091	24491093	Promoter (<=1kb)	2	24491254	24770702	279449	-161	NCOA1	ENSG00000084676.16
chr2	24491215	24492821	Promoter (<=1kb)	2	24491254	24770702	279449	0	NCOA1	ENSG00000084676.16
chr2	27048672	27052770	Promoter (<=1kb)	2	27051008	27053980	2973	0	AGBL5	ENSG00000084693.16
chr2	25040954	25043668	Promoter (<=1kb)	2	25042076	25159135	117060	0	EFR3B	ENSG00000084710.14
chr2	25980187	25983451	Promoter (<=1kb)	2	25926598	25982497	55900	0	KIF3C	ENSG00000084731.15
chr2	26032776	26035253	Promoter (<=1kb)	2	26034084	26137454	103371	0	RAB10	ENSG00000084733.11
chr2	26243726	26245497	Promoter (<=1kb)	2	26190635	26244632	53998	0	HADHA	ENSG00000084754.12
chr2	26969696	26971472	Promoter (<=1kb)	2	26970637	27022619	51983	0	MAPRE3	ENSG00000084764.12
chr2	27216953	27218350	Promoter (<=1kb)	2	27217369	27243943	26575	0	CAD	ENSG00000084774.14
chr11	33735332	33737369	Promoter (<=1kb)	11	33703010	33736423	33414	0	CD59	ENSG00000085063.17
chr11	44563545	44566617	Promoter (<=1kb)	11	44564427	44615295	50869	0	CD82	ENSG00000085117.12
chr5	69368652	69370349	Promoter (<=1kb)	5	69350984	69369520	18537	0	AK6	ENSG00000085231.14
chr3	169771579	169774228	Promoter (<=1kb)	3	169773396	169789716	16321	0	MYNN	ENSG00000085274.16
chr5	78359270	78361684	Promoter (<=1kb)	5	78360611	78476026	115416	0	SCAMP1	ENSG00000085365.18
chr6	105401982	105403882	Promoter (<=1kb)	6	105273218	105403082	129865	0	PREP	ENSG00000085377.15
chr6	104858779	104860271	Promoter (<=1kb)	6	104728094	104859919	131826	0	HACE1	ENSG00000085382.12
chr18	12946308	12949549	Promoter (<=1kb)	18	12947133	12955610	8478	0	SEH1L	ENSG00000085415.16
chr1	109040122	109043845	Promoter (<=1kb)	1	108970214	109041986	71773	0	WDR47	ENSG00000085433.17
chr2	223943414	223945687	Promoter (<=1kb)	2	223875348	223945335	69988	0	WDFY1	ENSG00000085449.15
chr1	108199119	108201223	Promoter (<=1kb)	1	108134043	108200343	66301	0	SLC25A24	ENSG00000085491.17
chr6	160991029	160992921	Promoter (<=1kb)	6	160991727	161117385	125659	0	MAP3K4	ENSG00000085511.20
chr16	3133989	3136251	Promoter (<=1kb)	16	3134923	3142803	7881	0	ZNF213	ENSG00000085644.14
chr7	134458056	134459694	Promoter (<=1kb)	7	134442356	134459100	16745	0	AKR1B1	ENSG00000085662.14
chr16	15093628	15095123	Promoter (<=1kb)	16	15060033	15094272	34240	0	RRN3	ENSG00000085721.13
chr11	70397569	70400818	Promoter (<=1kb)	11	70398404	70436584	38181	0	CTTN	ENSG00000085733.16
chr8	38230169	38232688	Promoter (<=1kb)	8	38231484	38234585	3102	0	DDHD2	ENSG00000085788.14
chr1	51330629	51331569	Promoter (<=1kb)	1	51297218	51331346	34129	0	TTC39A	ENSG00000085831.16
chr1	51517789	51519888	Promoter (<=1kb)	1	51354263	51519241	164979	0	EPS15	ENSG00000085832.17
chr19	16541208	16543482	Promoter (<=1kb)	19	16517894	16542437	24544	0	CHERP	ENSG00000085872.15
chr2	233250860	233252847	Promoter (<=1kb)	2	233251571	233295673	44103	0	ATG16L1	ENSG00000085978.22
chr2	233565988	233567336	Promoter (<=1kb)	2	233475526	233566782	91257	0	USP40	ENSG00000085982.15
chr1	46203013	46204208	Promoter (<=1kb)	1	46188687	46203238	14552	0	POMGNT1	ENSG00000085998.15
chr1	45802188	45804682	Promoter (<=1kb)	1	45803612	46036122	232511	0	MAST2	ENSG00000086015.23
chr9	33024428	33026398	Promoter (<=1kb)	9	33025273	33039907	14635	0	DNAJA1	ENSG00000086061.16
chr9	33163803	33168466	Promoter (<=1kb)	9	33104082	33167356	63275	0	B4GALT1	ENSG00000086062.13
chr9	33263658	33265562	Promoter (<=1kb)	9	33264879	33282069	17191	0	CHMP5	ENSG00000086065.14
chr9	33287855	33291934	Promoter (<=1kb)	9	33290512	33365283	74772	0	NFX1	ENSG00000086102.19
chr5	62403046	62404813	Promoter (<=1kb)	5	62347284	62403929	56646	0	DIMT1	ENSG00000086189.11
chr5	62412066	62413583	Promoter (<=1kb)	5	62412661	62443035	30375	0	IPO11	ENSG00000086200.17
chr7	6058168	6060359	Promoter (<=1kb)	7	6022247	6059175	36929	0	EIF2AK1	ENSG00000086232.13
chr7	37920378	37921951	Promoter (<=1kb)	7	37920640	37951936	31297	0	EPDR1	ENSG00000086289.12
chr10	13345705	13349509	Promoter (<=1kb)	10	13317428	13348293	30866	0	SEPHS1	ENSG00000086475.15
chr19	40713424	40723218	Promoter (<=1kb)	19	40717112	40740860	23749	0	ITPKC	ENSG00000086544.3
chr12	123583604	123585828	Promoter (<=1kb)	12	123584533	123590446	5914	0	TMED2	ENSG00000086598.11
chr1	236280983	236282641	Promoter (<=1kb)	1	236215101	236281958	66858	0	ERO1B	ENSG00000086619.15
chr15	80058998	80061059	Promoter (<=1kb)	15	80059568	80138392	78825	0	ZFAND6	ENSG00000086666.19
chrX	16785520	16787815	Promoter (<=1kb)	23	16786432	16844517	58086	0	TXLNG	ENSG00000086712.13
chr7	74209525	74210727	Promoter (<=1kb)	7	74209927	74215277	5351	0	LAT2	ENSG00000086730.17
chr11	113773168	113774189	Promoter (<=1kb)	11	113733187	113773692	40506	0	ZW10	ENSG00000086827.9
chr11	111870579	111872073	Promoter (<=1kb)	11	111782195	111871581	89387	0	ALG9	ENSG00000086848.15
chr19	50431151	50432030	Promoter (<=1kb)	19	50432892	50466321	33430	-862	MYBPC2	ENSG00000086967.10
chr4	8427591	8429281	Promoter (<=1kb)	4	8366961	8428486	61526	0	ACOX3	ENSG00000087008.16
chr4	8439828	8441969	Promoter (<=1kb)	4	8366282	8440723	74442	0	ACOX3	ENSG00000087008.16
chr11	95923391	95924581	Promoter (<=1kb)	11	95821766	95924123	102358	0	MTMR2	ENSG00000087053.20
chr19	48874102	48879322	Promoter (<=1kb)	19	48874318	48876042	1725	0	PPP1R15A	ENSG00000087074.8
chr19	48870996	48873930	Promoter (<=1kb)	19	48872421	48876058	3638	0	PPP1R15A	ENSG00000087074.8
chr7	100865186	100869717	Promoter (<=1kb)	7	100867387	100868141	755	0	TRIP6	ENSG00000087077.14
chr7	100888311	100897983	Promoter (<=1kb)	7	100889994	100895886	5893	0	ACHE	ENSG00000087085.16
chr19	48963423	48966597	Promoter (<=1kb)	19	48965309	48966879	1571	0	FTL	ENSG00000087086.15
chr7	100873488	100876577	Promoter (<=1kb)	7	100875103	100888664	13562	0	SRRT	ENSG00000087087.20
chr19	48954160	48956790	Promoter (<=1kb)	19	48954815	48961704	6890	0	BAX	ENSG00000087088.21
chr5	179342516	179346375	Promoter (<=1kb)	5	179110853	179345461	234609	0	ADAMTS2	ENSG00000087116.16
chr17	44196876	44201331	Promoter (<=1kb)	17	44191805	44198070	6266	0	ATXN7L3	ENSG00000087152.16
chr17	78377627	78380287	Promoter (<=1kb)	17	78378649	78396385	17737	0	PGS1	ENSG00000087157.19
chr17	63826596	63828406	Promoter (<=1kb)	17	63827152	63830917	3766	0	PSMC5	ENSG00000087191.13
chr5	177005427	177007601	Promoter (<=1kb)	5	176905005	177006408	101404	0	UIMC1	ENSG00000087206.17
chr16	55478391	55481102	Promoter (<=1kb)	16	55478830	55485352	6523	0	MMP2	ENSG00000087245.13
chr16	56190021	56192723	Promoter (<=1kb)	16	56191390	56238062	46673	0	GNAO1	ENSG00000087258.16
chr4	2787416	2802431	Promoter (<=1kb)	4	2793071	2825196	32126	0	SH3BP2	ENSG00000087266.17
chr4	2962342	2964792	Promoter (<=1kb)	4	2937936	2963406	25471	0	NOP14	ENSG00000087269.16
chr4	2842480	2845394	Promoter (<=1kb)	4	2843844	2930062	86219	0	ADD1	ENSG00000087274.19
chr14	50311479	50313202	Promoter (<=1kb)	14	50237563	50312168	74606	0	L2HGDH	ENSG00000087299.12
chr14	52551809	52554645	Promoter (<=1kb)	14	52430596	52552505	121910	0	TXNDC16	ENSG00000087301.9
chr14	51989088	51990253	Promoter (<=1kb)	14	51989514	52001866	12353	0	RTRAF	ENSG00000087302.9
chr14	52067342	52070204	Promoter (<=1kb)	14	52004809	52069059	64251	0	NID2	ENSG00000087303.19
chr2	69829024	69831619	Promoter (<=1kb)	2	69829660	69881384	51725	0	GMCL1	ENSG00000087338.5
chr11	66050039	66053464	Promoter (<=1kb)	11	66050729	66052319	1591	0	SF3B2	ENSG00000087365.16
chr12	27778526	27781522	Promoter (<=1kb)	12	27780048	27798156	18109	0	KLHL42	ENSG00000087448.11
chr20	58887695	58893304	Promoter (<=1kb)	20	58888413	58900410	11998	0	GNAS	ENSG00000087460.29
chr12	32678548	32680553	Promoter (<=1kb)	12	32679200	32745552	66353	0	DNM1L	ENSG00000087470.19
chr20	56624728	56632321	Promoter (<=1kb)	20	56629306	56639283	9978	0	TFAP2C	ENSG00000087510.7
chr20	56391588	56393154	Promoter (<=1kb)	20	56369389	56392295	22907	0	AURKA	ENSG00000087586.18
chrX	15492913	15493672	Promoter (<=1kb)	23	15384799	15493333	108535	0	PIR	ENSG00000087842.11
chr19	6198736	6200332	Promoter (<=1kb)	19	6040074	6199529	159456	0	RFX2	ENSG00000087903.13
chr19	6108209	6111786	Promoter (<=1kb)	19	5993164	6110500	117337	0	RFX2	ENSG00000087903.13
chr19	48550593	48554564	Promoter (<=1kb)	19	48552172	48599423	47252	0	SULT2B1	ENSG00000088002.12
chr19	54136491	54139399	Promoter (<=1kb)	19	54137749	54145698	7950	0	CNOT3	ENSG00000088038.19
chr19	54150468	54154115	Promoter (<=1kb)	19	54153724	54155681	1958	0	CNOT3	ENSG00000088038.19
chr2	119759149	119760847	Promoter (<=1kb)	2	119759922	119984899	224978	0	PTPN4	ENSG00000088179.9
chr2	117814361	117815468	Promoter (<=1kb)	2	117814691	117832377	17687	0	DDX18	ENSG00000088205.13
chr19	6422968	6426180	Promoter (<=1kb)	19	6413102	6424811	11710	0	KHSRP	ENSG00000088247.19
chr1	23482714	23485360	Promoter (<=1kb)	1	23428563	23484179	55617	0	ASAP3	ENSG00000088280.20
chr20	35146378	35148955	Promoter (<=1kb)	20	35115364	35147319	31956	0	EDEM2	ENSG00000088298.13
chr20	32761533	32764115	Promoter (<=1kb)	20	32762385	32809355	46971	0	DNMT3B	ENSG00000088305.19
chr20	31474294	31476904	Promoter (<=1kb)	20	31475288	31484895	9608	0	REM1	ENSG00000088320.4
chr20	36153755	36155941	Promoter (<=1kb)	20	36154740	36232799	78060	0	EPB41L1	ENSG00000088367.23
chr13	99085884	99088398	Promoter (<=1kb)	13	98793490	99086406	292917	0	DOCK9	ENSG00000088387.21
chr13	110912720	110917090	Promoter (<=1kb)	13	110878540	110915069	36530	0	ANKRD10	ENSG00000088448.14
chr3	50566694	50570372	Promoter (<=1kb)	3	50558025	50567665	9641	0	C3orf18	ENSG00000088543.15
chr3	47281640	47283690	Promoter (<=1kb)	3	47227998	47282799	54802	0	KIF9	ENSG00000088727.14
chr18	6728750	6730289	Promoter (<=1kb)	18	6729716	6915716	186001	0	ARHGAP28	ENSG00000088756.13
chr20	6005371	6007302	Promoter (<=1kb)	20	6006093	6040043	33951	0	CRLS1	ENSG00000088766.12
chr20	3470219	3472031	Promoter (<=1kb)	20	3471018	3651118	180101	0	ATRN	ENSG00000088812.18
chr20	4171427	4173100	Promoter (<=1kb)	20	4171710	4187747	16038	0	SMOX	ENSG00000088826.18
chr20	1391821	1394017	Promoter (<=1kb)	20	1368977	1393038	24062	0	FKBP1A	ENSG00000088832.18
chr20	1465714	1467609	Promoter (<=1kb)	20	1442162	1466828	24667	0	NSFL1C	ENSG00000088833.18
chr20	3406576	3409396	Promoter (<=1kb)	20	3249306	3407669	158364	0	DNAAF9	ENSG00000088854.13
chr20	2524064	2526413	Promoter (<=1kb)	20	2481823	2524522	42700	0	ZNF343	ENSG00000088876.13
chr20	2691616	2692808	Promoter (<=1kb)	20	2692874	2760101	67228	-66	EBF4	ENSG00000088881.21
chr20	3845703	3848086	Promoter (<=1kb)	20	3846799	3876123	29325	0	MAVS	ENSG00000088888.18
chr20	3172418	3175111	Promoter (<=1kb)	20	3162617	3173546	10930	0	LZTS3	ENSG00000088899.16
chr20	21302396	21304349	Promoter (<=1kb)	20	21303331	21389825	86495	0	XRN2	ENSG00000088930.8
chr20	21125213	21126936	Promoter (<=1kb)	20	21125983	21246618	120636	0	KIZ	ENSG00000088970.16
chr12	120495178	120498107	Promoter (<=1kb)	12	120496082	120496896	815	0	DYNLL1	ENSG00000088986.11
chr12	120467940	120471228	Promoter (<=1kb)	12	120469850	120498493	28644	0	DYNLL1	ENSG00000088986.11
chr20	17967428	17970236	Promoter (<=1kb)	20	17941597	17968800	27204	0	SNX5	ENSG00000089006.17
chr12	112417613	112420119	Promoter (<=1kb)	12	112406866	112418838	11973	0	RPL6	ENSG00000089009.16
chr12	111841540	111843266	Promoter (<=1kb)	12	111842228	111902222	59995	0	MAPKAPK5	ENSG00000089022.14
chr20	18496759	18497555	Promoter (<=1kb)	20	18486540	18497225	10686	0	RBBP9	ENSG00000089050.16
chr12	121399054	121401494	Promoter (<=1kb)	12	121345999	121399896	53898	0	ANAPC5	ENSG00000089053.13
chr12	121351299	121353010	Promoter (<=1kb)	12	121308245	121352411	44167	0	ANAPC5	ENSG00000089053.13
chr12	113357956	113359764	Promoter (<=1kb)	12	113321196	113359493	38298	0	SLC8B1	ENSG00000089060.12
chr12	113334227	113335817	Promoter (<=1kb)	12	113298759	113335030	36272	0	SLC8B1	ENSG00000089060.12
chr20	5111811	5114298	Promoter (<=1kb)	20	5068232	5112790	44559	0	TMEM230	ENSG00000089063.15
chr20	18466489	18468441	Promoter (<=1kb)	20	18383367	18467030	83664	0	DZANK1	ENSG00000089091.16
chr12	121535450	121539153	Promoter (<=1kb)	12	121510007	121536069	26063	0	KDM2B	ENSG00000089094.20
chr20	20051709	20053034	Promoter (<=1kb)	20	20052514	20166441	113928	0	CFAP61	ENSG00000089101.19
chr20	13638249	13639539	Promoter (<=1kb)	20	13389392	13638903	249512	0	TASP1	ENSG00000089123.16
chr12	120193803	120196043	Promoter (<=1kb)	12	120127202	120194715	67514	0	GCN1	ENSG00000089154.11
chr12	120199558	120202202	Promoter (<=1kb)	12	120196699	120201099	4401	0	RPLP0	ENSG00000089157.16
chr12	120264162	120266678	Promoter (<=1kb)	12	120210439	120265771	55333	0	PXN	ENSG00000089159.17
chr20	5949919	5950902	Promoter (<=1kb)	20	5937228	5950533	13306	0	TRMT6	ENSG00000089195.15
chr12	118135330	118137113	Promoter (<=1kb)	12	118136124	118145584	9461	0	PEBP1	ENSG00000089220.5
chr12	112012063	112014612	Promoter (<=1kb)	12	112013348	112023220	9873	0	ERP29	ENSG00000089248.7
chr16	31179021	31181730	Promoter (<=1kb)	16	31180138	31191602	11465	0	FUS	ENSG00000089280.19
chr19	35153169	35156031	Promoter (<=1kb)	19	35154730	35159999	5270	0	FXYD5	ENSG00000089327.15
chr19	34676750	34678536	Promoter (<=1kb)	19	34677639	34683049	5411	0	ZNF302	ENSG00000089335.22
chr19	34999137	35001723	Promoter (<=1kb)	19	34999387	35010379	10993	0	GRAMD1A	ENSG00000089351.15
chr16	4536689	4539445	Promoter (<=1kb)	16	4510669	4538773	28105	0	CDIP1	ENSG00000089486.17
chr11	62644498	62650730	Promoter (<=1kb)	11	62624826	62646602	21777	0	GANAB	ENSG00000089597.18
chr12	6777492	6779391	Promoter (<=1kb)	12	6777450	6778455	1006	43	LAG3	ENSG00000089692.9
chr12	6751996	6754545	Promoter (<=1kb)	12	6747996	6753141	5146	0	MLF2	ENSG00000089693.11
chr12	6763241	6769017	Promoter (<=1kb)	12	6748795	6767475	18681	0	MLF2	ENSG00000089693.11
chr14	94080126	94081513	Promoter (<=1kb)	14	94048287	94081202	32916	0	DDX24	ENSG00000089737.18
chr14	64502346	64506030	Promoter (<=1kb)	14	64449106	64505213	56108	0	ZBTB25	ENSG00000089775.12
chrX	153925184	153931793	Promoter (<=1kb)	23	153907367	153926254	18888	0	ARHGAP4	ENSG00000089820.16
chr10	125894953	125897255	Promoter (<=1kb)	10	125867129	125896436	29308	0	DHX32	ENSG00000089876.12
chr14	102590668	102594325	Promoter (<=1kb)	14	102592649	102730561	137913	0	RCOR1	ENSG00000089902.10
chr14	76151167	76153172	Promoter (<=1kb)	14	76151916	76202007	50092	0	GPATCH2L	ENSG00000089916.18
chr19	40596364	40598866	Promoter (<=1kb)	19	40597235	40629623	32389	0	LTBP4	ENSG00000090006.18
chr19	40598978	40616030	Promoter (<=1kb)	19	40599676	40613180	13505	0	LTBP4	ENSG00000090006.18
chr19	40463747	40468337	Promoter (<=1kb)	19	40447765	40465764	18000	0	BLVRB	ENSG00000090013.11
chr1	27098247	27103266	Promoter (<=1kb)	1	27098816	27099682	867	0	SLC9A1	ENSG00000090020.11
chr1	27154096	27157114	Promoter (<=1kb)	1	27098809	27155125	56317	0	SLC9A1	ENSG00000090020.11
chr9	92114441	92116172	Promoter (<=1kb)	9	92031146	92115373	84228	0	SPTLC1	ENSG00000090054.16
chr14	96501102	96503437	Promoter (<=1kb)	14	96501433	96527496	26064	0	PAPOLA	ENSG00000090060.19
chr14	99479687	99482359	Promoter (<=1kb)	14	99481169	99502376	21208	0	CCNK	ENSG00000090061.17
chr3	51969176	51977059	Promoter (<=1kb)	3	51960301	51974016	13716	0	PCBP4	ENSG00000090097.22
chr16	30094188	30097410	Promoter (<=1kb)	16	30092314	30094880	2567	0	YPEL3	ENSG00000090238.12
chr7	140695875	140697909	Promoter (<=1kb)	7	140696671	140722790	26120	0	NDUFB2	ENSG00000090266.13
chr1	26921123	26922797	Promoter (<=1kb)	1	26921743	26946871	25129	0	NUDC	ENSG00000090273.14
chr4	1309104	1312571	Promoter (<=1kb)	4	1309443	1339384	29942	0	MAEA	ENSG00000090316.16
chr4	1289091	1290984	Promoter (<=1kb)	4	1289887	1339177	49291	0	MAEA	ENSG00000090316.16
chr19	10269408	10271652	Promoter (<=1kb)	19	10271093	10285583	14491	0	ICAM1	ENSG00000090339.9
chr19	46719533	46731623	Promoter (<=1kb)	19	46719513	46721752	2240	0	STRN4	ENSG00000090372.15
chr19	46731705	46733864	Promoter (<=1kb)	19	46727907	46733449	5543	0	STRN4	ENSG00000090372.15
chr1	20507148	20508831	Promoter (<=1kb)	1	20499448	20508151	8704	0	MUL1	ENSG00000090432.7
chr16	4270598	4274978	Promoter (<=1kb)	16	4257186	4273023	15838	0	TFAP4	ENSG00000090447.12
chr15	65132334	65134124	Promoter (<=1kb)	15	65117379	65133808	16430	0	PDCD7	ENSG00000090470.15
chr15	64988575	64990601	Promoter (<=1kb)	15	64963022	64989914	26893	0	SPG21	ENSG00000090487.11
chr3	186569810	186571568	Promoter (<=1kb)	3	186570700	186585757	15058	0	DNAJB11	ENSG00000090520.12
chr3	186566573	186567815	Promoter (<=1kb)	3	186567403	186585800	18398	0	DNAJB11	ENSG00000090520.12
chr3	190119614	190121568	Promoter (<=1kb)	3	189956728	190120897	164170	0	P3H2	ENSG00000090530.10
chr19	49475265	49481313	Promoter (<=1kb)	19	49475780	49486231	10452	0	FLT3LG	ENSG00000090554.13
chr16	423599	426157	Promoter (<=1kb)	16	425649	523011	97363	0	RAB11FIP3	ENSG00000090565.17
chr12	132827568	132829899	Promoter (<=1kb)	12	132768902	132828869	59968	0	GOLGA3	ENSG00000090615.16
chr1	39574988	39577545	Promoter (<=1kb)	1	39560709	39575686	14978	0	PABPC4	ENSG00000090621.15
chr19	8209197	8210482	Promoter (<=1kb)	19	8209303	8255655	46353	0	CERS4	ENSG00000090661.12
chr19	7521917	7524189	Promoter (<=1kb)	19	7522624	7534009	11386	0	MCOLN1	ENSG00000090674.16
chr1	21781312	21785612	Promoter (<=1kb)	1	21678298	21783149	104852	0	USP48	ENSG00000090686.16
chr16	70113437	70115557	Promoter (<=1kb)	16	70114332	70162537	48206	0	PDPR	ENSG00000090857.14
chr16	70287102	70290702	Promoter (<=1kb)	16	70251983	70289317	37335	0	AARS1	ENSG00000090861.17
chr16	74606079	74607675	Promoter (<=1kb)	16	74447427	74607114	159688	0	GLG1	ENSG00000090863.12
chr16	24728783	24731394	Promoter (<=1kb)	16	24729651	24826218	96568	0	TNRC6A	ENSG00000090905.19
chr16	24776213	24777511	Promoter (<=1kb)	16	24777248	24826227	48980	0	TNRC6A	ENSG00000090905.19
chr19	39401307	39418860	Promoter (<=1kb)	19	39412669	39428415	15747	0	PLEKHG2	ENSG00000090924.15
chr19	55475531	55488229	Promoter (<=1kb)	19	55485188	55487566	2379	0	NAT14	ENSG00000090971.5
chr12	123149174	123150752	Promoter (<=1kb)	12	123013996	123150015	136020	0	PITPNM2	ENSG00000090975.14
chr4	55853216	55854146	Promoter (<=1kb)	4	55853648	55905086	51439	0	EXOC1	ENSG00000090989.18
chr5	146202720	146204480	Promoter (<=1kb)	5	146203605	146289223	85619	0	RBM27	ENSG00000091009.8
chr12	76558461	76560532	Promoter (<=1kb)	12	76351797	76559535	207739	0	OSBPL8	ENSG00000091039.17
chr7	105521280	105523375	Promoter (<=1kb)	7	105439661	105522267	82607	0	PUS7	ENSG00000091127.14
chr7	108000822	108004755	Promoter (<=1kb)	7	107923799	108002140	78342	0	LAMB1	ENSG00000091136.15
chr18	56637894	56639834	Promoter (<=1kb)	18	56597209	56638592	41384	0	TXNL1	ENSG00000091164.13
chr2	173075203	173077307	Promoter (<=1kb)	2	173075435	173222204	146770	0	MAP3K20	ENSG00000091436.17
chr1	241518742	241520186	Promoter (<=1kb)	1	241497511	241519694	22184	0	FH	ENSG00000091483.8
chr17	18182100	18187096	Promoter (<=1kb)	17	18183078	18209398	26321	0	ALKBH5	ENSG00000091542.9
chr17	6555216	6556439	Promoter (<=1kb)	17	6451264	6556460	105197	21	PITPNM3	ENSG00000091622.16
chr17	4965769	4970658	Promoter (<=1kb)	17	4959226	4967790	8565	0	SPAG7	ENSG00000091640.8
chr6	151806602	151809761	Promoter (<=1kb)	6	151807196	151808259	1064	0	ESR1	ENSG00000091831.25
chr14	24135225	24137211	Promoter (<=1kb)	14	24136163	24138959	2797	0	PSME1	ENSG00000092010.15
chr14	22956464	22958936	Promoter (<=1kb)	14	22946228	22957090	10863	0	HAUS4	ENSG00000092036.19
chr14	23153243	23155864	Promoter (<=1kb)	14	23125295	23155309	30015	0	SLC7A8	ENSG00000092068.21
chr14	24146066	24148637	Promoter (<=1kb)	14	24146683	24147867	1185	0	RNF31	ENSG00000092098.17
chr14	30621680	30622919	Promoter (<=1kb)	14	30622291	30735809	113519	0	SCFD1	ENSG00000092108.22
chr14	30558579	30559896	Promoter (<=1kb)	14	30559158	30592447	33290	0	G2E3	ENSG00000092140.16
chr14	31206401	31208864	Promoter (<=1kb)	14	31100117	31207793	107677	0	HECTD1	ENSG00000092148.14
chr14	21269518	21270718	Promoter (<=1kb)	14	21209136	21269494	60359	-25	HNRNPC	ENSG00000092199.19
chr14	21476181	21478420	Promoter (<=1kb)	14	21476597	21488850	12254	0	TOX4	ENSG00000092203.15
chr14	24241283	24244042	Promoter (<=1kb)	14	24239643	24242623	2981	0	TINF2	ENSG00000092330.18
chr5	116572230	116576933	Promoter (<=1kb)	5	116443555	116574823	131269	0	SEMA6A	ENSG00000092421.17
chr15	50685597	50687312	Promoter (<=1kb)	15	50557158	50686797	129640	0	TRPM7	ENSG00000092439.16
chr15	41557706	41560877	Promoter (<=1kb)	15	41559212	41583589	24378	0	TYRO3	ENSG00000092445.12
chr15	43826185	43827993	Promoter (<=1kb)	15	43826980	43867018	40039	0	WDR76	ENSG00000092470.12
chr15	42494441	42496224	Promoter (<=1kb)	15	42495306	42533059	37754	0	SNAP23	ENSG00000092531.10
chr15	42490461	42492297	Promoter (<=1kb)	15	42491233	42513442	22210	0	SNAP23	ENSG00000092531.10
chr6	158816804	158820062	Promoter (<=1kb)	6	158765741	158818227	52487	0	EZR	ENSG00000092820.19
chr12	56156967	56160039	Promoter (<=1kb)	12	56158346	56161575	3230	0	MYL6	ENSG00000092841.19
chr1	35882642	35884541	Promoter (<=1kb)	1	35883209	35924298	41090	0	AGO1	ENSG00000092847.13
chr1	36082928	36085841	Promoter (<=1kb)	1	36084094	36088275	4182	0	TEKT2	ENSG00000092850.12
chr1	36087118	36090080	Promoter (<=1kb)	1	36087251	36088275	1025	0	TEKT2	ENSG00000092850.12
chr1	35768949	35770502	Promoter (<=1kb)	1	35720218	35769967	49750	0	CLSPN	ENSG00000092853.14
chr17	35088142	35090072	Promoter (<=1kb)	17	35005990	35089319	83330	0	RFFL	ENSG00000092871.17
chr17	75838180	75848541	Promoter (<=1kb)	17	75827225	75844404	17180	0	UNC13D	ENSG00000092929.12
chr17	76735659	76738860	Promoter (<=1kb)	17	76735865	76778817	42953	0	MFSD11	ENSG00000092931.12
chr8	26576196	26579824	Promoter (<=1kb)	8	26577062	26583965	6904	0	DPYSL2	ENSG00000092964.18
chr1	218344720	218347177	Promoter (<=1kb)	1	218345336	218444619	99284	0	TGFB2	ENSG00000092969.12
chr1	217630429	217631795	Promoter (<=1kb)	1	217426992	217631090	204099	0	GPATCH2	ENSG00000092978.11
chr22	45162607	45165267	Promoter (<=1kb)	22	45163925	45188017	24093	0	NUP50	ENSG00000093000.19
chr22	19940255	19944086	Promoter (<=1kb)	22	19941371	19969029	27659	0	COMT	ENSG00000093010.15
chr6	127342564	127344339	Promoter (<=1kb)	6	127288712	127342875	54164	0	ECHDC1	ENSG00000093144.19
chr3	37174455	37177183	Promoter (<=1kb)	3	37052626	37174582	121957	0	LRRFIP2	ENSG00000093167.18
chr3	42599647	42601748	Promoter (<=1kb)	3	42548004	42601080	53077	0	SEC22C	ENSG00000093183.14
chr3	38346220	38347734	Promoter (<=1kb)	3	38346760	38357158	10399	0	XYLB	ENSG00000093217.11
chr12	53321006	53322481	Promoter (<=1kb)	12	53307457	53321257	13801	0	AAAS	ENSG00000094914.14
chr12	53323971	53326630	Promoter (<=1kb)	12	53307460	53324758	17299	0	AAAS	ENSG00000094914.14
chr1	172531707	172534015	Promoter (<=1kb)	1	172532349	172611833	79485	0	SUCO	ENSG00000094975.14
chr2	47402239	47404061	Promoter (<=1kb)	2	47403067	47483221	80155	0	MSH2	ENSG00000095002.15
chr5	56814230	56817690	Promoter (<=1kb)	5	56815549	56896152	80604	0	MAP3K1	ENSG00000095015.6
chr19	12680425	12683954	Promoter (<=1kb)	19	12675717	12681880	6164	0	DHPS	ENSG00000095059.17
chr19	12763232	12768404	Promoter (<=1kb)	19	12763363	12763722	360	0	HOOK2	ENSG00000095066.12
chr19	12776119	12780554	Promoter (<=1kb)	19	12769956	12778412	8457	0	HOOK2	ENSG00000095066.12
chr19	12785495	12795911	Promoter (<=1kb)	19	12774502	12792582	18081	0	HOOK2	ENSG00000095066.12
chr9	105693927	105695664	Promoter (<=1kb)	9	105694541	105776629	82089	0	TMEM38B	ENSG00000095209.12
chr9	120842081	120844166	Promoter (<=1kb)	9	120816053	120842922	26870	0	PSMD5	ENSG00000095261.14
chr9	128946474	128949189	Promoter (<=1kb)	9	128947699	129007096	59398	0	NUP188	ENSG00000095319.14
chr9	129109977	129113217	Promoter (<=1kb)	9	129094142	129110791	16650	0	CRAT	ENSG00000095321.18
chr9	127769810	127772149	Promoter (<=1kb)	9	127738317	127771438	33122	0	SH2D3C	ENSG00000095370.20
chr9	127777997	127781598	Promoter (<=1kb)	9	127738317	127778666	40350	0	SH2D3C	ENSG00000095370.20
chr9	127737527	127743721	Promoter (<=1kb)	9	127742659	127744720	2062	999	SH2D3C	ENSG00000095370.20
chr9	98055710	98057480	Promoter (<=1kb)	9	98056732	98083077	26346	0	NANS	ENSG00000095380.11
chr9	98254725	98256758	Promoter (<=1kb)	9	98199011	98255649	56639	0	TBC1D2	ENSG00000095383.20
chr9	114503639	114506301	Promoter (<=1kb)	9	114402080	114505473	103394	0	WHRN	ENSG00000095397.16
chr10	91922800	91924678	Promoter (<=1kb)	10	91923770	92031437	107668	0	BTAF1	ENSG00000095564.15
chr10	123007718	123009810	Promoter (<=1kb)	10	122990807	123008795	17989	0	IKZF5	ENSG00000095574.12
chr10	95559854	95562287	Promoter (<=1kb)	10	95311771	95561378	249608	0	SORBS1	ENSG00000095637.23
chr10	28676317	28678991	Promoter (<=1kb)	10	28677510	28682677	5168	0	BAMBI	ENSG00000095739.11
chr10	28531644	28534473	Promoter (<=1kb)	10	28532493	28608593	76101	0	WAC	ENSG00000095787.24
chr10	35125754	35128897	Promoter (<=1kb)	10	35126791	35212125	85335	0	CREM	ENSG00000095794.20
chr6	12010250	12013813	Promoter (<=1kb)	6	12012000	12120222	108223	0	HIVEP1	ENSG00000095951.17
chr6	35687466	35689999	Promoter (<=1kb)	6	35573585	35688915	115331	0	FKBP5	ENSG00000096060.15
chr6	35725276	35730146	Promoter (<=1kb)	6	35573585	35728583	154999	0	FKBP5	ENSG00000096060.15
chr6	35919947	35921587	Promoter (<=1kb)	6	35832966	35921098	88133	0	SRPK1	ENSG00000096063.16
chr6	36195724	36197680	Promoter (<=1kb)	6	36196744	36232790	36047	0	BRPF3	ENSG00000096070.19
chr6	52361482	52363991	Promoter (<=1kb)	6	52362123	52482587	120465	0	EFHC1	ENSG00000096093.16
chr6	52419501	52421225	Promoter (<=1kb)	6	52419743	52492497	72755	0	EFHC1	ENSG00000096093.16
chr6	44245447	44248661	Promoter (<=1kb)	6	44246166	44253888	7723	0	HSP90AB1	ENSG00000096384.20
chr6	44386336	44388447	Promoter (<=1kb)	6	44387706	44450425	62720	0	CDC5L	ENSG00000096401.8
chr6	33620189	33622970	Promoter (<=1kb)	6	33620365	33696574	76210	0	ITPR3	ENSG00000096433.11
chr6	27472214	27474207	Promoter (<=1kb)	6	27450743	27473118	22376	0	ZNF184	ENSG00000096654.16
chr10	67883977	67886356	Promoter (<=1kb)	10	67884656	67918390	33735	0	SIRT1	ENSG00000096717.12
chr9	26946426	26947963	Promoter (<=1kb)	9	26947039	26988728	41690	0	IFT74	ENSG00000096872.17
chr9	4983845	4986632	Promoter (<=1kb)	9	4984390	5078444	94055	0	JAK2	ENSG00000096968.14
chr9	130711973	130714041	Promoter (<=1kb)	9	130713016	130885683	172668	0	ABL1	ENSG00000097007.19
chr9	130834452	130836905	Promoter (<=1kb)	9	130835254	130887675	52422	0	ABL1	ENSG00000097007.19
chr1	6391873	6394706	Promoter (<=1kb)	1	6264269	6393361	129093	0	ACOT7	ENSG00000097021.20
chr1	86703905	86706290	Promoter (<=1kb)	1	86704570	86748176	43607	0	SH3GLB1	ENSG00000097033.14
chr1	91500352	91501931	Promoter (<=1kb)	1	91500851	91525764	24914	0	CDC7	ENSG00000097046.13
chr1	85200073	85202512	Promoter (<=1kb)	1	85156889	85201016	44128	0	SYDE2	ENSG00000097096.10
chr9	75889690	75893080	Promoter (<=1kb)	9	75890644	76362339	471696	0	PCSK5	ENSG00000099139.14
chr10	100345971	100347818	Promoter (<=1kb)	10	100347233	100364826	17594	0	SCD	ENSG00000099194.6
chr10	114631384	114635669	Promoter (<=1kb)	10	114444086	114632092	188007	0	ABLIM1	ENSG00000099204.21
chr10	114767264	114769335	Promoter (<=1kb)	10	114444086	114768061	323976	0	ABLIM1	ENSG00000099204.21
chr10	27503716	27505455	Promoter (<=1kb)	10	27504174	27542237	38064	0	RAB18	ENSG00000099246.18
chr10	33333584	33337741	Promoter (<=1kb)	10	33177492	33334636	157145	0	NRP1	ENSG00000099250.18
chr10	69450191	69453068	Promoter (<=1kb)	10	69451465	69507666	56202	0	TSPAN15	ENSG00000099282.10
chr10	50067129	50068751	Promoter (<=1kb)	10	50067888	50133506	65619	0	WASHC2A	ENSG00000099290.17
chr19	17225221	17228493	Promoter (<=1kb)	19	17226213	17227199	987	0	OCEL1	ENSG00000099330.9
chr19	17172166	17174544	Promoter (<=1kb)	19	17172375	17184898	12524	0	MYO9B	ENSG00000099331.14
chr19	17074320	17077003	Promoter (<=1kb)	19	17075777	17213286	137510	0	MYO9B	ENSG00000099331.14
chr19	38318872	38320946	Promoter (<=1kb)	19	38319845	38332076	12232	0	KCNK6	ENSG00000099337.5
chr19	38335141	38338479	Promoter (<=1kb)	19	38335775	38370943	35169	0	CATSPERG	ENSG00000099338.23
chr19	38373635	38376017	Promoter (<=1kb)	19	38374550	38383823	9274	0	PSMD8	ENSG00000099341.12
chr16	30921580	30927005	Promoter (<=1kb)	16	30923055	30925931	2877	0	FBXL19	ENSG00000099364.18
chr16	30995813	30998901	Promoter (<=1kb)	16	30996199	30997044	846	0	STX1B	ENSG00000099365.11
chr16	30982734	30992639	Promoter (<=1kb)	16	30985207	30989146	3940	0	HSD3B7	ENSG00000099377.14
chr16	30956414	30959234	Promoter (<=1kb)	16	30957754	30984664	26911	0	SETD1A	ENSG00000099381.19
chr16	30892263	30898485	Promoter (<=1kb)	16	30833626	30894302	60677	0	BCL7C	ENSG00000099385.12
chr19	1238065	1281931	Promoter (<=1kb)	19	1259384	1273172	13789	0	CIRBP	ENSG00000099622.14
chr19	1229857	1237883	Promoter (<=1kb)	19	1229948	1235085	5138	0	CBARP	ENSG00000099625.14
chr19	8443656	8446349	Promoter (<=1kb)	19	8444767	8489114	44348	0	HNRNPM	ENSG00000099783.12
chr19	8412337	8414464	Promoter (<=1kb)	19	8413270	8439004	25735	0	MARCHF2	ENSG00000099785.11
chr19	8420621	8425416	Promoter (<=1kb)	19	8421927	8430892	8966	0	MARCHF2	ENSG00000099785.11
chr19	14571368	14572826	Promoter (<=1kb)	19	14566078	14572062	5985	0	NDUFB7	ENSG00000099795.7
chr19	14516625	14519851	Promoter (<=1kb)	19	14517085	14563738	46654	0	TECR	ENSG00000099797.15
chr19	14527836	14530292	Promoter (<=1kb)	19	14529579	14564992	35414	0	TECR	ENSG00000099797.15
chr19	2423535	2439056	Promoter (<=1kb)	19	2425625	2427586	1962	0	TIMM13	ENSG00000099800.8
chr19	528162	531714	Promoter (<=1kb)	19	531760	542087	10328	-46	CDC34	ENSG00000099804.9
chr9	21801476	21803650	Promoter (<=1kb)	9	21802636	21867081	64446	0	MTAP	ENSG00000099810.21
chr19	745267	756166	Promoter (<=1kb)	19	751112	764318	13207	0	MISP	ENSG00000099812.9
chr14	104862677	104867746	Promoter (<=1kb)	14	104865268	104896747	31480	0	CEP170B	ENSG00000099814.17
chr19	1078380	1096090	Promoter (<=1kb)	19	1086574	1095375	8802	0	POLR2E	ENSG00000099817.12
chr19	621020	626042	Promoter (<=1kb)	19	622535	625509	2975	0	POLRMT	ENSG00000099821.14
chr19	629155	634038	Promoter (<=1kb)	19	617221	633537	16317	0	POLRMT	ENSG00000099821.14
chr11	603914	627019	Promoter (<=1kb)	11	616577	624924	8348	0	CDHR5	ENSG00000099834.19
chr19	2093656	2103466	Promoter (<=1kb)	19	2096429	2098106	1678	0	IZUMO4	ENSG00000099840.14
chr19	2473203	2480541	Promoter (<=1kb)	19	2476122	2476638	517	0	GADD45B	ENSG00000099860.9
chr19	725558	735138	Promoter (<=1kb)	19	727786	748329	20544	0	PALM	ENSG00000099864.18
chr19	707155	711287	Promoter (<=1kb)	19	708935	748329	39395	0	PALM	ENSG00000099864.18
chr19	487742	496679	Promoter (<=1kb)	19	489176	505342	16167	0	MADCAM1	ENSG00000099866.16
chr19	2037750	2056688	Promoter (<=1kb)	19	2037465	2041842	4378	0	MKNK2	ENSG00000099875.16
chr22	20112016	20118703	Promoter (<=1kb)	22	20111875	20117226	5352	0	TRMT2A	ENSG00000099899.15
chr22	20129030	20134561	Promoter (<=1kb)	22	20129456	20139909	10454	0	ZDHHC8	ENSG00000099904.16
chr22	20493580	20496925	Promoter (<=1kb)	22	20441519	20495795	54277	0	KLHL22	ENSG00000099910.17
chr22	20506810	20510443	Promoter (<=1kb)	22	20507541	20564493	56953	0	MED15	ENSG00000099917.17
chr22	20856488	20859945	Promoter (<=1kb)	22	20859007	20891214	32208	0	SNAP29	ENSG00000099940.12
chr22	20980837	20983282	Promoter (<=1kb)	22	20982269	20991685	9417	0	LZTR1	ENSG00000099949.21
chr22	23786093	23788045	Promoter (<=1kb)	22	23786931	23834540	47610	0	SMARCB1	ENSG00000099956.20
chr22	23833468	23839753	Promoter (<=1kb)	22	23834503	23836514	2012	0	DERL3	ENSG00000099958.15
chr22	17626772	17629392	Promoter (<=1kb)	22	17628855	17696209	67355	0	BCL2L13	ENSG00000099968.18
chr22	17638039	17640142	Promoter (<=1kb)	22	17638584	17730855	92272	0	BCL2L13	ENSG00000099968.18
chr22	24154903	24157473	Promoter (<=1kb)	22	24155838	24178627	22790	0	CABIN1	ENSG00000099991.18
chr22	24010599	24012131	Promoter (<=1kb)	22	24011192	24056304	45113	0	CABIN1	ENSG00000099991.18
chr22	30325191	30327655	Promoter (<=1kb)	22	30291990	30326941	34952	0	TBC1D10A	ENSG00000099992.16
chr22	30283740	30295728	Promoter (<=1kb)	22	30293399	30294849	1451	0	TBC1D10A	ENSG00000099992.16
chr22	30356055	30358070	Promoter (<=1kb)	22	30331988	30356894	24907	0	SF3A1	ENSG00000099995.19
chr22	24243300	24249470	Promoter (<=1kb)	22	24219654	24245078	25425	0	GGT5	ENSG00000099998.19
chr22	30422305	30425072	Promoter (<=1kb)	22	30385907	30421771	35865	-535	RNF215	ENSG00000099999.15
chr22	24270341	24272590	Promoter (<=1kb)	22	24270817	24417739	146923	0	SPECC1L	ENSG00000100014.20
chr22	21665347	21666913	Promoter (<=1kb)	22	21666000	21689606	23607	0	PPIL2	ENSG00000100023.20
chr22	21735013	21737556	Promoter (<=1kb)	22	21697536	21735794	38259	0	YPEL1	ENSG00000100027.17
chr22	24553635	24556767	Promoter (<=1kb)	22	24555958	24558086	2129	0	SNRPD3	ENSG00000100028.12
chr22	21865964	21868704	Promoter (<=1kb)	22	21759657	21867645	107989	0	MAPK1	ENSG00000100030.15
chr22	21936768	21940645	Promoter (<=1kb)	22	21919427	21938584	19158	0	PPM1F	ENSG00000100034.14
chr22	30633525	30637473	Promoter (<=1kb)	22	30635781	30647893	12113	0	SLC35E4	ENSG00000100036.13
chr22	21981571	21983523	Promoter (<=1kb)	22	21957025	21982787	25763	0	TOP3B	ENSG00000100038.20
chr22	19143999	19145302	Promoter (<=1kb)	22	19130279	19144651	14373	0	ESS2	ENSG00000100056.12
chr22	19173050	19181231	Promoter (<=1kb)	22	19175581	19178736	3156	0	SLC25A1	ENSG00000100075.10
chr22	37605936	37609889	Promoter (<=1kb)	22	37608725	37632711	23987	0	GGA1	ENSG00000100083.19
chr22	37628975	37634747	Promoter (<=1kb)	22	37629462	37630299	838	0	GGA1	ENSG00000100083.19
chr22	19446827	19448563	Promoter (<=1kb)	22	19398068	19447450	49383	0	HIRA	ENSG00000100084.14
chr22	19430500	19434022	Promoter (<=1kb)	22	19330698	19431696	100999	0	HIRA	ENSG00000100084.14
chr22	37673921	37679585	Promoter (<=1kb)	22	37675636	37679802	4167	0	LGALS1	ENSG00000100097.12
chr22	26482848	26484558	Promoter (<=1kb)	22	26450882	26483783	32902	0	HPS4	ENSG00000100099.21
chr22	31290002	31292903	Promoter (<=1kb)	22	31281594	31290754	9161	0	PIK3IP1	ENSG00000100100.13
chr22	31343959	31348082	Promoter (<=1kb)	22	31325804	31346346	20543	0	PATZ1	ENSG00000100105.18
chr22	37752057	37753692	Promoter (<=1kb)	22	37751398	37758047	6650	660	TRIOBP	ENSG00000100106.22
chr22	37696341	37698325	Promoter (<=1kb)	22	37697048	37776556	79509	0	TRIOBP	ENSG00000100106.22
chr22	37744743	37748418	Promoter (<=1kb)	22	37746233	37774140	27908	0	TRIOBP	ENSG00000100106.22
chr22	37807347	37809092	Promoter (<=1kb)	22	37807905	37817176	9272	0	GCAT	ENSG00000100116.17
chr22	37843049	37844899	Promoter (<=1kb)	22	37830855	37844334	13480	0	ANKRD54	ENSG00000100124.15
chr22	41687909	41690052	Promoter (<=1kb)	22	41673933	41688867	14935	0	SNU13	ENSG00000100138.15
chr22	37903887	37907673	Promoter (<=1kb)	22	37905657	37940830	35174	0	MICALL1	ENSG00000100139.14
chr22	37953170	37954690	Promoter (<=1kb)	22	37953697	37967376	13680	0	POLR2F	ENSG00000100142.16
chr22	41799356	41801253	Promoter (<=1kb)	22	41800679	41825893	25215	0	CCDC134	ENSG00000100147.14
chr22	31752911	31754723	Promoter (<=1kb)	22	31753867	31906992	153126	0	DEPDC5	ENSG00000100150.20
chr22	38056249	38057852	Promoter (<=1kb)	22	38056311	38059306	2996	0	PICK1	ENSG00000100151.16
chr22	28678858	28680699	Promoter (<=1kb)	22	27978014	28679840	701827	0	TTC28	ENSG00000100154.15
chr22	28441818	28443993	Promoter (<=1kb)	22	28296214	28443073	146860	0	TTC28	ENSG00000100154.15
chr22	41946058	41947659	Promoter (<=1kb)	22	41938737	41946688	7952	0	CENPM	ENSG00000100162.15
chr22	38467415	38470349	Promoter (<=1kb)	22	38468078	38481635	13558	0	KDELR3	ENSG00000100196.11
chr22	38504765	38507769	Promoter (<=1kb)	22	38483438	38506311	22874	0	DDX17	ENSG00000100201.23
chr22	38568979	38571536	Promoter (<=1kb)	22	38518948	38570183	51236	0	DMC1	ENSG00000100206.11
chr22	42316890	42318875	Promoter (<=1kb)	22	42211513	42318239	106727	0	TCF20	ENSG00000100207.21
chr22	28741342	28743344	Promoter (<=1kb)	22	28742039	28757510	15472	0	HSCB	ENSG00000100209.11
chr22	38655727	38657569	Promoter (<=1kb)	22	38656636	38668467	11832	0	CBY1	ENSG00000100211.12
chr22	38681244	38682512	Promoter (<=1kb)	22	38681957	38685421	3465	0	TOMM22	ENSG00000100216.6
chr22	23144929	23146491	Promoter (<=1kb)	22	23136198	23145021	8824	0	RSPH14	ENSG00000100218.12
chr22	23140986	23142626	Promoter (<=1kb)	22	23059415	23141990	82576	0	RSPH14	ENSG00000100218.12
chr22	28798540	28801826	Promoter (<=1kb)	22	28794555	28800597	6043	0	XBP1	ENSG00000100219.17
chr22	32411595	32412551	Promoter (<=1kb)	22	32387582	32412247	24666	0	RTCB	ENSG00000100220.12
chr22	38699810	38703196	Promoter (<=1kb)	22	38685543	38700667	15125	0	JOSD1	ENSG00000100221.11
chr22	32473941	32476456	Promoter (<=1kb)	22	32474676	32498829	24154	0	FBXO7	ENSG00000100225.18
chr22	38704698	38707281	Promoter (<=1kb)	22	38705742	38716867	11126	0	GTPBP1	ENSG00000100226.16
chr22	42613454	42617004	Promoter (<=1kb)	22	42583721	42614869	31149	0	POLDIP3	ENSG00000100227.19
chr22	32800724	32805642	Promoter (<=1kb)	22	32801705	32863041	61337	0	TIMP3	ENSG00000100234.12
chr22	50430632	50449586	Promoter (<=1kb)	22	50439753	50441074	1322	0	PPP6R2	ENSG00000100239.16
chr22	50340493	50343748	Promoter (<=1kb)	22	50343304	50445090	101787	0	PPP6R2	ENSG00000100239.16
chr22	38793422	38794770	Promoter (<=1kb)	22	38735909	38794143	58235	0	SUN2	ENSG00000100242.16
chr22	38753742	38757082	Promoter (<=1kb)	22	38733290	38754993	21704	0	SUN2	ENSG00000100242.16
chr22	42644096	42650934	Promoter (<=1kb)	22	42615730	42649322	33593	0	CYB5R3	ENSG00000100243.22
chr22	42634954	42637710	Promoter (<=1kb)	22	42623789	42636846	13058	0	CYB5R3	ENSG00000100243.22
chr22	29266835	29269513	Promoter (<=1kb)	22	29259872	29267981	8110	0	RHBDD3	ENSG00000100263.14
chr22	43013879	43015960	Promoter (<=1kb)	22	42869773	43015149	145377	0	PACSIN2	ENSG00000100266.19
chr22	43087484	43090650	Promoter (<=1kb)	22	43039516	43089391	49876	0	TTLL1	ENSG00000100271.17
chr22	29305455	29317069	Promoter (<=1kb)	22	29312933	29315692	2760	0	RASL10A	ENSG00000100276.10
chr22	29387265	29389081	Promoter (<=1kb)	22	29327680	29388570	60891	0	AP1B1	ENSG00000100280.17
chr22	29326187	29332506	Promoter (<=1kb)	22	29327680	29332321	4642	0	AP1B1	ENSG00000100280.17
chr22	35299200	35302275	Promoter (<=1kb)	22	35299275	35323630	24356	0	TOM1	ENSG00000100284.22
chr22	35343942	35354243	Promoter (<=1kb)	22	35344186	35347983	3798	0	TOM1	ENSG00000100284.22
chr22	50581138	50584299	Promoter (<=1kb)	22	50578959	50582854	3896	0	CHKB	ENSG00000100288.20
chr22	43110003	43112578	Promoter (<=1kb)	22	43110750	43129712	18963	0	BIK	ENSG00000100290.3
chr22	35380516	35381930	Promoter (<=1kb)	22	35381093	35394214	13122	0	HMOX1	ENSG00000100292.18
chr22	43142015	43144156	Promoter (<=1kb)	22	43132209	43143398	11190	0	MCAT	ENSG00000100294.13
chr22	35398429	35401138	Promoter (<=1kb)	22	35400134	35403257	3124	0	MCM5	ENSG00000100297.16
chr22	50623036	50628851	Promoter (<=1kb)	22	50622754	50623326	573	0	ARSA	ENSG00000100299.18
chr22	43184966	43187093	Promoter (<=1kb)	22	43166622	43187134	20513	41	TTLL12	ENSG00000100304.13
chr22	43187476	43188721	Promoter (<=1kb)	22	43166622	43187134	20513	-343	TTLL12	ENSG00000100304.13
chr22	39151632	39154123	Promoter (<=1kb)	22	39130772	39152680	21909	0	CBX7	ENSG00000100307.13
chr22	39315807	39320719	Promoter (<=1kb)	22	39312882	39318614	5733	0	RPL3	ENSG00000100316.16
chr22	36027266	36029570	Promoter (<=1kb)	22	35738736	36028824	290089	0	RBFOX2	ENSG00000100320.24
chr22	39348883	39349858	Promoter (<=1kb)	22	39349925	39378389	28465	-67	SYNGR1	ENSG00000100321.15
chr22	39398734	39401014	Promoter (<=1kb)	22	39399778	39416849	17072	0	TAB1	ENSG00000100324.14
chr22	39425736	39435098	Promoter (<=1kb)	22	39432431	39437060	4630	0	TAB1	ENSG00000100324.14
chr22	29836970	29838750	Promoter (<=1kb)	22	29788609	29838304	49696	0	ASCC2	ENSG00000100325.15
chr22	29882334	29884299	Promoter (<=1kb)	22	29883169	30030866	147698	0	MTMR3	ENSG00000100330.16
chr22	39501184	39503346	Promoter (<=1kb)	22	39501731	39502385	655	0	MIEF1	ENSG00000100335.15
chr22	36320220	36326784	Promoter (<=1kb)	22	36281292	36322994	41703	0	MYH9	ENSG00000100345.23
chr22	36281546	36297859	Promoter (<=1kb)	22	36281297	36286551	5255	0	MYH9	ENSG00000100345.23
chr22	36385565	36389541	Promoter (<=1kb)	22	36281280	36387967	106688	0	MYH9	ENSG00000100345.23
chr22	43954657	43956353	Promoter (<=1kb)	22	43955442	43973322	17881	0	SAMM50	ENSG00000100347.15
chr22	36480688	36482724	Promoter (<=1kb)	22	36467046	36481634	14589	0	TXN2	ENSG00000100348.10
chr22	36505126	36508151	Promoter (<=1kb)	22	36487190	36507040	19851	0	FOXRED2	ENSG00000100350.16
chr22	36528513	36530715	Promoter (<=1kb)	22	36510855	36529166	18312	0	EIF3D	ENSG00000100353.18
chr22	40042913	40046159	Promoter (<=1kb)	22	40044817	40156182	111366	0	TNRC6B	ENSG00000100354.21
chr22	40369974	40372121	Promoter (<=1kb)	22	40370591	40406223	35633	0	SGSM3	ENSG00000100359.21
chr22	36775030	36777009	Promoter (<=1kb)	22	36758202	36776153	17952	0	IFT27	ENSG00000100360.15
chr22	45206577	45210029	Promoter (<=1kb)	22	45195828	45205849	10022	-729	KIAA0930	ENSG00000100364.19
chr22	45210094	45214217	Promoter (<=1kb)	22	45195828	45212488	16661	0	KIAA0930	ENSG00000100364.19
chr22	40818510	40820218	Promoter (<=1kb)	22	40769630	40819330	49701	0	SLC25A17	ENSG00000100372.15
chr22	45309007	45311129	Promoter (<=1kb)	22	45309041	45310100	1060	0	FAM118A	ENSG00000100376.12
chr22	37050456	37052853	Promoter (<=1kb)	22	37051739	37063390	11652	0	KCTD17	ENSG00000100379.18
chr22	40855619	40857842	Promoter (<=1kb)	22	40824535	40856639	32105	0	ST13	ENSG00000100380.15
chr22	40950099	40952124	Promoter (<=1kb)	22	40951347	40964411	13065	0	RBX1	ENSG00000100387.9
chr22	41090667	41093730	Promoter (<=1kb)	22	41092592	41180077	87486	0	EP300	ENSG00000100393.14
chr22	41285122	41287135	Promoter (<=1kb)	22	41244779	41286187	41409	0	RANGAP1	ENSG00000100401.20
chr22	41300854	41303050	Promoter (<=1kb)	22	41301525	41360147	58623	0	ZC3H7B	ENSG00000100403.12
chr22	41468217	41470178	Promoter (<=1kb)	22	41459717	41468692	8976	0	PHF5A	ENSG00000100410.8
chr22	41445364	41450690	Promoter (<=1kb)	22	41447830	41529273	81444	0	ACO2	ENSG00000100412.17
chr22	41542712	41544985	Promoter (<=1kb)	22	41525799	41544470	18672	0	POLR3H	ENSG00000100413.17
chr22	46334677	46336784	Promoter (<=1kb)	22	46335401	46357335	21935	0	TRMU	ENSG00000100416.15
chr22	41588127	41590701	Promoter (<=1kb)	22	41576900	41589840	12941	0	PMM1	ENSG00000100417.12
chr22	41619980	41622412	Promoter (<=1kb)	22	41598028	41621043	23016	0	DESI1	ENSG00000100418.8
chr22	46736908	46741985	Promoter (<=1kb)	22	46684410	46738252	53843	0	CERK	ENSG00000100422.14
chr22	50243988	50274521	Promoter (<=1kb)	22	50245183	50251261	6079	0	HDAC10	ENSG00000100429.18
chr14	22597652	22599659	Promoter (<=1kb)	14	22598290	22604076	5787	0	ABHD4	ENSG00000100439.11
chr14	24427698	24432999	Promoter (<=1kb)	14	24429286	24441834	12549	0	KHNYN	ENSG00000100441.10
chr14	45133715	45135214	Promoter (<=1kb)	14	45115599	45134481	18883	0	FKBP3	ENSG00000100442.11
chr14	24441669	24443807	Promoter (<=1kb)	14	24439766	24442776	3011	0	SDR39U1	ENSG00000100445.18
chr14	31024650	31027453	Promoter (<=1kb)	14	31025106	31093035	67930	0	AP4S1	ENSG00000100478.16
chr14	49687515	49689748	Promoter (<=1kb)	14	49643555	49688214	44660	0	POLE2	ENSG00000100479.13
chr14	50115718	50117061	Promoter (<=1kb)	14	50108632	50116477	7846	0	VCPKMT	ENSG00000100483.14
chr14	50230478	50232467	Promoter (<=1kb)	14	50117130	50231578	114449	0	SOS2	ENSG00000100485.12
chr14	50395693	50398101	Promoter (<=1kb)	14	50326265	50396881	70617	0	CDKL1	ENSG00000100490.10
chr14	50829592	50832021	Promoter (<=1kb)	14	50719763	50831162	111400	0	NIN	ENSG00000100503.26
chr14	50943192	50946246	Promoter (<=1kb)	14	50857891	50944456	86566	0	PYGL	ENSG00000100504.17
chr14	51092489	51096394	Promoter (<=1kb)	14	50975262	51096061	120800	0	TRIM9	ENSG00000100505.14
chr14	52790318	52792829	Promoter (<=1kb)	14	52775193	52791607	16415	0	GNPNAT1	ENSG00000100522.10
chr14	53151553	53153711	Promoter (<=1kb)	14	53036745	53153098	116354	0	DDHD1	ENSG00000100523.16
chr14	54396420	54397896	Promoter (<=1kb)	14	54396849	54417951	21103	0	CDKN3	ENSG00000100526.21
chr14	54440573	54444461	Promoter (<=1kb)	14	54423561	54441374	17814	0	CNIH1	ENSG00000100528.12
chr14	54509281	54510494	Promoter (<=1kb)	14	54509812	54538281	28470	0	CGRRF1	ENSG00000100532.13
chr14	67673495	67675448	Promoter (<=1kb)	14	67647085	67674632	27548	0	VTI1B	ENSG00000100568.11
chr14	58425909	58428197	Promoter (<=1kb)	14	58408495	58427531	19037	0	TIMM9	ENSG00000100575.14
chr14	77376155	77377694	Promoter (<=1kb)	14	77335029	77377094	42066	0	TMED8	ENSG00000100580.8
chr14	77457230	77458930	Promoter (<=1kb)	14	77457870	77469247	11378	0	AHSA1	ENSG00000100591.8
chr14	59187950	59190844	Promoter (<=1kb)	14	59188646	59266161	77516	0	DAAM1	ENSG00000100592.16
chr14	77614356	77617098	Promoter (<=1kb)	14	77505997	77616637	110641	0	SPTLC2	ENSG00000100596.8
chr14	92512559	92515293	Promoter (<=1kb)	14	92513781	92688994	175214	0	RIN3	ENSG00000100599.16
chr14	92746560	92748953	Promoter (<=1kb)	14	92703807	92748612	44806	0	LGMN	ENSG00000100600.15
chr14	93113514	93116872	Promoter (<=1kb)	14	92936914	93115918	179005	0	ITPK1	ENSG00000100605.17
chr14	93062894	93065662	Promoter (<=1kb)	14	92958234	93066358	108125	696	ITPK1	ENSG00000100605.17
chr14	60247610	60250596	Promoter (<=1kb)	14	60249221	60299087	49867	0	PPM1A	ENSG00000100614.18
chr14	60721165	60724345	Promoter (<=1kb)	14	60713167	60723165	9999	0	SIX4	ENSG00000100625.9
chr14	61694466	61696688	Promoter (<=1kb)	14	61695513	61721824	26312	0	HIF1A	ENSG00000100644.17
chr14	69610599	69612911	Promoter (<=1kb)	14	69611596	69715144	103549	0	SUSD6	ENSG00000100647.8
chr14	69726167	69727692	Promoter (<=1kb)	14	69726900	69772004	45105	0	SRSF5	ENSG00000100650.16
chr14	69766053	69768395	Promoter (<=1kb)	14	69767093	69771973	4881	0	SRSF5	ENSG00000100650.16
chr14	95156290	95158403	Promoter (<=1kb)	14	95086228	95157318	71091	0	DICER1	ENSG00000100697.16
chr14	103714302	103717203	Promoter (<=1kb)	14	103715730	103733668	17939	0	ZFYVE21	ENSG00000100711.14
chr14	88562364	88564049	Promoter (<=1kb)	14	88562970	88612407	49438	0	ZC3H14	ENSG00000100722.20
chr14	70906751	70909269	Promoter (<=1kb)	14	70907405	71012838	105434	0	PCNX1	ENSG00000100731.16
chr14	90256123	90257354	Promoter (<=1kb)	14	90256527	90268274	11748	0	PSMC1	ENSG00000100764.14
chr14	73236516	73240674	Promoter (<=1kb)	14	73237497	73274640	37144	0	PAPLN	ENSG00000100767.17
chr14	91059178	91061681	Promoter (<=1kb)	14	90847861	91060641	212781	0	RPS6KA5	ENSG00000100784.12
chr14	91508817	91511424	Promoter (<=1kb)	14	91457508	91510310	52803	0	PPP4R3A	ENSG00000100796.18
chr14	23009695	23010752	Promoter (<=1kb)	14	22985894	23010143	24250	0	C14orf93	ENSG00000100802.15
chr14	23006438	23007466	Promoter (<=1kb)	14	22999121	23007123	8003	0	C14orf93	ENSG00000100802.15
chr14	100237565	100241599	Promoter (<=1kb)	14	100238298	100239346	1049	0	YY1	ENSG00000100811.14
chr14	92039540	92040673	Promoter (<=1kb)	14	91965991	92040059	74069	0	TRIP11	ENSG00000100815.12
chr14	23320543	23322768	Promoter (<=1kb)	14	23321457	23326163	4707	0	PABPN1	ENSG00000100836.11
chr14	23364281	23367290	Promoter (<=1kb)	14	23356403	23365633	9231	0	EFS	ENSG00000100842.13
chr14	32075661	32078643	Promoter (<=1kb)	14	32076114	32090780	14667	0	ARHGAP5	ENSG00000100852.14
chr14	102362111	102364096	Promoter (<=1kb)	14	102341102	102362916	21815	0	CINP	ENSG00000100865.15
chr14	21455178	21457568	Promoter (<=1kb)	14	21385199	21456123	70925	0	CHD8	ENSG00000100888.15
chr14	24093133	24095175	Promoter (<=1kb)	14	24094053	24104125	10073	0	PCK2	ENSG00000100889.12
chr14	24113425	24115923	Promoter (<=1kb)	14	24114195	24117306	3112	0	DCAF11	ENSG00000100897.18
chr14	35401816	35405502	Promoter (<=1kb)	14	35401513	35404749	3237	0	NFKBIA	ENSG00000100906.11
chr14	24140192	24142467	Promoter (<=1kb)	14	24138965	24141570	2606	0	EMC9	ENSG00000100908.14
chr14	35825965	35827405	Promoter (<=1kb)	14	35826338	35871963	45626	0	BRMS1L	ENSG00000100916.14
chr14	24194469	24197103	Promoter (<=1kb)	14	24189149	24195408	6260	0	TM9SF1	ENSG00000100926.15
chr14	39101903	39104387	Promoter (<=1kb)	14	39031919	39103235	71317	0	SEC23A	ENSG00000100934.15
chr14	39174284	39176373	Promoter (<=1kb)	14	39175183	39179246	4064	0	PNN	ENSG00000100941.9
chr14	24270865	24272068	Promoter (<=1kb)	14	24265538	24271597	6060	0	RABGGTA	ENSG00000100949.15
chr14	24365077	24371087	Promoter (<=1kb)	14	24365673	24371816	6144	0	NFATC4	ENSG00000100968.14
chr20	45910480	45913161	Promoter (<=1kb)	20	45898621	45912152	13532	0	PLTP	ENSG00000100979.15
chr20	45945391	45949176	Promoter (<=1kb)	20	45945007	45948023	3017	385	PCIF1	ENSG00000100982.12
chr20	45933590	45936331	Promoter (<=1kb)	20	45934683	45948020	13338	0	PCIF1	ENSG00000100982.12
chr20	25077255	25078321	Promoter (<=1kb)	20	25076308	25077999	1692	0	VSX1	ENSG00000100987.15
chr20	35091741	35094211	Promoter (<=1kb)	20	35002404	35092807	90404	0	TRPC4AP	ENSG00000100991.12
chr20	25246643	25249359	Promoter (<=1kb)	20	25248085	25298012	49928	0	PYGB	ENSG00000100994.12
chr20	25307854	25313111	Promoter (<=1kb)	20	25303263	25309498	6236	0	ABHD12	ENSG00000100997.20
chr20	25389306	25391552	Promoter (<=1kb)	20	25294743	25390835	96093	0	ABHD12	ENSG00000100997.20
chr20	25583981	25586492	Promoter (<=1kb)	20	25452697	25585531	132835	0	NINL	ENSG00000101004.15
chr20	46117222	46119121	Promoter (<=1kb)	20	46118271	46123834	5564	0	CD40	ENSG00000101017.15
chr20	43590309	43591749	Promoter (<=1kb)	20	43590937	43647299	56363	0	IFT52	ENSG00000101052.13
chr20	36604819	36606983	Promoter (<=1kb)	20	36605779	36612557	6779	0	RAB5IF	ENSG00000101084.19
chr20	51540911	51543373	Promoter (<=1kb)	20	51386957	51542719	155763	0	NFATC2	ENSG00000101096.20
chr20	51560498	51564600	Promoter (<=1kb)	20	51388626	51562831	174206	0	NFATC2	ENSG00000101096.20
chr20	44965709	44967168	Promoter (<=1kb)	20	44966479	45079948	113470	0	STK4	ENSG00000101109.12
chr20	50930995	50932662	Promoter (<=1kb)	20	50888918	50931437	42520	0	ADNP	ENSG00000101126.18
chr20	54207511	54209037	Promoter (<=1kb)	20	54208087	54219961	11875	0	PFDN4	ENSG00000101132.10
chr20	57347790	57352122	Promoter (<=1kb)	20	57351223	57379211	27989	0	RAE1	ENSG00000101146.13
chr20	63859800	63867254	Promoter (<=1kb)	20	63865228	63891545	26318	0	TPD52L2	ENSG00000101150.18
chr20	63893643	63896074	Promoter (<=1kb)	20	63895126	63936011	40886	0	DNAJC5	ENSG00000101152.11
chr20	58980207	58982585	Promoter (<=1kb)	20	58981208	58995131	13924	0	NELFCD	ENSG00000101158.15
chr20	59005520	59008130	Promoter (<=1kb)	20	58990611	59007254	16644	0	CTSZ	ENSG00000101160.15
chr20	63973270	63981642	Promoter (<=1kb)	20	63981132	64033100	51969	0	PRPF6	ENSG00000101161.8
chr20	59041490	59043707	Promoter (<=1kb)	20	59033145	59042786	9642	0	PRELID3B	ENSG00000101166.16
chr20	62182161	62183851	Promoter (<=1kb)	20	62183028	62203568	20541	0	MTG2	ENSG00000101181.18
chr20	62141579	62143951	Promoter (<=1kb)	20	62136733	62143394	6662	0	PSMA7	ENSG00000101182.15
chr20	62640459	62650427	Promoter (<=1kb)	20	62642503	62672293	29791	0	SLCO4A1	ENSG00000101187.16
chr20	62650594	62663275	Promoter (<=1kb)	20	62656359	62672293	15935	0	SLCO4A1	ENSG00000101187.16
chr20	62703188	62711486	Promoter (<=1kb)	20	62708836	62762771	53936	0	NTSR1	ENSG00000101188.5
chr20	62792848	62796868	Promoter (<=1kb)	20	62796473	62801729	5257	0	MRGBP	ENSG00000101189.7
chr20	62861794	62863106	Promoter (<=1kb)	20	62841005	62861822	20818	0	TCFL5	ENSG00000101190.13
chr20	62925246	62927517	Promoter (<=1kb)	20	62877743	62926505	48763	0	DIDO1	ENSG00000101191.17
chr20	62936109	62939380	Promoter (<=1kb)	20	62877738	62937952	60215	0	DIDO1	ENSG00000101191.17
chr20	63271636	63274245	Promoter (<=1kb)	20	63241390	63272694	31305	0	NKAIN4	ENSG00000101198.15
chr20	63536204	63549128	Promoter (<=1kb)	20	63528001	63537376	9376	0	PTK6	ENSG00000101213.7
chr20	63625125	63628807	Promoter (<=1kb)	20	63587605	63627101	39497	0	GMEB2	ENSG00000101216.11
chr20	3766555	3769710	Promoter (<=1kb)	20	3753508	3767728	14221	0	C20orf27	ENSG00000101220.18
chr20	3780598	3781853	Promoter (<=1kb)	20	3777504	3781448	3945	0	SPEF1	ENSG00000101222.12
chr20	3794611	3797752	Promoter (<=1kb)	20	3795739	3805237	9499	0	CDC25B	ENSG00000101224.18
chr20	3786784	3787249	Promoter (<=1kb)	20	3786772	3806121	19350	13	CDC25B	ENSG00000101224.18
chr20	4014215	4016478	Promoter (<=1kb)	20	3927309	4015389	88081	0	RNF24	ENSG00000101236.17
chr20	63706450	63709610	Promoter (<=1kb)	20	63698642	63707658	9017	0	ARFRP1	ENSG00000101246.20
chr20	4821620	4824835	Promoter (<=1kb)	20	4780023	4823608	43586	0	RASSF2	ENSG00000101265.16
chr20	542278	544568	Promoter (<=1kb)	20	472498	543790	71293	0	CSNK2A1	ENSG00000101266.19
chr20	5125772	5128197	Promoter (<=1kb)	20	5126879	5183178	56300	0	CDS2	ENSG00000101290.14
chr20	31546416	31547782	Promoter (<=1kb)	20	31547382	31566275	18894	0	HM13	ENSG00000101294.18
chr20	31513379	31515567	Promoter (<=1kb)	20	31514410	31569567	55158	0	HM13	ENSG00000101294.18
chr20	1265891	1267794	Promoter (<=1kb)	20	1266280	1307051	40772	0	SNPH	ENSG00000101298.15
chr20	18507068	18508386	Promoter (<=1kb)	20	18507520	18561415	53896	0	SEC23B	ENSG00000101310.17
chr20	36540053	36544884	Promoter (<=1kb)	20	36541497	36549825	8329	0	MYL9	ENSG00000101335.10
chr20	32207036	32208969	Promoter (<=1kb)	20	32207880	32238658	30779	0	POFUT1	ENSG00000101346.14
chr20	36950369	36952351	Promoter (<=1kb)	20	36890229	36951708	61480	0	SAMHD1	ENSG00000101347.11
chr20	37177884	37180274	Promoter (<=1kb)	20	37101226	37179548	78323	0	MROH8	ENSG00000101353.15
chr20	2651640	2654011	Promoter (<=1kb)	20	2652593	2658039	5447	0	NOP56	ENSG00000101361.17
chr20	37288899	37290835	Promoter (<=1kb)	20	37289649	37316639	26991	0	MANBAL	ENSG00000101363.13
chr20	32819017	32821289	Promoter (<=1kb)	20	32819954	32850405	30452	0	MAPRE1	ENSG00000101367.9
chr20	10671025	10675475	Promoter (<=1kb)	20	10637684	10673999	36316	0	JAG1	ENSG00000101384.12
chr20	33400806	33401808	Promoter (<=1kb)	20	33358839	33401479	42641	0	CDK5RAP1	ENSG00000101391.21
chr20	33442527	33444518	Promoter (<=1kb)	20	33407957	33443763	35807	0	SNTA1	ENSG00000101400.6
chr20	38033012	38034819	Promoter (<=1kb)	20	37983007	38033461	50455	0	TTI1	ENSG00000101407.13
chr20	33719480	33721076	Promoter (<=1kb)	20	33702758	33720310	17553	0	PXMP4	ENSG00000101417.12
chr20	33810772	33813021	Promoter (<=1kb)	20	33811348	33854366	43019	0	CHMP4B	ENSG00000101421.4
chr20	23635767	23638194	Promoter (<=1kb)	20	23626706	23637945	11240	0	CST3	ENSG00000101439.9
chr20	38747410	38749298	Promoter (<=1kb)	20	38748460	38772520	24061	0	ACTR5	ENSG00000101442.10
chr20	34301967	34303893	Promoter (<=1kb)	20	34280268	34303355	23088	0	AHCY	ENSG00000101444.13
chr20	38925363	38927960	Promoter (<=1kb)	20	38926312	38953106	26795	0	FAM83D	ENSG00000101447.15
chr20	38961774	38963008	Promoter (<=1kb)	20	38962299	39039721	77423	0	DHX35	ENSG00000101452.15
chr20	45791166	45792781	Promoter (<=1kb)	20	45791954	45811418	19465	0	DNTTIP1	ENSG00000101457.13
chr20	34557622	34561772	Promoter (<=1kb)	20	34558718	34560345	1628	0	MAP1LC3A	ENSG00000101460.13
chr20	45832934	45835278	Promoter (<=1kb)	20	45823214	45833745	10532	0	TNNC2	ENSG00000101470.10
chr20	24992020	24993729	Promoter (<=1kb)	20	24962925	24992642	29718	0	APMAP	ENSG00000101474.12
chr18	76356912	76358806	Promoter (<=1kb)	18	76358197	76359565	1369	759	ZNF516	ENSG00000101493.11
chr18	76490012	76491334	Promoter (<=1kb)	18	76442829	76490779	47951	0	ZNF516	ENSG00000101493.11
chr18	80107626	80110310	Promoter (<=1kb)	18	80109262	80140346	31085	0	ADNP2	ENSG00000101544.9
chr18	80032478	80035249	Promoter (<=1kb)	18	80034389	80037504	3116	0	RBFA	ENSG00000101546.13
chr18	157989	159435	Promoter (<=1kb)	18	158383	211391	53009	0	USP14	ENSG00000101557.15
chr18	9913204	9916661	Promoter (<=1kb)	18	9914016	9960021	46006	0	VAPA	ENSG00000101558.14
chr18	3011848	3014707	Promoter (<=1kb)	18	2916994	3011947	94954	0	LPIN2	ENSG00000101577.10
chr18	2654710	2657352	Promoter (<=1kb)	18	2655726	2802804	147079	0	SMCHD1	ENSG00000101596.17
chr18	12701716	12703647	Promoter (<=1kb)	18	12661833	12702639	40807	0	CEP76	ENSG00000101624.11
chr18	12990601	12992248	Promoter (<=1kb)	18	12991362	13059314	67953	0	CEP192	ENSG00000101639.19
chr18	13725639	13727532	Promoter (<=1kb)	18	13726660	13760285	33626	0	RNMT	ENSG00000101654.18
chr18	48947912	48954082	Promoter (<=1kb)	18	48919853	48950965	31113	0	SMAD7	ENSG00000101665.10
chr18	9135256	9138689	Promoter (<=1kb)	18	9136228	9195597	59370	0	ANKRD12	ENSG00000101745.17
chr18	54268749	54270486	Promoter (<=1kb)	18	54269517	54298234	28718	0	POLI	ENSG00000101751.11
chr18	21703417	21705441	Promoter (<=1kb)	18	21704957	21864974	160018	0	MIB1	ENSG00000101752.13
chr18	21740173	21742570	Promoter (<=1kb)	18	21740792	21870953	130162	0	MIB1	ENSG00000101752.13
chr18	22932705	22934495	Promoter (<=1kb)	18	22933328	23026486	93159	0	RBBP8	ENSG00000101773.19
chr18	23452635	23454203	Promoter (<=1kb)	18	23453287	23463319	10033	0	RIOK3	ENSG00000101782.15
chrX	108090841	108091970	Promoter (<=1kb)	23	108084207	108091542	7336	0	PSMD10	ENSG00000101843.19
chrX	7147126	7148847	Promoter (<=1kb)	23	7147237	7804358	657122	0	STS	ENSG00000101846.9
chrX	9462788	9465296	Promoter (<=1kb)	23	9463320	9719740	256421	0	TBL1X	ENSG00000101849.18
chrX	109536705	109537582	Promoter (<=1kb)	23	109536844	109544698	7855	0	NXT2	ENSG00000101888.12
chrX	111680777	111682110	Promoter (<=1kb)	23	111681118	111690172	9055	0	ALG13	ENSG00000101901.12
chrX	48596922	48601207	Promoter (<=1kb)	23	48597492	48605193	7702	0	WDR13	ENSG00000101940.18
chrX	123859419	123860927	Promoter (<=1kb)	23	123859724	123885711	25988	0	XIAP	ENSG00000101966.13
chrX	123959490	123961002	Promoter (<=1kb)	23	123960212	124031048	70837	0	STAG2	ENSG00000101972.20
chrX	139930947	139933618	Promoter (<=1kb)	23	139726346	139933070	206725	0	ATP11C	ENSG00000101974.15
chrX	153722845	153728903	Promoter (<=1kb)	23	153724856	153744755	19900	0	ABCD1	ENSG00000101986.12
chrX	49170430	49173451	Promoter (<=1kb)	23	49171898	49175235	3338	0	PLP2	ENSG00000102007.11
chrX	115560561	115562727	Promoter (<=1kb)	23	115561174	115629916	68743	0	PLS3	ENSG00000102024.19
chrX	130108862	130111898	Promoter (<=1kb)	23	130063955	130110497	46543	0	ELF4	ENSG00000102034.18
chrX	16869072	16871920	Promoter (<=1kb)	23	16844341	16870362	26022	0	RBBP7	ENSG00000102054.18
chrX	48969141	48972645	Promoter (<=1kb)	23	48961380	48971844	10465	0	KCND1	ENSG00000102057.10
chrX	48897157	48898518	Promoter (<=1kb)	23	48897912	48903142	5231	0	PQBP1	ENSG00000102103.18
chrX	154376715	154381193	Promoter (<=1kb)	23	154379273	154381291	2019	0	EMD	ENSG00000102119.12
chrX	21939960	21942134	Promoter (<=1kb)	23	21940709	21994837	54129	0	SMS	ENSG00000102172.16
chrX	150897877	150899788	Promoter (<=1kb)	23	150766336	150898668	132333	0	CD99L2	ENSG00000102181.21
chr12	92926783	92930179	Promoter (<=1kb)	12	92770637	92929295	158659	0	EEA1	ENSG00000102189.17
chrX	47217060	47219816	Promoter (<=1kb)	23	47217860	47222380	4521	0	CDK16	ENSG00000102225.17
chrX	47232403	47234267	Promoter (<=1kb)	23	47232866	47248327	15462	0	USP11	ENSG00000102226.10
chrX	136496558	136498100	Promoter (<=1kb)	23	136497079	136512342	15264	0	HTATSF1	ENSG00000102241.12
chrX	47581597	47582863	Promoter (<=1kb)	23	47582408	47586023	3616	0	TIMP1	ENSG00000102265.12
chrX	101097642	101098684	Promoter (<=1kb)	23	101098188	101163795	65608	0	CENPI	ENSG00000102384.14
chrX	76172476	76174025	Promoter (<=1kb)	23	76173040	76178196	5157	0	PBDC1	ENSG00000102390.11
chr13	46386230	46388175	Promoter (<=1kb)	13	46334681	46387151	52471	0	RUBCNL	ENSG00000102445.20
chr13	79480787	79482079	Promoter (<=1kb)	13	79481124	79556070	74947	0	NDFIP2	ENSG00000102471.15
chr13	48975050	48977209	Promoter (<=1kb)	13	48975912	49209779	233868	0	FNDC3A	ENSG00000102531.16
chr13	49443286	49445486	Promoter (<=1kb)	13	49308650	49444064	135415	0	CAB39L	ENSG00000102547.19
chr13	73058410	73060272	Promoter (<=1kb)	13	73059005	73077538	18534	0	KLF5	ENSG00000102554.14
chr13	98575703	98578231	Promoter (<=1kb)	13	98445185	98577107	131923	0	STK24	ENSG00000102572.15
chr13	95676099	95678406	Promoter (<=1kb)	13	95677139	95794988	117850	0	DNAJC3	ENSG00000102580.15
chr13	96052424	96053983	Promoter (<=1kb)	13	95801580	96053401	251822	0	UGGT2	ENSG00000102595.21
chr13	111280557	111285166	Promoter (<=1kb)	13	111282828	111286236	3409	0	ARHGEF7	ENSG00000102606.19
chr13	111152666	111155063	Promoter (<=1kb)	13	111153647	111217800	64154	0	ARHGEF7	ENSG00000102606.19
chr13	24511337	24513578	Promoter (<=1kb)	13	24420931	24512778	91848	0	PARP4	ENSG00000102699.6
chr13	37058879	37060408	Promoter (<=1kb)	13	37009312	37059451	50140	0	SUPT20H	ENSG00000102710.21
chr13	40788172	40790391	Promoter (<=1kb)	13	40789412	40808470	19059	0	SLC25A15	ENSG00000102743.15
chr13	49791511	49793572	Promoter (<=1kb)	13	49699320	49792682	93363	0	KPNA3	ENSG00000102753.10
chr13	41456440	41459235	Promoter (<=1kb)	13	41457550	41470871	13322	0	RGCC	ENSG00000102760.13
chr13	42047357	42050333	Promoter (<=1kb)	13	42048648	42242896	194249	0	DGKH	ENSG00000102780.17
chr13	42039631	42041948	Promoter (<=1kb)	13	42040036	42229755	189720	0	DGKH	ENSG00000102780.17
chr13	30306194	30308486	Promoter (<=1kb)	13	30202630	30307551	104922	0	KATNAL1	ENSG00000102781.14
chr13	51451109	51454338	Promoter (<=1kb)	13	51361565	51453207	91643	0	INTS6	ENSG00000102786.15
chr13	51802136	51805072	Promoter (<=1kb)	13	51767993	51804123	36131	0	DHRS12	ENSG00000102796.12
chr13	30905520	30909213	Promoter (<=1kb)	13	30906271	30925572	19302	0	MEDAG	ENSG00000102802.10
chr13	44434264	44438085	Promoter (<=1kb)	13	44432143	44436845	4703	0	TSC22D1	ENSG00000102804.15
chr13	44575673	44578702	Promoter (<=1kb)	13	44432143	44576330	144188	0	TSC22D1	ENSG00000102804.15
chr13	76991433	76993291	Promoter (<=1kb)	13	76992044	77002477	10434	0	CLN5	ENSG00000102805.16
chr16	758807	767519	Promoter (<=1kb)	16	760734	768862	8129	0	MSLN	ENSG00000102854.16
chr16	4679439	4690762	Promoter (<=1kb)	16	4680173	4683932	3760	0	MGRN1	ENSG00000102858.13
chr16	4624093	4626128	Promoter (<=1kb)	16	4624824	4690974	66151	0	MGRN1	ENSG00000102858.13
chr16	4607359	4617730	Promoter (<=1kb)	16	4616493	4657363	40871	0	MGRN1	ENSG00000102858.13
chr16	67158825	67171548	Promoter (<=1kb)	16	67154185	67159909	5725	0	TRADD	ENSG00000102871.16
chr16	30121025	30125123	Promoter (<=1kb)	16	30114105	30123220	9116	0	MAPK3	ENSG00000102882.12
chr16	47460351	47461920	Promoter (<=1kb)	16	47461123	47547547	86425	0	PHKB	ENSG00000102893.17
chr16	20896809	20902257	Promoter (<=1kb)	16	20899868	20900491	624	0	LYRM1	ENSG00000102897.10
chr16	67845909	67848829	Promoter (<=1kb)	16	67846923	67868741	21819	0	NUTF2	ENSG00000102898.12
chr16	56729509	56731180	Promoter (<=1kb)	16	56730118	56832353	102236	0	NUP93	ENSG00000102900.13
chr16	67841588	67843966	Promoter (<=1kb)	16	67833840	67843142	9303	0	CENPT	ENSG00000102901.13
chr16	67832726	67834496	Promoter (<=1kb)	16	67828157	67833913	5757	0	CENPT	ENSG00000102901.13
chr16	67805609	67807816	Promoter (<=1kb)	16	67806765	67828014	21250	0	TSNAXIP1	ENSG00000102904.15
chr16	69565130	69567531	Promoter (<=1kb)	16	69565966	69704654	138689	0	NFAT5	ENSG00000102908.22
chr16	48243835	48245042	Promoter (<=1kb)	16	48244300	48357349	113050	0	LONP2	ENSG00000102910.14
chr16	48608141	48611162	Promoter (<=1kb)	16	48538726	48610180	71455	0	N4BP1	ENSG00000102921.8
chr16	49279960	49283841	Promoter (<=1kb)	16	49277917	49281838	3922	0	CBLN1	ENSG00000102924.12
chr16	57244655	57246203	Promoter (<=1kb)	16	57245259	57246141	883	0	ARL2BP	ENSG00000102931.8
chr16	49856245	49859656	Promoter (<=1kb)	16	49491275	49857919	366645	0	ZNF423	ENSG00000102935.12
chr16	72007923	72009279	Promoter (<=1kb)	16	72008588	72027664	19077	0	DHODH	ENSG00000102967.12
chr16	67561103	67564297	Promoter (<=1kb)	16	67562467	67639176	76710	0	CTCF	ENSG00000102974.16
chr16	67656479	67665264	Promoter (<=1kb)	16	67657512	67659079	1568	0	ACD	ENSG00000102977.18
chr16	71893982	71896564	Promoter (<=1kb)	16	71880008	71895336	15329	0	ZNF821	ENSG00000102984.15
chr16	71882787	71885216	Promoter (<=1kb)	16	71859680	71884172	24493	0	ZNF821	ENSG00000102984.15
chr16	57999366	58002277	Promoter (<=1kb)	16	57999546	58020542	20997	0	USB1	ENSG00000103005.12
chr16	74296243	74297862	Promoter (<=1kb)	16	74296814	74306288	9475	0	PSMD7	ENSG00000103035.11
chr16	58514367	58516866	Promoter (<=1kb)	16	58515479	58519662	4184	0	SETD6	ENSG00000103037.12
chr16	70740467	70747471	Promoter (<=1kb)	16	70688043	70744580	56538	0	VAC14	ENSG00000103043.15
chr16	70677145	70695134	Promoter (<=1kb)	16	70687441	70691049	3609	0	VAC14	ENSG00000103043.15
chr16	70800160	70801686	Promoter (<=1kb)	16	70687439	70800982	113544	0	VAC14	ENSG00000103043.15
chr16	68842919	68844569	Promoter (<=1kb)	16	68843531	69085182	241652	0	TANGO6	ENSG00000103047.8
chr16	68263307	68266395	Promoter (<=1kb)	16	68264516	68301823	37308	0	SLC7A6	ENSG00000103064.15
chr16	68244272	68246161	Promoter (<=1kb)	16	68245304	68259923	14620	0	PLA2G15	ENSG00000103066.13
chr16	68233766	68241298	Promoter (<=1kb)	16	68229033	68236127	7095	0	ESRP2	ENSG00000103067.14
chr16	74983895	74985929	Promoter (<=1kb)	16	74871362	74985123	113762	0	WDR59	ENSG00000103091.15
chr16	74998422	75001262	Promoter (<=1kb)	16	74938251	75000173	61923	0	WDR59	ENSG00000103091.15
chr16	77189818	77191695	Promoter (<=1kb)	16	77190835	77194360	3526	0	MON1B	ENSG00000103111.15
chr16	81005749	81008172	Promoter (<=1kb)	16	80966448	81006885	40438	0	CMC2	ENSG00000103121.9
chr16	350911	364188	Promoter (<=1kb)	16	287440	352723	65284	0	AXIN1	ENSG00000103126.15
chr16	137479	140117	Promoter (<=1kb)	16	85386	138349	52964	0	NPRL3	ENSG00000103148.17
chr16	84143804	84146452	Promoter (<=1kb)	16	84122141	84145177	23037	0	HSDL1	ENSG00000103160.12
chr16	84185356	84187489	Promoter (<=1kb)	16	84177847	84187070	9224	0	TAF1C	ENSG00000103168.17
chr16	84176360	84183689	Promoter (<=1kb)	16	84179122	84181418	2297	0	TAF1C	ENSG00000103168.17
chr16	84616200	84619739	Promoter (<=1kb)	16	84565596	84618078	52483	0	COTL1	ENSG00000103187.8
chr16	84818937	84820829	Promoter (<=1kb)	16	84819985	84838551	18567	0	CRISPLD2	ENSG00000103196.12
chr16	4764099	4769468	Promoter (<=1kb)	16	4748239	4767162	18924	0	ZNF500	ENSG00000103199.14
chr16	395486	397628	Promoter (<=1kb)	16	396725	400746	4022	0	NME4	ENSG00000103202.13
chr16	397732	402977	Promoter (<=1kb)	16	397742	400416	2675	0	NME4	ENSG00000103202.13
chr16	15948430	15950725	Promoter (<=1kb)	16	15949138	16057159	108022	0	ABCC1	ENSG00000103222.20
chr16	16232185	16233292	Promoter (<=1kb)	16	16232506	16300806	68301	0	NOMO3	ENSG00000103226.19
chr16	965617	981635	Promoter (<=1kb)	16	853634	970984	117351	0	LMF1	ENSG00000103227.19
chr16	86506904	86513844	Promoter (<=1kb)	16	86510527	86515422	4896	0	FOXF1	ENSG00000103241.7
chr16	708594	735622	Promoter (<=1kb)	16	729766	733334	3569	0	CIAO3	ENSG00000103245.14
chr16	736479	750594	Promoter (<=1kb)	16	729760	737889	8130	0	CIAO3	ENSG00000103245.14
chr16	86554596	86555868	Promoter (<=1kb)	16	86530186	86555235	25050	0	MTHFSD	ENSG00000103248.19
chr16	1473242	1476268	Promoter (<=1kb)	16	1444935	1475028	30094	0	CLCN7	ENSG00000103249.18
chr16	87867810	87871608	Promoter (<=1kb)	16	87830023	87869507	39485	0	SLC7A5	ENSG00000103257.9
chr16	87860421	87863942	Promoter (<=1kb)	16	87830023	87863639	33617	0	SLC7A5	ENSG00000103257.9
chr16	87389899	87393962	Promoter (<=1kb)	16	87367652	87392107	24456	0	FBXO31	ENSG00000103264.18
chr16	87382327	87386107	Promoter (<=1kb)	16	87326987	87383776	56790	0	FBXO31	ENSG00000103264.18
chr16	654502	691182	Promoter (<=1kb)	16	680224	682746	2523	0	STUB1	ENSG00000103266.11
chr16	10743356	10744953	Promoter (<=1kb)	16	10743786	10757994	14209	0	NUBP1	ENSG00000103274.11
chr16	1304329	1316807	Promoter (<=1kb)	16	1308880	1327018	18139	0	UBE2I	ENSG00000103275.21
chr16	22205284	22208458	Promoter (<=1kb)	16	22206278	22288738	82461	0	EEF2K	ENSG00000103319.12
chr16	518376	553044	Promoter (<=1kb)	16	527712	554636	26925	0	CAPN15	ENSG00000103326.12
chr16	88753324	88787212	Promoter (<=1kb)	16	88715338	88785220	69883	0	PIEZO1	ENSG00000103335.22
chr16	11914404	11917731	Promoter (<=1kb)	16	11868128	11915956	47829	0	GSPT1	ENSG00000103342.13
chr16	3499648	3502527	Promoter (<=1kb)	16	3500976	3515551	14576	0	CLUAP1	ENSG00000103351.13
chr16	23556262	23559099	Promoter (<=1kb)	16	23557721	23574387	16667	0	UBFD1	ENSG00000103353.16
chr16	2775531	2779451	Promoter (<=1kb)	16	2771414	2777277	5864	0	ELOB	ENSG00000103363.16
chr16	12802957	12804328	Promoter (<=1kb)	16	12659799	12803887	144089	0	CPPED1	ENSG00000103381.12
chr16	23147989	23150091	Promoter (<=1kb)	16	23061406	23149452	88047	0	USP31	ENSG00000103404.15
chr16	4473656	4477626	Promoter (<=1kb)	16	4474690	4509430	34741	0	HMOX2	ENSG00000103415.12
chr16	4424049	4426672	Promoter (<=1kb)	16	4425805	4456772	30968	0	DNAJA3	ENSG00000103423.14
chr16	4415380	4418598	Promoter (<=1kb)	16	4340251	4416587	76337	0	CORO7-PAM16	ENSG00000103426.12
chr16	14631938	14634154	Promoter (<=1kb)	16	14632931	14650556	17626	0	BFAR	ENSG00000103429.11
chr16	51149249	51155712	Promoter (<=1kb)	16	51135982	51151270	15289	0	SALL1	ENSG00000103449.13
chr16	29074194	29075642	Promoter (<=1kb)	16	29074976	29116718	41743	0	RRN3P2	ENSG00000103472.10
chr16	53434065	53435667	Promoter (<=1kb)	16	53434418	53491628	57211	0	RBL2	ENSG00000103479.17
chr16	17468988	17472418	Promoter (<=1kb)	16	17101769	17470960	369192	0	XYLT1	ENSG00000103489.12
chr16	29806633	29818048	Promoter (<=1kb)	16	29806648	29810266	3619	0	MAZ	ENSG00000103495.15
chr16	31032365	31034717	Promoter (<=1kb)	16	31032889	31035032	2144	0	STX4	ENSG00000103496.15
chr16	29861636	29863774	Promoter (<=1kb)	16	29858357	29863226	4870	0	CDIPT	ENSG00000103502.14
chr16	31107816	31110134	Promoter (<=1kb)	16	31108294	31112533	4240	0	BCKDK	ENSG00000103507.14
chr16	31105668	31107211	Promoter (<=1kb)	16	31106107	31112567	6461	0	BCKDK	ENSG00000103507.14
chr16	31115942	31119048	Promoter (<=1kb)	16	31117664	31131359	13696	0	KAT8	ENSG00000103510.20
chr16	14833362	14834709	Promoter (<=1kb)	16	14833721	14896157	62437	0	NOMO1	ENSG00000103512.16
chr16	19523438	19524718	Promoter (<=1kb)	16	19523811	19553408	29598	0	CCP110	ENSG00000103540.17
chr16	19554570	19556176	Promoter (<=1kb)	16	19555240	19579129	23890	0	VPS35L	ENSG00000103544.16
chr16	30773579	30776983	Promoter (<=1kb)	16	30774070	30775188	1119	0	RNF40	ENSG00000103549.22
chr16	19717467	19719040	Promoter (<=1kb)	16	19701937	19718227	16291	0	KNOP1	ENSG00000103550.14
chr15	67253851	67255426	Promoter (<=1kb)	15	67200667	67254661	53995	0	AAGAB	ENSG00000103591.13
chr15	63121408	63123310	Promoter (<=1kb)	15	63121833	63131471	9639	0	LACTB	ENSG00000103642.12
chr15	68577395	68581044	Promoter (<=1kb)	15	68578993	68727806	148814	0	CORO2B	ENSG00000103647.13
chr15	63832850	63834815	Promoter (<=1kb)	15	63608618	63833948	225331	0	HERC1	ENSG00000103657.14
chr15	64387301	64388464	Promoter (<=1kb)	15	64387748	64397760	10013	0	TRIP4	ENSG00000103671.10
chr15	65066170	65069919	Promoter (<=1kb)	15	65053337	65067991	14655	0	RASL12	ENSG00000103710.11
chr15	82708822	82711614	Promoter (<=1kb)	15	82659281	82709875	50595	0	AP3B2	ENSG00000103723.17
chr15	65868612	65871357	Promoter (<=1kb)	15	65869456	65888247	18792	0	RAB11A	ENSG00000103769.10
chr15	65790915	65793156	Promoter (<=1kb)	15	65792447	65859751	67305	0	RAB11A	ENSG00000103769.10
chr15	78927893	78931804	Promoter (<=1kb)	15	78921770	78928116	6347	0	CTSH	ENSG00000103811.18
chr15	78943339	78945605	Promoter (<=1kb)	15	78921058	78945046	23989	0	CTSH	ENSG00000103811.18
chr15	99249134	99252136	Promoter (<=1kb)	15	99136323	99249518	113196	0	TTC23	ENSG00000103852.13
chr15	73683351	73685771	Promoter (<=1kb)	15	73683966	73702573	18608	0	CD276	ENSG00000103855.18
chr15	80152827	80153555	Promoter (<=1kb)	15	80152855	80162483	9629	0	FAH	ENSG00000103876.14
chr15	80778525	80781320	Promoter (<=1kb)	15	80779343	80951776	172434	0	CEMIP	ENSG00000103888.17
chr15	41543577	41544924	Promoter (<=1kb)	15	41517176	41544257	27082	0	RPAP1	ENSG00000103932.12
chr15	82985524	82987192	Promoter (<=1kb)	15	82864213	82986120	121908	0	HOMER2	ENSG00000103942.13
chr15	41971392	41973428	Promoter (<=1kb)	15	41895933	41972557	76625	0	EHD4	ENSG00000103966.11
chr15	49620244	49621625	Promoter (<=1kb)	15	49621037	49629967	8931	0	DTWD1	ENSG00000104047.15
chr15	50352896	50356019	Promoter (<=1kb)	15	50275389	50355198	79810	0	GABPB1	ENSG00000104064.18
chr15	29821160	29823527	Promoter (<=1kb)	15	29699367	29822503	123137	0	TJP1	ENSG00000104067.17
chr15	40107758	40109756	Promoter (<=1kb)	15	40087890	40108879	20990	0	BMF	ENSG00000104081.14
chr15	51621861	51623451	Promoter (<=1kb)	15	51447711	51622833	175123	0	DMXL2	ENSG00000104093.14
chr15	40806724	40808159	Promoter (<=1kb)	15	40765161	40807473	42313	0	DNAJC17	ENSG00000104129.10
chr15	44535293	44538370	Promoter (<=1kb)	15	44537125	44561999	24875	0	EIF3J	ENSG00000104131.13
chr15	44662584	44664362	Promoter (<=1kb)	15	44554818	44663678	108861	0	SPG11	ENSG00000104133.16
chr15	40892531	40895203	Promoter (<=1kb)	15	40894450	40903975	9526	0	VPS18	ENSG00000104142.11
chr15	41331759	41333826	Promoter (<=1kb)	15	41309273	41332591	23319	0	OIP5	ENSG00000104147.9
chr15	45521765	45523499	Promoter (<=1kb)	15	45479606	45522755	43150	0	SLC30A4	ENSG00000104154.7
chr15	45586479	45588285	Promoter (<=1kb)	15	45587214	45607046	19833	0	BLOC1S6	ENSG00000104164.12
chr8	66711640	66713849	Promoter (<=1kb)	8	66712734	66804447	91714	0	SGK3	ENSG00000104205.16
chr8	66774094	66776008	Promoter (<=1kb)	8	66775181	66862020	86840	0	SGK3	ENSG00000104205.16
chr8	17576716	17577998	Promoter (<=1kb)	8	17577216	17643144	65929	0	PDGFRL	ENSG00000104213.13
chr8	67063659	67065267	Promoter (<=1kb)	8	67064316	67196246	131931	0	CSPP1	ENSG00000104218.16
chr8	17155460	17157628	Promoter (<=1kb)	8	17156482	17224799	68318	0	ZDHHC2	ENSG00000104219.13
chr8	27309142	27312038	Promoter (<=1kb)	8	27284886	27311272	26387	0	TRIM35	ENSG00000104228.13
chr8	28493519	28495363	Promoter (<=1kb)	8	28494205	28574267	80063	0	FZD3	ENSG00000104290.11
chr8	28889207	28892077	Promoter (<=1kb)	8	28767661	28889913	122253	0	INTS9	ENSG00000104299.15
chr8	89756882	89758898	Promoter (<=1kb)	8	89757806	89790608	32803	0	RIPK2	ENSG00000104312.8
chr8	89982964	89985038	Promoter (<=1kb)	8	89933331	89984667	51337	0	NBN	ENSG00000104320.14
chr8	96644457	96646083	Promoter (<=1kb)	8	96645242	97143501	498260	0	CPQ	ENSG00000104324.16
chr8	90000582	90002584	Promoter (<=1kb)	8	90001405	90051920	50516	0	DECR1	ENSG00000104325.7
chr8	56992728	56994649	Promoter (<=1kb)	8	56957931	56993867	35937	0	BPNT2	ENSG00000104331.9
chr8	97774837	97777471	Promoter (<=1kb)	8	97775057	97852598	77542	0	LAPTM4B	ENSG00000104341.17
chr8	73877548	73880614	Promoter (<=1kb)	8	73786219	73878862	92644	0	UBE2W	ENSG00000104343.21
chr8	98116788	98117987	Promoter (<=1kb)	8	98117293	98159835	42543	0	POP1	ENSG00000104356.11
chr8	98293220	98294926	Promoter (<=1kb)	8	98189826	98294235	104410	0	NIPAL2	ENSG00000104361.10
chr8	42270193	42272146	Promoter (<=1kb)	8	42271302	42332460	61159	0	IKBKB	ENSG00000104365.16
chr8	74320158	74322353	Promoter (<=1kb)	8	74234700	74321540	86841	0	JPH1	ENSG00000104369.5
chr8	98824746	98826784	Promoter (<=1kb)	8	98454631	98825671	371041	0	STK3	ENSG00000104375.17
chr8	98939370	98943476	Promoter (<=1kb)	8	98454695	98942571	487877	0	STK3	ENSG00000104375.17
chr8	60516166	60518008	Promoter (<=1kb)	8	60516936	60620988	104053	0	RAB2A	ENSG00000104388.15
chr8	108443068	108444404	Promoter (<=1kb)	8	108201208	108443475	242268	0	EIF3E	ENSG00000104408.11
chr8	133190221	133191847	Promoter (<=1kb)	8	133191039	133228360	37322	0	CCN4	ENSG00000104415.14
chr8	133293850	133298785	Promoter (<=1kb)	8	133237175	133297252	60078	0	NDRG1	ENSG00000104419.17
chr8	78665645	78666945	Promoter (<=1kb)	8	78666089	78679390	13302	0	ZC2HC1A	ENSG00000104427.12
chr8	78803951	78805579	Promoter (<=1kb)	8	78732772	78805463	72692	0	IL7	ENSG00000104432.14
chr8	65633644	65634681	Promoter (<=1kb)	8	65602458	65634177	31720	0	ARMC1	ENSG00000104442.10
chr8	115666981	115669607	Promoter (<=1kb)	8	115408496	115668012	259517	0	TRPS1	ENSG00000104447.13
chr8	100212424	100214029	Promoter (<=1kb)	8	100213087	100231284	18198	0	SPAG1	ENSG00000104450.13
chr8	140509324	140513816	Promoter (<=1kb)	8	140511311	140516467	5157	0	CHRAC1	ENSG00000104472.10
chr8	102410463	102413719	Promoter (<=1kb)	8	102252273	102412700	160428	0	UBR5	ENSG00000104517.13
chr8	143608126	143619071	Promoter (<=1kb)	8	143612618	143613607	990	0	GFUS	ENSG00000104522.16
chr8	143585356	143607477	Promoter (<=1kb)	8	143579697	143597388	17692	0	EEF1D	ENSG00000104529.19
chr8	143569264	143584559	Promoter (<=1kb)	8	143579728	143580637	910	0	EEF1D	ENSG00000104529.19
chr8	19312813	19314891	Promoter (<=1kb)	8	19313693	19396218	82526	0	SH2D4A	ENSG00000104611.12
chr8	19816404	19818625	Promoter (<=1kb)	8	19817391	19819653	2263	0	INTS10	ENSG00000104613.12
chr8	9002089	9003772	Promoter (<=1kb)	8	9002147	9002924	778	0	ERI1	ENSG00000104626.15
chr8	22396991	22399602	Promoter (<=1kb)	8	22398228	22408407	10180	0	SLC39A14	ENSG00000104635.15
chr8	22366571	22368997	Promoter (<=1kb)	8	22367278	22404980	37703	0	SLC39A14	ENSG00000104635.15
chr8	11283884	11285499	Promoter (<=1kb)	8	11284816	11328146	43331	0	MTMR9	ENSG00000104643.10
chr8	30094667	30096358	Promoter (<=1kb)	8	30095408	30108524	13117	0	LEPROTL1	ENSG00000104660.19
chr8	30155528	30158241	Promoter (<=1kb)	8	30156319	30183461	27143	0	DCTN6	ENSG00000104671.8
chr8	23287734	23290663	Promoter (<=1kb)	8	23287908	23296121	8214	0	R3HCC1	ENSG00000104679.12
chr8	30726772	30729676	Promoter (<=1kb)	8	30678066	30727846	49781	0	GSR	ENSG00000104687.14
chr8	730318	732718	Promoter (<=1kb)	8	614746	731197	116452	0	ERICH1	ENSG00000104714.14
chr8	1822796	1824618	Promoter (<=1kb)	8	1823926	1958641	134716	0	ARHGEF10	ENSG00000104728.16
chr16	87764839	87766842	Promoter (<=1kb)	16	87698149	87765972	67824	0	KLHDC4	ENSG00000104731.14
chr8	47958712	47961843	Promoter (<=1kb)	8	47960185	47962327	2143	0	MCM4	ENSG00000104738.18
chr8	25457001	25459856	Promoter (<=1kb)	8	25427847	25458433	30587	0	KCTD9	ENSG00000104756.16
chr8	18083252	18085181	Promoter (<=1kb)	8	18055992	18084107	28116	0	ASAH1	ENSG00000104763.20
chr8	26382362	26384490	Promoter (<=1kb)	8	26383054	26410854	27801	0	BNIP3L	ENSG00000104765.16
chr19	12665723	12667722	Promoter (<=1kb)	19	12646512	12666742	20231	0	MAN2B1	ENSG00000104774.13
chr19	48897944	48901598	Promoter (<=1kb)	19	48880967	48898744	17778	0	TULP2	ENSG00000104804.8
chr19	48989507	48994395	Promoter (<=1kb)	19	48968130	48993309	25180	0	GYS1	ENSG00000104812.15
chr19	38616838	38619365	Promoter (<=1kb)	19	38587641	38617924	30284	0	MAP4K1	ENSG00000104814.13
chr19	38830804	38834589	Promoter (<=1kb)	19	38815422	38831794	16373	0	ECH1	ENSG00000104823.9
chr19	38848879	38853846	Promoter (<=1kb)	19	38836370	38849986	13617	0	HNRNPL	ENSG00000104824.18
chr19	38929803	38933831	Promoter (<=1kb)	19	38915266	38930763	15498	0	SARS2	ENSG00000104835.15
chr19	44954237	44956314	Promoter (<=1kb)	19	44954585	44987862	33278	0	CLPTM1	ENSG00000104853.16
chr19	45036704	45039724	Promoter (<=1kb)	19	45039045	45070956	31912	0	CLASRP	ENSG00000104859.15
chr19	45092159	45094742	Promoter (<=1kb)	19	45093174	45142197	49024	0	PPP1R37	ENSG00000104866.11
chr19	49511758	49515550	Promoter (<=1kb)	19	49512375	49514309	1935	0	FCGRT	ENSG00000104870.13
chr19	49452463	49454376	Promoter (<=1kb)	19	49446369	49453494	7126	0	PIH1D1	ENSG00000104872.11
chr19	45404357	45407594	Promoter (<=1kb)	19	45379638	45405069	25432	0	PPP1R13L	ENSG00000104881.16
chr19	7488374	7491055	Promoter (<=1kb)	19	7476875	7489035	12161	0	PEX11G	ENSG00000104883.8
chr19	45369539	45371458	Promoter (<=1kb)	19	45349837	45370573	20737	0	ERCC2	ENSG00000104884.17
chr19	2224850	2237985	Promoter (<=1kb)	19	2230084	2236272	6189	0	PLEKHJ1	ENSG00000104886.12
chr19	49442705	49444137	Promoter (<=1kb)	19	49429986	49442360	12375	-346	SLC17A7	ENSG00000104888.10
chr19	12800729	12807747	Promoter (<=1kb)	19	12806584	12813640	7057	0	RNASEH2A	ENSG00000104889.7
chr19	49337046	49340901	Promoter (<=1kb)	19	49337215	49340027	2813	0	CD37	ENSG00000104894.12
chr19	13086688	13107564	Promoter (<=1kb)	19	13099033	13102858	3826	0	LYL1	ENSG00000104903.5
chr19	2268750	2277294	Promoter (<=1kb)	19	2269509	2273488	3980	0	OAZ1	ENSG00000104904.12
chr19	13116240	13119505	Promoter (<=1kb)	19	13104902	13116649	11748	0	TRMT1	ENSG00000104907.13
chr19	13148595	13157410	Promoter (<=1kb)	19	13144058	13150287	6230	0	STX10	ENSG00000104915.15
chr19	45760949	45772925	Promoter (<=1kb)	19	45769786	45772109	2324	0	DMPK	ENSG00000104936.20
chr19	45776277	45787878	Promoter (<=1kb)	19	45769709	45780603	10895	0	DMPK	ENSG00000104936.20
chr19	49928043	49931609	Promoter (<=1kb)	19	49889654	49929416	39763	0	IL4I1	ENSG00000104951.16
chr19	2976413	2979634	Promoter (<=1kb)	19	2977538	2987161	9624	0	TLE6	ENSG00000104953.20
chr19	2981767	2985634	Promoter (<=1kb)	19	2983906	2987187	3282	0	TLE6	ENSG00000104953.20
chr19	13747355	13748826	Promoter (<=1kb)	19	13747864	13763279	15416	0	YJU2B	ENSG00000104957.14
chr19	13730444	13732172	Promoter (<=1kb)	19	13731760	13759121	27362	0	YJU2B	ENSG00000104957.14
chr19	49849815	49852817	Promoter (<=1kb)	19	49850735	49857782	7048	0	PTOV1	ENSG00000104960.15
chr19	3052972	3058879	Promoter (<=1kb)	19	3052910	3056768	3859	0	TLE5	ENSG00000104964.15
chr19	2782303	2787186	Promoter (<=1kb)	19	2754715	2783273	28559	0	SGTA	ENSG00000104969.11
chr19	13774297	13775559	Promoter (<=1kb)	19	13774456	13778773	4318	0	C19orf53	ENSG00000104979.9
chr19	7942779	7944833	Promoter (<=1kb)	19	7926718	7943666	16949	0	TIMM44	ENSG00000104980.8
chr19	14030368	14032802	Promoter (<=1kb)	19	14031762	14053218	21457	0	IL27RA	ENSG00000104998.4
chr19	14133941	14138295	Promoter (<=1kb)	19	14119512	14136589	17078	0	ASF1B	ENSG00000105011.9
chr19	50024623	50026775	Promoter (<=1kb)	19	49976468	50025372	48905	0	VRK3	ENSG00000105053.11
chr19	16184767	16186562	Promoter (<=1kb)	19	16185380	16191614	6235	0	FAM32A	ENSG00000105058.12
chr19	55257011	55260289	Promoter (<=1kb)	19	55229779	55259017	29239	0	PPP6R1	ENSG00000105063.19
chr19	16495248	16497374	Promoter (<=1kb)	19	16496394	16518619	22226	0	C19orf44	ENSG00000105072.9
chr19	16627103	16629828	Promoter (<=1kb)	19	16574919	16628204	53286	0	MED26	ENSG00000105085.11
chr19	16586143	16588251	Promoter (<=1kb)	19	16577417	16587601	10185	0	MED26	ENSG00000105085.11
chr19	9912867	9915832	Promoter (<=1kb)	19	9853718	9913836	60119	0	OLFM2	ENSG00000105088.9
chr19	15451435	15454099	Promoter (<=1kb)	19	15451624	15454375	2752	276	RASAL3	ENSG00000105122.13
chr19	15376831	15381136	Promoter (<=1kb)	19	15353385	15379787	26403	0	AKAP8	ENSG00000105127.10
chr19	15122407	15126144	Promoter (<=1kb)	19	15114984	15124034	9051	0	ILVBL	ENSG00000105135.16
chr19	57487404	57488911	Promoter (<=1kb)	19	57487711	57494672	6962	0	ZNF419	ENSG00000105136.22
chr19	15111385	15114656	Promoter (<=1kb)	19	15110581	15113622	3042	805	SYDE1	ENSG00000105137.13
chr19	32580392	32582248	Promoter (<=1kb)	19	32581190	32587453	6264	0	PDCD5	ENSG00000105185.12
chr19	32674045	32677455	Promoter (<=1kb)	19	32597006	32675180	78175	0	ANKRD27	ENSG00000105186.16
chr19	39434949	39436833	Promoter (<=1kb)	19	39433137	39435949	2813	0	RPS16	ENSG00000105193.9
chr19	39480219	39483018	Promoter (<=1kb)	19	39480412	39490888	10477	0	TIMM50	ENSG00000105197.11
chr19	39831271	39834609	Promoter (<=1kb)	19	39825350	39833634	8285	0	DYRK1B	ENSG00000105204.14
chr19	34358444	34360185	Promoter (<=1kb)	19	34359480	34366802	7323	0	GPI	ENSG00000105220.17
chr19	34364300	34366422	Promoter (<=1kb)	19	34364740	34402413	37674	0	GPI	ENSG00000105220.17
chr19	40284381	40286191	Promoter (<=1kb)	19	40230317	40285345	55029	0	AKT2	ENSG00000105221.18
chr19	40347227	40349620	Promoter (<=1kb)	19	40348456	40366880	18425	0	PLD3	ENSG00000105223.20
chr19	40402374	40404756	Promoter (<=1kb)	19	40393766	40404288	10523	0	PRX	ENSG00000105227.16
chr19	4006015	4008788	Promoter (<=1kb)	19	4007736	4039386	31651	0	PIAS4	ENSG00000105229.7
chr19	40689001	40693380	Promoter (<=1kb)	19	40665905	40690651	24747	0	NUMBL	ENSG00000105245.9
chr19	36111954	36116890	Promoter (<=1kb)	19	36114289	36115551	1263	0	TBCB	ENSG00000105254.12
chr19	36031756	36033582	Promoter (<=1kb)	19	36014660	36032873	18214	0	CLIP3	ENSG00000105270.15
chr19	46783983	46789291	Promoter (<=1kb)	19	46774883	46788594	13712	0	SLC1A5	ENSG00000105281.12
[truncated: 8,586 more rows]
