# Supplementary material for: JUND plays a genome-wide role in the quiescent to contractile switch in the pregnant human myometrium
Source: PLoS Genet. 2025 Jun 2;21(6):e1011261. doi: 10.1371/journal.pgen.1011261 (PMC12157839; doi:10.1371/journal.pgen.1011261)
Supplement: S8 Table — (XLSX) [file pgen.1011261.s010.xlsx]

## Sheet: gProfiler_JUND_PR_TL_GENES
source	term_name	term_id	highlighted	adjusted_p_value	negative_log10_of_adjusted_p_value	term_size	query_size	intersection_size	effective_domain_size	intersections
GO:MF	protein binding	GO:0005515	TRUE	2.0408e-11	10.6902	14865	389	346	20196	PTGS2,CXCL3,SLC22A11,NTSR1,SOCS3,MT2A,ATP6V0C,DGAT2,ARC,DUSP2,ADAM8,ANGPTL4,HMOX1,ADAMTS4,PROK2,ADGRG3,ICAM3,LYPD3,SLC7A5,HSPA6,MISP,ICAM1,PTX3,PTP4A1,SOCS1,GK,SP6,CHAC1,MMP25,FBP1,CXCL2,NAMPT,PKMYT1,RGS16,DUSP4,HK2,BBLN,LRRC8E,C16ORF74,CCDC107,SAMD11,MT1M,H2AC4,PLAUR,DHCR24,COL7A1,EIF4EBP3,RASD1,SLC16A3,ARL2BP,PTPRN,BMP2,PIM3,SPATA2L,TFR2,BCL3,H2AX,SH2B2,ZC3H12A,FOSB,LINGO3,PKP3,LTB,CEBPD,RIN1,S…
GO:MF	transforming growth factor beta binding	GO:0050431	TRUE	0.00256754	2.59048	24	389	6	20196	VASN,ENG,WFIKKN1,HYAL2,TSKU,LRRC32
GO:MF	enzyme binding	GO:0019899	FALSE	0.00711867	2.1476	2105	389	68	20196	PTGS2,ATP6V0C,DUSP2,HMOX1,ADAMTS4,HSPA6,SOCS1,PLAUR,DHCR24,PTPRN,BCL3,H2AX,SH2B2,PKP3,RIN1,SDF2L1,UNC13D,CDC42EP5,CEBPB,RHOF,PITPNM1,PAXX,TCIRG1,RHOG,CDKN1A,HMGA1,SOD2,TNFAIP3,LDLR,SYN1,MAP2K3,BBC3,STBD1,TRIB1,HSPA1B,PREX1,ELL,BAD,FMNL1,SIRPA,VSIR,RGS14,RHOC,FURIN,RARA,HIC1,HYAL2,TNFRSF1B,TPI1,RPS19,TICAM1,MAP3K11,NBEAL2,VPS9D1,ARTN,ENO1,EHD1,APBA3,ADORA2A,PKD1,BCAR1,DGKQ,SLC22A18,HPS6,GGN,BICDL1…
GO:MF	binding	GO:0005488	FALSE	0.00991968	2.0035	18366	389	375	20196	PTGS2,CXCL3,SLC22A11,NTSR1,SOCS3,MT2A,ATP6V0C,DGAT2,ARC,DUSP2,ADAM8,ANGPTL4,HMOX1,ADAMTS4,PROK2,ADGRG3,ICAM3,LYPD3,SLC7A5,HSPA6,MISP,ICAM1,PTX3,PTP4A1,SOCS1,GK,SP6,CHAC1,MMP25,FBP1,CXCL2,NAMPT,PDF,PKMYT1,RGS16,DUSP4,HK2,BBLN,LRRC8E,C16ORF74,CCDC107,SAMD11,MT1M,H2AC4,PLAUR,DHCR24,COL7A1,EIF4EBP3,RASD1,SLC16A3,ARL2BP,PTPRN,BMP2,PIM3,SPATA2L,TFR2,BCL3,H2AX,SH2B2,ZC3H12A,FOSB,LINGO3,PKP3,LTB,CEBPD,RI…
GO:BP	negative regulation of response to stimulus	GO:0048585	TRUE	4.58402e-10	9.33875	1663	377	74	21017	PTGS2,SOCS3,DUSP2,HMOX1,ADGRG3,ICAM1,SOCS1,CHAC1,FBP1,RGS16,DUSP4,PLAUR,BMP2,PIM3,BCL3,ZC3H12A,PTGIR,VASN,ENDOG,ITPRIP,PPIF,IL27RA,NBL1,NCLN,BCL2L12,SOD2,TNFAIP3,LDLR,RNF126,MAP2K3,SEMA7A,ALOX5,TAFA5,PLAU,HTRA3,PDCD1,RPS6KA1,TRIB1,HSPA1B,ENG,IL4R,RHBDF2,SEMA4B,THBD,EGFL7,MYC,FNDC4,CISH,WFIKKN1,SIRPA,TTLL12,HLX,SESN2,METRNL,LITAF,RGS14,FURIN,HIC1,HYAL2,TSKU,TNFRSF1B,CARD19,IVNS1ABP,RPS19,FSTL3,NIB…
GO:BP	cellular response to stimulus	GO:0051716	FALSE	2.11468e-09	8.67476	7320	377	198	21017	PTGS2,CXCL3,NTSR1,SOCS3,MT2A,ATP6V0C,DGAT2,ARC,DUSP2,ADAM8,HMOX1,PROK2,ADGRG3,SLC7A5,HSPA6,ICAM1,SOCS1,CHAC1,FBP1,CXCL2,NAMPT,RGS16,DUSP4,LRRC8E,MT1M,PLAUR,DHCR24,RASD1,ARL2BP,PTPRN,BMP2,PIM3,TFR2,BCL3,H2AX,SH2B2,ZC3H12A,SMOX,FOSB,LTB,CEBPD,RIN1,KLF16,NMB,CHRNE,SDF2L1,SBNO2,IRAK2,PLK3,CSRNP1,BAIAP3,FOSL1,VDR,CTSD,CDC42EP5,CEBPB,GPRC5C,PTGIR,RRAD,VASN,HILPDA,ENDOG,LLGL2,RHOF,PITPNM1,SLC39A14,PLSCR…
GO:BP	response to stimulus	GO:0050896	FALSE	2.54721e-09	8.59394	8993	377	229	21017	PTGS2,CXCL3,NTSR1,SOCS3,MT2A,ATP6V0C,DGAT2,ARC,DUSP2,ADAM8,ANGPTL4,HMOX1,PROK2,ADGRG3,SLC7A5,HSPA6,ICAM1,PTX3,SOCS1,CHAC1,MMP25,FBP1,CXCL2,NAMPT,RGS16,DUSP4,HK2,LRRC8E,MT1M,DIO3,PLAUR,DHCR24,RASD1,ARL2BP,PTPRN,BMP2,PIM3,TFR2,BCL3,H2AX,SH2B2,ZC3H12A,SMOX,FOSB,LTB,CEBPD,RIN1,KLF16,NMB,CHRNE,PNP,SDF2L1,SBNO2,IRAK2,COL18A1,PLK3,CSRNP1,BAIAP3,UNC13D,FOSL1,PLEKHN1,VDR,CTSD,CDC42EP5,CEBPB,GPRC5C,PTGIR,R…
GO:BP	regulation of response to stimulus	GO:0048583	FALSE	1.73402e-08	7.76095	3958	377	126	21017	PTGS2,NTSR1,SOCS3,ATP6V0C,ARC,DUSP2,ADAM8,HMOX1,ADGRG3,ICAM1,SOCS1,CHAC1,FBP1,RGS16,DUSP4,PLAUR,BMP2,PIM3,BCL3,H2AX,SH2B2,ZC3H12A,LTB,SBNO2,IRAK2,PLK3,FOSL1,VDR,CTSD,CEBPB,PTGIR,VASN,ENDOG,LLGL2,RHOF,SLC39A14,ITPRIP,PPIF,IL27RA,SECTM1,SCARF1,NBL1,IL1RL2,NCLN,TNFRSF12A,BCL2L12,RTEL1-TNFRSF6B,CYBA,SOD2,TNFAIP3,LDLR,RNF126,MAP2K3,RELL2,SEMA7A,ALOX5,TAFA5,PLAU,BBC3,HTRA3,HBEGF,PDCD1,NINJ1,RPS6KA1,TRI…
GO:BP	response to stress	GO:0006950	FALSE	1.99629e-08	7.69978	3876	377	124	21017	PTGS2,CXCL3,SOCS3,MT2A,ADAM8,ANGPTL4,HMOX1,PROK2,SLC7A5,HSPA6,PTX3,CHAC1,MMP25,FBP1,CXCL2,HK2,LRRC8E,MT1M,DIO3,PLAUR,PTPRN,BMP2,TFR2,BCL3,H2AX,ZC3H12A,CEBPD,NMB,SDF2L1,SBNO2,IRAK2,COL18A1,PLK3,UNC13D,FOSL1,PLEKHN1,CEBPB,PTGIR,VASN,HILPDA,ENDOG,PPIF,IL27RA,PAXX,SCARF1,TCIRG1,FOS,IL1RL2,MFSD2A,CDKN1A,UPP1,TNFRSF12A,PANX2,BCL2L12,RTEL1-TNFRSF6B,HMGA1,CYBA,AGTRAP,SOD2,MT1X,TNFAIP3,LDLR,RNF126,MAP2K3,…
GO:BP	signaling	GO:0023052	FALSE	1.08556e-07	6.96435	6471	377	176	21017	PTGS2,CXCL3,NTSR1,SOCS3,ATP6V0C,ARC,DUSP2,ADAM8,HMOX1,PROK2,ADGRG3,ICAM1,SOCS1,CHAC1,FBP1,CXCL2,NAMPT,RGS16,DUSP4,LRRC8E,PLAUR,DHCR24,RASD1,ARL2BP,PTPRN,BMP2,PIM3,TFR2,BCL3,H2AX,SH2B2,ZC3H12A,LTB,CEBPD,RIN1,KLF16,NMB,CHRNE,IRAK2,PLK3,CSRNP1,BAIAP3,SLC25A22,FOSL1,VDR,CTSD,CDC42EP5,CEBPB,GPRC5C,PTGIR,RRAD,VASN,HILPDA,ENDOG,LLGL2,RHOF,PITPNM1,SLC39A14,PLSCR3,ITPRIP,PPIF,IL27RA,SECTM1,TNFRSF10D,ESRRA…
GO:BP	negative regulation of biological process	GO:0048519	FALSE	2.01628e-07	6.69545	5865	377	163	21017	PTGS2,NTSR1,SOCS3,MT2A,ARC,DUSP2,ADAM8,ANGPTL4,HMOX1,PROK2,ADGRG3,LYPD3,SLC7A5,ICAM1,PTX3,SOCS1,CHAC1,FBP1,PKMYT1,RGS16,DUSP4,HK2,SAMD11,MT1M,H2AC4,PLAUR,DHCR24,EIF4EBP3,RASD1,BMP2,PIM3,BCL3,H2AX,ZC3H12A,FOSB,PKP3,CEBPD,SERTAD1,KLF16,NMB,SBNO2,COL18A1,PLK3,FOSL1,PLEKHN1,CBARP,VDR,SLC43A2,CEBPB,HELZ2,PTGIR,RRAD,VASN,ENDOG,ITPRIP,PPIF,IL27RA,CEMIP,H1-10,TNFRSF10D,PIP5KL1,NBL1,MFSD2A,NCLN,IFI30,CDKN…
GO:BP	response to external stimulus	GO:0009605	FALSE	2.10861e-07	6.676	2367	377	86	21017	PTGS2,CXCL3,NTSR1,SOCS3,ADAM8,PROK2,SLC7A5,PTX3,CXCL2,PLAUR,BMP2,BCL3,ZC3H12A,FOSB,NMB,SBNO2,IRAK2,UNC13D,FOSL1,CEBPB,PTGIR,PITPNM1,PLSCR3,IL27RA,SCARF1,RHOG,FOS,NBL1,IL1RL2,NRXN2,CYBA,SOD2,TNFAIP3,LDLR,EGR3,MAP2K3,ISG20,SEMA7A,TYMP,ALOX5,NR4A1,TAFA5,PLAU,HBEGF,NINJ1,TRIB1,HSPA1B,RAB20,NR2F6,ENG,IL4R,PREX1,RHBDF2,SEMA4B,THBD,FNDC4,BAD,IFITM1,PPP1R14B,SIRPA,TTLL12,METRNL,LITAF,FURIN,RARA,IFITM2,NE…
GO:BP	cell communication	GO:0007154	FALSE	3.05863e-07	6.51447	6496	377	175	21017	PTGS2,CXCL3,NTSR1,SOCS3,ATP6V0C,ARC,DUSP2,ADAM8,HMOX1,PROK2,ADGRG3,ICAM1,SOCS1,CHAC1,FBP1,CXCL2,NAMPT,RGS16,DUSP4,LRRC8E,PLAUR,DHCR24,RASD1,ARL2BP,PTPRN,BMP2,PIM3,TFR2,BCL3,H2AX,SH2B2,ZC3H12A,LTB,CEBPD,RIN1,KLF16,NMB,CHRNE,IRAK2,PLK3,CSRNP1,BAIAP3,SLC25A22,FOSL1,VDR,CTSD,CDC42EP5,CEBPB,GPRC5C,PTGIR,RRAD,VASN,HILPDA,ENDOG,LLGL2,RHOF,PITPNM1,SLC39A14,PLSCR3,ITPRIP,PPIF,IL27RA,SECTM1,TNFRSF10D,ESRRA…
GO:BP	apoptotic process	GO:0006915	FALSE	4.29696e-07	6.36684	1919	377	74	21017	PTGS2,NTSR1,SOCS3,ADAM8,ANGPTL4,HMOX1,PROK2,LYPD3,SLC7A5,ICAM1,CHAC1,HK2,DIO3,PLAUR,BMP2,PIM3,BCL3,ZC3H12A,LTB,SDF2L1,PLK3,CSRNP1,FOSL1,PLEKHN1,VDR,CTSD,CEBPB,ENDOG,PLSCR3,ITPRIP,PPIF,IL27RA,RELT,TNFRSF10D,TCIRG1,PIP5KL1,CDKN1A,TNFRSF12A,BCL2L12,SOD2,TNFAIP3,EGR3,ID3,NR4A1,BBC3,PDCD1,RPS6KA1,PRR5,HSPA1B,ELK1,MYC,TGM2,BAD,ATG4D,PHLDA1,BRAT1,RARA,MAP1S,EIF5A,HIC1,HYAL2,TNFRSF1B,IVNS1ABP,TICAM1,MAP3…
GO:BP	regulation of signaling	GO:0023051	FALSE	6.18485e-07	6.20867	3446	377	110	21017	PTGS2,NTSR1,SOCS3,ATP6V0C,ARC,DUSP2,ADAM8,HMOX1,ADGRG3,ICAM1,SOCS1,CHAC1,FBP1,RGS16,DUSP4,PLAUR,BMP2,PIM3,TFR2,BCL3,SH2B2,ZC3H12A,LTB,NMB,IRAK2,PLK3,BAIAP3,SLC25A22,VDR,CTSD,PTGIR,VASN,ENDOG,LLGL2,RHOF,SLC39A14,ITPRIP,PPIF,SECTM1,TCIRG1,NBL1,NCLN,TNFRSF12A,BCL2L12,NTNG2,CYBA,SOD2,TNFAIP3,GRIN3B,LDLR,SYN1,RNF126,MAP2K3,RELL2,SEMA7A,ALOX5,PLAU,BBC3,HTRA3,HBEGF,NINJ1,RPS6KA1,TRIB1,ZC3H3,PRR5,HSPA1B,…
GO:BP	regulation of cell communication	GO:0010646	FALSE	6.98531e-07	6.15581	3453	377	110	21017	PTGS2,NTSR1,SOCS3,ATP6V0C,ARC,DUSP2,ADAM8,HMOX1,ADGRG3,ICAM1,SOCS1,CHAC1,FBP1,RGS16,DUSP4,PLAUR,BMP2,PIM3,TFR2,BCL3,SH2B2,ZC3H12A,LTB,NMB,IRAK2,PLK3,BAIAP3,SLC25A22,VDR,CTSD,PTGIR,VASN,ENDOG,LLGL2,RHOF,SLC39A14,ITPRIP,PPIF,SECTM1,TCIRG1,NBL1,NCLN,TNFRSF12A,BCL2L12,NTNG2,CYBA,SOD2,TNFAIP3,GRIN3B,SYN1,RNF126,MAP2K3,RELL2,SEMA7A,TYMP,ALOX5,PLAU,BBC3,HTRA3,HBEGF,NINJ1,RPS6KA1,TRIB1,ZC3H3,PRR5,HSPA1B,…
GO:BP	programmed cell death	GO:0012501	FALSE	7.12698e-07	6.14709	1980	377	75	21017	PTGS2,NTSR1,SOCS3,ADAM8,ANGPTL4,HMOX1,PROK2,LYPD3,SLC7A5,ICAM1,CHAC1,HK2,DIO3,PLAUR,BMP2,PIM3,BCL3,ZC3H12A,LTB,SDF2L1,PLK3,CSRNP1,FOSL1,PLEKHN1,VDR,CTSD,CEBPB,ENDOG,PLSCR3,ITPRIP,PPIF,IL27RA,RELT,TNFRSF10D,TCIRG1,PIP5KL1,CDKN1A,TNFRSF12A,BCL2L12,SOD2,TNFAIP3,EGR3,ID3,NR4A1,BBC3,PDCD1,NINJ1,RPS6KA1,PRR5,HSPA1B,ELK1,MYC,TGM2,BAD,ATG4D,PHLDA1,BRAT1,RARA,MAP1S,EIF5A,HIC1,HYAL2,TNFRSF1B,IVNS1ABP,TICAM…
GO:BP	cell death	GO:0008219	FALSE	7.81226e-07	6.10722	1984	377	75	21017	PTGS2,NTSR1,SOCS3,ADAM8,ANGPTL4,HMOX1,PROK2,LYPD3,SLC7A5,ICAM1,CHAC1,HK2,DIO3,PLAUR,BMP2,PIM3,BCL3,ZC3H12A,LTB,SDF2L1,PLK3,CSRNP1,FOSL1,PLEKHN1,VDR,CTSD,CEBPB,ENDOG,PLSCR3,ITPRIP,PPIF,IL27RA,RELT,TNFRSF10D,TCIRG1,PIP5KL1,CDKN1A,TNFRSF12A,BCL2L12,SOD2,TNFAIP3,EGR3,ID3,NR4A1,BBC3,PDCD1,NINJ1,RPS6KA1,PRR5,HSPA1B,ELK1,MYC,TGM2,BAD,ATG4D,PHLDA1,BRAT1,RARA,MAP1S,EIF5A,HIC1,HYAL2,TNFRSF1B,IVNS1ABP,TICAM…
GO:BP	regulation of apoptotic process	GO:0042981	FALSE	1.0247e-06	5.9894	1458	377	61	21017	PTGS2,NTSR1,SOCS3,ADAM8,ANGPTL4,HMOX1,PROK2,LYPD3,SLC7A5,ICAM1,PLAUR,BMP2,PIM3,BCL3,ZC3H12A,LTB,SDF2L1,PLK3,FOSL1,PLEKHN1,VDR,CTSD,CEBPB,ENDOG,PLSCR3,ITPRIP,PPIF,IL27RA,TNFRSF10D,PIP5KL1,CDKN1A,TNFRSF12A,BCL2L12,SOD2,TNFAIP3,EGR3,ID3,NR4A1,BBC3,PDCD1,RPS6KA1,PRR5,HSPA1B,MYC,TGM2,BAD,PHLDA1,RARA,EIF5A,HYAL2,TNFRSF1B,IVNS1ABP,MAP3K11,NIBAN2,ENO1,TMC8,ADORA2A,GADD45G,ATAD3A,CLCF1,BCAR1
GO:BP	regulation of programmed cell death	GO:0043067	FALSE	2.85643e-06	5.54418	1497	377	61	21017	PTGS2,NTSR1,SOCS3,ADAM8,ANGPTL4,HMOX1,PROK2,LYPD3,SLC7A5,ICAM1,PLAUR,BMP2,PIM3,BCL3,ZC3H12A,LTB,SDF2L1,PLK3,FOSL1,PLEKHN1,VDR,CTSD,CEBPB,ENDOG,PLSCR3,ITPRIP,PPIF,IL27RA,TNFRSF10D,PIP5KL1,CDKN1A,TNFRSF12A,BCL2L12,SOD2,TNFAIP3,EGR3,ID3,NR4A1,BBC3,PDCD1,RPS6KA1,PRR5,HSPA1B,MYC,TGM2,BAD,PHLDA1,RARA,EIF5A,HYAL2,TNFRSF1B,IVNS1ABP,MAP3K11,NIBAN2,ENO1,TMC8,ADORA2A,GADD45G,ATAD3A,CLCF1,BCAR1
GO:BP	biological regulation	GO:0065007	FALSE	3.41296e-06	5.46687	12671	377	282	21017	PTGS2,CXCL3,NTSR1,SOCS3,MT2A,ATP6V0C,DGAT2,ARC,DUSP2,ADAM8,ANGPTL4,HMOX1,PROK2,ADGRG3,LYPD3,SLC7A5,MISP,ICAM1,PTX3,PTP4A1,SOCS1,SP6,CHAC1,FBP1,CXCL2,NAMPT,PDF,PKMYT1,RGS16,DUSP4,HK2,LRRC8E,SAMD11,MT1M,H2AC4,DIO3,PLAUR,DHCR24,EIF4EBP3,RASD1,ARL2BP,PTPRN,BMP2,PIM3,TFR2,BCL3,H2AX,SH2B2,ZC3H12A,FOSB,PKP3,LTB,CEBPD,RIN1,SERTAD1,KLF16,NMB,CHRNE,PNP,SDF2L1,SBNO2,IRAK2,COL18A1,SLCO4A1,PLK3,CSRNP1,BAIAP3,…
GO:BP	signal transduction	GO:0007165	FALSE	3.69942e-06	5.43187	5979	377	161	21017	PTGS2,CXCL3,NTSR1,SOCS3,ATP6V0C,ARC,DUSP2,ADAM8,HMOX1,PROK2,ADGRG3,ICAM1,SOCS1,CHAC1,FBP1,CXCL2,NAMPT,RGS16,DUSP4,LRRC8E,PLAUR,DHCR24,RASD1,ARL2BP,BMP2,BCL3,H2AX,SH2B2,ZC3H12A,LTB,CEBPD,RIN1,KLF16,NMB,CHRNE,IRAK2,PLK3,CSRNP1,BAIAP3,FOSL1,VDR,CTSD,CDC42EP5,CEBPB,GPRC5C,PTGIR,RRAD,VASN,ENDOG,LLGL2,RHOF,PITPNM1,SLC39A14,PLSCR3,ITPRIP,PPIF,IL27RA,SECTM1,TNFRSF10D,ESRRA,RHOG,FOS,NBL1,IL1RL2,NCLN,CDKN1…
GO:BP	positive regulation of biological process	GO:0048518	FALSE	3.94673e-06	5.40376	6235	377	166	21017	PTGS2,NTSR1,SOCS3,ATP6V0C,ARC,ADAM8,ANGPTL4,HMOX1,PROK2,SLC7A5,ICAM1,PTX3,PTP4A1,SOCS1,NAMPT,PDF,HK2,SAMD11,DIO3,PLAUR,ARL2BP,PTPRN,BMP2,TFR2,BCL3,H2AX,SH2B2,ZC3H12A,FOSB,PKP3,LTB,CEBPD,SERTAD1,NMB,PNP,SBNO2,IRAK2,PLK3,CSRNP1,BAIAP3,UNC13D,FOSL1,PLEKHN1,VDR,CTSD,CDC42EP5,CEBPB,HELZ2,HILPDA,ENDOG,SLC39A14,IL27RA,SECTM1,SCARF1,CEMIP,ESRRA,TCIRG1,RHOG,PIP5KL1,FOS,NBL1,IL1RL2,MFSD2A,CDKN1A,TNFRSF12A,…
GO:BP	negative regulation of signaling	GO:0023057	FALSE	5.09053e-06	5.29324	1407	377	58	21017	PTGS2,SOCS3,ARC,DUSP2,HMOX1,ADGRG3,ICAM1,SOCS1,CHAC1,FBP1,RGS16,DUSP4,PLAUR,BMP2,PIM3,BCL3,ZC3H12A,NMB,PTGIR,VASN,ENDOG,ITPRIP,PPIF,NBL1,NCLN,BCL2L12,SOD2,TNFAIP3,LDLR,RNF126,MAP2K3,HTRA3,RPS6KA1,TRIB1,HSPA1B,ENG,EGFL7,MYC,CISH,WFIKKN1,SIRPA,TTLL12,SESN2,LITAF,RGS14,HIC1,HYAL2,TSKU,CARD19,IVNS1ABP,FSTL3,NIBAN2,PTPRE,ENO1,TLE3,HOMER3,GLIS2,APC2
GO:BP	response to lipopolysaccharide	GO:0032496	TRUE	5.36309e-06	5.27058	337	377	25	21017	PTGS2,CXCL3,SLC7A5,CXCL2,ZC3H12A,SBNO2,IRAK2,CEBPB,PTGIR,PLSCR3,FOS,SOD2,TNFAIP3,MAP2K3,NR4A1,TRIB1,THBD,SIRPA,LITAF,RARA,ARID5A,TNFRSF1B,TICAM1,NFKB2,MAPKAPK3
GO:BP	inflammatory response	GO:0006954	FALSE	6.02347e-06	5.22015	847	377	42	21017	PTGS2,CXCL3,SOCS3,ADAM8,HMOX1,PROK2,PTX3,MMP25,CXCL2,BMP2,TFR2,ZC3H12A,SBNO2,IRAK2,UNC13D,FOSL1,CEBPB,PTGIR,TCIRG1,FOS,IL1RL2,CYBA,TNFAIP3,LDLR,MAP2K3,SEMA7A,ALOX5,NR4A1,NINJ1,IL4R,RHBDF2,FNDC4,FASN,SIRPA,METRNL,FURIN,HYAL2,TNFRSF1B,RPS19,TICAM1,ADORA2A,NFKB2
GO:BP	regulation of signal transduction	GO:0009966	FALSE	7.89718e-06	5.10253	3020	377	97	21017	PTGS2,NTSR1,SOCS3,ATP6V0C,ARC,DUSP2,ADAM8,HMOX1,ADGRG3,ICAM1,SOCS1,CHAC1,FBP1,RGS16,DUSP4,PLAUR,BMP2,BCL3,SH2B2,ZC3H12A,LTB,IRAK2,PLK3,VDR,CTSD,PTGIR,VASN,ENDOG,LLGL2,RHOF,SLC39A14,ITPRIP,PPIF,SECTM1,NBL1,NCLN,TNFRSF12A,BCL2L12,CYBA,SOD2,TNFAIP3,RNF126,MAP2K3,RELL2,SEMA7A,PLAU,BBC3,HTRA3,HBEGF,NINJ1,RPS6KA1,TRIB1,ZC3H3,PRR5,HSPA1B,ENG,PREX1,RHBDF2,ADRA2C,EGFL7,MYC,CISH,TGM2,BAD,WFIKKN1,SIRPA,TTLL…
GO:BP	negative regulation of cell communication	GO:0010648	FALSE	1.33492e-05	4.87455	1407	377	57	21017	PTGS2,SOCS3,ARC,DUSP2,HMOX1,ADGRG3,ICAM1,SOCS1,CHAC1,FBP1,RGS16,DUSP4,PLAUR,BMP2,PIM3,BCL3,ZC3H12A,NMB,PTGIR,VASN,ENDOG,ITPRIP,PPIF,NBL1,NCLN,BCL2L12,SOD2,TNFAIP3,RNF126,MAP2K3,HTRA3,RPS6KA1,TRIB1,HSPA1B,ENG,EGFL7,MYC,CISH,WFIKKN1,SIRPA,TTLL12,SESN2,LITAF,RGS14,HIC1,HYAL2,TSKU,CARD19,IVNS1ABP,FSTL3,NIBAN2,PTPRE,ENO1,TLE3,HOMER3,GLIS2,APC2
GO:BP	negative regulation of signal transduction	GO:0009968	FALSE	1.5156e-05	4.81941	1300	377	54	21017	PTGS2,SOCS3,DUSP2,HMOX1,ADGRG3,ICAM1,SOCS1,CHAC1,FBP1,RGS16,DUSP4,PLAUR,BMP2,BCL3,ZC3H12A,PTGIR,VASN,ENDOG,ITPRIP,PPIF,NBL1,NCLN,BCL2L12,SOD2,TNFAIP3,RNF126,MAP2K3,HTRA3,RPS6KA1,TRIB1,HSPA1B,ENG,EGFL7,MYC,CISH,WFIKKN1,SIRPA,TTLL12,SESN2,LITAF,RGS14,HIC1,HYAL2,TSKU,CARD19,IVNS1ABP,FSTL3,NIBAN2,PTPRE,ENO1,TLE3,HOMER3,GLIS2,APC2
GO:BP	response to molecule of bacterial origin	GO:0002237	FALSE	1.53902e-05	4.81275	355	377	25	21017	PTGS2,CXCL3,SLC7A5,CXCL2,ZC3H12A,SBNO2,IRAK2,CEBPB,PTGIR,PLSCR3,FOS,SOD2,TNFAIP3,MAP2K3,NR4A1,TRIB1,THBD,SIRPA,LITAF,RARA,ARID5A,TNFRSF1B,TICAM1,NFKB2,MAPKAPK3
GO:BP	negative regulation of cellular process	GO:0048523	FALSE	1.63737e-05	4.78585	5646	377	152	21017	PTGS2,NTSR1,SOCS3,ARC,DUSP2,ADAM8,ANGPTL4,HMOX1,PROK2,ADGRG3,LYPD3,SLC7A5,ICAM1,PTX3,SOCS1,CHAC1,FBP1,PKMYT1,RGS16,DUSP4,HK2,SAMD11,H2AC4,PLAUR,DHCR24,EIF4EBP3,RASD1,BMP2,PIM3,BCL3,H2AX,ZC3H12A,FOSB,PKP3,CEBPD,SERTAD1,KLF16,NMB,SBNO2,COL18A1,PLK3,FOSL1,PLEKHN1,CBARP,VDR,CEBPB,HELZ2,PTGIR,RRAD,VASN,ENDOG,ITPRIP,PPIF,IL27RA,CEMIP,H1-10,TNFRSF10D,PIP5KL1,NBL1,MFSD2A,NCLN,IFI30,CDKN1A,RARRES1,BCL2L12…
GO:BP	regulation of biological process	GO:0050789	FALSE	1.87452e-05	4.72711	12278	377	273	21017	PTGS2,CXCL3,NTSR1,SOCS3,MT2A,ATP6V0C,DGAT2,ARC,DUSP2,ADAM8,ANGPTL4,HMOX1,PROK2,ADGRG3,LYPD3,SLC7A5,MISP,ICAM1,PTX3,PTP4A1,SOCS1,SP6,CHAC1,FBP1,CXCL2,NAMPT,PDF,PKMYT1,RGS16,DUSP4,HK2,LRRC8E,SAMD11,MT1M,H2AC4,DIO3,PLAUR,DHCR24,EIF4EBP3,RASD1,ARL2BP,PTPRN,BMP2,PIM3,TFR2,BCL3,H2AX,SH2B2,ZC3H12A,FOSB,PKP3,LTB,CEBPD,RIN1,SERTAD1,KLF16,NMB,CHRNE,PNP,SDF2L1,SBNO2,IRAK2,COL18A1,PLK3,CSRNP1,BAIAP3,SLC25A22…
GO:BP	positive regulation of cellular process	GO:0048522	FALSE	5.06981e-05	4.29501	5886	377	155	21017	PTGS2,NTSR1,SOCS3,ATP6V0C,ARC,ADAM8,HMOX1,SLC7A5,ICAM1,PTX3,PTP4A1,SOCS1,NAMPT,PDF,SAMD11,PLAUR,ARL2BP,PTPRN,BMP2,TFR2,BCL3,H2AX,ZC3H12A,FOSB,PKP3,LTB,CEBPD,SERTAD1,NMB,PNP,SBNO2,PLK3,CSRNP1,BAIAP3,UNC13D,FOSL1,PLEKHN1,VDR,CTSD,CDC42EP5,CEBPB,HELZ2,HILPDA,ENDOG,SLC39A14,IL27RA,SECTM1,SCARF1,CEMIP,ESRRA,TCIRG1,RHOG,PIP5KL1,FOS,NBL1,IL1RL2,MFSD2A,CDKN1A,TNFRSF12A,PANX2,BCL2L12,SSBP4,HMGA1,RDH10,CYB…
GO:BP	positive regulation of programmed cell death	GO:0043068	TRUE	8.22479e-05	4.08488	533	377	30	21017	PTGS2,NTSR1,ADAM8,HMOX1,BMP2,ZC3H12A,LTB,FOSL1,PLEKHN1,VDR,CTSD,ENDOG,PIP5KL1,CDKN1A,TNFRSF12A,SOD2,ID3,NR4A1,BBC3,PDCD1,MYC,TGM2,BAD,PHLDA1,EIF5A,HYAL2,TNFRSF1B,MAP3K11,ADORA2A,GADD45G
GO:BP	anatomical structure formation involved in morphogenesis	GO:0048646	FALSE	8.54514e-05	4.06828	1181	377	49	21017	PTGS2,DUSP2,ADAM8,ANGPTL4,HMOX1,PROK2,DUSP4,HK2,COL7A1,BMP2,BCL3,ZC3H12A,SBNO2,COL18A1,TNFAIP2,UNC13D,RELT,TCIRG1,TNFRSF12A,ADPRHL1,RDH10,SPINT2,TNFAIP3,EGR3,TEAD4,TYMP,ALOX5,NR4A1,TAFA5,NINJ1,COL27A1,ENG,IL4R,MBOAT7,FJX1,EGFL7,TGM2,SH2D2A,CEMIP2,FURIN,RARA,NECTIN2,ADAMTS9,NBEAL2,ARMC5,NIBAN2,EHD1,NFKB2,FAM20C
GO:BP	response to chemical	GO:0042221	FALSE	0.000111341	3.95335	3867	377	112	21017	PTGS2,CXCL3,NTSR1,SOCS3,MT2A,DGAT2,ARC,ADAM8,HMOX1,PROK2,SLC7A5,ICAM1,SOCS1,FBP1,CXCL2,HK2,LRRC8E,MT1M,PLAUR,DHCR24,PTPRN,BMP2,PIM3,TFR2,SH2B2,ZC3H12A,SMOX,FOSB,KLF16,PNP,SBNO2,IRAK2,COL18A1,PLK3,BAIAP3,FOSL1,VDR,CTSD,CEBPB,PTGIR,VASN,HILPDA,ENDOG,SLC39A14,PLSCR3,PPIF,IL27RA,ESRRA,TCIRG1,RHOG,FOS,NBL1,IL1RL2,CDKN1A,AGTRAP,SOD2,MT1X,TNFAIP3,LDLR,EGR3,ITPKC,MAP2K3,ID3,SEMA7A,TYMP,ALOX5,NR4A1,ACSL1,…
GO:BP	anatomical structure development	GO:0048856	FALSE	0.000145614	3.8368	5924	377	154	21017	PTGS2,SOCS3,DGAT2,ARC,DUSP2,ADAM8,ANGPTL4,HMOX1,ADAMTS4,PROK2,ADGRG3,SLC7A5,ICAM1,PTX3,SOCS1,SP6,CHAC1,MMP25,DUSP4,HK2,SAMD11,DIO3,DHCR24,COL7A1,PTPRN,BMP2,BCL3,H2AX,SH2B2,ZC3H12A,LTB,CEBPD,PNP,SBNO2,COL18A1,TNFAIP2,CSRNP1,BAIAP3,UNC13D,AATK,FOSL1,VDR,CDC42EP5,CEBPB,VASN,ENDOG,PITPNM1,LYPLA2,SLC39A14,EPOP,KRT34,PPIF,IL27RA,SECTM1,SCARF1,RELT,TCIRG1,RHOG,FOS,NBL1,IL1RL2,MFSD2A,NCLN,CDKN1A,TNFRSF12…
GO:BP	positive regulation of apoptotic process	GO:0043065	FALSE	0.000150472	3.82255	517	377	29	21017	PTGS2,NTSR1,ADAM8,HMOX1,BMP2,ZC3H12A,LTB,FOSL1,PLEKHN1,VDR,CTSD,ENDOG,PIP5KL1,TNFRSF12A,SOD2,ID3,NR4A1,BBC3,PDCD1,MYC,TGM2,BAD,PHLDA1,EIF5A,HYAL2,TNFRSF1B,MAP3K11,ADORA2A,GADD45G
GO:BP	positive regulation of multicellular organismal process	GO:0051240	FALSE	0.00021896	3.65963	1644	377	60	21017	PTGS2,NTSR1,ADAM8,ANGPTL4,HMOX1,PROK2,SLC7A5,SOCS1,HK2,DIO3,BMP2,BCL3,ZC3H12A,LTB,NMB,PNP,VDR,CEBPB,HILPDA,IL27RA,FOS,IL1RL2,CDKN1A,PANX2,CYBA,EGR3,TEAD4,SEMA7A,ALOX5,ACSL1,PLAU,NINJ1,RPS6KA1,TRIB1,HSPA1B,ENG,IL4R,THBD,MYC,TGM2,BAD,CD320,SIRPA,HLX,VSIR,RGS14,RARA,NECTIN2,ARID5A,HYAL2,TSKU,TNFRSF1B,RPS19,TICAM1,NIBAN2,ENO1,ADORA2A,GADD45G,CLCF1,FAM20C
GO:BP	cellular response to chemical stimulus	GO:0070887	FALSE	0.000257468	3.58928	2186	377	73	21017	PTGS2,CXCL3,SOCS3,MT2A,DGAT2,ADAM8,HMOX1,SLC7A5,ICAM1,SOCS1,FBP1,CXCL2,LRRC8E,MT1M,PTPRN,BMP2,PIM3,TFR2,SH2B2,ZC3H12A,SMOX,FOSB,KLF16,SBNO2,IRAK2,BAIAP3,VDR,CTSD,CEBPB,VASN,HILPDA,SLC39A14,PLSCR3,PPIF,ESRRA,RHOG,FOS,NBL1,AGTRAP,SOD2,MT1X,TNFAIP3,LDLR,EGR3,ITPKC,MAP2K3,ID3,ALOX5,NR4A1,ACSL1,BBC3,HBEGF,NINJ1,TRIB1,HSPA1B,ELK1,ENG,PREX1,MYC,TGM2,BAD,POR,SIRPA,SESN2,LITAF,RARA,ARID5A,TNFRSF1B,RPS19,T…
GO:BP	regulation of cytokine production	GO:0001817	FALSE	0.000322859	3.49099	765	377	36	21017	PTGS2,ADAM8,HMOX1,SLC7A5,SOCS1,BCL3,ZC3H12A,LTB,NMB,PNP,CEBPB,HILPDA,IL27RA,IL1RL2,PANX2,CYBA,TNFAIP3,MAP2K3,SEMA7A,ALOX5,HSPA1B,IL4R,SIRPA,VSIR,SERPINB1,LITAF,FURIN,RARA,ARID5A,HYAL2,TSKU,TNFRSF1B,TICAM1,LRRC32,HOMER3,HLA-B
GO:BP	cytokine production	GO:0001816	FALSE	0.000402953	3.39475	772	377	36	21017	PTGS2,ADAM8,HMOX1,SLC7A5,SOCS1,BCL3,ZC3H12A,LTB,NMB,PNP,CEBPB,HILPDA,IL27RA,IL1RL2,PANX2,CYBA,TNFAIP3,MAP2K3,SEMA7A,ALOX5,HSPA1B,IL4R,SIRPA,VSIR,SERPINB1,LITAF,FURIN,RARA,ARID5A,HYAL2,TSKU,TNFRSF1B,TICAM1,LRRC32,HOMER3,HLA-B
GO:BP	anatomical structure morphogenesis	GO:0009653	FALSE	0.000444465	3.35216	2692	377	84	21017	PTGS2,SOCS3,ARC,DUSP2,ADAM8,ANGPTL4,HMOX1,PROK2,SP6,DUSP4,HK2,SAMD11,DIO3,COL7A1,BMP2,BCL3,ZC3H12A,SBNO2,COL18A1,TNFAIP2,CSRNP1,UNC13D,VDR,CDC42EP5,CEBPB,LYPLA2,RELT,TCIRG1,RHOG,NBL1,MFSD2A,TNFRSF12A,ADPRHL1,NTNG2,RDH10,SPINT2,TNFAIP3,LDLR,EGR3,TEAD4,ID3,SEMA7A,TYMP,ALOX5,NR4A1,TAFA5,HBEGF,NINJ1,RPS6KA1,COL27A1,PSMB10,ENG,IL4R,MBOAT7,SEMA4B,FJX1,EGFL7,MYC,TGM2,FMNL1,SH2D2A,TSC22D4,HLX,CEMIP2,RHOC…
GO:BP	biological process involved in interspecies interaction between organisms	GO:0044419	FALSE	0.000496423	3.30415	1724	377	61	21017	PTGS2,CXCL3,ADAM8,SLC7A5,ICAM1,PTX3,CXCL2,BMP2,BCL3,ZC3H12A,NMB,SBNO2,IRAK2,UNC13D,FOSL1,CEBPB,PTGIR,PLSCR3,IL27RA,FOS,IL1RL2,CYBA,SOD2,TNFAIP3,LDLR,MAP2K3,ISG20,NR4A1,NINJ1,TRIB1,HSPA1B,RAB20,IL4R,THBD,FASN,IFITM1,PPP1R14B,SIRPA,TTLL12,SLC1A5,LITAF,FURIN,LY6E,RARA,IFITM2,NECTIN2,EIF5A,ADAMTS9,ARID5A,HYAL2,TNFRSF1B,IVNS1ABP,RPS19,TICAM1,ARMC5,ENO1,ATAD3A,NFKB2,ZDHHC8,HLA-B,MAPKAPK3
GO:BP	response to lipid	GO:0033993	FALSE	0.000526042	3.27898	921	377	40	21017	PTGS2,CXCL3,NTSR1,DGAT2,SLC7A5,FBP1,CXCL2,ZC3H12A,FOSB,SBNO2,IRAK2,FOSL1,VDR,CEBPB,PTGIR,PLSCR3,ESRRA,FOS,CDKN1A,SOD2,TNFAIP3,LDLR,MAP2K3,ID3,NR4A1,ACSL1,TRIB1,HSPA1B,ELK1,THBD,BAD,SIRPA,MBD3,LITAF,RARA,ARID5A,TNFRSF1B,TICAM1,NFKB2,MAPKAPK3
GO:BP	phosphate-containing compound metabolic process	GO:0006796	TRUE	0.000758766	3.11989	2550	377	80	21017	PTGS2,NTSR1,SOCS3,ATP6V0C,DGAT2,DUSP2,PTP4A1,SOCS1,GK,FBP1,NAMPT,PKMYT1,DUSP4,HK2,PLAUR,ARL2BP,PTPRN,BMP2,PIM3,ZC3H12A,SERTAD1,PFKFB4,PNP,NUDT8,IRAK2,PFKFB3,PLK3,AATK,PITPNM1,PLSCR3,CEMIP,PIP5KL1,MFSD2A,CDKN1A,UPP1,LDLR,ITPKC,MAP2K3,SEMA7A,TYMP,ACSL1,HBEGF,RPS6KA1,TRIB1,PRR5,HSPA1B,JMJD7-PLA2G4B,ENG,MBOAT7,DUSP23,DNPH1,GALK1,ADRA2C,CISH,BAD,CTDSP1,PPP1R14B,PGS1,COQ8A,SIRPA,SESN2,RGS14,BRAT1,AMPD3…
GO:BP	phosphorus metabolic process	GO:0006793	FALSE	0.000796237	3.09896	2553	377	80	21017	PTGS2,NTSR1,SOCS3,ATP6V0C,DGAT2,DUSP2,PTP4A1,SOCS1,GK,FBP1,NAMPT,PKMYT1,DUSP4,HK2,PLAUR,ARL2BP,PTPRN,BMP2,PIM3,ZC3H12A,SERTAD1,PFKFB4,PNP,NUDT8,IRAK2,PFKFB3,PLK3,AATK,PITPNM1,PLSCR3,CEMIP,PIP5KL1,MFSD2A,CDKN1A,UPP1,LDLR,ITPKC,MAP2K3,SEMA7A,TYMP,ACSL1,HBEGF,RPS6KA1,TRIB1,PRR5,HSPA1B,JMJD7-PLA2G4B,ENG,MBOAT7,DUSP23,DNPH1,GALK1,ADRA2C,CISH,BAD,CTDSP1,PPP1R14B,PGS1,COQ8A,SIRPA,SESN2,RGS14,BRAT1,AMPD3…
GO:BP	regulation of cellular process	GO:0050794	FALSE	0.000811483	3.09072	11876	377	260	21017	PTGS2,CXCL3,NTSR1,SOCS3,ATP6V0C,ARC,DUSP2,ADAM8,ANGPTL4,HMOX1,PROK2,ADGRG3,LYPD3,SLC7A5,MISP,ICAM1,PTX3,PTP4A1,SOCS1,SP6,CHAC1,FBP1,CXCL2,NAMPT,PDF,PKMYT1,RGS16,DUSP4,HK2,LRRC8E,SAMD11,H2AC4,PLAUR,DHCR24,EIF4EBP3,RASD1,ARL2BP,PTPRN,BMP2,PIM3,TFR2,BCL3,H2AX,SH2B2,ZC3H12A,FOSB,PKP3,LTB,CEBPD,RIN1,SERTAD1,KLF16,NMB,CHRNE,PNP,SDF2L1,SBNO2,IRAK2,COL18A1,PLK3,CSRNP1,BAIAP3,SLC25A22,UNC13D,FOSL1,PLEKHN1…
GO:BP	response to oxygen-containing compound	GO:1901700	FALSE	0.000895378	3.04799	1632	377	58	21017	PTGS2,CXCL3,SOCS3,DGAT2,HMOX1,SLC7A5,ICAM1,SOCS1,FBP1,CXCL2,PTPRN,PIM3,SH2B2,ZC3H12A,FOSB,KLF16,SBNO2,IRAK2,COL18A1,PLK3,BAIAP3,FOSL1,VDR,CTSD,CEBPB,PTGIR,SLC39A14,PLSCR3,PPIF,FOS,CDKN1A,AGTRAP,SOD2,TNFAIP3,LDLR,MAP2K3,ID3,NR4A1,ACSL1,TRIB1,ELK1,THBD,TGM2,BAD,SIRPA,MBD3,SESN2,LITAF,RARA,ARID5A,HYAL2,TNFRSF1B,TICAM1,PTPRE,BCAR1,NFKB2,DGKQ,MAPKAPK3
GO:BP	response to abiotic stimulus	GO:0009628	FALSE	0.00102287	2.99018	1130	377	45	21017	PTGS2,NTSR1,ADAM8,ANGPTL4,HMOX1,SLC7A5,HSPA6,FBP1,HK2,LRRC8E,DIO3,BMP2,BCL3,H2AX,FOSB,COL18A1,PLK3,FOSL1,PLEKHN1,VASN,HILPDA,PITPNM1,FOS,CDKN1A,NRXN2,AGTRAP,SOD2,NR4A1,PLAU,BBC3,HSPA1B,ELK1,NR2F6,ENG,THBD,MYC,BAD,TSC22D4,EEF1D,METRNL,RGS14,BRAT1,HYAL2,ENO1,PKD1
GO:BP	multicellular organism development	GO:0007275	FALSE	0.0010594	2.97494	4658	377	125	21017	PTGS2,SOCS3,ARC,DUSP2,ADAM8,ANGPTL4,HMOX1,ADAMTS4,PROK2,SLC7A5,PTX3,SOCS1,CHAC1,DUSP4,HK2,SAMD11,DIO3,DHCR24,COL7A1,PTPRN,BMP2,BCL3,H2AX,SH2B2,ZC3H12A,LTB,PNP,COL18A1,TNFAIP2,CSRNP1,AATK,FOSL1,VDR,CEBPB,ENDOG,PITPNM1,LYPLA2,SLC39A14,EPOP,IL27RA,SCARF1,TCIRG1,FOS,NBL1,IL1RL2,MFSD2A,NCLN,CDKN1A,TNFRSF12A,ADPRHL1,NTNG2,NRXN2,RDH10,SPINT2,SOD2,TNFAIP3,LDLR,SYN1,EGR3,TEAD4,MAP2K3,ID3,SEMA7A,TYMP,ALOX5…
GO:BP	cell surface receptor signaling pathway	GO:0007166	FALSE	0.00125134	2.90262	2803	377	85	21017	CXCL3,NTSR1,SOCS3,ATP6V0C,HMOX1,ADGRG3,ICAM1,SOCS1,CHAC1,CXCL2,PLAUR,ARL2BP,BMP2,BCL3,SH2B2,ZC3H12A,LTB,CHRNE,IRAK2,CSRNP1,FOSL1,CTSD,PTGIR,VASN,LLGL2,SLC39A14,ITPRIP,IL27RA,FOS,NBL1,IL1RL2,NCLN,TNFRSF12A,BCL2L12,CYBA,TNFAIP3,GRIN3B,RNF126,SEMA7A,FERMT3,ACSL1,PLAU,HTRA3,HBEGF,NINJ1,TRIB1,ZC3H3,HSPA1B,ENG,IL4R,RHBDF2,SEMA4B,EGFL7,BAD,WFIKKN1,IFITM1,TTLL12,GPR157,RGS14,FURIN,LY6E,IFITM2,NECTIN2,EIF…
GO:BP	positive regulation of metabolic process	GO:0009893	FALSE	0.00171277	2.7663	3648	377	103	21017	PTGS2,NTSR1,ADAM8,HMOX1,SLC7A5,PTX3,NAMPT,SAMD11,PLAUR,ARL2BP,PTPRN,BMP2,TFR2,BCL3,H2AX,ZC3H12A,FOSB,PKP3,LTB,CEBPD,SERTAD1,NMB,PNP,SBNO2,PLK3,CSRNP1,FOSL1,PLEKHN1,VDR,CEBPB,HELZ2,HILPDA,ENDOG,IL27RA,CEMIP,ESRRA,RHOG,FOS,IL1RL2,MFSD2A,CDKN1A,PANX2,BCL2L12,SSBP4,HMGA1,RDH10,CYBA,SOD2,TNFAIP3,LDLR,EGR3,TEAD4,MAP2K3,ID3,SEMA7A,NR4A1,ACSL1,BBC3,HBEGF,RPS6KA1,TRIB1,MTLN,PRR5,HSPA1B,ELK1,ENG,IL4R,ADRA2…
GO:BP	regulation of multicellular organismal process	GO:0051239	FALSE	0.00210425	2.6769	2928	377	87	21017	PTGS2,NTSR1,ADAM8,ANGPTL4,HMOX1,PROK2,SLC7A5,SOCS1,HK2,DIO3,PLAUR,BMP2,BCL3,ZC3H12A,LTB,NMB,PNP,BAIAP3,VDR,CEBPB,VASN,HILPDA,IL27RA,FOS,IL1RL2,MFSD2A,CDKN1A,PANX2,CYBA,TNFAIP3,LDLR,EGR3,TEAD4,MAP2K3,SEMA7A,TYMP,ALOX5,NR4A1,ACSL1,TAFA5,PLAU,HBEGF,PDCD1,NINJ1,RPS6KA1,TRIB1,HSPA1B,ENG,IL4R,SEMA4B,THBD,ADRA2C,MYC,TGM2,BAD,CTDSP1,CD320,SIRPA,HLX,VSIR,SERPINB1,CEMIP2,LITAF,RGS14,FURIN,RARA,NECTIN2,ADAM…
GO:BP	response to oxygen levels	GO:0070482	FALSE	0.00277013	2.5575	345	377	21	21017	PTGS2,ADAM8,ANGPTL4,HMOX1,SLC7A5,HK2,DIO3,BMP2,PLEKHN1,VASN,HILPDA,FOS,CDKN1A,AGTRAP,SOD2,PLAU,BBC3,ENG,MYC,BAD,ENO1
GO:BP	cell activation	GO:0001775	FALSE	0.00291579	2.53524	1098	377	43	21017	SOCS3,ADAM8,ADGRG3,ICAM1,SOCS1,BCL3,ZC3H12A,PNP,SBNO2,UNC13D,CEBPB,IL27RA,TCIRG1,IL1RL2,CDKN1A,TNFAIP3,LDLR,EGR3,FERMT3,RPS6KA1,PSMB10,IL4R,PREX1,THBD,ADRA2C,BAD,CD320,SH2D2A,SIRPA,HLX,VSIR,RARA,NECTIN2,HYAL2,TNFRSF1B,TICAM1,ARMC5,RASSF5,LRRC32,ADORA2A,CLCF1,NFKB2,DGKQ
GO:BP	multicellular organismal process	GO:0032501	FALSE	0.00294864	2.53038	7234	377	174	21017	PTGS2,NTSR1,SOCS3,DGAT2,ARC,DUSP2,ADAM8,ANGPTL4,HMOX1,ADAMTS4,PROK2,ADGRG3,SLC7A5,ICAM1,PTX3,SOCS1,CHAC1,RGS16,DUSP4,HK2,SAMD11,DIO3,PLAUR,DHCR24,COL7A1,PTPRN,BMP2,TFR2,BCL3,H2AX,SH2B2,ZC3H12A,FOSB,LTB,CEBPD,NMB,CHRNE,PNP,SBNO2,COL18A1,TNFAIP2,CSRNP1,BAIAP3,UNC13D,AATK,FOSL1,VDR,CEBPB,VASN,HILPDA,ENDOG,PITPNM1,LYPLA2,SLC39A14,EPOP,IL27RA,SCARF1,CEMIP,TCIRG1,FOS,NBL1,IL1RL2,MFSD2A,NCLN,CDKN1A,TNFR…
GO:BP	system development	GO:0048731	FALSE	0.00339743	2.46885	3985	377	109	21017	PTGS2,SOCS3,ARC,ADAM8,ANGPTL4,HMOX1,ADAMTS4,PROK2,SLC7A5,PTX3,CHAC1,HK2,SAMD11,DIO3,DHCR24,PTPRN,BMP2,BCL3,H2AX,SH2B2,ZC3H12A,LTB,COL18A1,TNFAIP2,CSRNP1,AATK,FOSL1,VDR,CEBPB,PITPNM1,LYPLA2,SLC39A14,EPOP,IL27RA,SCARF1,TCIRG1,FOS,NBL1,MFSD2A,CDKN1A,TNFRSF12A,ADPRHL1,NTNG2,NRXN2,RDH10,SPINT2,SOD2,TNFAIP3,LDLR,SYN1,EGR3,TEAD4,MAP2K3,ID3,SEMA7A,TYMP,ALOX5,NR4A1,TAFA5,PDCD1,NINJ1,RPS6KA1,COL27A1,ELK1,N…
GO:BP	cellular response to lipopolysaccharide	GO:0071222	FALSE	0.00377082	2.42356	214	377	16	21017	CXCL3,SLC7A5,CXCL2,ZC3H12A,SBNO2,IRAK2,PLSCR3,TNFAIP3,MAP2K3,TRIB1,SIRPA,LITAF,RARA,ARID5A,TNFRSF1B,TICAM1
GO:BP	developmental process	GO:0032502	FALSE	0.00377776	2.42277	6478	377	159	21017	PTGS2,SOCS3,DGAT2,ARC,DUSP2,ADAM8,ANGPTL4,HMOX1,ADAMTS4,PROK2,ADGRG3,SLC7A5,ICAM1,PTX3,SOCS1,SP6,CHAC1,MMP25,DUSP4,HK2,SAMD11,DIO3,DHCR24,COL7A1,PTPRN,BMP2,BCL3,H2AX,SH2B2,ZC3H12A,LTB,CEBPD,PNP,SBNO2,COL18A1,TNFAIP2,CSRNP1,BAIAP3,UNC13D,AATK,FOSL1,VDR,CDC42EP5,CEBPB,VASN,ENDOG,PITPNM1,LYPLA2,SLC39A14,EPOP,KRT34,PPIF,IL27RA,SECTM1,SCARF1,RELT,TCIRG1,RHOG,FOS,NBL1,IL1RL2,MFSD2A,NCLN,CDKN1A,TNFRSF12…
GO:BP	apoptotic signaling pathway	GO:0097190	FALSE	0.00396514	2.40174	606	377	29	21017	PTGS2,HMOX1,ICAM1,CHAC1,PLAUR,BCL3,LTB,CEBPB,PLSCR3,ITPRIP,PPIF,CDKN1A,TNFRSF12A,BCL2L12,SOD2,TNFAIP3,BBC3,HSPA1B,MYC,BAD,EIF5A,HIC1,HYAL2,TNFRSF1B,IVNS1ABP,TICAM1,ENO1,TMC8,ADORA2A
GO:BP	cell population proliferation	GO:0008283	FALSE	0.00437635	2.35889	2009	377	65	21017	PTGS2,HMOX1,PROK2,SLC7A5,NAMPT,PDF,H2AC4,DIO3,DHCR24,PTPRN,BMP2,SERTAD1,NMB,PNP,COL18A1,FOSL1,VDR,CEBPB,PTGIR,HILPDA,TCIRG1,RHOG,FOS,IFI30,CDKN1A,RARRES1,HMGA1,SPINT2,SOD2,TNFAIP3,EGR3,RNF126,ALOX5,NR4A1,TAFA5,PLAU,HBEGF,RPS6KA1,TRIB1,HSPA1B,PSMB10,ENG,EGFL7,MYC,BAD,CD320,IFITM1,SH2D2A,TMEM250,HLX,VSIR,SERPINB1,BRAT1,RARA,TMEM115,TNFRSF1B,CLEC11A,TICAM1,ARMC5,RASSF5,ARTN,NIBAN2,LRRC32,ADORA2A,CLC…
GO:BP	response to other organism	GO:0051707	FALSE	0.00478268	2.32033	1555	377	54	21017	PTGS2,CXCL3,ADAM8,SLC7A5,PTX3,CXCL2,BMP2,BCL3,ZC3H12A,NMB,SBNO2,IRAK2,UNC13D,FOSL1,CEBPB,PTGIR,PLSCR3,IL27RA,FOS,IL1RL2,CYBA,SOD2,TNFAIP3,MAP2K3,ISG20,NR4A1,NINJ1,TRIB1,HSPA1B,RAB20,IL4R,THBD,IFITM1,PPP1R14B,SIRPA,TTLL12,LITAF,RARA,IFITM2,NECTIN2,EIF5A,ADAMTS9,ARID5A,HYAL2,TNFRSF1B,IVNS1ABP,RPS19,TICAM1,ARMC5,ENO1,ATAD3A,NFKB2,HLA-B,MAPKAPK3
GO:BP	locomotion	GO:0040011	FALSE	0.00506057	2.2958	1238	377	46	21017	PTGS2,CXCL3,ADAM8,HMOX1,PROK2,ADGRG3,ICAM1,PTP4A1,CXCL2,PLAUR,BMP2,ZC3H12A,FOSL1,IL27RA,CEMIP,RHOG,PIP5KL1,NBL1,NTNG2,SPINT2,SOD2,EGR3,MAP2K3,SEMA7A,TYMP,FERMT3,ALOX5,NR4A1,TAFA5,PLAU,HBEGF,NINJ1,TRIB1,ENG,PREX1,SEMA4B,IFITM1,MIIP,VSIR,RHOC,ADAMTS9,HYAL2,RPS19,ARTN,LSP1,BCAR1
GO:BP	response to external biotic stimulus	GO:0043207	FALSE	0.00506533	2.29539	1558	377	54	21017	PTGS2,CXCL3,ADAM8,SLC7A5,PTX3,CXCL2,BMP2,BCL3,ZC3H12A,NMB,SBNO2,IRAK2,UNC13D,FOSL1,CEBPB,PTGIR,PLSCR3,IL27RA,FOS,IL1RL2,CYBA,SOD2,TNFAIP3,MAP2K3,ISG20,NR4A1,NINJ1,TRIB1,HSPA1B,RAB20,IL4R,THBD,IFITM1,PPP1R14B,SIRPA,TTLL12,LITAF,RARA,IFITM2,NECTIN2,EIF5A,ADAMTS9,ARID5A,HYAL2,TNFRSF1B,IVNS1ABP,RPS19,TICAM1,ARMC5,ENO1,ATAD3A,NFKB2,HLA-B,MAPKAPK3
GO:BP	response to hypoxia	GO:0001666	FALSE	0.00549541	2.26	302	377	19	21017	PTGS2,ADAM8,ANGPTL4,HMOX1,HK2,DIO3,BMP2,PLEKHN1,VASN,HILPDA,FOS,AGTRAP,SOD2,PLAU,BBC3,ENG,MYC,BAD,ENO1
GO:BP	response to cytokine	GO:0034097	FALSE	0.00557598	2.25368	937	377	38	21017	PTGS2,CXCL3,SOCS3,MT2A,ICAM1,SOCS1,CXCL2,HK2,SH2B2,ZC3H12A,SBNO2,IRAK2,FOSL1,ENDOG,IL27RA,TCIRG1,FOS,IL1RL2,MT1X,TNFAIP3,ACSL1,HSPA1B,RAB20,IL4R,BAD,FASN,IFITM1,SIRPA,TTLL12,RARA,IFITM2,EIF5A,HYAL2,TNFRSF1B,CLCF1,LSP1,NFKB2,MAPKAPK3
GO:BP	response to bacterium	GO:0009617	FALSE	0.00571202	2.24321	721	377	32	21017	PTGS2,CXCL3,SLC7A5,CXCL2,BMP2,BCL3,ZC3H12A,SBNO2,IRAK2,CEBPB,PTGIR,PLSCR3,IL27RA,FOS,CYBA,SOD2,TNFAIP3,MAP2K3,NR4A1,TRIB1,THBD,SIRPA,LITAF,RARA,ADAMTS9,ARID5A,TNFRSF1B,RPS19,TICAM1,NFKB2,HLA-B,MAPKAPK3
GO:BP	positive regulation of cell differentiation	GO:0045597	FALSE	0.00596603	2.22431	866	377	36	21017	PTGS2,SOCS3,ADAM8,SLC7A5,SOCS1,BMP2,ZC3H12A,CEBPD,PNP,VDR,CEBPB,FOS,NBL1,IL1RL2,SOD2,EGR3,SEMA7A,RPS6KA1,TRIB1,HSPA1B,ENG,IL4R,ADRA2C,TGM2,BAD,IFITM1,HLX,VSIR,METRNL,RGS14,RARA,ADAMTS9,TNFRSF1B,NIBAN2,CLCF1,FAM20C
GO:BP	negative regulation of smooth muscle cell proliferation	GO:0048662	FALSE	0.00601638	2.22066	50	377	8	21017	HMOX1,BMP2,PTGIR,CDKN1A,SOD2,TNFAIP3,TAFA5,TRIB1
GO:BP	cellular response to molecule of bacterial origin	GO:0071219	FALSE	0.00683462	2.16529	224	377	16	21017	CXCL3,SLC7A5,CXCL2,ZC3H12A,SBNO2,IRAK2,PLSCR3,TNFAIP3,MAP2K3,TRIB1,SIRPA,LITAF,RARA,ARID5A,TNFRSF1B,TICAM1
GO:BP	negative regulation of apoptotic process	GO:0043066	FALSE	0.00697178	2.15666	872	377	36	21017	PTGS2,NTSR1,SOCS3,ADAM8,ANGPTL4,HMOX1,PROK2,LYPD3,SLC7A5,ICAM1,PLAUR,PIM3,BCL3,ZC3H12A,PLK3,CEBPB,ITPRIP,PPIF,IL27RA,TNFRSF10D,CDKN1A,BCL2L12,SOD2,TNFAIP3,EGR3,PDCD1,RPS6KA1,PRR5,HSPA1B,MYC,IVNS1ABP,NIBAN2,ENO1,ADORA2A,ATAD3A,CLCF1
GO:BP	response to peptide	GO:1901652	FALSE	0.0076953	2.11377	950	377	38	21017	PTGS2,CXCL3,SOCS3,MT2A,ICAM1,SOCS1,CXCL2,HK2,SH2B2,ZC3H12A,SBNO2,IRAK2,FOSL1,ENDOG,IL27RA,TCIRG1,FOS,IL1RL2,MT1X,TNFAIP3,ACSL1,HSPA1B,RAB20,IL4R,BAD,FASN,IFITM1,SIRPA,TTLL12,RARA,IFITM2,EIF5A,HYAL2,TNFRSF1B,CLCF1,LSP1,NFKB2,MAPKAPK3
GO:BP	negative regulation of response to external stimulus	GO:0032102	FALSE	0.00920534	2.03596	403	377	22	21017	SOCS3,PLAUR,NBL1,TNFAIP3,LDLR,SEMA7A,ALOX5,TAFA5,PLAU,TRIB1,RHBDF2,SEMA4B,THBD,FNDC4,SIRPA,TTLL12,METRNL,FURIN,TNFRSF1B,RPS19,ADORA2A,HLA-B
GO:BP	response to biotic stimulus	GO:0009607	FALSE	0.00974598	2.01117	1593	377	54	21017	PTGS2,CXCL3,ADAM8,SLC7A5,PTX3,CXCL2,BMP2,BCL3,ZC3H12A,NMB,SBNO2,IRAK2,UNC13D,FOSL1,CEBPB,PTGIR,PLSCR3,IL27RA,FOS,IL1RL2,CYBA,SOD2,TNFAIP3,MAP2K3,ISG20,NR4A1,NINJ1,TRIB1,HSPA1B,RAB20,IL4R,THBD,IFITM1,PPP1R14B,SIRPA,TTLL12,LITAF,RARA,IFITM2,NECTIN2,EIF5A,ADAMTS9,ARID5A,HYAL2,TNFRSF1B,IVNS1ABP,RPS19,TICAM1,ARMC5,ENO1,ATAD3A,NFKB2,HLA-B,MAPKAPK3
GO:BP	negative regulation of cell population proliferation	GO:0008285	FALSE	0.00993533	2.00282	705	377	31	21017	PTGS2,HMOX1,H2AC4,DHCR24,BMP2,COL18A1,FOSL1,VDR,CEBPB,PTGIR,IFI30,CDKN1A,RARRES1,HMGA1,SPINT2,SOD2,TNFAIP3,ALOX5,TAFA5,TRIB1,HSPA1B,ENG,MYC,IFITM1,VSIR,RARA,TMEM115,RASSF5,NIBAN2,LRRC32,ADORA2A
GO:BP	cellular response to oxygen-containing compound	GO:1901701	FALSE	0.0101498	1.99354	1153	377	43	21017	PTGS2,CXCL3,SOCS3,DGAT2,SLC7A5,ICAM1,SOCS1,FBP1,CXCL2,PTPRN,PIM3,SH2B2,ZC3H12A,KLF16,SBNO2,IRAK2,BAIAP3,VDR,CTSD,SLC39A14,PLSCR3,PPIF,FOS,AGTRAP,SOD2,TNFAIP3,LDLR,MAP2K3,ID3,NR4A1,TRIB1,ELK1,TGM2,BAD,SIRPA,SESN2,LITAF,RARA,ARID5A,TNFRSF1B,TICAM1,PTPRE,BCAR1
GO:BP	response to decreased oxygen levels	GO:0036293	FALSE	0.0106221	1.97379	316	377	19	21017	PTGS2,ADAM8,ANGPTL4,HMOX1,HK2,DIO3,BMP2,PLEKHN1,VASN,HILPDA,FOS,AGTRAP,SOD2,PLAU,BBC3,ENG,MYC,BAD,ENO1
GO:BP	defense response	GO:0006952	FALSE	0.0110357	1.9572	1809	377	59	21017	PTGS2,CXCL3,SOCS3,ADAM8,HMOX1,PROK2,PTX3,MMP25,CXCL2,BMP2,TFR2,BCL3,ZC3H12A,NMB,SBNO2,IRAK2,UNC13D,FOSL1,CEBPB,PTGIR,IL27RA,TCIRG1,FOS,IL1RL2,CYBA,TNFAIP3,LDLR,MAP2K3,ISG20,SEMA7A,ALOX5,NR4A1,NINJ1,HSPA1B,RAB20,IL4R,RHBDF2,FNDC4,FASN,IFITM1,PPP1R14B,SIRPA,TTLL12,METRNL,FURIN,IFITM2,NECTIN2,ARID5A,HYAL2,TNFRSF1B,RPS19,TICAM1,ARMC5,ADORA2A,ATAD3A,LSP1,NFKB2,HLA-B,MAPKAPK3
GO:BP	regulation of apoptotic signaling pathway	GO:2001233	FALSE	0.0126178	1.89902	380	377	21	21017	PTGS2,HMOX1,ICAM1,PLAUR,LTB,ITPRIP,PPIF,TNFRSF12A,BCL2L12,SOD2,TNFAIP3,BBC3,HSPA1B,MYC,BAD,EIF5A,HYAL2,IVNS1ABP,ENO1,TMC8,ADORA2A
GO:BP	lymphocyte activation	GO:0046649	FALSE	0.0132194	1.87879	787	377	33	21017	SOCS3,ADAM8,ADGRG3,ICAM1,SOCS1,BCL3,ZC3H12A,PNP,UNC13D,CEBPB,IL27RA,TCIRG1,IL1RL2,CDKN1A,TNFAIP3,EGR3,PSMB10,IL4R,PREX1,BAD,CD320,SH2D2A,SIRPA,HLX,VSIR,RARA,TNFRSF1B,TICAM1,ARMC5,RASSF5,LRRC32,ADORA2A,CLCF1
GO:BP	negative regulation of programmed cell death	GO:0043069	FALSE	0.0134184	1.8723	898	377	36	21017	PTGS2,NTSR1,SOCS3,ADAM8,ANGPTL4,HMOX1,PROK2,LYPD3,SLC7A5,ICAM1,PLAUR,PIM3,BCL3,ZC3H12A,PLK3,CEBPB,ITPRIP,PPIF,IL27RA,TNFRSF10D,CDKN1A,BCL2L12,SOD2,TNFAIP3,EGR3,PDCD1,RPS6KA1,PRR5,HSPA1B,MYC,IVNS1ABP,NIBAN2,ENO1,ADORA2A,ATAD3A,CLCF1
GO:BP	positive regulation of macromolecule metabolic process	GO:0010604	FALSE	0.0146795	1.83329	3349	377	93	21017	PTGS2,NTSR1,ADAM8,HMOX1,SLC7A5,NAMPT,SAMD11,PLAUR,ARL2BP,PTPRN,BMP2,TFR2,BCL3,H2AX,ZC3H12A,FOSB,PKP3,LTB,CEBPD,SERTAD1,NMB,PNP,SBNO2,PLK3,CSRNP1,FOSL1,PLEKHN1,VDR,CEBPB,HELZ2,HILPDA,ENDOG,IL27RA,CEMIP,ESRRA,RHOG,FOS,IL1RL2,CDKN1A,PANX2,BCL2L12,SSBP4,HMGA1,CYBA,TNFAIP3,LDLR,EGR3,TEAD4,MAP2K3,ID3,SEMA7A,NR4A1,BBC3,HBEGF,RPS6KA1,TRIB1,PRR5,HSPA1B,ELK1,ENG,IL4R,ADRA2C,MYC,ELL,BAD,MBD3,EEF1D,VSIR,LITA…
GO:BP	vasculature development	GO:0001944	FALSE	0.0147808	1.8303	755	377	32	21017	PTGS2,SOCS3,ADAM8,ANGPTL4,HMOX1,PROK2,HK2,BMP2,ZC3H12A,COL18A1,TNFAIP2,FOSL1,TNFRSF12A,SOD2,TNFAIP3,LDLR,EGR3,TYMP,ALOX5,NR4A1,TAFA5,NINJ1,COL27A1,ENG,EGFL7,SH2D2A,CEMIP2,ADAMTS9,NIBAN2,TMEM204,PKD1,GAA
GO:BP	zymogen activation	GO:0031638	TRUE	0.0165999	1.7799	57	377	8	21017	PLAUR,DHCR24,PLAU,THBD,BAD,VSIR,FURIN,ENO1
GO:BP	leukocyte activation	GO:0045321	FALSE	0.0193932	1.71235	951	377	37	21017	SOCS3,ADAM8,ADGRG3,ICAM1,SOCS1,BCL3,ZC3H12A,PNP,SBNO2,UNC13D,CEBPB,IL27RA,TCIRG1,IL1RL2,CDKN1A,TNFAIP3,LDLR,EGR3,PSMB10,IL4R,PREX1,BAD,CD320,SH2D2A,SIRPA,HLX,VSIR,RARA,NECTIN2,HYAL2,TNFRSF1B,TICAM1,ARMC5,RASSF5,LRRC32,ADORA2A,CLCF1
GO:BP	regulation of cell population proliferation	GO:0042127	FALSE	0.0224699	1.6484	1682	377	55	21017	PTGS2,HMOX1,SLC7A5,NAMPT,PDF,H2AC4,DHCR24,PTPRN,BMP2,SERTAD1,NMB,PNP,COL18A1,FOSL1,VDR,CEBPB,PTGIR,HILPDA,TCIRG1,RHOG,IFI30,CDKN1A,RARRES1,HMGA1,SPINT2,SOD2,TNFAIP3,EGR3,RNF126,ALOX5,NR4A1,TAFA5,PLAU,HBEGF,TRIB1,HSPA1B,ENG,EGFL7,MYC,BAD,CD320,IFITM1,TMEM250,HLX,VSIR,RARA,TMEM115,TNFRSF1B,CLEC11A,TICAM1,RASSF5,NIBAN2,LRRC32,ADORA2A,CLCF1
GO:BP	leukocyte differentiation	GO:0002521	TRUE	0.0253557	1.59592	632	377	28	21017	SOCS3,ADAM8,ADGRG3,SOCS1,BMP2,BCL3,ZC3H12A,PNP,SBNO2,CEBPB,TCIRG1,FOS,IL1RL2,EGR3,TRIB1,IL4R,PREX1,MYC,BAD,FASN,HLX,VSIR,RARA,ARMC5,FSTL3,CLCF1,HLA-B,FAM20C
GO:BP	chemotaxis	GO:0006935	FALSE	0.0260807	1.58368	463	377	23	21017	CXCL3,ADAM8,PROK2,CXCL2,PLAUR,FOSL1,RHOG,NBL1,EGR3,SEMA7A,TYMP,ALOX5,NR4A1,PLAU,HBEGF,NINJ1,ENG,PREX1,SEMA4B,RPS19,ARTN,LSP1,BCAR1
GO:BP	regulation of immune system process	GO:0002682	FALSE	0.0273406	1.56319	1526	377	51	21017	ADAM8,HMOX1,SLC7A5,ICAM1,SOCS1,SH2B2,ZC3H12A,PNP,IRAK2,UNC13D,FOSL1,CEBPB,IL27RA,FOS,NBL1,IL1RL2,CDKN1A,CYBA,TNFAIP3,LDLR,EGR3,SEMA7A,PDCD1,NINJ1,TRIB1,HSPA1B,IL4R,RHBDF2,MYC,BAD,CD320,SIRPA,TTLL12,HLX,VSIR,LITAF,FURIN,RARA,NECTIN2,ARID5A,TNFRSF1B,RPS19,TICAM1,RASSF5,FSTL3,LRRC32,ADORA2A,CLCF1,BCAR1,HLA-B,MAPKAPK3
GO:BP	taxis	GO:0042330	FALSE	0.0279411	1.55376	465	377	23	21017	CXCL3,ADAM8,PROK2,CXCL2,PLAUR,FOSL1,RHOG,NBL1,EGR3,SEMA7A,TYMP,ALOX5,NR4A1,PLAU,HBEGF,NINJ1,ENG,PREX1,SEMA4B,RPS19,ARTN,LSP1,BCAR1
GO:BP	cellular response to biotic stimulus	GO:0071216	FALSE	0.028943	1.53846	251	377	16	21017	CXCL3,SLC7A5,CXCL2,ZC3H12A,SBNO2,IRAK2,PLSCR3,TNFAIP3,MAP2K3,TRIB1,SIRPA,LITAF,RARA,ARID5A,TNFRSF1B,TICAM1
GO:BP	negative regulation of multicellular organismal process	GO:0051241	FALSE	0.0310813	1.5075	1088	377	40	21017	PTGS2,SOCS1,PLAUR,BMP2,BCL3,ZC3H12A,NMB,CEBPB,VASN,IL27RA,TNFAIP3,LDLR,SEMA7A,ALOX5,TAFA5,PLAU,PDCD1,TRIB1,IL4R,SEMA4B,THBD,MYC,CTDSP1,SIRPA,HLX,VSIR,SERPINB1,FURIN,RARA,ADAMTS9,TSKU,TNFRSF1B,RPS19,RASSF5,FSTL3,NIBAN2,TLE3,LRRC32,ADORA2A,HOMER3
GO:BP	negative regulation of immune system process	GO:0002683	FALSE	0.0317402	1.49839	502	377	24	21017	HMOX1,SOCS1,ZC3H12A,CEBPB,IL27RA,NBL1,TNFAIP3,LDLR,PDCD1,TRIB1,IL4R,RHBDF2,MYC,TTLL12,HLX,VSIR,FURIN,RARA,RPS19,RASSF5,FSTL3,LRRC32,ADORA2A,HLA-B
GO:BP	localization	GO:0051179	TRUE	0.0323235	1.49048	5521	377	136	21017	PTGS2,SLC22A11,NTSR1,ATP6V0C,DGAT2,ARC,ADAM8,ICAM3,SLC7A5,MISP,PTX3,HK2,LRRC8E,H2AC4,DHCR24,SLC16A3,ARL2BP,PTPRN,BMP2,PIM3,TFR2,BCL3,ZC3H12A,PKP3,RIN1,NMB,CHRNE,TNFAIP2,SLCO4A1,PLK3,BAIAP3,SLC25A22,GLTPD2,UNC13D,CBARP,VDR,CTSD,SLC43A2,CEBPB,RRAD,HILPDA,LLGL2,PITPNM1,SLC39A14,PLSCR3,PPIF,SCARF1,CEMIP,NFKBIE,TCIRG1,RHOG,NBL1,MFSD2A,NCLN,CDKN1A,PANX2,NRXN2,CYBA,TNFAIP3,GRIN3B,LDLR,SYN1,ABHD17C,RNF12…
GO:BP	positive regulation of developmental process	GO:0051094	FALSE	0.0331577	1.47942	1331	377	46	21017	PTGS2,SOCS3,ADAM8,ANGPTL4,HMOX1,SLC7A5,SOCS1,HK2,DIO3,BMP2,ZC3H12A,CEBPD,PNP,VDR,CEBPB,SCARF1,FOS,NBL1,IL1RL2,SOD2,EGR3,TEAD4,SEMA7A,ALOX5,NINJ1,RPS6KA1,TRIB1,HSPA1B,ENG,IL4R,ADRA2C,MYC,TGM2,BAD,IFITM1,HLX,VSIR,METRNL,RGS14,RARA,ADAMTS9,TNFRSF1B,NIBAN2,EHD1,CLCF1,FAM20C
GO:BP	regulation of developmental process	GO:0050793	FALSE	0.0353419	1.45171	2453	377	72	21017	PTGS2,SOCS3,ARC,ADAM8,ANGPTL4,HMOX1,SLC7A5,SOCS1,SP6,HK2,DIO3,BMP2,ZC3H12A,CEBPD,PNP,VDR,CDC42EP5,CEBPB,VASN,SCARF1,TCIRG1,RHOG,FOS,NBL1,IL1RL2,MFSD2A,CDKN1A,NTNG2,SOD2,TNFAIP3,LDLR,EGR3,TEAD4,ID3,SEMA7A,TYMP,ALOX5,TAFA5,PDCD1,NINJ1,RPS6KA1,TRIB1,HSPA1B,ENG,IL4R,PREX1,SEMA4B,ADRA2C,MYC,TGM2,BAD,CTDSP1,FMNL1,IFITM1,MBD3,HLX,VSIR,METRNL,CEMIP2,RGS14,RARA,ADAMTS9,TSKU,TNFRSF1B,RPS19,FSTL3,NIBAN2,EHD…
GO:BP	nucleoside monophosphate catabolic process	GO:0009125	TRUE	0.0371623	1.4299	19	377	5	21017	PNP,UPP1,TYMP,DNPH1,AMPD3
GO:BP	interleukin-6 production	GO:0032635	FALSE	0.0433038	1.36347	152	377	12	21017	ZC3H12A,NMB,CEBPB,IL27RA,IL1RL2,CYBA,TNFAIP3,SIRPA,ARID5A,HYAL2,TICAM1,HLA-B
GO:BP	regulation of interleukin-6 production	GO:0032675	FALSE	0.0433038	1.36347	152	377	12	21017	ZC3H12A,NMB,CEBPB,IL27RA,IL1RL2,CYBA,TNFAIP3,SIRPA,ARID5A,HYAL2,TICAM1,HLA-B
GO:BP	tube morphogenesis	GO:0035239	FALSE	0.0435718	1.36079	872	377	34	21017	PTGS2,ADAM8,ANGPTL4,HMOX1,PROK2,HK2,BMP2,ZC3H12A,COL18A1,TNFAIP2,VDR,TNFRSF12A,RDH10,SPINT2,TNFAIP3,LDLR,EGR3,TYMP,ALOX5,NR4A1,TAFA5,NINJ1,COL27A1,ENG,EGFL7,MYC,TGM2,SH2D2A,HLX,CEMIP2,RARA,ADAMTS9,NIBAN2,PKD1
GO:BP	regulation of cell activation	GO:0050865	FALSE	0.0439616	1.35693	616	377	27	21017	ADAM8,SOCS1,ZC3H12A,PNP,CEBPB,IL27RA,IL1RL2,CDKN1A,TNFAIP3,LDLR,EGR3,RPS6KA1,IL4R,THBD,BAD,CD320,SIRPA,HLX,VSIR,RARA,NECTIN2,TNFRSF1B,TICAM1,RASSF5,LRRC32,ADORA2A,CLCF1
GO:BP	regulation of inflammatory response	GO:0050727	FALSE	0.0443088	1.35351	381	377	20	21017	PTGS2,SOCS3,ADAM8,SBNO2,CEBPB,IL1RL2,TNFAIP3,LDLR,SEMA7A,ALOX5,NINJ1,RHBDF2,FNDC4,SIRPA,METRNL,FURIN,HYAL2,TNFRSF1B,RPS19,ADORA2A
GO:BP	immune system process	GO:0002376	FALSE	0.0489677	1.31009	2796	377	79	21017	CXCL3,SOCS3,ADAM8,HMOX1,ADGRG3,SLC7A5,ICAM1,PTX3,SOCS1,CXCL2,BCL3,SH2B2,ZC3H12A,LTB,NMB,PNP,SBNO2,IRAK2,UNC13D,FOSL1,CTSD,CEBPB,IL27RA,SECTM1,TCIRG1,FOS,NBL1,IL1RL2,IFI30,CDKN1A,CYBA,TNFAIP3,LDLR,EGR3,ISG20,SEMA7A,ALOX5,PDCD1,NINJ1,TRIB1,HSPA1B,PSMB10,RAB20,IL4R,PREX1,RHBDF2,MYC,BAD,CD320,IFITM1,PPP1R14B,SH2D2A,SIRPA,TTLL12,SLC1A5,HLX,VSIR,LITAF,FURIN,RARA,IFITM2,NECTIN2,ARID5A,HYAL2,TNFRSF1B,RPS…
GO:BP	regulation of response to external stimulus	GO:0032101	FALSE	0.0495659	1.30482	1071	377	39	21017	PTGS2,SOCS3,ADAM8,PLAUR,ZC3H12A,SBNO2,IRAK2,FOSL1,CEBPB,SCARF1,NBL1,IL1RL2,CYBA,TNFAIP3,LDLR,SEMA7A,ALOX5,TAFA5,PLAU,NINJ1,TRIB1,HSPA1B,RHBDF2,SEMA4B,THBD,FNDC4,SIRPA,TTLL12,METRNL,FURIN,NECTIN2,HYAL2,TNFRSF1B,RPS19,TICAM1,ARTN,ADORA2A,HLA-B,MAPKAPK3
GO:CC	cytoplasm	GO:0005737	TRUE	7.85195e-11	10.105	12394	394	290	22115	PTGS2,NTSR1,SOCS3,MT2A,ATP6V0C,TMEM247,DGAT2,ARC,DUSP2,ADAM8,HMOX1,ADGRG3,SLC7A5,HSPA6,MISP,PTX3,PTP4A1,SOCS1,GK,SP6,CHAC1,MMP25,FBP1,NAMPT,PDF,PKMYT1,RGS16,DUSP4,HK2,BBLN,LRRC8E,MT1M,DIO3,PLAUR,DHCR24,COL7A1,EIF4EBP3,RASD1,ARL2BP,PTPRN,PIM3,SPATA2L,TFR2,BCL3,SH2B2,ZC3H12A,SMOX,FOSB,PKP3,RIN1,SERTAD1,PFKFB4,PNP,SDF2L1,NUDT8,IRAK2,CAPN15,COL18A1,TNFAIP2,PFKFB3,PLK3,BAIAP3,SLC25A22,GLTPD2,UNC13D,AA…
GO:CC	membrane	GO:0016020	FALSE	2.79783e-07	6.55318	9912	394	236	22115	PTGS2,SLC22A11,NTSR1,SOCS3,ATP6V0C,TMEM247,DGAT2,ARC,DUSP2,ADAM8,HMOX1,ADAMTS4,ADGRG3,ICAM3,LYPD3,SLC7A5,MISP,ICAM1,PTP4A1,SOCS1,GK,MMP25,PKMYT1,RGS16,HK2,LRRC8E,CCDC107,DIO3,PLAUR,DHCR24,COL7A1,EIF4EBP3,RASD1,SLC16A3,PTPRN,BMP2,TFR2,BCL3,SH2B2,ZC3H12A,SMOX,LINGO3,PKP3,LTB,RIN1,CHRNE,SDF2L1,IRAK2,SLCO4A1,BAIAP3,SLC25A22,UNC13D,AATK,FOSL1,TMEM184A,PLEKHN1,CBARP,TOR4A,CTSD,SLC43A2,CDC42EP5,HELZ2,GP…
GO:CC	organelle membrane	GO:0031090	FALSE	1.47676e-05	4.83069	3787	394	110	22115	PTGS2,ATP6V0C,DGAT2,ARC,DUSP2,ADAM8,HMOX1,ADGRG3,SLC7A5,GK,MMP25,PKMYT1,HK2,LRRC8E,DIO3,PLAUR,DHCR24,COL7A1,SLC16A3,PTPRN,ZC3H12A,SMOX,IRAK2,BAIAP3,SLC25A22,TMEM184A,PLEKHN1,CBARP,CTSD,GPRC5C,VASN,ENDOG,RHOF,PITPNM1,SLC39A14,PLSCR3,ITPRIP,PPIF,SCARF1,CEMIP,TCIRG1,RHOG,MFSD2A,NCLN,MMP23B,RDH10,CYBA,AGTRAP,DHCR7,LDLR,SYN1,ABHD17C,ALOX5,NR4A1,ACSL1,PLAU,BBC3,RAB24,HBEGF,TMEM147,STBD1,SLC25A39,COX8A,…
GO:CC	vesicle	GO:0031982	FALSE	4.72667e-05	4.32544	4012	394	113	22115	SLC22A11,ATP6V0C,ARC,ADAM8,ADGRG3,ICAM3,SLC7A5,HSPA6,ICAM1,PTX3,PTP4A1,SOCS1,GK,MMP25,FBP1,NAMPT,H2AC4,DIO3,PLAUR,COL7A1,PTPRN,TFR2,H2AX,RIN1,PNP,IRAK2,COL18A1,BAIAP3,UNC13D,TMEM184A,CBARP,TOR4A,CTSD,GPRC5C,VASN,HILPDA,RHOF,LYPLA2,SLC39A14,SECTM1,SCARF1,CEMIP,TCIRG1,RHOG,RARRES1,CYBA,AGTRAP,SOD2,TNFAIP3,LDLR,SYN1,TBC1D2,ABHD17C,FERMT3,ALOX5,PLAU,RAB24,GCA,HBEGF,STBD1,S100A16,HSPA1B,RAB20,DNPH1,GA…
GO:CC	cell periphery	GO:0071944	FALSE	8.11963e-05	4.09046	6269	394	158	22115	PTGS2,SLC22A11,NTSR1,SOCS3,ATP6V0C,ARC,ADAM8,ANGPTL4,ADAMTS4,ADGRG3,ICAM3,LYPD3,SLC7A5,MISP,ICAM1,PTX3,PTP4A1,MMP25,RGS16,LRRC8E,DIO3,PLAUR,COL7A1,RASD1,SLC16A3,PTPRN,BMP2,TFR2,BCL3,SH2B2,LINGO3,PKP3,LTB,RIN1,CHRNE,IRAK2,COL18A1,TNFAIP2,SLCO4A1,ADAMTS14,BAIAP3,FOSL1,TMEM184A,PLEKHN1,CBARP,CTSD,SLC43A2,CDC42EP5,GPRC5C,PTGIR,RRAD,VASN,LLGL2,RHOF,PITPNM1,SLC39A14,PLSCR3,ITPRIP,IL27RA,SECTM1,SCARF1,R…
GO:CC	bounding membrane of organelle	GO:0098588	FALSE	0.000105828	3.9754	2217	394	72	22115	PTGS2,ATP6V0C,ARC,ADAM8,HMOX1,ADGRG3,SLC7A5,GK,MMP25,PKMYT1,HK2,LRRC8E,DIO3,PLAUR,DHCR24,COL7A1,PTPRN,ZC3H12A,IRAK2,BAIAP3,TMEM184A,CBARP,CTSD,VASN,RHOF,SLC39A14,ITPRIP,SCARF1,CEMIP,TCIRG1,RHOG,CYBA,AGTRAP,DHCR7,LDLR,SYN1,ABHD17C,ACSL1,PLAU,BBC3,RAB24,HBEGF,STBD1,RAB20,TOMM40,THBD,ST6GALNAC6,BAD,IFITM1,GPSM1,SIRPA,GPR157,SESN2,LITAF,FURIN,MFSD12,IFITM2,HYAL2,TMEM115,TNFRSF1B,TICAM1,PLIN3,NBEAL2,E…
GO:CC	cytosol	GO:0005829	FALSE	0.000248087	3.6054	5513	394	141	22115	SOCS3,MT2A,DGAT2,ARC,HMOX1,SLC7A5,HSPA6,SOCS1,GK,SP6,CHAC1,FBP1,NAMPT,PKMYT1,HK2,ARL2BP,PIM3,BCL3,SH2B2,SMOX,FOSB,RIN1,PFKFB4,PNP,IRAK2,PFKFB3,BAIAP3,GLTPD2,UNC13D,VDR,CDC42EP5,HELZ2,PTGIR,RRAD,HILPDA,LLGL2,RHOF,PITPNM1,LYPLA2,PLSCR3,KRT34,NFKBIE,RHOG,PIP5KL1,FOS,NCLN,IFI30,CDKN1A,UPP1,HMGA1,OPLAH,TNFAIP3,TBC1D2,ITPKC,RNF126,MAP2K3,TYMP,ALOX5,NR4A1,BBC3,RAB24,GCA,TMEM147,S100A16,RPS6KA1,TRIB1,PRR…
GO:CC	extracellular space	GO:0005615	FALSE	0.000270021	3.5686	3303	394	95	22115	CXCL3,SLC22A11,ATP6V0C,ANGPTL4,HMOX1,ADAMTS4,ICAM3,LYPD3,SLC7A5,HSPA6,ICAM1,PTX3,GK,MMP25,FBP1,CXCL2,NAMPT,H2AC4,COL7A1,BMP2,H2AX,LINGO3,LTB,NMB,PNP,COL18A1,TNFAIP2,CTSD,GPRC5C,VASN,HILPDA,RHOF,LYPLA2,KRT34,SECTM1,RHOG,NBL1,RARRES1,MMP23B,SOD2,TNFAIP3,LDLR,FERMT3,ALOX5,TAFA5,PLAU,GCA,HBEGF,S100A16,HSPA1B,COL27A1,ENG,DNPH1,GALK1,THBD,FJX1,FNDC4,TGM2,CTDSP1,FASN,WFIKKN1,FMNL1,MOGS,SIRPA,EIF4A1,SLC1…
GO:CC	extracellular region	GO:0005576	FALSE	0.000412712	3.38435	4232	394	114	22115	CXCL3,SLC22A11,ATP6V0C,ARC,ANGPTL4,HMOX1,ADAMTS4,PROK2,ICAM3,LYPD3,SLC7A5,HSPA6,ICAM1,PTX3,GK,MMP25,FBP1,CXCL2,NAMPT,H2AC4,PLAUR,COL7A1,BMP2,H2AX,LINGO3,LTB,NMB,PNP,COL18A1,TNFAIP2,ADAMTS14,UNC13D,TOR4A,CTSD,GPRC5C,VASN,HILPDA,RHOF,LYPLA2,KRT34,SECTM1,CEMIP,RHOG,NBL1,IFI30,RARRES1,MMP23B,NTNG2,SPINT2,SOD2,TNFAIP3,LDLR,FERMT3,ALOX5,TAFA5,PLAU,HTRA3,GCA,HBEGF,NINJ1,S100A16,HSPA1B,COL27A1,ENG,IL4R,D…
GO:CC	vesicle membrane	GO:0012506	FALSE	0.000732025	3.13547	1248	394	46	22115	ATP6V0C,ARC,ADAM8,ADGRG3,MMP25,DIO3,PLAUR,PTPRN,IRAK2,BAIAP3,TMEM184A,CBARP,CTSD,GPRC5C,RHOF,SLC39A14,SCARF1,CEMIP,TCIRG1,RHOG,CYBA,AGTRAP,LDLR,SYN1,ABHD17C,PLAU,RAB24,HBEGF,STBD1,RAB20,SIRPA,LITAF,FURIN,MFSD12,IFITM2,TNFRSF1B,TICAM1,PLIN3,NBEAL2,EHD1,PKD1,GAA,DGKQ,HLA-B,WDR81,HPS6
GO:CC	cytoplasmic vesicle membrane	GO:0030659	FALSE	0.00125419	2.90164	1234	394	45	22115	ATP6V0C,ARC,ADAM8,ADGRG3,MMP25,DIO3,PLAUR,PTPRN,IRAK2,BAIAP3,TMEM184A,CBARP,CTSD,GPRC5C,RHOF,SLC39A14,SCARF1,CEMIP,TCIRG1,RHOG,CYBA,AGTRAP,LDLR,SYN1,ABHD17C,PLAU,RAB24,HBEGF,STBD1,RAB20,SIRPA,LITAF,FURIN,MFSD12,IFITM2,TNFRSF1B,TICAM1,PLIN3,NBEAL2,EHD1,PKD1,GAA,HLA-B,WDR81,HPS6
GO:CC	plasma membrane	GO:0005886	FALSE	0.00236098	2.62691	5783	394	142	22115	PTGS2,SLC22A11,NTSR1,SOCS3,ATP6V0C,ARC,ADAM8,ADGRG3,ICAM3,LYPD3,SLC7A5,MISP,ICAM1,PTP4A1,MMP25,RGS16,LRRC8E,DIO3,PLAUR,RASD1,SLC16A3,PTPRN,BMP2,TFR2,BCL3,SH2B2,PKP3,LTB,RIN1,CHRNE,IRAK2,SLCO4A1,BAIAP3,FOSL1,TMEM184A,PLEKHN1,CBARP,SLC43A2,CDC42EP5,GPRC5C,PTGIR,RRAD,VASN,LLGL2,RHOF,PITPNM1,SLC39A14,PLSCR3,ITPRIP,IL27RA,SECTM1,SCARF1,RELT,CEMIP,TNFRSF10D,TCIRG1,RHOG,PIP5KL1,IL1RL2,MFSD2A,TNFRSF12A,P…
GO:CC	endomembrane system	GO:0012505	FALSE	0.00302666	2.51904	4803	394	122	22115	PTGS2,NTSR1,ATP6V0C,TMEM247,DGAT2,ARC,DUSP2,ADAM8,HMOX1,ADGRG3,HSPA6,PTX3,PTP4A1,CHAC1,MMP25,PKMYT1,HK2,LRRC8E,DIO3,PLAUR,DHCR24,COL7A1,RASD1,SLC16A3,PTPRN,ZC3H12A,SMOX,PNP,SDF2L1,IRAK2,COL18A1,PLK3,BAIAP3,UNC13D,TMEM184A,CBARP,TOR4A,CTSD,CDC42EP5,HILPDA,RHOF,PITPNM1,LYPLA2,SLC39A14,ITPRIP,SECTM1,CEMIP,TCIRG1,RHOG,FOS,MFSD2A,NCLN,MMP23B,RDH10,CYBA,AGTRAP,DHCR7,LDLR,SYN1,ABHD17C,FERMT3,ALOX5,NR4A1…
GO:CC	secretory granule membrane	GO:0030667	FALSE	0.00485718	2.31362	316	394	18	22115	ATP6V0C,ADAM8,ADGRG3,MMP25,PLAUR,TMEM184A,RHOF,TCIRG1,RHOG,CYBA,PLAU,RAB24,STBD1,SIRPA,TNFRSF1B,NBEAL2,GAA,HLA-B
GO:CC	cytoplasmic vesicle	GO:0031410	FALSE	0.00563577	2.24905	2523	394	73	22115	ATP6V0C,ARC,ADAM8,ADGRG3,HSPA6,PTX3,PTP4A1,SOCS1,MMP25,DIO3,PLAUR,COL7A1,PTPRN,TFR2,RIN1,PNP,IRAK2,BAIAP3,UNC13D,TMEM184A,CBARP,TOR4A,CTSD,GPRC5C,HILPDA,RHOF,SLC39A14,SCARF1,CEMIP,TCIRG1,RHOG,CYBA,AGTRAP,LDLR,SYN1,TBC1D2,ABHD17C,FERMT3,ALOX5,PLAU,RAB24,GCA,HBEGF,STBD1,HSPA1B,RAB20,ADRA2C,AP5Z1,FASN,FMNL1,SIRPA,SLC1A5,PHLDA1,SERPINB1,LITAF,FURIN,MFSD12,AMPD3,IFITM2,PHETA1,HYAL2,TNFRSF1B,TICAM1,PLI…
GO:CC	intracellular vesicle	GO:0097708	FALSE	0.0061047	2.21434	2529	394	73	22115	ATP6V0C,ARC,ADAM8,ADGRG3,HSPA6,PTX3,PTP4A1,SOCS1,MMP25,DIO3,PLAUR,COL7A1,PTPRN,TFR2,RIN1,PNP,IRAK2,BAIAP3,UNC13D,TMEM184A,CBARP,TOR4A,CTSD,GPRC5C,HILPDA,RHOF,SLC39A14,SCARF1,CEMIP,TCIRG1,RHOG,CYBA,AGTRAP,LDLR,SYN1,TBC1D2,ABHD17C,FERMT3,ALOX5,PLAU,RAB24,GCA,HBEGF,STBD1,HSPA1B,RAB20,ADRA2C,AP5Z1,FASN,FMNL1,SIRPA,SLC1A5,PHLDA1,SERPINB1,LITAF,FURIN,MFSD12,AMPD3,IFITM2,PHETA1,HYAL2,TNFRSF1B,TICAM1,PLI…
GO:CC	ficolin-1-rich granule	GO:0101002	FALSE	0.00809186	2.09195	184	394	13	22115	ATP6V0C,ADAM8,HSPA6,PNP,CTSD,TCIRG1,ALOX5,STBD1,HSPA1B,SIRPA,AMPD3,NBEAL2,GAA
GO:CC	secretory granule	GO:0030141	FALSE	0.00924976	2.03387	897	394	34	22115	ATP6V0C,ARC,ADAM8,ADGRG3,HSPA6,PTX3,MMP25,PLAUR,PTPRN,PNP,UNC13D,TMEM184A,CBARP,TOR4A,CTSD,HILPDA,RHOF,TCIRG1,RHOG,CYBA,FERMT3,ALOX5,PLAU,RAB24,GCA,STBD1,HSPA1B,SIRPA,SERPINB1,AMPD3,TNFRSF1B,NBEAL2,GAA,HLA-B
GO:CC	tertiary granule membrane	GO:0070821	FALSE	0.0122332	1.91246	72	394	8	22115	ATP6V0C,ADAM8,CYBA,PLAU,STBD1,SIRPA,NBEAL2,GAA
GO:CC	ficolin-1-rich granule membrane	GO:0101003	FALSE	0.0270615	1.56765	60	394	7	22115	ATP6V0C,ADAM8,TCIRG1,STBD1,SIRPA,NBEAL2,GAA
GO:CC	extracellular vesicle	GO:1903561	FALSE	0.0428885	1.36766	2134	394	61	22115	SLC22A11,ATP6V0C,ARC,ICAM3,SLC7A5,HSPA6,ICAM1,GK,FBP1,NAMPT,H2AC4,H2AX,PNP,COL18A1,CTSD,GPRC5C,VASN,RHOF,LYPLA2,SECTM1,RHOG,RARRES1,SOD2,TNFAIP3,FERMT3,PLAU,GCA,S100A16,HSPA1B,DNPH1,GALK1,TGM2,CTDSP1,FASN,FMNL1,MOGS,SIRPA,EIF4A1,SLC1A5,SERPINB1,METRNL,CEMIP2,RHOC,FURIN,RPS5,NECTIN2,LSR,TTYH3,TPI1,RPS19,NIBAN2,ENO1,EHD1,H3C1,EPS8L1,TMC8,PKD1,LSP1,GAA,HLA-B,FAM20C
GO:CC	extracellular organelle	GO:0043230	FALSE	0.0434416	1.36209	2135	394	61	22115	SLC22A11,ATP6V0C,ARC,ICAM3,SLC7A5,HSPA6,ICAM1,GK,FBP1,NAMPT,H2AC4,H2AX,PNP,COL18A1,CTSD,GPRC5C,VASN,RHOF,LYPLA2,SECTM1,RHOG,RARRES1,SOD2,TNFAIP3,FERMT3,PLAU,GCA,S100A16,HSPA1B,DNPH1,GALK1,TGM2,CTDSP1,FASN,FMNL1,MOGS,SIRPA,EIF4A1,SLC1A5,SERPINB1,METRNL,CEMIP2,RHOC,FURIN,RPS5,NECTIN2,LSR,TTYH3,TPI1,RPS19,NIBAN2,ENO1,EHD1,H3C1,EPS8L1,TMC8,PKD1,LSP1,GAA,HLA-B,FAM20C
GO:CC	extracellular membrane-bounded organelle	GO:0065010	FALSE	0.0434416	1.36209	2135	394	61	22115	SLC22A11,ATP6V0C,ARC,ICAM3,SLC7A5,HSPA6,ICAM1,GK,FBP1,NAMPT,H2AC4,H2AX,PNP,COL18A1,CTSD,GPRC5C,VASN,RHOF,LYPLA2,SECTM1,RHOG,RARRES1,SOD2,TNFAIP3,FERMT3,PLAU,GCA,S100A16,HSPA1B,DNPH1,GALK1,TGM2,CTDSP1,FASN,FMNL1,MOGS,SIRPA,EIF4A1,SLC1A5,SERPINB1,METRNL,CEMIP2,RHOC,FURIN,RPS5,NECTIN2,LSR,TTYH3,TPI1,RPS19,NIBAN2,ENO1,EHD1,H3C1,EPS8L1,TMC8,PKD1,LSP1,GAA,HLA-B,FAM20C
GO:CC	tertiary granule	GO:0070820	FALSE	0.0498736	1.30213	163	394	11	22115	ATP6V0C,ADAM8,PTX3,CTSD,TCIRG1,CYBA,PLAU,STBD1,SIRPA,NBEAL2,GAA
KEGG	TNF signaling pathway	KEGG:04668	FALSE	0.00487595	2.31194	113	193	11	8484	PTGS2,CXCL3,SOCS3,ICAM1,CXCL2,BCL3,CEBPB,FOS,TNFAIP3,MAP2K3,TNFRSF1B
KEGG	Fructose and mannose metabolism	KEGG:00051	FALSE	0.010119	1.99486	34	193	6	8484	FBP1,HK2,PFKFB4,PFKFB3,TPI1,GMPPB
KEGG	NF-kappa B signaling pathway	KEGG:04064	FALSE	0.0101628	1.99299	102	193	10	8484	PTGS2,CXCL3,ICAM1,CXCL2,LTB,TNFAIP3,PLAU,TICAM1,GADD45G,NFKB2
REAC	Nuclear Events (kinase and transcription factor activation)	REAC:R-HSA-198725	FALSE	4.673e-05	4.3304	61	249	11	10916	ARC,DUSP4,FOSB,FOSL1,RRAD,FOS,EGR3,ID3,RPS6KA1,TRIB1,ELK1
REAC	NGF-stimulated transcription	REAC:R-HSA-9031628	FALSE	7.40019e-05	4.13076	39	249	9	10916	ARC,FOSB,FOSL1,RRAD,FOS,EGR3,ID3,TRIB1,ELK1
REAC	Signaling by NTRK1 (TRKA)	REAC:R-HSA-187037	FALSE	0.000663805	3.17796	112	249	13	10916	ARC,DUSP4,FOSB,FOSL1,RRAD,FOS,EGR3,ID3,RPS6KA1,TRIB1,ELK1,ADORA2A,MAPKAPK3
REAC	Signaling by NTRKs	REAC:R-HSA-166520	FALSE	0.000716057	3.14505	131	249	14	10916	ARC,DUSP4,FOSB,FOSL1,RRAD,FOS,EGR3,ID3,RPS6KA1,TRIB1,ELK1,FURIN,ADORA2A,MAPKAPK3
REAC	Cytokine Signaling in Immune system	REAC:R-HSA-1280215	FALSE	0.00257339	2.58949	777	249	38	10916	PTGS2,SOCS3,MT2A,HMOX1,ICAM1,SOCS1,CXCL2,DUSP4,LTB,CEBPD,IRAK2,IL27RA,FOS,IL1RL2,IFI30,CDKN1A,TNFRSF12A,SOD2,MAP2K3,ISG20,ALOX5,RPS6KA1,FAAP100,HSPA1B,PSMB10,ELK1,IL4R,MYC,CISH,IFITM1,EIF4A1,IFITM2,TNFRSF1B,H3C1,CLCF1,NFKB2,HLA-B,MAPKAPK3
REAC	Interleukin-4 and Interleukin-13 signaling	REAC:R-HSA-6785807	FALSE	0.00356469	2.44798	111	249	12	10916	PTGS2,SOCS3,HMOX1,ICAM1,SOCS1,CEBPD,FOS,CDKN1A,ALOX5,IL4R,MYC,TNFRSF1B
REAC	Signaling by Interleukins	REAC:R-HSA-449147	FALSE	0.00431512	2.36501	472	249	27	10916	PTGS2,SOCS3,HMOX1,ICAM1,SOCS1,CXCL2,DUSP4,CEBPD,IRAK2,IL27RA,FOS,IL1RL2,CDKN1A,SOD2,MAP2K3,ALOX5,RPS6KA1,PSMB10,ELK1,IL4R,MYC,CISH,TNFRSF1B,H3C1,CLCF1,NFKB2,MAPKAPK3
REAC	Neutrophil degranulation	REAC:R-HSA-6798695	FALSE	0.00502884	2.29853	476	249	27	10916	ATP6V0C,ADAM8,ADGRG3,HSPA6,PTX3,MMP25,PLAUR,PNP,UNC13D,CTSD,RHOF,TCIRG1,RHOG,CYBA,ALOX5,PLAU,RAB24,GCA,STBD1,HSPA1B,SIRPA,SERPINB1,AMPD3,TNFRSF1B,NBEAL2,GAA,HLA-B
REAC	Signaling by Receptor Tyrosine Kinases	REAC:R-HSA-9006934	FALSE	0.0154132	1.81211	507	249	27	10916	ATP6V0C,ARC,SOCS1,DUSP4,SH2B2,FOSB,FOSL1,CTSD,RRAD,TCIRG1,FOS,CYBA,SPINT2,EGR3,ID3,HBEGF,RPS6KA1,TRIB1,PRR5,COL27A1,ELK1,MYC,SH2D2A,FURIN,ADORA2A,BCAR1,MAPKAPK3
REAC	Immune System	REAC:R-HSA-168256	FALSE	0.0218261	1.66102	2079	249	73	10916	PTGS2,SOCS3,MT2A,ATP6V0C,ADAM8,HMOX1,ADGRG3,ICAM3,HSPA6,ICAM1,PTX3,SOCS1,MMP25,CXCL2,DUSP4,PLAUR,LTB,CEBPD,PNP,IRAK2,UNC13D,CTSD,RHOF,IL27RA,NFKBIE,TCIRG1,RHOG,FOS,IL1RL2,IFI30,CDKN1A,TNFRSF12A,NPDC1,CYBA,SOD2,TNFAIP3,RNF126,MAP2K3,ISG20,ALOX5,PLAU,RAB24,GCA,PDCD1,STBD1,RPS6KA1,PRR5,FAAP100,HSPA1B,PSMB10,ELK1,IL4R,MYC,CISH,IFITM1,FBXL19,SIRPA,EIF4A1,SERPINB1,UBE2S,AMPD3,IFITM2,NECTIN2,FBXW9,TNFRS…
WP	Prolactin signaling	WP:WP2037	FALSE	0.029725	1.52688	74	231	9	8722	SOCS3,SOCS1,CTSD,FOS,ELK1,MYC,CISH,SIRPA,EIF4EBP1
TF	Factor: ZNF253; motif: SNGNSCGNGGNGCKGNN	TF:M13147	FALSE	7.07548e-32	31.1502	11358	404	344	20044	PTGS2,SLC22A11,NTSR1,SOCS3,MT2A,ATP6V0C,TMEM247,DGAT2,ARC,DUSP2,ADAM8,ANGPTL4,HMOX1,ADAMTS4,PROK2,ADGRG3,SLC7A5,HSPA6,MISP,ICAM1,PTX3,SOCS1,GK,SP6,CHAC1,MMP25,FBP1,CXCL2,NAMPT,PDF,PKMYT1,RGS16,DUSP4,HK2,BBLN,LRRC8E,ADAT3,C16ORF74,SAMD11,MT1M,DIO3,DHCR24,COL7A1,RASD1,SLC16A3,PTPRN,BMP2,PIM3,SPATA2L,TFR2,BCL3,H2AX,ZC3H12A,SMOX,FOSB,LINGO3,PKP3,LTB,CEBPD,RIN1,SERTAD1,KLF16,PFKFB4,CHRNE,SDF2L1,NUDT8,…
TF	Factor: E2F-4; motif: SNGGGCGGGAANN; match class: 1	TF:M09894_1	FALSE	1.95895e-27	26.708	14345	404	380	20044	PTGS2,CXCL3,SLC22A11,NTSR1,SOCS3,MT2A,ATP6V0C,TMEM247,DGAT2,ARC,DUSP2,ADAM8,ANGPTL4,HMOX1,PROK2,ADGRG3,ICAM3,LYPD3,SLC7A5,HSPA6,MISP,PTX3,PTP4A1,SOCS1,GK,SP6,CHAC1,MMP25,FBP1,CXCL2,NAMPT,PDF,CCDC71L,PKMYT1,RGS16,DUSP4,HK2,BBLN,LRRC8E,ADAT3,C16ORF74,CCDC107,SAMD11,MT1M,H2AC4,DIO3,DHCR24,COL7A1,EIF4EBP3,RASD1,SLC16A3,ARL2BP,PTPRN,BMP2,PIM3,SPATA2L,TFR2,BCL3,H2AX,SH2B2,ZC3H12A,SMOX,FOSB,LINGO3,PKP3,…
TF	Factor: TF3C-beta; motif: CCNGGAGGGCTTCCTGGAGGAG; match class: 1	TF:M04863_1	FALSE	5.71799e-25	24.2428	8785	404	286	20044	PTGS2,CXCL3,NTSR1,SOCS3,ATP6V0C,TMEM247,DGAT2,ARC,DUSP2,ADAM8,ANGPTL4,ADAMTS4,PROK2,ICAM3,LYPD3,HSPA6,MISP,PTP4A1,SOCS1,SP6,CHAC1,MMP25,FBP1,CXCL2,NAMPT,PDF,CCDC71L,PKMYT1,RGS16,DUSP4,HK2,LRRC8E,C16ORF74,CCDC107,SAMD11,MT1M,DHCR24,COL7A1,RASD1,SLC16A3,ARL2BP,PTPRN,PIM3,SPATA2L,H2AX,SH2B2,ZC3H12A,SMOX,LINGO3,CEBPD,RIN1,KLF16,PFKFB4,SDF2L1,NUDT8,SBNO2,CAPN15,COL18A1,TNFAIP2,SLCO4A1,ADAMTS14,PFKFB3,…
TF	Factor: ZNF670; motif: SNGGGCRGRG; match class: 1	TF:M13124_1	FALSE	6.48255e-25	24.1883	8436	404	279	20044	PTGS2,CXCL3,NTSR1,SOCS3,MT2A,ATP6V0C,DGAT2,ARC,ADAM8,ANGPTL4,SLC7A5,MISP,PTP4A1,SOCS1,GK,SP6,CHAC1,MMP25,FBP1,NAMPT,CCDC71L,RGS16,DUSP4,HK2,BBLN,LRRC8E,C16ORF74,SAMD11,DIO3,DHCR24,COL7A1,EIF4EBP3,RASD1,SLC16A3,ARL2BP,PTPRN,BMP2,PIM3,SPATA2L,TFR2,BCL3,H2AX,SH2B2,ZC3H12A,SMOX,FOSB,LINGO3,PKP3,LTB,CEBPD,SERTAD1,KLF16,NMB,PNP,NUDT8,SBNO2,SH3TC1,CAPN15,TNFAIP2,SLCO4A1,ADAMTS14,PFKFB3,CSRNP1,BAIAP3,C11…
TF	Factor: HA95; motif: CCSNSSCCNSCNCCWSCCNS	TF:M13127	FALSE	6.50392e-25	24.1868	12581	404	352	20044	PTGS2,CXCL3,NTSR1,SOCS3,MT2A,ATP6V0C,DGAT2,ARC,DUSP2,ADAM8,ANGPTL4,HMOX1,ADAMTS4,PROK2,ADGRG3,SLC7A5,HSPA6,MISP,ICAM1,PTX3,PTP4A1,SOCS1,GK,SP6,CHAC1,MMP25,FBP1,CXCL2,NAMPT,PDF,CCDC71L,PKMYT1,RGS16,DUSP4,HK2,BBLN,LRRC8E,ADAT3,C16ORF74,CCDC107,SAMD11,MT1M,DIO3,DHCR24,COL7A1,EIF4EBP3,RASD1,SLC16A3,ARL2BP,PTPRN,BMP2,PIM3,SPATA2L,TFR2,BCL3,H2AX,SH2B2,ZC3H12A,SMOX,LINGO3,PKP3,LTB,CEBPD,RIN1,KLF16,NMB,C…
TF	Factor: AP-2alpha; motif: NGCCYSNNGSN	TF:M01857	FALSE	9.91877e-25	24.0035	9435	404	298	20044	PTGS2,CXCL3,SLC22A11,NTSR1,SOCS3,MT2A,ATP6V0C,TMEM247,DGAT2,ARC,ADAM8,HMOX1,ADAMTS4,PROK2,ADGRG3,MISP,ICAM1,PTX3,PTP4A1,SOCS1,CHAC1,MMP25,FBP1,CXCL2,NAMPT,CCDC71L,PKMYT1,DUSP4,HK2,BBLN,LRRC8E,C16ORF74,SAMD11,MT1M,DIO3,PLAUR,DHCR24,COL7A1,EIF4EBP3,RASD1,SLC16A3,ARL2BP,PIM3,SPATA2L,TFR2,BCL3,ZC3H12A,SMOX,FOSB,LINGO3,PKP3,LTB,CEBPD,RIN1,KLF16,NMB,NUDT8,SBNO2,SH3TC1,IRAK2,CAPN15,COL18A1,SLCO4A1,ADAMT…
TF	Factor: MAZ; motif: GGGMGGGGSSGGGGGGGGGGGG; match class: 1	TF:M09636_1	FALSE	1.88478e-24	23.7247	14493	404	378	20044	PTGS2,CXCL3,NTSR1,SOCS3,ATP6V0C,DGAT2,ARC,DUSP2,ADAM8,ANGPTL4,HMOX1,ADAMTS4,PROK2,ADGRG3,LYPD3,SLC7A5,HSPA6,MISP,ICAM1,PTX3,PTP4A1,SOCS1,GK,SP6,MMP25,FBP1,CXCL2,NAMPT,PDF,CCDC71L,PKMYT1,RGS16,DUSP4,HK2,BBLN,LRRC8E,ADAT3,C16ORF74,CCDC107,SAMD11,MT1M,DIO3,DHCR24,COL7A1,EIF4EBP3,RASD1,SLC16A3,ARL2BP,PTPRN,BMP2,PIM3,SPATA2L,TFR2,BCL3,H2AX,SH2B2,ZC3H12A,SMOX,FOSB,LINGO3,PKP3,LTB,CEBPD,RIN1,SERTAD1,KLF…
TF	Factor: E2F-3; motif: GGCGGGN; match class: 1	TF:M02089_1	FALSE	2.05877e-24	23.6864	9682	404	302	20044	CXCL3,NTSR1,SOCS3,ATP6V0C,DGAT2,ARC,DUSP2,ADAM8,ANGPTL4,PROK2,LYPD3,SLC7A5,HSPA6,MISP,PTP4A1,SOCS1,GK,SP6,MMP25,FBP1,NAMPT,PDF,PKMYT1,RGS16,DUSP4,HK2,BBLN,LRRC8E,ADAT3,C16ORF74,SAMD11,MT1M,DIO3,DHCR24,COL7A1,RASD1,SLC16A3,ARL2BP,PTPRN,BMP2,PIM3,SPATA2L,TFR2,BCL3,H2AX,ZC3H12A,SMOX,FOSB,PKP3,CEBPD,SERTAD1,KLF16,NMB,PFKFB4,PNP,SDF2L1,NUDT8,SBNO2,SH3TC1,IRAK2,CAPN15,COL18A1,TNFAIP2,SLCO4A1,ADAMTS14,P…
TF	Factor: Churchill; motif: CGGGNN; match class: 1	TF:M00986_1	FALSE	3.82216e-24	23.4177	10709	404	320	20044	PTGS2,CXCL3,NTSR1,SOCS3,ATP6V0C,DGAT2,DUSP2,ANGPTL4,ADAMTS4,PROK2,ADGRG3,SLC7A5,HSPA6,MISP,ICAM1,PTP4A1,SOCS1,GK,SP6,MMP25,FBP1,CXCL2,NAMPT,PDF,CCDC71L,PKMYT1,DUSP4,HK2,BBLN,ADAT3,C16ORF74,CCDC107,SAMD11,DIO3,DHCR24,COL7A1,EIF4EBP3,RASD1,SLC16A3,ARL2BP,PTPRN,BMP2,PIM3,SPATA2L,BCL3,H2AX,SH2B2,ZC3H12A,FOSB,PKP3,CEBPD,RIN1,SERTAD1,KLF16,SDF2L1,NUDT8,SBNO2,CAPN15,COL18A1,SLCO4A1,ADAMTS14,PFKFB3,PLK3,…
TF	Factor: ETF; motif: CCCCGCCCCYN; match class: 1	TF:M07039_1	FALSE	4.33684e-24	23.3628	13994	404	371	20044	PTGS2,CXCL3,NTSR1,SOCS3,ATP6V0C,TMEM247,DGAT2,ARC,DUSP2,ADAM8,ANGPTL4,HMOX1,ADAMTS4,PROK2,LYPD3,SLC7A5,MISP,ICAM1,PTX3,PTP4A1,SOCS1,GK,SP6,CHAC1,MMP25,FBP1,CXCL2,NAMPT,PDF,CCDC71L,PKMYT1,RGS16,DUSP4,HK2,BBLN,LRRC8E,ADAT3,C16ORF74,SAMD11,MT1M,H2AC4,DIO3,DHCR24,COL7A1,EIF4EBP3,RASD1,SLC16A3,ARL2BP,PTPRN,BMP2,PIM3,SPATA2L,TFR2,BCL3,H2AX,SH2B2,ZC3H12A,SMOX,FOSB,LINGO3,PKP3,LTB,CEBPD,RIN1,SERTAD1,KLF1…
TF	Factor: HA95; motif: CCSNSSCCNSCNCCWSCCNS; match class: 1	TF:M13127_1	FALSE	5.47256e-24	23.2618	8631	404	281	20044	SOCS3,ATP6V0C,DGAT2,ARC,DUSP2,ADAM8,ANGPTL4,ADAMTS4,PROK2,ADGRG3,SLC7A5,MISP,ICAM1,PTP4A1,SOCS1,GK,MMP25,FBP1,NAMPT,PDF,PKMYT1,RGS16,DUSP4,HK2,BBLN,LRRC8E,ADAT3,C16ORF74,SAMD11,DIO3,DHCR24,COL7A1,RASD1,SLC16A3,PTPRN,BMP2,PIM3,SPATA2L,TFR2,BCL3,H2AX,LINGO3,PKP3,CEBPD,RIN1,KLF16,PNP,NUDT8,SH3TC1,IRAK2,CAPN15,COL18A1,SLCO4A1,ADAMTS14,PFKFB3,PLK3,CSRNP1,BAIAP3,SLC25A22,C11ORF91,C11ORF96,AATK,FOSL1,YD…
TF	Factor: AP-2alpha; motif: NGCCYSNNGSN; match class: 1	TF:M01857_1	FALSE	6.40817e-24	23.1933	4757	404	195	20044	CXCL3,SLC22A11,NTSR1,SOCS3,MT2A,DGAT2,PROK2,ADGRG3,MISP,ICAM1,PTP4A1,SOCS1,FBP1,CXCL2,CCDC71L,DUSP4,HK2,BBLN,C16ORF74,SAMD11,DIO3,DHCR24,COL7A1,EIF4EBP3,RASD1,SLC16A3,ARL2BP,PIM3,SPATA2L,TFR2,BCL3,ZC3H12A,PKP3,CEBPD,RIN1,KLF16,NMB,NUDT8,CAPN15,SLCO4A1,ADAMTS14,PFKFB3,CSRNP1,BAIAP3,GLTPD2,C11ORF96,AATK,FOSL1,PLEKHN1,CBARP,CTSD,SLC43A2,CDC42EP5,CEBPB,HELZ2,GPRC5C,VASN,R3HDM4,ENDOG,LLGL2,RHOF,PITPNM…
TF	Factor: Kaiso; motif: GCMGGGRGCRGS; match class: 1	TF:M03876_1	FALSE	2.39275e-23	22.6211	9369	404	294	20044	PTGS2,CXCL3,NTSR1,SOCS3,ATP6V0C,DGAT2,ARC,DUSP2,ANGPTL4,HMOX1,ADAMTS4,PROK2,ADGRG3,LYPD3,SLC7A5,HSPA6,MISP,ICAM1,PTP4A1,SOCS1,SP6,MMP25,FBP1,CXCL2,NAMPT,PDF,CCDC71L,DUSP4,HK2,BBLN,C16ORF74,SAMD11,MT1M,DIO3,DHCR24,COL7A1,EIF4EBP3,RASD1,SLC16A3,ARL2BP,PTPRN,BMP2,PIM3,SPATA2L,TFR2,BCL3,H2AX,SH2B2,ZC3H12A,SMOX,FOSB,LINGO3,PKP3,CEBPD,RIN1,SERTAD1,KLF16,PNP,NUDT8,SBNO2,SH3TC1,IRAK2,CAPN15,COL18A1,TNFAI…
TF	Factor: Sp1; motif: NGGGGGCGGGGYN	TF:M00196	FALSE	2.55249e-23	22.593	10571	404	316	20044	CXCL3,NTSR1,SOCS3,MT2A,ATP6V0C,DGAT2,ARC,DUSP2,ADAM8,ANGPTL4,PROK2,LYPD3,SLC7A5,MISP,PTP4A1,SOCS1,GK,SP6,CHAC1,MMP25,FBP1,NAMPT,PDF,CCDC71L,PKMYT1,RGS16,DUSP4,HK2,BBLN,LRRC8E,ADAT3,C16ORF74,CCDC107,SAMD11,DIO3,DHCR24,COL7A1,EIF4EBP3,RASD1,SLC16A3,ARL2BP,PTPRN,BMP2,PIM3,SPATA2L,TFR2,BCL3,H2AX,ZC3H12A,SMOX,FOSB,LINGO3,PKP3,CEBPD,SERTAD1,KLF16,NMB,PFKFB4,CHRNE,PNP,SDF2L1,NUDT8,SBNO2,IRAK2,CAPN15,COL…
TF	Factor: SP2; motif: GGGCGGGAC	TF:M01783	FALSE	5.19587e-23	22.2843	9405	404	294	20044	CXCL3,NTSR1,SOCS3,MT2A,ATP6V0C,DGAT2,ARC,DUSP2,ADAM8,LYPD3,SLC7A5,HSPA6,MISP,SOCS1,GK,SP6,FBP1,CXCL2,NAMPT,PDF,PKMYT1,RGS16,DUSP4,HK2,BBLN,LRRC8E,ADAT3,C16ORF74,CCDC107,MT1M,COL7A1,EIF4EBP3,RASD1,SLC16A3,ARL2BP,PTPRN,PIM3,SPATA2L,TFR2,BCL3,H2AX,SH2B2,ZC3H12A,FOSB,PKP3,LTB,CEBPD,SERTAD1,KLF16,PFKFB4,CHRNE,PNP,NUDT8,SBNO2,SH3TC1,IRAK2,CAPN15,COL18A1,SLCO4A1,ADAMTS14,PFKFB3,PLK3,CSRNP1,BAIAP3,SLC25A…
TF	Factor: E2F4; motif: YCCCGCCNCNNSSNNSNN; match class: 1	TF:M12599_1	FALSE	8.01164e-23	22.0963	16076	404	394	20044	PTGS2,CXCL3,SLC22A11,NTSR1,SOCS3,MT2A,ATP6V0C,TMEM247,DGAT2,ARC,DUSP2,ADAM8,ANGPTL4,HMOX1,PROK2,ADGRG3,ICAM3,LYPD3,SLC7A5,HSPA6,MISP,ICAM1,PTX3,PTP4A1,SOCS1,GK,SP6,CHAC1,MMP25,FBP1,CXCL2,NAMPT,PDF,CCDC71L,PKMYT1,RGS16,DUSP4,HK2,BBLN,LRRC8E,ADAT3,C16ORF74,CCDC107,SAMD11,MT1M,H2AC4,DIO3,PLAUR,DHCR24,COL7A1,EIF4EBP3,RASD1,SLC16A3,ARL2BP,PTPRN,BMP2,PIM3,SPATA2L,TFR2,BCL3,H2AX,SH2B2,ZC3H12A,SMOX,FOSB,…
TF	Factor: ZNF300; motif: SWGGGGGSN; match class: 1	TF:M07486_1	FALSE	4.06229e-22	21.3912	7597	404	256	20044	CXCL3,NTSR1,ATP6V0C,DGAT2,ARC,DUSP2,ADAM8,ANGPTL4,ADAMTS4,ADGRG3,SLC7A5,MISP,ICAM1,PTP4A1,SOCS1,GK,CHAC1,FBP1,CXCL2,NAMPT,PDF,CCDC71L,DUSP4,BBLN,LRRC8E,C16ORF74,SAMD11,DIO3,PLAUR,COL7A1,EIF4EBP3,RASD1,SLC16A3,PIM3,SPATA2L,TFR2,BCL3,SH2B2,FOSB,PKP3,LTB,RIN1,KLF16,PFKFB4,SDF2L1,NUDT8,SBNO2,SH3TC1,IRAK2,COL18A1,TNFAIP2,SLCO4A1,PFKFB3,PLK3,CSRNP1,BAIAP3,SLC25A22,GLTPD2,C11ORF91,UNC13D,C11ORF96,AATK,F…
TF	Factor: ZXDL; motif: GSGSCNNGGGMRGCNCCGGGS	TF:M12722	FALSE	4.65425e-22	21.3322	10881	404	319	20044	CXCL3,SLC22A11,NTSR1,SOCS3,MT2A,ATP6V0C,TMEM247,DGAT2,ARC,DUSP2,ADAM8,HMOX1,PROK2,ADGRG3,SLC7A5,MISP,PTP4A1,SOCS1,GK,MMP25,FBP1,CXCL2,NAMPT,PDF,CCDC71L,PKMYT1,DUSP4,HK2,BBLN,LRRC8E,C16ORF74,CCDC107,SAMD11,DIO3,PLAUR,DHCR24,COL7A1,RASD1,SLC16A3,PTPRN,BMP2,PIM3,SPATA2L,BCL3,H2AX,SH2B2,ZC3H12A,SMOX,LINGO3,PKP3,CEBPD,SERTAD1,KLF16,NMB,PFKFB4,PNP,SDF2L1,NUDT8,SBNO2,SH3TC1,CAPN15,COL18A1,SLCO4A1,ADAMTS…
TF	Factor: SP1; motif: GGCCCCGCCCCCN	TF:M12666	FALSE	5.15163e-22	21.2881	8941	404	283	20044	CXCL3,NTSR1,SOCS3,MT2A,ATP6V0C,DGAT2,ARC,ADAM8,ANGPTL4,LYPD3,SLC7A5,ICAM1,PTP4A1,SOCS1,GK,SP6,MMP25,FBP1,NAMPT,PDF,CCDC71L,PKMYT1,RGS16,DUSP4,HK2,BBLN,LRRC8E,ADAT3,C16ORF74,CCDC107,SAMD11,DIO3,COL7A1,RASD1,SLC16A3,ARL2BP,PTPRN,PIM3,SPATA2L,TFR2,BCL3,ZC3H12A,FOSB,LINGO3,PKP3,CEBPD,SERTAD1,KLF16,NMB,PFKFB4,CHRNE,PNP,SDF2L1,NUDT8,SBNO2,IRAK2,CAPN15,COL18A1,SLCO4A1,ADAMTS14,PFKFB3,PLK3,CSRNP1,BAIAP3,…
TF	Factor: E2F-3; motif: GGCGGGN	TF:M02089	FALSE	1.54598e-21	20.8108	13559	404	361	20044	CXCL3,NTSR1,SOCS3,MT2A,ATP6V0C,TMEM247,DGAT2,ARC,DUSP2,ADAM8,ANGPTL4,HMOX1,PROK2,ICAM3,LYPD3,SLC7A5,HSPA6,MISP,PTX3,PTP4A1,SOCS1,GK,SP6,CHAC1,MMP25,FBP1,CXCL2,NAMPT,PDF,CCDC71L,PKMYT1,RGS16,DUSP4,HK2,BBLN,LRRC8E,ADAT3,C16ORF74,CCDC107,SAMD11,MT1M,DIO3,DHCR24,COL7A1,EIF4EBP3,RASD1,SLC16A3,ARL2BP,PTPRN,BMP2,PIM3,SPATA2L,TFR2,BCL3,H2AX,SH2B2,ZC3H12A,SMOX,FOSB,LINGO3,PKP3,CEBPD,RIN1,SERTAD1,KLF16,NMB…
TF	Factor: Churchill; motif: CGGGNN	TF:M00986	FALSE	1.71293e-21	20.7663	14579	404	375	20044	PTGS2,CXCL3,SLC22A11,NTSR1,SOCS3,ATP6V0C,TMEM247,DGAT2,DUSP2,ANGPTL4,HMOX1,ADAMTS4,PROK2,ADGRG3,SLC7A5,HSPA6,MISP,ICAM1,PTX3,PTP4A1,SOCS1,GK,SP6,CHAC1,MMP25,FBP1,CXCL2,NAMPT,PDF,CCDC71L,PKMYT1,RGS16,DUSP4,HK2,BBLN,LRRC8E,ADAT3,C16ORF74,CCDC107,SAMD11,MT1M,H2AC4,DIO3,PLAUR,DHCR24,COL7A1,EIF4EBP3,RASD1,SLC16A3,ARL2BP,PTPRN,BMP2,PIM3,SPATA2L,TFR2,BCL3,H2AX,SH2B2,ZC3H12A,SMOX,FOSB,LINGO3,PKP3,CEBPD,R…
TF	Factor: ZNF670; motif: SNGGGCRGRG	TF:M13124	FALSE	1.72507e-21	20.7632	13091	404	354	20044	PTGS2,CXCL3,SLC22A11,NTSR1,SOCS3,MT2A,ATP6V0C,TMEM247,DGAT2,ARC,DUSP2,ADAM8,ANGPTL4,PROK2,ADGRG3,LYPD3,SLC7A5,MISP,PTX3,PTP4A1,SOCS1,GK,SP6,CHAC1,MMP25,FBP1,CXCL2,NAMPT,CCDC71L,PKMYT1,RGS16,DUSP4,HK2,BBLN,LRRC8E,ADAT3,C16ORF74,SAMD11,MT1M,DIO3,DHCR24,COL7A1,EIF4EBP3,RASD1,SLC16A3,ARL2BP,PTPRN,BMP2,PIM3,SPATA2L,TFR2,BCL3,H2AX,SH2B2,ZC3H12A,SMOX,FOSB,LINGO3,PKP3,LTB,CEBPD,SERTAD1,KLF16,NMB,PFKFB4,C…
TF	Factor: ZNF609; motif: GNSNGGGNGCTGN	TF:M13132	FALSE	1.92213e-21	20.7162	11356	404	326	20044	SLC22A11,NTSR1,SOCS3,MT2A,ATP6V0C,TMEM247,DGAT2,ARC,DUSP2,ADAM8,ANGPTL4,ADAMTS4,PROK2,ADGRG3,LYPD3,SLC7A5,HSPA6,MISP,ICAM1,PTX3,PTP4A1,SOCS1,GK,SP6,CHAC1,MMP25,CXCL2,NAMPT,PDF,CCDC71L,PKMYT1,RGS16,DUSP4,HK2,BBLN,LRRC8E,ADAT3,C16ORF74,SAMD11,MT1M,H2AC4,DIO3,PLAUR,DHCR24,COL7A1,EIF4EBP3,RASD1,SLC16A3,ARL2BP,PTPRN,BMP2,SPATA2L,TFR2,BCL3,ZC3H12A,SMOX,FOSB,PKP3,LTB,CEBPD,KLF16,PFKFB4,SDF2L1,NUDT8,SBNO…
TF	Factor: E2F-1; motif: NGGGCGGGARV; match class: 1	TF:M07206_1	FALSE	2.04237e-21	20.6899	11184	404	323	20044	PTGS2,CXCL3,SLC22A11,NTSR1,SOCS3,MT2A,ATP6V0C,DGAT2,ARC,DUSP2,ADAM8,PROK2,ADGRG3,HSPA6,ICAM1,PTX3,PTP4A1,SOCS1,GK,SP6,CHAC1,MMP25,FBP1,CXCL2,NAMPT,PDF,CCDC71L,PKMYT1,RGS16,DUSP4,HK2,BBLN,LRRC8E,ADAT3,C16ORF74,SAMD11,MT1M,H2AC4,DIO3,PLAUR,DHCR24,COL7A1,EIF4EBP3,RASD1,SLC16A3,PTPRN,BMP2,PIM3,SPATA2L,H2AX,FOSB,LINGO3,PKP3,CEBPD,RIN1,KLF16,NMB,PFKFB4,PNP,NUDT8,SBNO2,SH3TC1,IRAK2,CAPN15,COL18A1,TNFAIP…
TF	Factor: Sp1; motif: NGGGGCGGGGN	TF:M07395	FALSE	3.55684e-21	20.4489	10981	404	319	20044	CXCL3,NTSR1,SOCS3,MT2A,ATP6V0C,DGAT2,ARC,DUSP2,ADAM8,ANGPTL4,PROK2,LYPD3,SLC7A5,ICAM1,PTP4A1,SOCS1,GK,SP6,MMP25,FBP1,NAMPT,PDF,CCDC71L,PKMYT1,RGS16,DUSP4,HK2,BBLN,LRRC8E,ADAT3,C16ORF74,CCDC107,SAMD11,DIO3,DHCR24,COL7A1,EIF4EBP3,RASD1,SLC16A3,ARL2BP,PTPRN,BMP2,PIM3,SPATA2L,TFR2,BCL3,H2AX,ZC3H12A,FOSB,PKP3,CEBPD,SERTAD1,KLF16,NMB,PFKFB4,CHRNE,PNP,SDF2L1,NUDT8,SBNO2,IRAK2,CAPN15,COL18A1,TNFAIP2,SLCO…
TF	Factor: SP2; motif: GNNGGGGGCGGGGSN	TF:M03807	FALSE	4.61915e-21	20.3354	8689	404	276	20044	CXCL3,NTSR1,SOCS3,MT2A,ATP6V0C,DGAT2,ARC,DUSP2,ADAM8,ANGPTL4,PROK2,LYPD3,SLC7A5,PTP4A1,SOCS1,GK,SP6,CHAC1,MMP25,FBP1,NAMPT,PDF,PKMYT1,RGS16,DUSP4,HK2,BBLN,LRRC8E,ADAT3,C16ORF74,CCDC107,SAMD11,DIO3,DHCR24,COL7A1,RASD1,SLC16A3,ARL2BP,PTPRN,BMP2,PIM3,SPATA2L,TFR2,BCL3,ZC3H12A,FOSB,LINGO3,PKP3,CEBPD,SERTAD1,KLF16,NMB,PFKFB4,CHRNE,PNP,NUDT8,SBNO2,SH3TC1,IRAK2,CAPN15,COL18A1,SLCO4A1,ADAMTS14,PFKFB3,CSR…
TF	Factor: ZNF253; motif: SNGNSCGNGGNGCKGNN; match class: 1	TF:M13147_1	FALSE	4.73083e-21	20.3251	6820	404	237	20044	PTGS2,NTSR1,SOCS3,MT2A,ATP6V0C,DGAT2,ARC,DUSP2,ADAM8,HMOX1,PROK2,ADGRG3,SLC7A5,HSPA6,MISP,ICAM1,SOCS1,CHAC1,MMP25,FBP1,NAMPT,PDF,PKMYT1,RGS16,DUSP4,HK2,LRRC8E,C16ORF74,SAMD11,DIO3,DHCR24,RASD1,SLC16A3,PTPRN,PIM3,SPATA2L,TFR2,BCL3,H2AX,ZC3H12A,FOSB,LINGO3,LTB,CEBPD,RIN1,SERTAD1,KLF16,PFKFB4,SDF2L1,NUDT8,SBNO2,SH3TC1,CAPN15,SLCO4A1,ADAMTS14,PFKFB3,PLK3,CSRNP1,BAIAP3,SLC25A22,C11ORF91,UNC13D,C11ORF9…
TF	Factor: ZNF138; motif: GCAGCRSCNSGSNCMGSGCS	TF:M13144	FALSE	7.56665e-21	20.1211	9856	404	298	20044	PTGS2,CXCL3,NTSR1,SOCS3,MT2A,DGAT2,ARC,DUSP2,ADAM8,ANGPTL4,PROK2,ADGRG3,SLC7A5,HSPA6,MISP,ICAM1,PTX3,SOCS1,GK,SP6,MMP25,CXCL2,NAMPT,PDF,CCDC71L,PKMYT1,DUSP4,HK2,BBLN,C16ORF74,CCDC107,SAMD11,DIO3,PLAUR,DHCR24,COL7A1,EIF4EBP3,RASD1,SLC16A3,ARL2BP,PTPRN,BMP2,PIM3,SPATA2L,BCL3,H2AX,SH2B2,ZC3H12A,SMOX,FOSB,LINGO3,PKP3,CEBPD,RIN1,KLF16,NMB,PFKFB4,SDF2L1,NUDT8,SBNO2,SH3TC1,CAPN15,COL18A1,TNFAIP2,ADAMTS1…
TF	Factor: E2F-1; motif: NGGGCGGGARV	TF:M07206	FALSE	8.88139e-21	20.0515	14970	404	379	20044	PTGS2,CXCL3,SLC22A11,NTSR1,SOCS3,MT2A,ATP6V0C,TMEM247,DGAT2,ARC,DUSP2,ADAM8,ANGPTL4,HMOX1,ADAMTS4,PROK2,ADGRG3,ICAM3,LYPD3,SLC7A5,HSPA6,ICAM1,PTX3,PTP4A1,SOCS1,GK,SP6,CHAC1,MMP25,FBP1,CXCL2,NAMPT,PDF,CCDC71L,PKMYT1,RGS16,DUSP4,HK2,BBLN,LRRC8E,ADAT3,C16ORF74,SAMD11,MT1M,H2AC4,DIO3,PLAUR,DHCR24,COL7A1,EIF4EBP3,RASD1,SLC16A3,ARL2BP,PTPRN,BMP2,PIM3,SPATA2L,TFR2,BCL3,H2AX,ZC3H12A,SMOX,FOSB,LINGO3,PKP3…
TF	Factor: E2F-2; motif: GCGCGCGCNCS; match class: 1	TF:M11529_1	FALSE	9.2577e-21	20.0335	14893	404	378	20044	PTGS2,CXCL3,SLC22A11,NTSR1,SOCS3,MT2A,ATP6V0C,DGAT2,ARC,DUSP2,ADAM8,ANGPTL4,HMOX1,PROK2,SLC7A5,HSPA6,MISP,ICAM1,PTX3,PTP4A1,SOCS1,GK,SP6,CHAC1,MMP25,FBP1,CXCL2,NAMPT,PDF,CCDC71L,PKMYT1,RGS16,DUSP4,HK2,BBLN,LRRC8E,ADAT3,C16ORF74,CCDC107,SAMD11,MT1M,H2AC4,DIO3,PLAUR,DHCR24,COL7A1,EIF4EBP3,RASD1,SLC16A3,ARL2BP,PTPRN,BMP2,PIM3,SPATA2L,TFR2,BCL3,H2AX,SH2B2,ZC3H12A,SMOX,FOSB,LINGO3,PKP3,LTB,CEBPD,RIN1,…
TF	Factor: E2F-3:HES-7; motif: NNNSGCGCSNNNNNCRCGYGNN; match class: 1	TF:M08526_1	FALSE	1.04524e-20	19.9808	15386	404	384	20044	PTGS2,CXCL3,SLC22A11,NTSR1,SOCS3,MT2A,ATP6V0C,DGAT2,ARC,DUSP2,ADAM8,ANGPTL4,HMOX1,PROK2,ADGRG3,LYPD3,SLC7A5,HSPA6,MISP,ICAM1,PTX3,PTP4A1,SOCS1,GK,SP6,CHAC1,MMP25,FBP1,CXCL2,NAMPT,PDF,CCDC71L,PKMYT1,RGS16,DUSP4,HK2,BBLN,LRRC8E,ADAT3,C16ORF74,CCDC107,SAMD11,MT1M,H2AC4,DIO3,PLAUR,DHCR24,COL7A1,EIF4EBP3,RASD1,SLC16A3,ARL2BP,PTPRN,BMP2,PIM3,SPATA2L,BCL3,H2AX,ZC3H12A,SMOX,FOSB,LINGO3,PKP3,CEBPD,RIN1,SE…
TF	Factor: ZF5; motif: GSGCGCGR; match class: 1	TF:M00716_1	FALSE	1.13453e-20	19.9452	14519	404	373	20044	PTGS2,CXCL3,SLC22A11,NTSR1,SOCS3,MT2A,ATP6V0C,DGAT2,ARC,DUSP2,ADAM8,ANGPTL4,HMOX1,PROK2,LYPD3,SLC7A5,HSPA6,MISP,PTX3,PTP4A1,SOCS1,GK,SP6,CHAC1,MMP25,FBP1,CXCL2,NAMPT,PDF,CCDC71L,PKMYT1,RGS16,DUSP4,HK2,BBLN,LRRC8E,ADAT3,C16ORF74,CCDC107,SAMD11,MT1M,H2AC4,DIO3,PLAUR,DHCR24,COL7A1,EIF4EBP3,RASD1,SLC16A3,ARL2BP,PTPRN,BMP2,PIM3,SPATA2L,TFR2,BCL3,H2AX,SH2B2,ZC3H12A,SMOX,FOSB,LINGO3,PKP3,LTB,CEBPD,SERTA…
TF	Factor: TFAP2A; motif: NGCCCYNNGGGCN	TF:M04148	FALSE	1.68776e-20	19.7727	10275	404	305	20044	SLC22A11,NTSR1,SOCS3,MT2A,ATP6V0C,DGAT2,ARC,DUSP2,ANGPTL4,HMOX1,ADAMTS4,PROK2,ADGRG3,ICAM3,SLC7A5,MISP,PTP4A1,SOCS1,GK,CHAC1,MMP25,FBP1,CXCL2,PDF,CCDC71L,PKMYT1,HK2,BBLN,C16ORF74,SAMD11,MT1M,DIO3,DHCR24,COL7A1,RASD1,SLC16A3,ARL2BP,PTPRN,PIM3,SPATA2L,TFR2,BCL3,SH2B2,ZC3H12A,SMOX,FOSB,LINGO3,PKP3,CEBPD,RIN1,KLF16,NMB,PFKFB4,SDF2L1,NUDT8,SBNO2,SH3TC1,IRAK2,CAPN15,COL18A1,TNFAIP2,SLCO4A1,ADAMTS14,PFK…
TF	Factor: E2F1; motif: GSGCGGGAAN	TF:M12597	FALSE	2.40458e-20	19.619	14407	404	371	20044	PTGS2,CXCL3,SLC22A11,NTSR1,SOCS3,MT2A,ATP6V0C,TMEM247,DGAT2,ARC,DUSP2,ADAM8,ANGPTL4,HMOX1,PROK2,ADGRG3,ICAM3,LYPD3,SLC7A5,HSPA6,MISP,PTX3,PTP4A1,SOCS1,GK,SP6,CHAC1,MMP25,FBP1,CXCL2,NAMPT,PDF,CCDC71L,PKMYT1,RGS16,DUSP4,HK2,BBLN,LRRC8E,ADAT3,C16ORF74,SAMD11,MT1M,H2AC4,DIO3,PLAUR,DHCR24,COL7A1,EIF4EBP3,RASD1,SLC16A3,PTPRN,BMP2,PIM3,SPATA2L,TFR2,BCL3,H2AX,ZC3H12A,SMOX,FOSB,LINGO3,PKP3,CEBPD,RIN1,SERT…
TF	Factor: TIEG1; motif: NCCCNSNCCCCGCCCCC; match class: 1	TF:M12351_1	FALSE	3.00523e-20	19.5221	8478	404	270	20044	CXCL3,SOCS3,ATP6V0C,DGAT2,ARC,DUSP2,ADAM8,ANGPTL4,PROK2,LYPD3,SLC7A5,PTX3,PTP4A1,SOCS1,GK,SP6,FBP1,NAMPT,CCDC71L,RGS16,DUSP4,HK2,BBLN,LRRC8E,C16ORF74,SAMD11,MT1M,DIO3,DHCR24,COL7A1,EIF4EBP3,RASD1,SLC16A3,ARL2BP,PTPRN,PIM3,SPATA2L,TFR2,BCL3,ZC3H12A,FOSB,LINGO3,PKP3,CEBPD,SERTAD1,KLF16,PFKFB4,CHRNE,SDF2L1,NUDT8,SBNO2,SH3TC1,CAPN15,TNFAIP2,ADAMTS14,PFKFB3,PLK3,CSRNP1,BAIAP3,SLC25A22,C11ORF91,UNC13D,…
TF	Factor: AP2; motif: GCCYGSGGSN	TF:M08867	FALSE	3.75115e-20	19.4258	10315	404	305	20044	PTGS2,SLC22A11,NTSR1,SOCS3,MT2A,ATP6V0C,TMEM247,DGAT2,ARC,DUSP2,ADAM8,ANGPTL4,HMOX1,ADAMTS4,ADGRG3,LYPD3,SLC7A5,MISP,ICAM1,PTX3,PTP4A1,SOCS1,GK,CHAC1,MMP25,FBP1,CXCL2,NAMPT,CCDC71L,PKMYT1,RGS16,DUSP4,HK2,BBLN,LRRC8E,ADAT3,C16ORF74,SAMD11,MT1M,DIO3,DHCR24,COL7A1,RASD1,SLC16A3,ARL2BP,PTPRN,PIM3,SPATA2L,TFR2,BCL3,H2AX,SH2B2,ZC3H12A,SMOX,LINGO3,LTB,CEBPD,RIN1,KLF16,NMB,PNP,NUDT8,SBNO2,SH3TC1,IRAK2,CA…
TF	Factor: TFAP2A; motif: NGCCCYNNGGGCN; match class: 1	TF:M04148_1	FALSE	4.37911e-20	19.3586	9836	404	296	20044	NTSR1,SOCS3,MT2A,ATP6V0C,DGAT2,ARC,DUSP2,HMOX1,ADAMTS4,PROK2,ADGRG3,ICAM3,SLC7A5,MISP,PTP4A1,SOCS1,GK,CHAC1,FBP1,CXCL2,PDF,CCDC71L,PKMYT1,HK2,BBLN,C16ORF74,SAMD11,MT1M,DIO3,DHCR24,COL7A1,RASD1,SLC16A3,ARL2BP,PTPRN,PIM3,SPATA2L,TFR2,BCL3,SH2B2,ZC3H12A,SMOX,FOSB,LINGO3,PKP3,CEBPD,RIN1,KLF16,NMB,PFKFB4,SDF2L1,NUDT8,SBNO2,SH3TC1,IRAK2,CAPN15,COL18A1,TNFAIP2,SLCO4A1,ADAMTS14,PFKFB3,PLK3,CSRNP1,BAIAP3,…
TF	Factor: E2F1; motif: GSGCGGGAAN; match class: 1	TF:M12597_1	FALSE	6.63314e-20	19.1783	10180	404	302	20044	PTGS2,CXCL3,NTSR1,SOCS3,ATP6V0C,DGAT2,ARC,DUSP2,ADAM8,HMOX1,PROK2,ADGRG3,ICAM3,SLC7A5,HSPA6,MISP,PTP4A1,SOCS1,GK,SP6,CHAC1,MMP25,FBP1,CXCL2,NAMPT,PDF,CCDC71L,DUSP4,BBLN,LRRC8E,ADAT3,C16ORF74,SAMD11,MT1M,H2AC4,DIO3,DHCR24,COL7A1,EIF4EBP3,RASD1,SLC16A3,PTPRN,PIM3,SPATA2L,TFR2,BCL3,H2AX,ZC3H12A,SMOX,FOSB,LINGO3,PKP3,CEBPD,RIN1,KLF16,PFKFB4,PNP,NUDT8,SBNO2,IRAK2,CAPN15,TNFAIP2,ADAMTS14,PFKFB3,PLK3,CS…
TF	Factor: ZNF300; motif: SWGGGGGSN	TF:M07486	FALSE	8.13318e-20	19.0897	13022	404	350	20044	CXCL3,SLC22A11,NTSR1,SOCS3,MT2A,ATP6V0C,TMEM247,DGAT2,ARC,DUSP2,ADAM8,ANGPTL4,ADAMTS4,PROK2,ADGRG3,ICAM3,LYPD3,SLC7A5,MISP,ICAM1,PTP4A1,SOCS1,GK,CHAC1,MMP25,FBP1,CXCL2,NAMPT,PDF,CCDC71L,DUSP4,BBLN,LRRC8E,ADAT3,C16ORF74,CCDC107,SAMD11,MT1M,DIO3,PLAUR,DHCR24,COL7A1,EIF4EBP3,RASD1,SLC16A3,PIM3,SPATA2L,TFR2,BCL3,H2AX,SH2B2,ZC3H12A,FOSB,PKP3,LTB,CEBPD,RIN1,SERTAD1,KLF16,NMB,PFKFB4,PNP,SDF2L1,NUDT8,SBN…
TF	Factor: ZNF219; motif: SNNCAGCACCNNGGNCAGCGSC; match class: 1	TF:M13149_1	FALSE	8.74977e-20	19.058	6813	404	234	20044	PTGS2,NTSR1,SOCS3,MT2A,ATP6V0C,DGAT2,ARC,DUSP2,ADAM8,ANGPTL4,ADAMTS4,PROK2,ADGRG3,SLC7A5,HSPA6,ICAM1,PTX3,PTP4A1,SOCS1,SP6,MMP25,NAMPT,PDF,PKMYT1,DUSP4,HK2,LRRC8E,C16ORF74,SAMD11,DIO3,PLAUR,DHCR24,COL7A1,SLC16A3,PTPRN,BMP2,PIM3,SPATA2L,BCL3,H2AX,ZC3H12A,FOSB,LINGO3,LTB,CEBPD,SERTAD1,KLF16,NMB,PFKFB4,PNP,SDF2L1,NUDT8,SBNO2,SH3TC1,IRAK2,CAPN15,COL18A1,ADAMTS14,PLK3,CSRNP1,SLC25A22,GLTPD2,UNC13D,AAT…
TF	Factor: Kaiso; motif: GCMGGGRGCRGS	TF:M03876	FALSE	9.07869e-20	19.042	13970	404	364	20044	PTGS2,CXCL3,SLC22A11,NTSR1,SOCS3,MT2A,ATP6V0C,DGAT2,ARC,DUSP2,ADAM8,ANGPTL4,HMOX1,ADAMTS4,PROK2,ADGRG3,LYPD3,SLC7A5,HSPA6,MISP,ICAM1,PTX3,PTP4A1,SOCS1,SP6,CHAC1,MMP25,FBP1,CXCL2,NAMPT,PDF,CCDC71L,PKMYT1,DUSP4,HK2,BBLN,C16ORF74,CCDC107,SAMD11,MT1M,DIO3,PLAUR,DHCR24,COL7A1,EIF4EBP3,RASD1,SLC16A3,ARL2BP,PTPRN,BMP2,PIM3,SPATA2L,TFR2,BCL3,H2AX,SH2B2,ZC3H12A,SMOX,FOSB,LINGO3,PKP3,LTB,CEBPD,RIN1,SERTAD1…
TF	Factor: ZF5; motif: GGSGCGCGS; match class: 1	TF:M10438_1	FALSE	1.91272e-19	18.7183	15279	404	381	20044	PTGS2,CXCL3,NTSR1,SOCS3,MT2A,ATP6V0C,DGAT2,ARC,DUSP2,ADAM8,ANGPTL4,HMOX1,ADAMTS4,PROK2,LYPD3,SLC7A5,HSPA6,MISP,ICAM1,PTX3,PTP4A1,SOCS1,GK,SP6,CHAC1,MMP25,FBP1,CXCL2,NAMPT,PDF,CCDC71L,PKMYT1,RGS16,DUSP4,HK2,BBLN,LRRC8E,ADAT3,C16ORF74,CCDC107,SAMD11,MT1M,H2AC4,DIO3,PLAUR,DHCR24,COL7A1,EIF4EBP3,RASD1,SLC16A3,ARL2BP,PTPRN,BMP2,PIM3,SPATA2L,TFR2,BCL3,H2AX,SH2B2,ZC3H12A,SMOX,FOSB,LINGO3,PKP3,LTB,CEBPD,…
TF	Factor: Sp1; motif: NGGGGCGGGGN; match class: 1	TF:M07395_1	FALSE	2.12814e-19	18.672	6581	404	228	20044	CXCL3,NTSR1,SOCS3,ATP6V0C,DGAT2,ARC,DUSP2,ADAM8,ANGPTL4,LYPD3,SLC7A5,PTP4A1,SOCS1,GK,SP6,MMP25,FBP1,NAMPT,PDF,PKMYT1,DUSP4,HK2,BBLN,LRRC8E,C16ORF74,SAMD11,DIO3,DHCR24,SLC16A3,PTPRN,PIM3,SPATA2L,TFR2,BCL3,ZC3H12A,FOSB,PKP3,CEBPD,KLF16,PFKFB4,PNP,NUDT8,SBNO2,IRAK2,SLCO4A1,ADAMTS14,PFKFB3,CSRNP1,BAIAP3,C11ORF91,UNC13D,C11ORF96,FOSL1,YDJC,PLEKHN1,CBARP,CTSD,SLC43A2,CEBPB,HELZ2,GPRC5C,RRAD,VASN,R3HDM4…
TF	Factor: BTEB3; motif: CCNNSCCNSCCCCKCCCCC	TF:M09826	FALSE	2.40555e-19	18.6188	11837	404	330	20044	CXCL3,NTSR1,SOCS3,ATP6V0C,DGAT2,ARC,DUSP2,ADAM8,ANGPTL4,ADAMTS4,PROK2,SLC7A5,MISP,ICAM1,PTX3,PTP4A1,SOCS1,GK,SP6,CHAC1,FBP1,CXCL2,NAMPT,PDF,CCDC71L,PKMYT1,RGS16,DUSP4,HK2,BBLN,LRRC8E,ADAT3,C16ORF74,SAMD11,MT1M,H2AC4,DIO3,COL7A1,EIF4EBP3,RASD1,SLC16A3,ARL2BP,PTPRN,BMP2,PIM3,SPATA2L,BCL3,H2AX,SH2B2,ZC3H12A,SMOX,FOSB,LINGO3,PKP3,CEBPD,RIN1,SERTAD1,KLF16,NMB,PFKFB4,CHRNE,PNP,NUDT8,SBNO2,SH3TC1,IRAK2,…
TF	Factor: CP2; motif: NRRRCCGGCYNRARCCGGNN	TF:M12590	FALSE	2.73357e-19	18.5633	11316	404	321	20044	PTGS2,CXCL3,NTSR1,SOCS3,MT2A,ATP6V0C,DGAT2,ARC,DUSP2,ADAM8,ANGPTL4,HMOX1,PROK2,ADGRG3,ICAM3,LYPD3,SLC7A5,MISP,PTX3,PTP4A1,SOCS1,GK,SP6,MMP25,FBP1,CXCL2,NAMPT,PDF,CCDC71L,PKMYT1,RGS16,DUSP4,BBLN,LRRC8E,ADAT3,C16ORF74,CCDC107,SAMD11,DIO3,PLAUR,DHCR24,EIF4EBP3,SLC16A3,ARL2BP,PTPRN,BMP2,PIM3,SPATA2L,BCL3,H2AX,SH2B2,ZC3H12A,SMOX,CEBPD,SERTAD1,KLF16,NMB,PFKFB4,CHRNE,PNP,SDF2L1,NUDT8,SBNO2,SH3TC1,IRAK2,…
TF	Factor: Sp1; motif: NNGGGGCGGGGNN	TF:M00932	FALSE	2.83279e-19	18.5478	10750	404	311	20044	CXCL3,NTSR1,SOCS3,MT2A,ATP6V0C,DGAT2,ARC,DUSP2,ADAM8,ANGPTL4,PROK2,LYPD3,SLC7A5,MISP,ICAM1,PTP4A1,SOCS1,GK,SP6,CHAC1,MMP25,FBP1,NAMPT,PDF,CCDC71L,PKMYT1,RGS16,DUSP4,HK2,BBLN,LRRC8E,ADAT3,C16ORF74,CCDC107,SAMD11,DIO3,DHCR24,COL7A1,EIF4EBP3,RASD1,SLC16A3,ARL2BP,PTPRN,BMP2,PIM3,SPATA2L,TFR2,BCL3,H2AX,ZC3H12A,SMOX,FOSB,LINGO3,PKP3,CEBPD,SERTAD1,KLF16,NMB,PFKFB4,CHRNE,PNP,SDF2L1,NUDT8,SBNO2,IRAK2,CAPN…
TF	Factor: ZIC4; motif: NNCCNCCCRYNGYGN	TF:M12227	FALSE	2.85145e-19	18.5449	11376	404	322	20044	CXCL3,NTSR1,SOCS3,MT2A,ATP6V0C,DGAT2,ARC,DUSP2,ADAM8,ANGPTL4,HMOX1,PROK2,ADGRG3,ICAM3,SLC7A5,HSPA6,PTX3,PTP4A1,SOCS1,GK,SP6,CHAC1,CXCL2,NAMPT,PDF,CCDC71L,PKMYT1,DUSP4,HK2,BBLN,ADAT3,C16ORF74,CCDC107,SAMD11,MT1M,DIO3,PLAUR,COL7A1,EIF4EBP3,RASD1,SLC16A3,ARL2BP,PTPRN,BMP2,PIM3,SPATA2L,BCL3,H2AX,SH2B2,ZC3H12A,FOSB,LINGO3,PKP3,RIN1,SERTAD1,KLF16,NMB,SDF2L1,NUDT8,SBNO2,IRAK2,CAPN15,COL18A1,SLCO4A1,ADAM…
TF	Factor: E2F-1; motif: NNNNGGCGGGAARN; match class: 1	TF:M09892_1	FALSE	3.14274e-19	18.5027	9460	404	287	20044	PTGS2,CXCL3,SOCS3,MT2A,ATP6V0C,TMEM247,DGAT2,DUSP2,ADAM8,HMOX1,PROK2,ADGRG3,SLC7A5,HSPA6,PTX3,PTP4A1,SOCS1,GK,SP6,CHAC1,MMP25,FBP1,CXCL2,NAMPT,PDF,DUSP4,HK2,BBLN,LRRC8E,ADAT3,C16ORF74,SAMD11,MT1M,DIO3,DHCR24,COL7A1,EIF4EBP3,RASD1,SLC16A3,PTPRN,PIM3,BCL3,SMOX,FOSB,LINGO3,PKP3,CEBPD,RIN1,KLF16,NMB,PFKFB4,PNP,NUDT8,SBNO2,SH3TC1,IRAK2,CAPN15,TNFAIP2,SLCO4A1,ADAMTS14,PFKFB3,PLK3,CSRNP1,BAIAP3,GLTPD2,C…
TF	Factor: AP-2gamma; motif: GCCYNNGGS	TF:M00470	FALSE	7.28604e-19	18.1375	9660	404	290	20044	CXCL3,NTSR1,SOCS3,MT2A,ATP6V0C,DGAT2,DUSP2,ADAM8,ANGPTL4,HMOX1,ADAMTS4,PROK2,ADGRG3,SLC7A5,HSPA6,MISP,ICAM1,PTP4A1,GK,MMP25,CXCL2,NAMPT,PDF,CCDC71L,PKMYT1,DUSP4,HK2,ADAT3,C16ORF74,SAMD11,DIO3,PLAUR,COL7A1,SLC16A3,ARL2BP,PTPRN,BMP2,PIM3,TFR2,BCL3,H2AX,ZC3H12A,FOSB,PKP3,LTB,CEBPD,RIN1,SERTAD1,KLF16,NMB,PNP,SDF2L1,NUDT8,SBNO2,SH3TC1,IRAK2,CAPN15,COL18A1,TNFAIP2,SLCO4A1,ADAMTS14,PFKFB3,PLK3,CSRNP1,BA…
TF	Factor: WT1; motif: CGCCCCCNCN	TF:M02036	FALSE	1.20232e-18	17.92	10058	404	297	20044	PTGS2,CXCL3,NTSR1,SOCS3,ATP6V0C,DGAT2,ARC,DUSP2,ADAM8,ANGPTL4,PROK2,SLC7A5,MISP,PTP4A1,SOCS1,GK,SP6,CHAC1,FBP1,CXCL2,NAMPT,PDF,CCDC71L,PKMYT1,DUSP4,HK2,BBLN,LRRC8E,C16ORF74,CCDC107,SAMD11,MT1M,DIO3,DHCR24,COL7A1,SLC16A3,BMP2,PIM3,SPATA2L,TFR2,BCL3,H2AX,SH2B2,ZC3H12A,FOSB,LINGO3,PKP3,CEBPD,SERTAD1,KLF16,NMB,PFKFB4,PNP,SDF2L1,NUDT8,SBNO2,SH3TC1,CAPN15,TNFAIP2,SLCO4A1,ADAMTS14,PFKFB3,PLK3,CSRNP1,BAI…
TF	Factor: ZF5; motif: GGSGCGCGS	TF:M10438	FALSE	1.31743e-18	17.8803	16621	404	395	20044	PTGS2,CXCL3,SLC22A11,NTSR1,SOCS3,MT2A,ATP6V0C,TMEM247,DGAT2,ARC,DUSP2,ADAM8,ANGPTL4,HMOX1,ADAMTS4,PROK2,LYPD3,SLC7A5,HSPA6,MISP,ICAM1,PTX3,PTP4A1,SOCS1,GK,SP6,CHAC1,MMP25,FBP1,CXCL2,NAMPT,PDF,CCDC71L,PKMYT1,RGS16,DUSP4,HK2,BBLN,LRRC8E,ADAT3,C16ORF74,CCDC107,SAMD11,MT1M,H2AC4,DIO3,PLAUR,DHCR24,COL7A1,EIF4EBP3,RASD1,SLC16A3,ARL2BP,PTPRN,BMP2,PIM3,SPATA2L,TFR2,BCL3,H2AX,SH2B2,ZC3H12A,SMOX,FOSB,LINGO…
TF	Factor: CPBP; motif: GNNRGGGHGGGGNNGGGRN	TF:M09973	FALSE	1.73292e-18	17.7612	11183	404	317	20044	NTSR1,SOCS3,ATP6V0C,DGAT2,ARC,DUSP2,ADAM8,HMOX1,ADAMTS4,PROK2,ADGRG3,SLC7A5,MISP,ICAM1,PTX3,PTP4A1,SOCS1,GK,SP6,MMP25,FBP1,NAMPT,PDF,CCDC71L,PKMYT1,RGS16,DUSP4,HK2,BBLN,LRRC8E,ADAT3,C16ORF74,SAMD11,MT1M,H2AC4,DIO3,DHCR24,COL7A1,EIF4EBP3,SLC16A3,ARL2BP,PTPRN,BMP2,PIM3,SPATA2L,TFR2,BCL3,H2AX,ZC3H12A,SMOX,FOSB,LINGO3,PKP3,LTB,CEBPD,RIN1,SERTAD1,KLF16,NMB,PFKFB4,CHRNE,PNP,SDF2L1,NUDT8,SBNO2,IRAK2,CAP…
TF	Factor: KLF15; motif: NCCMCGCCCMCN	TF:M12158	FALSE	2.35452e-18	17.6281	11371	404	320	20044	CXCL3,SLC22A11,SOCS3,ATP6V0C,TMEM247,DGAT2,ARC,DUSP2,ADAM8,ANGPTL4,ADAMTS4,PROK2,ADGRG3,SLC7A5,HSPA6,MISP,ICAM1,PTP4A1,SOCS1,GK,SP6,CHAC1,FBP1,NAMPT,CCDC71L,PKMYT1,RGS16,DUSP4,HK2,BBLN,LRRC8E,C16ORF74,CCDC107,SAMD11,MT1M,H2AC4,DIO3,DHCR24,COL7A1,SLC16A3,PTPRN,BMP2,PIM3,SPATA2L,TFR2,BCL3,H2AX,SH2B2,ZC3H12A,SMOX,FOSB,LINGO3,PKP3,LTB,CEBPD,SERTAD1,KLF16,NMB,PFKFB4,PNP,NUDT8,SBNO2,SH3TC1,IRAK2,COL18A…
TF	Factor: PHB; motif: NCCCAGCCCCY; match class: 1	TF:M12725_1	FALSE	2.43294e-18	17.6139	4515	404	177	20044	CXCL3,NTSR1,SOCS3,MT2A,ATP6V0C,DGAT2,ARC,MISP,PTX3,SOCS1,GK,MMP25,FBP1,NAMPT,CCDC71L,RGS16,DUSP4,HK2,BBLN,LRRC8E,C16ORF74,SAMD11,PLAUR,COL7A1,RASD1,PIM3,SPATA2L,BCL3,SH2B2,ZC3H12A,SMOX,PKP3,RIN1,KLF16,PNP,NUDT8,SBNO2,SH3TC1,COL18A1,TNFAIP2,SLCO4A1,ADAMTS14,PFKFB3,CSRNP1,BAIAP3,UNC13D,AATK,YDJC,PLEKHN1,VDR,CDC42EP5,HELZ2,RRAD,VASN,LLGL2,RHOF,PITPNM1,PHF21B,SECTM1,SCARF1,H1-10,TCIRG1,RHOG,IFI30,TNF…
TF	Factor: BTEB3; motif: CCNNSCCNSCCCCKCCCCC; match class: 1	TF:M09826_1	FALSE	2.69195e-18	17.5699	7769	404	251	20044	CXCL3,NTSR1,SOCS3,ATP6V0C,ARC,DUSP2,ADAM8,ANGPTL4,SLC7A5,MISP,ICAM1,PTX3,PTP4A1,SOCS1,GK,SP6,FBP1,NAMPT,CCDC71L,DUSP4,HK2,BBLN,LRRC8E,C16ORF74,SAMD11,MT1M,DIO3,COL7A1,SLC16A3,PTPRN,BMP2,PIM3,SPATA2L,BCL3,H2AX,ZC3H12A,FOSB,LINGO3,PKP3,CEBPD,SERTAD1,KLF16,NMB,PFKFB4,CHRNE,PNP,NUDT8,SBNO2,TNFAIP2,ADAMTS14,PFKFB3,CSRNP1,BAIAP3,SLC25A22,C11ORF91,UNC13D,C11ORF96,FOSL1,YDJC,TMEM184A,PLEKHN1,CBARP,VDR,TO…
TF	Factor: Sp1; motif: GGGGCGGGGC	TF:M00931	FALSE	3.59716e-18	17.444	10605	404	306	20044	CXCL3,NTSR1,SOCS3,MT2A,ATP6V0C,DGAT2,ARC,DUSP2,ADAM8,ANGPTL4,PROK2,LYPD3,SLC7A5,MISP,PTP4A1,SOCS1,GK,SP6,CHAC1,MMP25,FBP1,NAMPT,PDF,CCDC71L,PKMYT1,RGS16,DUSP4,HK2,BBLN,LRRC8E,ADAT3,C16ORF74,CCDC107,SAMD11,DIO3,DHCR24,COL7A1,EIF4EBP3,RASD1,SLC16A3,ARL2BP,PTPRN,BMP2,PIM3,SPATA2L,TFR2,BCL3,H2AX,ZC3H12A,SMOX,FOSB,LINGO3,PKP3,CEBPD,SERTAD1,KLF16,NMB,PFKFB4,CHRNE,PNP,SDF2L1,NUDT8,SBNO2,IRAK2,CAPN15,COL…
TF	Factor: ZNF219; motif: SNNCAGCACCNNGGNCAGCGSC	TF:M13149	FALSE	4.45126e-18	17.3515	11695	404	325	20044	PTGS2,NTSR1,SOCS3,MT2A,ATP6V0C,DGAT2,ARC,DUSP2,ADAM8,ANGPTL4,ADAMTS4,PROK2,ADGRG3,ICAM3,SLC7A5,HSPA6,MISP,ICAM1,PTX3,PTP4A1,SOCS1,SP6,MMP25,FBP1,CXCL2,NAMPT,PDF,CCDC71L,PKMYT1,RGS16,DUSP4,HK2,BBLN,LRRC8E,C16ORF74,CCDC107,SAMD11,DIO3,PLAUR,DHCR24,COL7A1,EIF4EBP3,SLC16A3,PTPRN,BMP2,PIM3,SPATA2L,BCL3,H2AX,ZC3H12A,FOSB,LINGO3,LTB,CEBPD,RIN1,SERTAD1,KLF16,NMB,PFKFB4,PNP,SDF2L1,NUDT8,SBNO2,SH3TC1,IRAK2…
TF	Factor: Sp1; motif: NGGGGGCGGGGCCNGGGGGGGG	TF:M10071	FALSE	4.60589e-18	17.3367	8777	404	271	20044	CXCL3,NTSR1,SOCS3,ATP6V0C,ARC,DUSP2,ADAM8,PROK2,LYPD3,SLC7A5,PTP4A1,SOCS1,GK,SP6,FBP1,NAMPT,PDF,CCDC71L,PKMYT1,RGS16,DUSP4,HK2,BBLN,LRRC8E,ADAT3,C16ORF74,SAMD11,DIO3,PLAUR,COL7A1,EIF4EBP3,RASD1,SLC16A3,ARL2BP,PTPRN,PIM3,SPATA2L,TFR2,BCL3,ZC3H12A,FOSB,LINGO3,PKP3,CEBPD,SERTAD1,KLF16,NMB,PFKFB4,CHRNE,PNP,NUDT8,SBNO2,IRAK2,CAPN15,SLCO4A1,ADAMTS14,PFKFB3,PLK3,CSRNP1,BAIAP3,SLC25A22,C11ORF91,UNC13D,C1…
TF	Factor: AP-2; motif: MKCCCSCNGGCG	TF:M00189	FALSE	6.12842e-18	17.2127	10911	404	311	20044	PTGS2,CXCL3,SOCS3,MT2A,ATP6V0C,DGAT2,ARC,DUSP2,ADAM8,HMOX1,ADAMTS4,PROK2,ADGRG3,ICAM3,LYPD3,SLC7A5,HSPA6,MISP,ICAM1,PTP4A1,SOCS1,GK,MMP25,FBP1,CXCL2,NAMPT,PDF,CCDC71L,DUSP4,HK2,BBLN,LRRC8E,ADAT3,C16ORF74,CCDC107,SAMD11,DIO3,DHCR24,COL7A1,EIF4EBP3,RASD1,SLC16A3,ARL2BP,PTPRN,BMP2,PIM3,SPATA2L,BCL3,H2AX,PKP3,CEBPD,RIN1,SERTAD1,KLF16,PFKFB4,PNP,NUDT8,SBNO2,SH3TC1,CAPN15,COL18A1,SLCO4A1,ADAMTS14,PFKFB…
TF	Factor: ZNF37A; motif: CCYYGGCTCCNTSCCMN	TF:M12354	FALSE	7.3889e-18	17.1314	11203	404	316	20044	PTGS2,SLC22A11,NTSR1,SOCS3,ATP6V0C,TMEM247,DGAT2,ARC,DUSP2,ADAM8,ADAMTS4,PROK2,ADGRG3,SLC7A5,HSPA6,MISP,ICAM1,PTX3,PTP4A1,SOCS1,GK,SP6,CHAC1,MMP25,FBP1,CXCL2,NAMPT,PKMYT1,DUSP4,HK2,ADAT3,C16ORF74,SAMD11,MT1M,DIO3,DHCR24,COL7A1,EIF4EBP3,RASD1,ARL2BP,PTPRN,BMP2,PIM3,BCL3,H2AX,SH2B2,ZC3H12A,SMOX,PKP3,CEBPD,RIN1,SERTAD1,KLF16,NMB,PFKFB4,SDF2L1,SBNO2,SH3TC1,IRAK2,CAPN15,COL18A1,TNFAIP2,SLCO4A1,PFKFB3,…
TF	Factor: E2F-4; motif: SNGGGCGGGAANN	TF:M09894	FALSE	8.08454e-18	17.0923	16606	404	394	20044	PTGS2,CXCL3,SLC22A11,NTSR1,SOCS3,MT2A,ATP6V0C,TMEM247,DGAT2,ARC,DUSP2,ADAM8,ANGPTL4,HMOX1,PROK2,ADGRG3,ICAM3,LYPD3,SLC7A5,HSPA6,MISP,ICAM1,PTX3,PTP4A1,SOCS1,GK,SP6,CHAC1,MMP25,FBP1,CXCL2,NAMPT,PDF,CCDC71L,PKMYT1,RGS16,DUSP4,HK2,BBLN,LRRC8E,ADAT3,C16ORF74,CCDC107,SAMD11,MT1M,H2AC4,DIO3,PLAUR,DHCR24,COL7A1,EIF4EBP3,RASD1,SLC16A3,ARL2BP,PTPRN,BMP2,PIM3,SPATA2L,TFR2,BCL3,H2AX,SH2B2,ZC3H12A,SMOX,FOSB,…
TF	Factor: BTEB2; motif: RGGGNGKGGN	TF:M07277	FALSE	9.1695e-18	17.0377	8762	404	270	20044	CXCL3,NTSR1,SOCS3,MT2A,ATP6V0C,DGAT2,ARC,DUSP2,ADAM8,PROK2,LYPD3,SLC7A5,ICAM1,PTP4A1,SOCS1,GK,SP6,FBP1,NAMPT,PDF,CCDC71L,RGS16,DUSP4,HK2,BBLN,LRRC8E,ADAT3,C16ORF74,CCDC107,SAMD11,DIO3,DHCR24,EIF4EBP3,RASD1,SLC16A3,ARL2BP,PTPRN,PIM3,SPATA2L,TFR2,BCL3,ZC3H12A,PKP3,CEBPD,SERTAD1,KLF16,PFKFB4,CHRNE,PNP,NUDT8,SBNO2,CAPN15,TNFAIP2,SLCO4A1,ADAMTS14,PFKFB3,CSRNP1,BAIAP3,C11ORF91,UNC13D,C11ORF96,FOSL1,YDJ…
TF	Factor: BTEB2; motif: GCCCCRCCCH	TF:M07409	FALSE	1.20448e-17	16.9192	5363	404	196	20044	CXCL3,SLC22A11,SOCS3,MT2A,ATP6V0C,DUSP2,ADAM8,HMOX1,LYPD3,SLC7A5,MISP,PTP4A1,SOCS1,GK,CHAC1,PDF,RGS16,DUSP4,HK2,BBLN,LRRC8E,ADAT3,COL7A1,RASD1,SLC16A3,ARL2BP,BMP2,PIM3,SPATA2L,ZC3H12A,PKP3,LTB,CEBPD,KLF16,PFKFB4,CHRNE,PNP,NUDT8,SBNO2,CAPN15,SLCO4A1,ADAMTS14,PFKFB3,CSRNP1,BAIAP3,SLC25A22,C11ORF91,UNC13D,FOSL1,YDJC,TMEM184A,CBARP,CTSD,CDC42EP5,CEBPB,HELZ2,GPRC5C,RRAD,VASN,R3HDM4,HILPDA,LLGL2,RHOF,P…
TF	Factor: MAZ; motif: GGGMGGGGSSGGGGGGGGGGGG	TF:M09636	FALSE	1.49128e-17	16.8264	16635	404	394	20044	PTGS2,CXCL3,SLC22A11,NTSR1,SOCS3,MT2A,ATP6V0C,DGAT2,ARC,DUSP2,ADAM8,ANGPTL4,HMOX1,ADAMTS4,PROK2,ADGRG3,ICAM3,LYPD3,SLC7A5,HSPA6,MISP,ICAM1,PTX3,PTP4A1,SOCS1,GK,SP6,CHAC1,MMP25,FBP1,CXCL2,NAMPT,PDF,CCDC71L,PKMYT1,RGS16,DUSP4,HK2,BBLN,LRRC8E,ADAT3,C16ORF74,CCDC107,SAMD11,MT1M,H2AC4,DIO3,PLAUR,DHCR24,COL7A1,EIF4EBP3,RASD1,SLC16A3,ARL2BP,PTPRN,BMP2,PIM3,SPATA2L,TFR2,BCL3,H2AX,SH2B2,ZC3H12A,SMOX,FOSB,…
TF	Factor: Sp2; motif: NYSGCCCCGCCCCCY	TF:M03567	FALSE	1.52008e-17	16.8181	7951	404	253	20044	CXCL3,SOCS3,ATP6V0C,DGAT2,ARC,DUSP2,ADAM8,PROK2,LYPD3,SLC7A5,SOCS1,GK,SP6,FBP1,NAMPT,PDF,CCDC71L,RGS16,DUSP4,HK2,BBLN,LRRC8E,ADAT3,C16ORF74,CCDC107,SAMD11,DHCR24,COL7A1,EIF4EBP3,RASD1,SLC16A3,ARL2BP,PTPRN,BMP2,PIM3,SPATA2L,TFR2,BCL3,ZC3H12A,PKP3,CEBPD,SERTAD1,KLF16,PFKFB4,CHRNE,PNP,NUDT8,SBNO2,IRAK2,CAPN15,COL18A1,TNFAIP2,SLCO4A1,ADAMTS14,PFKFB3,CSRNP1,BAIAP3,SLC25A22,C11ORF91,UNC13D,C11ORF96,FOS…
TF	Factor: ER-beta; motif: RGGTCASCNTGMCCY	TF:M09910	FALSE	2.22969e-17	16.6518	9733	404	288	20044	CXCL3,SLC22A11,NTSR1,SOCS3,ATP6V0C,ARC,DUSP2,ADAM8,HMOX1,ADAMTS4,PROK2,ADGRG3,HSPA6,MISP,ICAM1,PTX3,SOCS1,GK,SP6,CHAC1,MMP25,FBP1,CXCL2,PDF,CCDC71L,RGS16,DUSP4,LRRC8E,C16ORF74,SAMD11,DIO3,DHCR24,COL7A1,EIF4EBP3,RASD1,SLC16A3,ARL2BP,PTPRN,BMP2,PIM3,SPATA2L,TFR2,BCL3,H2AX,SH2B2,ZC3H12A,SMOX,FOSB,LINGO3,PKP3,LTB,CEBPD,SERTAD1,KLF16,PFKFB4,SDF2L1,NUDT8,SBNO2,SH3TC1,CAPN15,COL18A1,SLCO4A1,ADAMTS14,PFK…
TF	Factor: E2F-1; motif: NNNNGGCGGGAARN	TF:M09892	FALSE	2.50422e-17	16.6013	13916	404	359	20044	PTGS2,CXCL3,SLC22A11,NTSR1,SOCS3,MT2A,ATP6V0C,TMEM247,DGAT2,DUSP2,ADAM8,ANGPTL4,HMOX1,PROK2,ADGRG3,ICAM3,LYPD3,SLC7A5,HSPA6,PTX3,PTP4A1,SOCS1,GK,SP6,CHAC1,MMP25,FBP1,CXCL2,NAMPT,PDF,CCDC71L,PKMYT1,RGS16,DUSP4,HK2,BBLN,LRRC8E,ADAT3,C16ORF74,SAMD11,MT1M,H2AC4,DIO3,PLAUR,DHCR24,COL7A1,EIF4EBP3,RASD1,SLC16A3,PTPRN,BMP2,PIM3,TFR2,BCL3,H2AX,SMOX,FOSB,LINGO3,PKP3,CEBPD,RIN1,SERTAD1,KLF16,NMB,PFKFB4,CHRN…
TF	Factor: ETF; motif: CCCCGCCCCYN	TF:M07039	FALSE	2.77113e-17	16.5573	16764	404	395	20044	PTGS2,CXCL3,SLC22A11,NTSR1,SOCS3,MT2A,ATP6V0C,TMEM247,DGAT2,ARC,DUSP2,ADAM8,ANGPTL4,HMOX1,ADAMTS4,PROK2,ADGRG3,LYPD3,SLC7A5,MISP,ICAM1,PTX3,PTP4A1,SOCS1,GK,SP6,CHAC1,MMP25,FBP1,CXCL2,NAMPT,PDF,CCDC71L,PKMYT1,RGS16,DUSP4,HK2,BBLN,LRRC8E,ADAT3,C16ORF74,SAMD11,MT1M,H2AC4,DIO3,PLAUR,DHCR24,COL7A1,EIF4EBP3,RASD1,SLC16A3,ARL2BP,PTPRN,BMP2,PIM3,SPATA2L,TFR2,BCL3,H2AX,SH2B2,ZC3H12A,SMOX,FOSB,LINGO3,PKP3,…
TF	Factor: TIEG1; motif: NCCCNSNCCCCGCCCCC	TF:M12351	FALSE	2.81183e-17	16.551	12696	404	340	20044	CXCL3,SLC22A11,SOCS3,ATP6V0C,DGAT2,ARC,DUSP2,ADAM8,ANGPTL4,ADAMTS4,PROK2,LYPD3,SLC7A5,HSPA6,PTX3,PTP4A1,SOCS1,GK,SP6,CHAC1,FBP1,CXCL2,NAMPT,PDF,CCDC71L,PKMYT1,RGS16,DUSP4,HK2,BBLN,LRRC8E,ADAT3,C16ORF74,SAMD11,MT1M,DIO3,DHCR24,COL7A1,EIF4EBP3,RASD1,SLC16A3,ARL2BP,PTPRN,BMP2,PIM3,SPATA2L,TFR2,BCL3,H2AX,SH2B2,ZC3H12A,FOSB,LINGO3,PKP3,LTB,CEBPD,SERTAD1,KLF16,NMB,PFKFB4,CHRNE,PNP,SDF2L1,NUDT8,SBNO2,SH…
TF	Factor: ZIC4; motif: NNCCNCCCRYNGYGN; match class: 1	TF:M12227_1	FALSE	3.42443e-17	16.4654	6100	404	212	20044	CXCL3,NTSR1,SOCS3,MT2A,ATP6V0C,DGAT2,ARC,DUSP2,PROK2,ADGRG3,SLC7A5,SOCS1,GK,CHAC1,CXCL2,NAMPT,PDF,CCDC71L,PKMYT1,DUSP4,HK2,ADAT3,C16ORF74,SAMD11,MT1M,DIO3,COL7A1,EIF4EBP3,RASD1,SLC16A3,PTPRN,BMP2,PIM3,SPATA2L,BCL3,ZC3H12A,LINGO3,PKP3,RIN1,KLF16,NUDT8,CAPN15,COL18A1,ADAMTS14,PFKFB3,PLK3,CSRNP1,BAIAP3,SLC25A22,C11ORF96,AATK,FOSL1,TMEM184A,PLEKHN1,CBARP,VDR,TOR4A,SLC43A2,CEBPB,GPRC5C,VASN,R3HDM4,END…
TF	Factor: sp4; motif: NNGNARGRGGCGGRGCNNRR	TF:M10072	FALSE	3.96007e-17	16.4023	10844	404	308	20044	CXCL3,NTSR1,SOCS3,MT2A,ATP6V0C,DGAT2,ARC,DUSP2,ADAM8,ANGPTL4,PROK2,ICAM3,LYPD3,SLC7A5,PTX3,PTP4A1,SOCS1,GK,SP6,MMP25,FBP1,NAMPT,PDF,CCDC71L,PKMYT1,RGS16,DUSP4,HK2,BBLN,LRRC8E,ADAT3,C16ORF74,SAMD11,DIO3,DHCR24,COL7A1,RASD1,SLC16A3,ARL2BP,PTPRN,BMP2,PIM3,SPATA2L,TFR2,BCL3,H2AX,ZC3H12A,SMOX,FOSB,LINGO3,PKP3,CEBPD,SERTAD1,KLF16,NMB,PFKFB4,CHRNE,PNP,NUDT8,SBNO2,SH3TC1,IRAK2,CAPN15,TNFAIP2,SLCO4A1,ADAM…
TF	Factor: ZF5; motif: GSGCGCGR	TF:M00716	FALSE	3.99962e-17	16.398	16490	404	392	20044	PTGS2,CXCL3,SLC22A11,NTSR1,SOCS3,MT2A,ATP6V0C,TMEM247,DGAT2,ARC,DUSP2,ADAM8,ANGPTL4,HMOX1,ADAMTS4,PROK2,ADGRG3,LYPD3,SLC7A5,HSPA6,MISP,PTX3,PTP4A1,SOCS1,GK,SP6,CHAC1,MMP25,FBP1,CXCL2,NAMPT,PDF,CCDC71L,PKMYT1,RGS16,DUSP4,HK2,BBLN,LRRC8E,ADAT3,C16ORF74,CCDC107,SAMD11,MT1M,H2AC4,DIO3,PLAUR,DHCR24,COL7A1,EIF4EBP3,RASD1,SLC16A3,ARL2BP,PTPRN,BMP2,PIM3,SPATA2L,TFR2,BCL3,H2AX,SH2B2,ZC3H12A,SMOX,FOSB,LING…
TF	Factor: ETF; motif: GVGGMGG	TF:M00695	FALSE	4.82703e-17	16.3163	10744	404	306	20044	PTGS2,CXCL3,SLC22A11,NTSR1,SOCS3,ATP6V0C,DGAT2,ARC,DUSP2,ANGPTL4,HMOX1,PROK2,SLC7A5,HSPA6,ICAM1,PTP4A1,SOCS1,GK,SP6,CHAC1,MMP25,CXCL2,NAMPT,PDF,CCDC71L,PKMYT1,DUSP4,HK2,BBLN,ADAT3,C16ORF74,SAMD11,H2AC4,DIO3,PLAUR,DHCR24,COL7A1,RASD1,SLC16A3,PTPRN,BMP2,PIM3,SPATA2L,BCL3,H2AX,ZC3H12A,FOSB,LINGO3,PKP3,CEBPD,RIN1,SERTAD1,KLF16,NMB,PNP,SDF2L1,NUDT8,SBNO2,IRAK2,CAPN15,COL18A1,ADAMTS14,PFKFB3,PLK3,CSRNP…
TF	Factor: KLF3; motif: NNNNNNGGGCGGGGCNNGN	TF:M09970	FALSE	4.90437e-17	16.3094	7962	404	252	20044	CXCL3,NTSR1,SOCS3,MT2A,ATP6V0C,DGAT2,ARC,DUSP2,ADAM8,LYPD3,SLC7A5,SOCS1,GK,SP6,MMP25,FBP1,NAMPT,PDF,CCDC71L,PKMYT1,RGS16,DUSP4,HK2,BBLN,LRRC8E,ADAT3,C16ORF74,CCDC107,EIF4EBP3,RASD1,SLC16A3,ARL2BP,BMP2,PIM3,SPATA2L,TFR2,BCL3,ZC3H12A,SMOX,FOSB,LINGO3,PKP3,CEBPD,SERTAD1,KLF16,PFKFB4,CHRNE,PNP,SDF2L1,NUDT8,SBNO2,IRAK2,CAPN15,COL18A1,SLCO4A1,ADAMTS14,PFKFB3,CSRNP1,BAIAP3,SLC25A22,C11ORF91,UNC13D,C11OR…
TF	Factor: AP-2; motif: GSCCSCRGGCNRNRNN	TF:M00800	FALSE	5.55316e-17	16.2555	9365	404	280	20044	CXCL3,SLC22A11,NTSR1,SOCS3,MT2A,ATP6V0C,DGAT2,ARC,ADAM8,ANGPTL4,HMOX1,ADAMTS4,ADGRG3,LYPD3,SLC7A5,HSPA6,MISP,ICAM1,PTX3,PTP4A1,SOCS1,GK,SP6,CHAC1,MMP25,CXCL2,NAMPT,PDF,CCDC71L,PKMYT1,RGS16,DUSP4,HK2,ADAT3,C16ORF74,CCDC107,SAMD11,MT1M,DIO3,DHCR24,COL7A1,EIF4EBP3,RASD1,SLC16A3,ARL2BP,PTPRN,BMP2,PIM3,SPATA2L,TFR2,BCL3,H2AX,ZC3H12A,SMOX,LINGO3,PKP3,CEBPD,KLF16,NMB,NUDT8,SH3TC1,IRAK2,CAPN15,COL18A1,TN…
TF	Factor: RERE; motif: CNGCNSCNNGSRCRGSGSS	TF:M13129	FALSE	6.20518e-17	16.2072	10538	404	302	20044	PTGS2,NTSR1,SOCS3,MT2A,DGAT2,ARC,DUSP2,ADAM8,ANGPTL4,ADAMTS4,PROK2,ADGRG3,ICAM3,LYPD3,SLC7A5,HSPA6,MISP,ICAM1,PTX3,PTP4A1,SOCS1,GK,SP6,MMP25,NAMPT,PDF,PKMYT1,RGS16,DUSP4,HK2,BBLN,C16ORF74,SAMD11,DIO3,PLAUR,DHCR24,COL7A1,EIF4EBP3,RASD1,SLC16A3,ARL2BP,PTPRN,BMP2,PIM3,SPATA2L,BCL3,H2AX,ZC3H12A,FOSB,LINGO3,CEBPD,RIN1,SERTAD1,KLF16,NMB,PFKFB4,PNP,SDF2L1,NUDT8,SBNO2,SH3TC1,IRAK2,CAPN15,SLCO4A1,ADAMTS14…
TF	Factor: ZNF37A; motif: CCYYGGCTCCNTSCCMN; match class: 1	TF:M12354_1	FALSE	8.07846e-17	16.0927	5790	404	204	20044	PTGS2,NTSR1,SOCS3,ARC,SLC7A5,ICAM1,SOCS1,GK,SP6,MMP25,FBP1,NAMPT,HK2,C16ORF74,SAMD11,MT1M,DIO3,RASD1,ARL2BP,PIM3,BCL3,PKP3,CEBPD,RIN1,KLF16,NMB,SDF2L1,SBNO2,SH3TC1,CAPN15,COL18A1,TNFAIP2,CSRNP1,BAIAP3,SLC25A22,C11ORF91,UNC13D,C11ORF96,FOSL1,CBARP,VDR,TOR4A,CDC42EP5,CEBPB,HELZ2,GPRC5C,PTGIR,RRAD,VASN,R3HDM4,LLGL2,PITPNM1,PLSCR3,EPOP,PPIF,PHF21B,IL27RA,PAXX,SECTM1,SCARF1,CEMIP,H1-10,NFKBIE,ESRRA,TC…
TF	Factor: GKLF; motif: GCCMCRCCCNNN; match class: 1	TF:M01588_1	FALSE	1.24569e-16	15.9046	4076	404	162	20044	ATP6V0C,ARC,DUSP2,ADAM8,LYPD3,SLC7A5,MISP,SOCS1,GK,CHAC1,NAMPT,PKMYT1,RGS16,HK2,BBLN,LRRC8E,ADAT3,CCDC107,PIM3,SPATA2L,ZC3H12A,PKP3,CEBPD,KLF16,PNP,NUDT8,SBNO2,SLCO4A1,ADAMTS14,CSRNP1,BAIAP3,C11ORF91,UNC13D,AATK,YDJC,PLEKHN1,CBARP,CTSD,CDC42EP5,CEBPB,HELZ2,GPRC5C,PTGIR,VASN,R3HDM4,LLGL2,RHOF,PLSCR3,PHF21B,PAXX,NFKBIE,ESRRA,TCIRG1,RHOG,PIP5KL1,IL1RL2,UPP1,TNFRSF12A,PANX2,SSBP4,LAGE3,NRXN2,CYBA,AGT…
TF	Factor: CP2; motif: NRRRCCGGCYNRARCCGGNN; match class: 1	TF:M12590_1	FALSE	1.34882e-16	15.87	6930	404	229	20044	CXCL3,NTSR1,SOCS3,MT2A,ATP6V0C,DGAT2,ARC,DUSP2,ADAM8,ANGPTL4,HMOX1,SLC7A5,MISP,PTP4A1,SOCS1,MMP25,FBP1,CXCL2,NAMPT,PDF,RGS16,LRRC8E,ADAT3,C16ORF74,CCDC107,SAMD11,DIO3,DHCR24,SLC16A3,ARL2BP,PTPRN,BMP2,PIM3,SPATA2L,BCL3,ZC3H12A,CEBPD,SERTAD1,KLF16,PFKFB4,CHRNE,NUDT8,SBNO2,SH3TC1,IRAK2,CAPN15,SLCO4A1,ADAMTS14,PLK3,CSRNP1,BAIAP3,SLC25A22,C11ORF96,AATK,FOSL1,TMEM184A,CBARP,TOR4A,CTSD,SLC43A2,GPRC5C,PT…
TF	Factor: SP1; motif: GGCCCCGCCCCCN; match class: 1	TF:M12666_1	FALSE	1.89061e-16	15.7234	4530	404	173	20044	SOCS3,ATP6V0C,DGAT2,ARC,ADAM8,LYPD3,SLC7A5,PTP4A1,SOCS1,GK,NAMPT,PDF,PKMYT1,DUSP4,HK2,BBLN,LRRC8E,C16ORF74,CCDC107,SAMD11,DIO3,SLC16A3,PTPRN,PIM3,SPATA2L,BCL3,ZC3H12A,FOSB,PKP3,CEBPD,KLF16,PFKFB4,PNP,NUDT8,SBNO2,ADAMTS14,CSRNP1,BAIAP3,C11ORF91,UNC13D,FOSL1,YDJC,PLEKHN1,CBARP,CTSD,CEBPB,HELZ2,VASN,R3HDM4,LLGL2,RHOF,PITPNM1,SLC39A14,PLSCR3,PHF21B,PAXX,RELT,NFKBIE,ESRRA,RHOG,PIP5KL1,UPP1,TNFRSF12A,M…
TF	Factor: CTCF; motif: NCCRSTAGGGGGCGC	TF:M08911	FALSE	1.9952e-16	15.7	9382	404	279	20044	PTGS2,CXCL3,SLC22A11,NTSR1,SOCS3,ATP6V0C,TMEM247,ARC,DUSP2,ADAM8,HMOX1,PROK2,MISP,PTX3,PTP4A1,SOCS1,GK,SP6,CHAC1,MMP25,FBP1,CXCL2,NAMPT,PDF,CCDC71L,PKMYT1,DUSP4,HK2,BBLN,LRRC8E,ADAT3,C16ORF74,CCDC107,DIO3,PLAUR,DHCR24,EIF4EBP3,RASD1,SLC16A3,PTPRN,BMP2,PIM3,SPATA2L,BCL3,H2AX,ZC3H12A,FOSB,LINGO3,PKP3,RIN1,SERTAD1,KLF16,NMB,PFKFB4,CHRNE,PNP,SDF2L1,NUDT8,SBNO2,CAPN15,COL18A1,ADAMTS14,PFKFB3,PLK3,CSRN…
TF	Factor: E2F-1:HES-7; motif: GGCRCGTGSYNNWNGGCGCSM; match class: 1	TF:M08525_1	FALSE	3.99936e-16	15.398	15662	404	381	20044	PTGS2,CXCL3,SLC22A11,NTSR1,SOCS3,MT2A,ATP6V0C,DGAT2,ARC,DUSP2,ADAM8,ANGPTL4,HMOX1,PROK2,ADGRG3,ICAM3,LYPD3,SLC7A5,HSPA6,MISP,ICAM1,PTX3,PTP4A1,SOCS1,GK,SP6,CHAC1,MMP25,FBP1,CXCL2,NAMPT,PDF,CCDC71L,PKMYT1,RGS16,DUSP4,HK2,BBLN,ADAT3,C16ORF74,CCDC107,SAMD11,MT1M,H2AC4,DIO3,PLAUR,DHCR24,COL7A1,EIF4EBP3,RASD1,SLC16A3,ARL2BP,PTPRN,BMP2,PIM3,SPATA2L,BCL3,H2AX,SH2B2,ZC3H12A,SMOX,FOSB,LINGO3,PKP3,LTB,CEBP…
TF	Factor: ZF5; motif: NRNGNGCGCGCWN; match class: 1	TF:M00333_1	FALSE	4.31331e-16	15.3652	12784	404	339	20044	PTGS2,CXCL3,NTSR1,SOCS3,MT2A,ATP6V0C,DGAT2,ARC,DUSP2,ADAM8,ANGPTL4,PROK2,LYPD3,SLC7A5,HSPA6,MISP,ICAM1,PTX3,PTP4A1,SOCS1,GK,SP6,CHAC1,MMP25,CXCL2,NAMPT,PDF,CCDC71L,PKMYT1,DUSP4,HK2,BBLN,LRRC8E,ADAT3,C16ORF74,CCDC107,SAMD11,DIO3,DHCR24,COL7A1,EIF4EBP3,RASD1,SLC16A3,ARL2BP,BMP2,PIM3,SPATA2L,BCL3,H2AX,SH2B2,ZC3H12A,SMOX,FOSB,LINGO3,PKP3,CEBPD,RIN1,KLF16,NMB,PNP,SDF2L1,NUDT8,SBNO2,IRAK2,CAPN15,COL18A…
TF	Factor: TCF-1; motif: ACATCGRGRCGCTGW; match class: 1	TF:M11603_1	FALSE	4.5791e-16	15.3392	13544	404	351	20044	PTGS2,CXCL3,SLC22A11,NTSR1,SOCS3,MT2A,ATP6V0C,ARC,DUSP2,ADAM8,ANGPTL4,HMOX1,ADAMTS4,PROK2,SLC7A5,HSPA6,MISP,ICAM1,PTP4A1,SOCS1,GK,SP6,CHAC1,MMP25,NAMPT,PDF,CCDC71L,PKMYT1,RGS16,DUSP4,HK2,BBLN,ADAT3,C16ORF74,CCDC107,SAMD11,MT1M,DIO3,PLAUR,DHCR24,COL7A1,EIF4EBP3,RASD1,SLC16A3,ARL2BP,BMP2,PIM3,SPATA2L,BCL3,H2AX,SH2B2,ZC3H12A,SMOX,FOSB,LINGO3,PKP3,LTB,CEBPD,RIN1,SERTAD1,KLF16,NMB,PFKFB4,SDF2L1,NUDT8,…
TF	Factor: PHB; motif: NCCCAGCCCCY	TF:M12725	FALSE	4.7409e-16	15.3241	10004	404	290	20044	CXCL3,NTSR1,SOCS3,MT2A,ATP6V0C,TMEM247,DGAT2,ARC,ADAM8,ANGPTL4,ADAMTS4,PROK2,ADGRG3,SLC7A5,MISP,PTX3,SOCS1,GK,SP6,CHAC1,MMP25,FBP1,NAMPT,PDF,CCDC71L,RGS16,DUSP4,HK2,BBLN,LRRC8E,C16ORF74,SAMD11,MT1M,DIO3,PLAUR,DHCR24,COL7A1,EIF4EBP3,RASD1,SLC16A3,ARL2BP,PTPRN,PIM3,SPATA2L,TFR2,BCL3,SH2B2,ZC3H12A,SMOX,PKP3,LTB,CEBPD,RIN1,KLF16,CHRNE,PNP,SDF2L1,NUDT8,SBNO2,SH3TC1,CAPN15,COL18A1,TNFAIP2,SLCO4A1,ADAMT…
TF	Factor: KLF15; motif: RCCMCRCCCMCN; match class: 1	TF:M12160_1	FALSE	7.30304e-16	15.1365	8297	404	256	20044	SLC22A11,SOCS3,ATP6V0C,DGAT2,ARC,DUSP2,ADAM8,ANGPTL4,ADAMTS4,PROK2,ADGRG3,SLC7A5,HSPA6,MISP,ICAM1,SOCS1,GK,SP6,CHAC1,FBP1,NAMPT,CCDC71L,RGS16,DUSP4,HK2,BBLN,LRRC8E,C16ORF74,SAMD11,MT1M,DIO3,DHCR24,COL7A1,SLC16A3,PTPRN,PIM3,SPATA2L,TFR2,BCL3,SH2B2,ZC3H12A,FOSB,PKP3,CEBPD,SERTAD1,KLF16,PFKFB4,PNP,NUDT8,SBNO2,SH3TC1,IRAK2,TNFAIP2,SLCO4A1,ADAMTS14,CSRNP1,BAIAP3,SLC25A22,C11ORF91,UNC13D,C11ORF96,AATK,…
TF	Factor: GKLF; motif: GCCMCRCCCNNN	TF:M01588	FALSE	8.42177e-16	15.0746	9153	404	273	20044	CXCL3,SLC22A11,NTSR1,SOCS3,MT2A,ATP6V0C,DGAT2,ARC,DUSP2,ADAM8,HMOX1,LYPD3,SLC7A5,HSPA6,MISP,PTP4A1,SOCS1,GK,SP6,CHAC1,MMP25,NAMPT,PDF,PKMYT1,RGS16,DUSP4,HK2,BBLN,LRRC8E,ADAT3,CCDC107,COL7A1,RASD1,SLC16A3,ARL2BP,BMP2,PIM3,SPATA2L,TFR2,BCL3,ZC3H12A,FOSB,PKP3,LTB,CEBPD,RIN1,SERTAD1,KLF16,PFKFB4,CHRNE,PNP,NUDT8,SBNO2,SH3TC1,IRAK2,CAPN15,COL18A1,SLCO4A1,ADAMTS14,PFKFB3,CSRNP1,BAIAP3,SLC25A22,C11ORF91,…
TF	Factor: AP-2; motif: SNNNCCNCAGGCN	TF:M00915	FALSE	8.83084e-16	15.054	9880	404	287	20044	NTSR1,MT2A,ATP6V0C,DGAT2,ARC,DUSP2,ADAM8,ANGPTL4,HMOX1,ADAMTS4,PROK2,ADGRG3,ICAM3,LYPD3,SLC7A5,HSPA6,ICAM1,PTX3,SOCS1,GK,CHAC1,MMP25,FBP1,CXCL2,NAMPT,CCDC71L,PKMYT1,RGS16,HK2,LRRC8E,ADAT3,C16ORF74,SAMD11,DIO3,DHCR24,COL7A1,EIF4EBP3,RASD1,SLC16A3,ARL2BP,BMP2,PIM3,SPATA2L,TFR2,BCL3,H2AX,SMOX,LINGO3,PKP3,CEBPD,RIN1,KLF16,CHRNE,PNP,SDF2L1,NUDT8,SBNO2,SH3TC1,IRAK2,CAPN15,ADAMTS14,PFKFB3,PLK3,CSRNP1,SL…
TF	Factor: LRF; motif: GGGGKYNNB	TF:M01100	FALSE	9.69928e-16	15.0133	7780	404	245	20044	NTSR1,SOCS3,MT2A,ATP6V0C,DGAT2,DUSP2,ADAM8,HMOX1,ADGRG3,LYPD3,HSPA6,MISP,PTX3,PTP4A1,SOCS1,GK,CHAC1,MMP25,CCDC71L,RGS16,DUSP4,HK2,C16ORF74,CCDC107,PLAUR,EIF4EBP3,SLC16A3,BMP2,PIM3,SPATA2L,BCL3,SH2B2,ZC3H12A,SMOX,FOSB,PKP3,CEBPD,RIN1,SERTAD1,KLF16,NMB,PFKFB4,SDF2L1,NUDT8,SBNO2,SH3TC1,IRAK2,CAPN15,COL18A1,TNFAIP2,ADAMTS14,PFKFB3,PLK3,CSRNP1,BAIAP3,SLC25A22,C11ORF91,UNC13D,C11ORF96,FOSL1,YDJC,TMEM18…
TF	Factor: WT1; motif: GNGGGGGCGGGG; match class: 1	TF:M03893_1	FALSE	1.00421e-15	14.9982	4120	404	161	20044	CXCL3,ATP6V0C,ARC,ANGPTL4,PROK2,SLC7A5,PTP4A1,SOCS1,GK,FBP1,NAMPT,DUSP4,HK2,BBLN,SAMD11,DIO3,DHCR24,COL7A1,PIM3,SPATA2L,BCL3,H2AX,ZC3H12A,LINGO3,PKP3,SERTAD1,KLF16,NUDT8,SBNO2,TNFAIP2,SLCO4A1,CSRNP1,BAIAP3,C11ORF96,CBARP,SLC43A2,CEBPB,HELZ2,GPRC5C,RRAD,R3HDM4,LLGL2,RHOF,PITPNM1,LYPLA2,SLC39A14,PLSCR3,PHF21B,PAXX,SECTM1,NFKBIE,ESRRA,RHOG,UPP1,TNFRSF12A,MMP23B,PANX2,SSBP4,LAGE3,NTNG2,HMGA1,NRXN2,RD…
TF	Factor: ctcf; motif: YGGCCACCAGRKGGCRSYN	TF:M09890	FALSE	1.1125e-15	14.9537	8665	404	263	20044	PTGS2,CXCL3,SLC22A11,NTSR1,SOCS3,ATP6V0C,DGAT2,ARC,DUSP2,ADAM8,ANGPTL4,PROK2,MISP,ICAM1,PTX3,PTP4A1,SOCS1,GK,SP6,CHAC1,MMP25,FBP1,CXCL2,NAMPT,PDF,CCDC71L,PKMYT1,DUSP4,LRRC8E,SAMD11,DIO3,PLAUR,DHCR24,COL7A1,EIF4EBP3,RASD1,SLC16A3,PTPRN,BMP2,PIM3,SPATA2L,BCL3,H2AX,SH2B2,SMOX,LINGO3,PKP3,CEBPD,SERTAD1,KLF16,NMB,CHRNE,SDF2L1,NUDT8,SBNO2,ADAMTS14,PFKFB3,PLK3,CSRNP1,BAIAP3,GLTPD2,UNC13D,C11ORF96,AATK,F…
TF	Factor: Sp1; motif: NGGGGGCGGGGYN; match class: 1	TF:M00196_1	FALSE	1.23427e-15	14.9086	6137	404	209	20044	CXCL3,NTSR1,SOCS3,ATP6V0C,DGAT2,ARC,DUSP2,ADAM8,LYPD3,SLC7A5,PTP4A1,SOCS1,GK,FBP1,NAMPT,PKMYT1,DUSP4,HK2,BBLN,LRRC8E,C16ORF74,SAMD11,DIO3,COL7A1,SLC16A3,ARL2BP,PTPRN,PIM3,SPATA2L,TFR2,BCL3,ZC3H12A,FOSB,PKP3,CEBPD,KLF16,NMB,PFKFB4,PNP,NUDT8,SBNO2,SLCO4A1,ADAMTS14,CSRNP1,BAIAP3,C11ORF91,UNC13D,C11ORF96,FOSL1,YDJC,PLEKHN1,CBARP,CTSD,SLC43A2,CEBPB,HELZ2,GPRC5C,RRAD,VASN,R3HDM4,LLGL2,RHOF,PITPNM1,SLC3…
TF	Factor: ZNF609; motif: GNSNGGGNGCTGN; match class: 1	TF:M13132_1	FALSE	1.29128e-15	14.889	5487	404	194	20044	NTSR1,SOCS3,MT2A,TMEM247,DGAT2,ARC,DUSP2,ADAM8,ADAMTS4,PROK2,ADGRG3,SLC7A5,HSPA6,MISP,ICAM1,PTX3,SOCS1,GK,CXCL2,NAMPT,PDF,RGS16,DUSP4,C16ORF74,SAMD11,DHCR24,EIF4EBP3,RASD1,SLC16A3,ARL2BP,PTPRN,BMP2,TFR2,BCL3,PKP3,LTB,CEBPD,SDF2L1,NUDT8,SH3TC1,IRAK2,COL18A1,TNFAIP2,SLCO4A1,ADAMTS14,PFKFB3,CSRNP1,UNC13D,AATK,FOSL1,YDJC,TMEM184A,CBARP,VDR,CTSD,SLC43A2,CEBPB,HELZ2,GPRC5C,PTGIR,RRAD,VASN,LLGL2,PITPNM1…
TF	Factor: GKLF; motif: NNCCMCRCCCN	TF:M12173	FALSE	1.49292e-15	14.826	10281	404	294	20044	CXCL3,SLC22A11,NTSR1,SOCS3,MT2A,ATP6V0C,DGAT2,ARC,DUSP2,ADAM8,ANGPTL4,PROK2,ICAM3,LYPD3,SLC7A5,HSPA6,MISP,PTP4A1,SOCS1,GK,SP6,CHAC1,MMP25,FBP1,NAMPT,PDF,PKMYT1,RGS16,DUSP4,HK2,BBLN,LRRC8E,ADAT3,C16ORF74,CCDC107,SAMD11,DIO3,COL7A1,RASD1,SLC16A3,ARL2BP,PIM3,SPATA2L,TFR2,BCL3,SH2B2,ZC3H12A,FOSB,PKP3,LTB,CEBPD,SERTAD1,KLF16,NMB,PFKFB4,CHRNE,PNP,NUDT8,SBNO2,SH3TC1,IRAK2,CAPN15,COL18A1,SLCO4A1,ADAMTS14…
TF	Factor: E2F-2; motif: GCGCGCGCNCS	TF:M11529	FALSE	1.70609e-15	14.768	16673	404	392	20044	PTGS2,CXCL3,SLC22A11,NTSR1,SOCS3,MT2A,ATP6V0C,TMEM247,DGAT2,ARC,DUSP2,ADAM8,ANGPTL4,HMOX1,ADAMTS4,PROK2,LYPD3,SLC7A5,HSPA6,MISP,ICAM1,PTX3,PTP4A1,SOCS1,GK,SP6,CHAC1,MMP25,FBP1,CXCL2,NAMPT,PDF,CCDC71L,PKMYT1,RGS16,DUSP4,HK2,BBLN,LRRC8E,ADAT3,C16ORF74,CCDC107,SAMD11,MT1M,H2AC4,DIO3,PLAUR,DHCR24,COL7A1,EIF4EBP3,RASD1,SLC16A3,ARL2BP,PTPRN,BMP2,PIM3,SPATA2L,TFR2,BCL3,H2AX,SH2B2,ZC3H12A,SMOX,FOSB,LINGO…
TF	Factor: Sp1; motif: GGGGCGGGGC	TF:M07063	FALSE	1.89393e-15	14.7226	6470	404	216	20044	CXCL3,SOCS3,MT2A,ATP6V0C,DGAT2,DUSP2,ADAM8,PROK2,LYPD3,SLC7A5,PTP4A1,SOCS1,GK,FBP1,NAMPT,PDF,RGS16,DUSP4,HK2,BBLN,LRRC8E,ADAT3,C16ORF74,SAMD11,DIO3,DHCR24,EIF4EBP3,RASD1,SLC16A3,ARL2BP,PIM3,SPATA2L,ZC3H12A,PKP3,CEBPD,KLF16,PFKFB4,CHRNE,PNP,NUDT8,SBNO2,CAPN15,SLCO4A1,ADAMTS14,PFKFB3,CSRNP1,BAIAP3,C11ORF91,UNC13D,C11ORF96,FOSL1,YDJC,TMEM184A,CBARP,VDR,CTSD,CEBPB,HELZ2,RRAD,VASN,R3HDM4,LLGL2,RHOF,PI…
TF	Factor: SP2; motif: GNNGGGGGCGGGGSN; match class: 1	TF:M03807_1	FALSE	2.47518e-15	14.6064	4356	404	166	20044	SOCS3,ATP6V0C,DGAT2,ARC,DUSP2,ADAM8,LYPD3,SLC7A5,SOCS1,GK,FBP1,NAMPT,DUSP4,HK2,BBLN,LRRC8E,C16ORF74,SAMD11,PIM3,SPATA2L,BCL3,ZC3H12A,PKP3,CEBPD,SERTAD1,KLF16,PFKFB4,PNP,NUDT8,SBNO2,ADAMTS14,CSRNP1,BAIAP3,C11ORF91,UNC13D,C11ORF96,YDJC,PLEKHN1,CBARP,CTSD,CEBPB,HELZ2,VASN,R3HDM4,LLGL2,RHOF,PITPNM1,PHF21B,PAXX,RELT,NFKBIE,ESRRA,TCIRG1,RHOG,PIP5KL1,UPP1,TNFRSF12A,MMP23B,PANX2,SSBP4,HMGA1,NRXN2,RDH10,C…
TF	Factor: GCMa:Erg; motif: ATGCGGGCGGAARKG	TF:M08487	FALSE	2.61918e-15	14.5818	14303	404	361	20044	PTGS2,CXCL3,SLC22A11,SOCS3,ATP6V0C,TMEM247,DGAT2,ARC,DUSP2,ADAM8,ANGPTL4,ADAMTS4,PROK2,ADGRG3,ICAM3,SLC7A5,HSPA6,MISP,ICAM1,PTX3,PTP4A1,SOCS1,GK,SP6,CHAC1,MMP25,FBP1,CXCL2,NAMPT,PDF,CCDC71L,RGS16,DUSP4,HK2,BBLN,LRRC8E,ADAT3,C16ORF74,CCDC107,SAMD11,DIO3,PLAUR,DHCR24,COL7A1,RASD1,SLC16A3,ARL2BP,PTPRN,BMP2,PIM3,SPATA2L,BCL3,H2AX,SH2B2,SMOX,FOSB,LINGO3,PKP3,LTB,CEBPD,RIN1,SERTAD1,KLF16,NMB,PFKFB4,CHR…
TF	Factor: ctcf; motif: CCNCNAGRKGGCRSTN	TF:M07249	FALSE	2.94745e-15	14.5306	6901	404	225	20044	PTGS2,CXCL3,SOCS3,MT2A,ARC,DUSP2,ADAM8,HMOX1,PROK2,HSPA6,MISP,PTP4A1,SOCS1,CHAC1,MMP25,CXCL2,CCDC71L,DUSP4,BBLN,LRRC8E,ADAT3,C16ORF74,DIO3,RASD1,SLC16A3,BMP2,PIM3,BCL3,H2AX,LINGO3,CEBPD,RIN1,SERTAD1,KLF16,NMB,PFKFB4,CHRNE,SDF2L1,NUDT8,SBNO2,TNFAIP2,ADAMTS14,CSRNP1,BAIAP3,GLTPD2,C11ORF91,C11ORF96,FOSL1,YDJC,TMEM184A,PLEKHN1,VDR,SLC43A2,CEBPB,HELZ2,RRAD,VASN,R3HDM4,LLGL2,RHOF,PITPNM1,LYPLA2,SLC39A1…
TF	Factor: Sp1; motif: CCCCGCCCCN	TF:M00933	FALSE	3.21313e-15	14.4931	10005	404	288	20044	CXCL3,NTSR1,SOCS3,MT2A,ATP6V0C,DGAT2,ARC,DUSP2,ADAM8,ANGPTL4,ADAMTS4,PROK2,LYPD3,SLC7A5,MISP,ICAM1,PTX3,PTP4A1,SOCS1,GK,SP6,CHAC1,MMP25,FBP1,NAMPT,PDF,CCDC71L,RGS16,DUSP4,HK2,BBLN,LRRC8E,ADAT3,C16ORF74,SAMD11,DIO3,DHCR24,COL7A1,EIF4EBP3,RASD1,SLC16A3,ARL2BP,PTPRN,BMP2,PIM3,SPATA2L,TFR2,BCL3,ZC3H12A,FOSB,PKP3,CEBPD,SERTAD1,KLF16,PFKFB4,CHRNE,PNP,NUDT8,SBNO2,IRAK2,CAPN15,TNFAIP2,SLCO4A1,ADAMTS14,PF…
TF	Factor: MAD5; motif: SSNSSSNSSSSGCCACGTGC	TF:M13141	FALSE	3.43263e-15	14.4644	4410	404	167	20044	ATP6V0C,DGAT2,ARC,DUSP2,HMOX1,PROK2,LYPD3,SLC7A5,GK,MMP25,PKMYT1,RGS16,HK2,C16ORF74,CCDC107,SAMD11,MT1M,DIO3,EIF4EBP3,RASD1,SLC16A3,PTPRN,PIM3,SPATA2L,BCL3,SMOX,LINGO3,CEBPD,KLF16,SH3TC1,CAPN15,COL18A1,SLCO4A1,ADAMTS14,PFKFB3,SLC25A22,UNC13D,C11ORF96,FOSL1,YDJC,TMEM184A,PLEKHN1,CBARP,CTSD,VASN,HILPDA,LLGL2,SLC39A14,EPOP,PPIF,SECTM1,H1-10,NFKBIE,ESRRA,RHOG,NBL1,UPP1,SH2D5,PANX2,SSBP4,NTNG2,RTEL1-T…
TF	Factor: ZF5; motif: NRNGNGCGCGCWN	TF:M00333	FALSE	3.46414e-15	14.4604	15464	404	377	20044	PTGS2,CXCL3,SLC22A11,NTSR1,SOCS3,MT2A,ATP6V0C,DGAT2,ARC,DUSP2,ADAM8,ANGPTL4,HMOX1,PROK2,ADGRG3,LYPD3,SLC7A5,HSPA6,MISP,ICAM1,PTX3,PTP4A1,SOCS1,GK,SP6,CHAC1,MMP25,CXCL2,NAMPT,PDF,CCDC71L,PKMYT1,RGS16,DUSP4,HK2,BBLN,LRRC8E,ADAT3,C16ORF74,CCDC107,SAMD11,MT1M,H2AC4,DIO3,PLAUR,DHCR24,COL7A1,EIF4EBP3,RASD1,SLC16A3,ARL2BP,PTPRN,BMP2,PIM3,SPATA2L,BCL3,H2AX,SH2B2,ZC3H12A,SMOX,FOSB,LINGO3,PKP3,CEBPD,RIN1,S…
TF	Factor: MED8; motif: CYYNSCYYCCTSCNCC	TF:M13128	FALSE	4.39625e-15	14.3569	13100	404	342	20044	SLC22A11,NTSR1,SOCS3,MT2A,ATP6V0C,TMEM247,DGAT2,ARC,DUSP2,ADAM8,HMOX1,ADAMTS4,ADGRG3,ICAM3,SLC7A5,HSPA6,MISP,PTX3,PTP4A1,SOCS1,SP6,CHAC1,FBP1,CXCL2,NAMPT,PDF,CCDC71L,PKMYT1,RGS16,DUSP4,HK2,BBLN,LRRC8E,C16ORF74,SAMD11,MT1M,DIO3,DHCR24,COL7A1,EIF4EBP3,RASD1,SLC16A3,ARL2BP,PTPRN,BMP2,PIM3,SPATA2L,TFR2,BCL3,H2AX,SH2B2,ZC3H12A,SMOX,PKP3,LTB,CEBPD,RIN1,KLF16,NMB,PFKFB4,PNP,SDF2L1,SBNO2,SH3TC1,IRAK2,CAP…
TF	Factor: TCF-1; motif: ACATCGRGRCGCTGW	TF:M11601	FALSE	4.40989e-15	14.3556	15178	404	373	20044	PTGS2,CXCL3,SLC22A11,NTSR1,SOCS3,MT2A,ATP6V0C,ARC,DUSP2,ADAM8,HMOX1,ADAMTS4,PROK2,ICAM3,SLC7A5,HSPA6,MISP,ICAM1,PTX3,PTP4A1,SOCS1,GK,CHAC1,MMP25,CXCL2,NAMPT,PDF,CCDC71L,PKMYT1,RGS16,DUSP4,HK2,BBLN,LRRC8E,ADAT3,C16ORF74,CCDC107,SAMD11,MT1M,H2AC4,DIO3,PLAUR,DHCR24,COL7A1,EIF4EBP3,RASD1,SLC16A3,ARL2BP,PTPRN,BMP2,PIM3,SPATA2L,TFR2,BCL3,H2AX,SH2B2,ZC3H12A,SMOX,FOSB,LINGO3,PKP3,LTB,CEBPD,RIN1,SERTAD1,K…
TF	Factor: ZNF614; motif: NCYCWGCCYYNNN; match class: 1	TF:M09862_1	FALSE	4.59396e-15	14.3378	4302	404	164	20044	SLC22A11,NTSR1,SOCS3,MT2A,ARC,SLC7A5,MISP,SOCS1,MMP25,FBP1,NAMPT,RGS16,DUSP4,HK2,SAMD11,MT1M,COL7A1,RASD1,SLC16A3,PTPRN,BCL3,SH2B2,CEBPD,CHRNE,NUDT8,SBNO2,SH3TC1,SLCO4A1,CSRNP1,C11ORF91,UNC13D,AATK,FOSL1,TMEM184A,PLEKHN1,CBARP,VDR,TOR4A,SLC43A2,CDC42EP5,HELZ2,PTGIR,VASN,R3HDM4,ENDOG,LLGL2,PITPNM1,PPIF,PHF21B,PAXX,SCARF1,H1-10,NFKBIE,ESRRA,MFSD2A,TNFRSF12A,RARRES1,PANX2,HMGA1,NRXN2,RDH10,CYBA,ZSWI…
TF	Factor: WT1; motif: GNGGGGGCGGGG	TF:M03893	FALSE	4.603e-15	14.337	8544	404	259	20044	CXCL3,SOCS3,ATP6V0C,ARC,DUSP2,ADAM8,ANGPTL4,PROK2,SLC7A5,PTP4A1,SOCS1,GK,CHAC1,MMP25,FBP1,CXCL2,NAMPT,PDF,CCDC71L,PKMYT1,DUSP4,HK2,BBLN,LRRC8E,C16ORF74,SAMD11,DIO3,DHCR24,COL7A1,SLC16A3,PTPRN,PIM3,SPATA2L,BCL3,H2AX,SH2B2,ZC3H12A,SMOX,FOSB,LINGO3,PKP3,CEBPD,SERTAD1,KLF16,NMB,PFKFB4,PNP,SDF2L1,NUDT8,SBNO2,SH3TC1,TNFAIP2,SLCO4A1,ADAMTS14,PFKFB3,CSRNP1,BAIAP3,GLTPD2,C11ORF91,UNC13D,C11ORF96,YDJC,CBAR…
TF	Factor: RERE; motif: CNGCNSCNNGSRCRGSGSS; match class: 1	TF:M13129_1	FALSE	4.60613e-15	14.3367	6157	404	208	20044	PTGS2,NTSR1,SOCS3,MT2A,DGAT2,ARC,DUSP2,ANGPTL4,ADAMTS4,ADGRG3,SLC7A5,HSPA6,SOCS1,GK,SP6,NAMPT,PDF,DUSP4,HK2,BBLN,C16ORF74,SAMD11,DIO3,PLAUR,COL7A1,ARL2BP,PTPRN,BMP2,PIM3,SPATA2L,BCL3,ZC3H12A,FOSB,LINGO3,CEBPD,KLF16,NMB,PFKFB4,PNP,SDF2L1,NUDT8,SBNO2,SH3TC1,CAPN15,ADAMTS14,PLK3,CSRNP1,GLTPD2,UNC13D,C11ORF96,FOSL1,PLEKHN1,CBARP,VDR,TOR4A,CTSD,SLC43A2,CEBPB,HELZ2,GPRC5C,RRAD,VASN,ENDOG,LLGL2,RHOF,PIT…
TF	Factor: ZFP14; motif: SCNNYCCNGNNSCTSCNC	TF:M12694	FALSE	4.68768e-15	14.329	10944	404	305	20044	PTGS2,CXCL3,SLC22A11,NTSR1,SOCS3,MT2A,ATP6V0C,TMEM247,DGAT2,ARC,DUSP2,ADAM8,ANGPTL4,PROK2,ADGRG3,LYPD3,MISP,ICAM1,PTX3,PTP4A1,SOCS1,GK,SP6,CHAC1,MMP25,FBP1,NAMPT,PDF,CCDC71L,PKMYT1,RGS16,DUSP4,HK2,BBLN,ADAT3,C16ORF74,SAMD11,DIO3,DHCR24,COL7A1,EIF4EBP3,RASD1,SLC16A3,ARL2BP,PTPRN,BMP2,PIM3,SPATA2L,TFR2,BCL3,SH2B2,ZC3H12A,SMOX,LINGO3,PKP3,CEBPD,RIN1,KLF16,PFKFB4,PNP,NUDT8,SH3TC1,IRAK2,CAPN15,COL18A1…
TF	Factor: ZFP14; motif: SCNNYCCNGNNSCTSCNC; match class: 1	TF:M12694_1	FALSE	5.00012e-15	14.301	5252	404	187	20044	SLC22A11,SOCS3,ATP6V0C,ARC,ANGPTL4,ADGRG3,MISP,ICAM1,PTX3,PTP4A1,SP6,MMP25,FBP1,NAMPT,PKMYT1,DUSP4,BBLN,ADAT3,C16ORF74,SAMD11,DIO3,DHCR24,COL7A1,RASD1,BMP2,PIM3,SPATA2L,TFR2,BCL3,LINGO3,PKP3,CEBPD,RIN1,KLF16,PFKFB4,NUDT8,CAPN15,COL18A1,SLCO4A1,PFKFB3,GLTPD2,C11ORF91,FOSL1,YDJC,CBARP,TOR4A,CDC42EP5,CEBPB,HELZ2,GPRC5C,R3HDM4,PITPNM1,KRT34,IL27RA,SECTM1,RELT,CEMIP,TNFRSF10D,ESRRA,RHOG,PIP5KL1,IL1RL2…
TF	Factor: E2F-4; motif: NNTTCCCGCCNN	TF:M04823	FALSE	5.62234e-15	14.2501	13114	404	342	20044	PTGS2,CXCL3,SLC22A11,NTSR1,SOCS3,MT2A,ATP6V0C,TMEM247,DGAT2,DUSP2,ADAM8,ANGPTL4,HMOX1,PROK2,ADGRG3,ICAM3,LYPD3,SLC7A5,HSPA6,PTX3,PTP4A1,SOCS1,GK,SP6,CHAC1,MMP25,FBP1,CXCL2,NAMPT,PDF,CCDC71L,PKMYT1,RGS16,DUSP4,BBLN,LRRC8E,ADAT3,C16ORF74,SAMD11,MT1M,H2AC4,DIO3,PLAUR,DHCR24,COL7A1,EIF4EBP3,RASD1,SLC16A3,PTPRN,BMP2,PIM3,TFR2,BCL3,SMOX,FOSB,LINGO3,PKP3,CEBPD,RIN1,SERTAD1,KLF16,NMB,PFKFB4,PNP,NUDT8,SBN…
TF	Factor: CTCF; motif: NNRSYGCCMCCTGSTGGCCN	TF:M12593	FALSE	5.66274e-15	14.247	8854	404	265	20044	PTGS2,CXCL3,SLC22A11,NTSR1,SOCS3,ATP6V0C,ARC,DUSP2,ADAM8,PROK2,MISP,ICAM1,PTX3,PTP4A1,SOCS1,SP6,CHAC1,MMP25,CXCL2,NAMPT,PDF,CCDC71L,DUSP4,HK2,BBLN,LRRC8E,C16ORF74,SAMD11,DIO3,PLAUR,DHCR24,COL7A1,EIF4EBP3,RASD1,SLC16A3,PTPRN,BMP2,PIM3,BCL3,H2AX,SMOX,LINGO3,PKP3,CEBPD,SERTAD1,KLF16,NMB,CHRNE,SDF2L1,NUDT8,SBNO2,CAPN15,SLCO4A1,ADAMTS14,PFKFB3,CSRNP1,BAIAP3,C11ORF91,UNC13D,AATK,FOSL1,YDJC,TMEM184A,PLE…
TF	Factor: E2F-3:HES-7; motif: NNNSGCGCSNNNNNCRCGYGNN	TF:M08526	FALSE	5.87914e-15	14.2307	17225	404	397	20044	PTGS2,CXCL3,SLC22A11,NTSR1,SOCS3,MT2A,ATP6V0C,DGAT2,ARC,DUSP2,ADAM8,ANGPTL4,HMOX1,ADAMTS4,PROK2,ADGRG3,ICAM3,LYPD3,SLC7A5,HSPA6,MISP,ICAM1,PTX3,PTP4A1,SOCS1,GK,SP6,CHAC1,MMP25,FBP1,CXCL2,NAMPT,PDF,CCDC71L,PKMYT1,RGS16,DUSP4,HK2,BBLN,LRRC8E,ADAT3,C16ORF74,CCDC107,SAMD11,MT1M,H2AC4,DIO3,PLAUR,DHCR24,COL7A1,EIF4EBP3,RASD1,SLC16A3,ARL2BP,PTPRN,BMP2,PIM3,SPATA2L,TFR2,BCL3,H2AX,ZC3H12A,SMOX,FOSB,LINGO3…
TF	Factor: Sp1; motif: GGGGCGGGGT	TF:M00008	FALSE	6.45555e-15	14.1901	10364	404	294	20044	PTGS2,CXCL3,NTSR1,SOCS3,MT2A,ATP6V0C,DGAT2,ARC,DUSP2,ADAM8,ANGPTL4,HMOX1,ADAMTS4,PROK2,ADGRG3,LYPD3,SLC7A5,MISP,PTX3,SOCS1,GK,CHAC1,MMP25,NAMPT,PDF,CCDC71L,PKMYT1,RGS16,DUSP4,HK2,BBLN,LRRC8E,ADAT3,C16ORF74,SAMD11,PLAUR,RASD1,SLC16A3,ARL2BP,PTPRN,BMP2,PIM3,SPATA2L,TFR2,BCL3,H2AX,SH2B2,ZC3H12A,SMOX,FOSB,LINGO3,PKP3,CEBPD,KLF16,NMB,PFKFB4,CHRNE,PNP,SDF2L1,NUDT8,SBNO2,CAPN15,TNFAIP2,SLCO4A1,ADAMTS14,…
TF	Factor: PATZ; motif: GGGGNGGGGGMKGGRRNGGNRN	TF:M10026	FALSE	7.3637e-15	14.1329	8669	404	261	20044	PTGS2,NTSR1,ATP6V0C,DGAT2,ARC,DUSP2,ADAM8,ANGPTL4,PROK2,PTX3,PTP4A1,SOCS1,GK,SP6,FBP1,NAMPT,PDF,CCDC71L,PKMYT1,DUSP4,HK2,BBLN,LRRC8E,SAMD11,H2AC4,DIO3,COL7A1,EIF4EBP3,RASD1,PTPRN,BMP2,PIM3,SPATA2L,BCL3,H2AX,SH2B2,ZC3H12A,CEBPD,RIN1,SERTAD1,KLF16,CHRNE,PNP,SDF2L1,NUDT8,SBNO2,CAPN15,TNFAIP2,SLCO4A1,ADAMTS14,PLK3,CSRNP1,SLC25A22,C11ORF91,C11ORF96,AATK,FOSL1,PLEKHN1,CBARP,TOR4A,CTSD,SLC43A2,CDC42EP5,…
TF	Factor: Sp2; motif: TGGGCGCGCCCA	TF:M06948	FALSE	7.82338e-15	14.1066	9124	404	270	20044	CXCL3,NTSR1,SOCS3,ATP6V0C,DGAT2,ARC,DUSP2,ADAM8,ADAMTS4,PROK2,SLC7A5,HSPA6,MISP,PTX3,SOCS1,CHAC1,MMP25,CXCL2,NAMPT,PDF,CCDC71L,RGS16,DUSP4,HK2,BBLN,LRRC8E,ADAT3,C16ORF74,CCDC107,SAMD11,DIO3,PLAUR,DHCR24,COL7A1,RASD1,SLC16A3,ARL2BP,BMP2,PIM3,SPATA2L,TFR2,BCL3,H2AX,SH2B2,ZC3H12A,FOSB,PKP3,CEBPD,KLF16,PNP,SDF2L1,NUDT8,SH3TC1,IRAK2,CAPN15,COL18A1,TNFAIP2,ADAMTS14,PFKFB3,PLK3,BAIAP3,C11ORF91,UNC13D,C1…
TF	Factor: WT1; motif: CGCCCCCNCN; match class: 1	TF:M02036_1	FALSE	8.38922e-15	14.0763	5489	404	192	20044	CXCL3,SOCS3,ATP6V0C,ARC,ADAM8,ANGPTL4,SLC7A5,PTP4A1,SOCS1,GK,FBP1,NAMPT,DUSP4,HK2,BBLN,CCDC107,SAMD11,DIO3,COL7A1,SLC16A3,PIM3,SPATA2L,ZC3H12A,CEBPD,SERTAD1,KLF16,NMB,SDF2L1,NUDT8,SBNO2,CAPN15,TNFAIP2,SLCO4A1,PFKFB3,CSRNP1,BAIAP3,GLTPD2,C11ORF91,C11ORF96,FOSL1,CBARP,CTSD,SLC43A2,CDC42EP5,CEBPB,HELZ2,GPRC5C,RRAD,R3HDM4,LLGL2,RHOF,PITPNM1,LYPLA2,SLC39A14,PLSCR3,EPOP,PHF21B,PAXX,RELT,CEMIP,NFKBIE,ES…
TF	Factor: Egr-1; motif: GCGGGGGCGG; match class: 1	TF:M07354_1	FALSE	1.09985e-14	13.9587	3787	404	150	20044	ATP6V0C,DGAT2,ARC,ANGPTL4,SLC7A5,PTP4A1,FBP1,NAMPT,DUSP4,HK2,BBLN,DIO3,PIM3,SPATA2L,BCL3,ZC3H12A,FOSB,CEBPD,SERTAD1,KLF16,PNP,SDF2L1,SBNO2,ADAMTS14,PFKFB3,BAIAP3,GLTPD2,C11ORF91,FOSL1,CBARP,CTSD,SLC43A2,CEBPB,HELZ2,GPRC5C,RRAD,R3HDM4,LLGL2,RHOF,LYPLA2,SLC39A14,PLSCR3,PHF21B,PAXX,RELT,NFKBIE,ESRRA,TCIRG1,RHOG,PIP5KL1,UPP1,SH2D5,TNFRSF12A,MMP23B,PANX2,SSBP4,NTNG2,HMGA1,NPDC1,RDH10,ZSWIM4,SOD2,LDLR,…
TF	Factor: p300; motif: ACNTCCG; match class: 1	TF:M04826_1	FALSE	1.16947e-14	13.932	15605	404	378	20044	NTSR1,SOCS3,MT2A,ATP6V0C,TMEM247,DGAT2,ARC,DUSP2,ANGPTL4,HMOX1,PROK2,ICAM3,LYPD3,SLC7A5,HSPA6,MISP,ICAM1,PTX3,PTP4A1,SOCS1,GK,SP6,CHAC1,MMP25,FBP1,CXCL2,NAMPT,PDF,CCDC71L,PKMYT1,RGS16,DUSP4,HK2,BBLN,LRRC8E,ADAT3,C16ORF74,CCDC107,SAMD11,MT1M,H2AC4,DIO3,PLAUR,DHCR24,COL7A1,EIF4EBP3,RASD1,SLC16A3,ARL2BP,PTPRN,BMP2,PIM3,SPATA2L,TFR2,BCL3,H2AX,SH2B2,ZC3H12A,SMOX,FOSB,LINGO3,PKP3,LTB,CEBPD,RIN1,SERTAD1…
TF	Factor: PLAG1; motif: CCCCCKWNNNGGSCCC	TF:M01973	FALSE	1.19538e-14	13.9225	6338	404	211	20044	PTGS2,SLC22A11,SOCS3,ATP6V0C,DUSP2,ANGPTL4,ICAM3,SLC7A5,MISP,SOCS1,GK,FBP1,CCDC71L,RGS16,DUSP4,BBLN,ADAT3,C16ORF74,SAMD11,DIO3,COL7A1,SLC16A3,BMP2,PIM3,TFR2,BCL3,H2AX,SH2B2,ZC3H12A,PKP3,LTB,CEBPD,RIN1,SERTAD1,KLF16,PFKFB4,NUDT8,COL18A1,PLK3,BAIAP3,SLC25A22,GLTPD2,C11ORF91,C11ORF96,AATK,FOSL1,TMEM184A,PLEKHN1,CBARP,TOR4A,CTSD,SLC43A2,CDC42EP5,CEBPB,HELZ2,RRAD,R3HDM4,HILPDA,LLGL2,RHOF,PITPNM1,LYPLA…
TF	Factor: ZNF614; motif: NCYCWGCCYYNNN	TF:M09862	FALSE	1.32849e-14	13.8766	9615	404	279	20044	CXCL3,SLC22A11,NTSR1,SOCS3,MT2A,ATP6V0C,TMEM247,DGAT2,ARC,ADAM8,ANGPTL4,HMOX1,PROK2,LYPD3,SLC7A5,MISP,PTX3,PTP4A1,SOCS1,GK,MMP25,FBP1,NAMPT,CCDC71L,PKMYT1,RGS16,DUSP4,HK2,BBLN,C16ORF74,CCDC107,SAMD11,MT1M,DHCR24,COL7A1,EIF4EBP3,RASD1,SLC16A3,PTPRN,PIM3,SPATA2L,BCL3,SH2B2,ZC3H12A,PKP3,LTB,CEBPD,SERTAD1,KLF16,PFKFB4,CHRNE,PNP,SDF2L1,NUDT8,SBNO2,SH3TC1,CAPN15,COL18A1,SLCO4A1,PFKFB3,CSRNP1,BAIAP3,SLC…
TF	Factor: Sp1; motif: GGGGCGGGGC; match class: 1	TF:M00931_1	FALSE	1.33046e-14	13.876	6121	404	206	20044	NTSR1,ATP6V0C,DGAT2,ARC,DUSP2,ADAM8,PROK2,LYPD3,SLC7A5,MISP,SOCS1,GK,MMP25,FBP1,NAMPT,DUSP4,HK2,BBLN,LRRC8E,C16ORF74,SAMD11,RASD1,SLC16A3,ARL2BP,PTPRN,PIM3,SPATA2L,TFR2,BCL3,ZC3H12A,FOSB,PKP3,CEBPD,KLF16,PFKFB4,PNP,NUDT8,SBNO2,CAPN15,SLCO4A1,ADAMTS14,CSRNP1,BAIAP3,C11ORF91,UNC13D,C11ORF96,YDJC,PLEKHN1,CBARP,CTSD,CEBPB,HELZ2,GPRC5C,RRAD,VASN,R3HDM4,LLGL2,RHOF,PITPNM1,SLC39A14,PPIF,PHF21B,IL27RA,PA…
TF	Factor: GCMa:Erg; motif: ATGCGGGCGGAARKG; match class: 1	TF:M08487_1	FALSE	1.41131e-14	13.8504	9056	404	268	20044	CXCL3,SLC22A11,SOCS3,ATP6V0C,TMEM247,DGAT2,DUSP2,ADAM8,ANGPTL4,ADGRG3,ICAM3,SLC7A5,MISP,ICAM1,SOCS1,GK,SP6,MMP25,FBP1,CXCL2,NAMPT,PDF,RGS16,DUSP4,HK2,BBLN,LRRC8E,ADAT3,C16ORF74,DIO3,DHCR24,COL7A1,RASD1,SLC16A3,BMP2,PIM3,SPATA2L,BCL3,H2AX,SMOX,LINGO3,PKP3,RIN1,SERTAD1,KLF16,NMB,CHRNE,NUDT8,SBNO2,SH3TC1,CAPN15,TNFAIP2,CSRNP1,BAIAP3,SLC25A22,GLTPD2,C11ORF91,C11ORF96,YDJC,TMEM184A,PLEKHN1,CBARP,VDR,T…
TF	Factor: MOVO-B; motif: GNGGGGG	TF:M01104	FALSE	1.42158e-14	13.8472	10571	404	297	20044	PTGS2,CXCL3,SLC22A11,NTSR1,SOCS3,ATP6V0C,TMEM247,DGAT2,DUSP2,ANGPTL4,PROK2,HSPA6,MISP,PTP4A1,SOCS1,SP6,MMP25,FBP1,NAMPT,PDF,PKMYT1,DUSP4,HK2,BBLN,C16ORF74,CCDC107,SAMD11,MT1M,DIO3,DHCR24,COL7A1,EIF4EBP3,RASD1,SLC16A3,ARL2BP,PTPRN,BMP2,PIM3,SPATA2L,BCL3,H2AX,SH2B2,ZC3H12A,PKP3,CEBPD,SERTAD1,KLF16,NMB,PFKFB4,SDF2L1,NUDT8,SBNO2,SH3TC1,CAPN15,COL18A1,SLCO4A1,ADAMTS14,PFKFB3,CSRNP1,BAIAP3,SLC25A22,C11…
TF	Factor: TCF-1; motif: ACATCGRGRCGCTGW; match class: 1	TF:M11601_1	FALSE	1.57257e-14	13.8034	11404	404	312	20044	PTGS2,CXCL3,SLC22A11,NTSR1,SOCS3,ATP6V0C,ARC,DUSP2,ADAM8,PROK2,SLC7A5,HSPA6,ICAM1,PTP4A1,SOCS1,GK,CHAC1,MMP25,NAMPT,PDF,CCDC71L,PKMYT1,RGS16,DUSP4,HK2,BBLN,ADAT3,C16ORF74,SAMD11,MT1M,DIO3,PLAUR,DHCR24,COL7A1,RASD1,SLC16A3,ARL2BP,BMP2,PIM3,SPATA2L,TFR2,BCL3,H2AX,SH2B2,ZC3H12A,FOSB,LINGO3,LTB,CEBPD,SERTAD1,KLF16,SDF2L1,NUDT8,SBNO2,SH3TC1,IRAK2,CAPN15,COL18A1,TNFAIP2,SLCO4A1,ADAMTS14,PFKFB3,PLK3,CSR…
TF	Factor: Sp1; motif: NWRGCCACGCCCMCN	TF:M12152	FALSE	1.58268e-14	13.8006	7548	404	237	20044	CXCL3,SLC22A11,SOCS3,MT2A,ATP6V0C,DGAT2,ARC,ADAM8,LYPD3,SLC7A5,MISP,PTP4A1,SOCS1,GK,SP6,CHAC1,MMP25,FBP1,NAMPT,CCDC71L,RGS16,DUSP4,BBLN,LRRC8E,ADAT3,C16ORF74,CCDC107,SAMD11,DIO3,PIM3,SPATA2L,TFR2,SH2B2,ZC3H12A,PKP3,CEBPD,SERTAD1,KLF16,PFKFB4,PNP,NUDT8,SBNO2,SH3TC1,IRAK2,CAPN15,SLCO4A1,ADAMTS14,CSRNP1,BAIAP3,C11ORF91,UNC13D,C11ORF96,AATK,FOSL1,YDJC,TMEM184A,PLEKHN1,CBARP,CTSD,SLC43A2,CEBPB,HELZ2,G…
TF	Factor: TF3C-beta; motif: CCNGGAGGGCTTCCTGGAGGAG	TF:M04863	FALSE	1.60505e-14	13.7945	13938	404	354	20044	PTGS2,CXCL3,NTSR1,SOCS3,MT2A,ATP6V0C,TMEM247,DGAT2,ARC,DUSP2,ADAM8,ANGPTL4,ADAMTS4,PROK2,ICAM3,LYPD3,SLC7A5,HSPA6,MISP,PTP4A1,SOCS1,SP6,CHAC1,MMP25,FBP1,CXCL2,NAMPT,PDF,CCDC71L,PKMYT1,RGS16,DUSP4,HK2,BBLN,LRRC8E,C16ORF74,CCDC107,SAMD11,MT1M,DIO3,PLAUR,DHCR24,COL7A1,EIF4EBP3,RASD1,SLC16A3,ARL2BP,PTPRN,BMP2,PIM3,SPATA2L,TFR2,BCL3,H2AX,SH2B2,ZC3H12A,SMOX,FOSB,LINGO3,PKP3,LTB,CEBPD,RIN1,KLF16,PFKFB4,…
TF	Factor: SP2; motif: GGGCGGGAC; match class: 1	TF:M01783_1	FALSE	1.94785e-14	13.7104	4485	404	167	20044	CXCL3,ATP6V0C,ARC,ADAM8,LYPD3,SLC7A5,SOCS1,GK,NAMPT,PKMYT1,HK2,BBLN,LRRC8E,COL7A1,EIF4EBP3,SLC16A3,PIM3,SPATA2L,SH2B2,ZC3H12A,CEBPD,KLF16,PFKFB4,CHRNE,PNP,NUDT8,SBNO2,CAPN15,ADAMTS14,PFKFB3,CSRNP1,BAIAP3,C11ORF91,UNC13D,C11ORF96,YDJC,PLEKHN1,CBARP,TOR4A,CTSD,CEBPB,HELZ2,RRAD,VASN,R3HDM4,LLGL2,RHOF,PLSCR3,PPIF,PHF21B,PAXX,SCARF1,CEMIP,NFKBIE,ESRRA,TCIRG1,RHOG,PIP5KL1,IFI30,CDKN1A,UPP1,TNFRSF12A,PA…
TF	Factor: TR4; motif: ACCCCGS; match class: 1	TF:M04934_1	FALSE	2.00204e-14	13.6985	15788	404	380	20044	PTGS2,CXCL3,SLC22A11,NTSR1,SOCS3,ATP6V0C,TMEM247,DGAT2,ARC,DUSP2,ADAM8,ANGPTL4,HMOX1,PROK2,ADGRG3,ICAM3,LYPD3,SLC7A5,HSPA6,MISP,ICAM1,PTP4A1,SOCS1,GK,SP6,CHAC1,MMP25,FBP1,CXCL2,NAMPT,PDF,CCDC71L,PKMYT1,RGS16,DUSP4,HK2,BBLN,LRRC8E,ADAT3,C16ORF74,CCDC107,SAMD11,PLAUR,DHCR24,COL7A1,EIF4EBP3,RASD1,SLC16A3,ARL2BP,PTPRN,BMP2,PIM3,SPATA2L,TFR2,BCL3,H2AX,SH2B2,ZC3H12A,SMOX,FOSB,LINGO3,PKP3,LTB,CEBPD,RIN1…
TF	Factor: SP1; motif: NRGKGGGCGGGGCN	TF:M09765	FALSE	2.07839e-14	13.6823	7705	404	240	20044	CXCL3,SOCS3,MT2A,ATP6V0C,DGAT2,ARC,ADAM8,ANGPTL4,PROK2,LYPD3,SLC7A5,MISP,ICAM1,SOCS1,GK,SP6,FBP1,NAMPT,PDF,CCDC71L,RGS16,DUSP4,HK2,BBLN,LRRC8E,ADAT3,C16ORF74,SAMD11,DIO3,DHCR24,RASD1,SLC16A3,ARL2BP,PTPRN,PIM3,SPATA2L,TFR2,BCL3,H2AX,ZC3H12A,FOSB,PKP3,CEBPD,SERTAD1,KLF16,PFKFB4,CHRNE,PNP,NUDT8,SBNO2,IRAK2,CAPN15,TNFAIP2,SLCO4A1,ADAMTS14,PFKFB3,PLK3,CSRNP1,BAIAP3,C11ORF91,UNC13D,C11ORF96,FOSL1,YDJC,…
TF	Factor: ZNF432; motif: NCAGNRCCNSRGRCAGC; match class: 1	TF:M12704_1	FALSE	2.12894e-14	13.6718	4858	404	176	20044	NTSR1,ATP6V0C,ARC,DUSP2,ADAM8,ANGPTL4,PTP4A1,CHAC1,MMP25,CXCL2,PKMYT1,DUSP4,BBLN,C16ORF74,CCDC107,SAMD11,DIO3,SLC16A3,ARL2BP,PTPRN,BMP2,SPATA2L,ZC3H12A,FOSB,LINGO3,LTB,CEBPD,SERTAD1,NMB,SDF2L1,IRAK2,CAPN15,COL18A1,TNFAIP2,SLCO4A1,ADAMTS14,PFKFB3,PLK3,BAIAP3,SLC25A22,UNC13D,C11ORF96,AATK,CBARP,VDR,TOR4A,SLC43A2,CEBPB,HELZ2,VASN,R3HDM4,ENDOG,LLGL2,RHOF,ITPRIP,PPIF,PHF21B,IL27RA,PAXX,RELT,H1-10,NFKB…
TF	Factor: Sp2; motif: GGGGCGGGG	TF:M10435	FALSE	2.14782e-14	13.668	7946	404	245	20044	CXCL3,NTSR1,SOCS3,MT2A,ATP6V0C,DGAT2,ARC,DUSP2,ADAM8,ANGPTL4,PROK2,LYPD3,SLC7A5,PTP4A1,SOCS1,GK,FBP1,NAMPT,PDF,CCDC71L,RGS16,DUSP4,HK2,BBLN,LRRC8E,ADAT3,C16ORF74,SAMD11,DIO3,DHCR24,EIF4EBP3,RASD1,SLC16A3,ARL2BP,PTPRN,PIM3,SPATA2L,TFR2,BCL3,ZC3H12A,PKP3,CEBPD,KLF16,PFKFB4,CHRNE,PNP,NUDT8,SBNO2,CAPN15,TNFAIP2,SLCO4A1,ADAMTS14,PFKFB3,CSRNP1,BAIAP3,SLC25A22,C11ORF91,UNC13D,C11ORF96,FOSL1,YDJC,TMEM184…
TF	Factor: ZBTB33; motif: GGYGCTG	TF:M13142	FALSE	2.63085e-14	13.5799	8790	404	262	20044	PTGS2,CXCL3,NTSR1,MT2A,ATP6V0C,DGAT2,ARC,DUSP2,ADAM8,ADAMTS4,PROK2,SLC7A5,HSPA6,PTX3,SOCS1,GK,CHAC1,MMP25,CXCL2,PDF,CCDC71L,RGS16,DUSP4,BBLN,ADAT3,C16ORF74,CCDC107,SAMD11,DIO3,PLAUR,DHCR24,COL7A1,ARL2BP,PTPRN,BMP2,PIM3,SPATA2L,TFR2,BCL3,H2AX,SMOX,FOSB,PKP3,CEBPD,RIN1,KLF16,PFKFB4,CHRNE,SDF2L1,NUDT8,SH3TC1,IRAK2,CAPN15,PFKFB3,PLK3,CSRNP1,BAIAP3,SLC25A22,GLTPD2,UNC13D,C11ORF96,AATK,FOSL1,YDJC,TMEM1…
TF	Factor: AP-2gamma:Elk-1; motif: NGCCKNRGGSGRCGGAAGTG; match class: 1	TF:M08441_1	FALSE	2.72032e-14	13.5654	13081	404	340	20044	PTGS2,CXCL3,SLC22A11,NTSR1,SOCS3,MT2A,ATP6V0C,TMEM247,ARC,DUSP2,ADAM8,HMOX1,ADAMTS4,ADGRG3,ICAM3,SLC7A5,HSPA6,MISP,ICAM1,PTP4A1,SOCS1,CHAC1,MMP25,FBP1,CXCL2,CCDC71L,PKMYT1,DUSP4,HK2,BBLN,ADAT3,C16ORF74,CCDC107,SAMD11,MT1M,DIO3,DHCR24,COL7A1,EIF4EBP3,RASD1,SLC16A3,ARL2BP,PTPRN,BMP2,PIM3,SPATA2L,BCL3,H2AX,SH2B2,ZC3H12A,SMOX,FOSB,LINGO3,PKP3,LTB,CEBPD,SERTAD1,KLF16,NMB,PFKFB4,PNP,SDF2L1,NUDT8,SBNO2,…
TF	Factor: ZNF383; motif: SSNGGGMGGNGSNGGS	TF:M12703	FALSE	3.1088e-14	13.5074	9355	404	273	20044	NTSR1,SOCS3,MT2A,ATP6V0C,DGAT2,ARC,DUSP2,ADAM8,ANGPTL4,PROK2,SLC7A5,MISP,ICAM1,PTX3,PTP4A1,SOCS1,GK,SP6,MMP25,FBP1,NAMPT,PDF,CCDC71L,RGS16,DUSP4,HK2,BBLN,LRRC8E,ADAT3,C16ORF74,SAMD11,DIO3,PLAUR,DHCR24,RASD1,SLC16A3,ARL2BP,PTPRN,PIM3,SPATA2L,BCL3,H2AX,SH2B2,SMOX,FOSB,LINGO3,LTB,CEBPD,SERTAD1,KLF16,PFKFB4,CHRNE,PNP,SDF2L1,NUDT8,SBNO2,IRAK2,CAPN15,SLCO4A1,ADAMTS14,PFKFB3,CSRNP1,BAIAP3,C11ORF91,UNC13…
TF	Factor: Sp2; motif: GYCCCGCCYCYNNNN	TF:M07129	FALSE	3.46468e-14	13.4603	6482	404	213	20044	CXCL3,SOCS3,MT2A,ATP6V0C,ARC,ADAM8,ANGPTL4,PROK2,LYPD3,SLC7A5,ICAM1,PTP4A1,SOCS1,GK,FBP1,NAMPT,PDF,PKMYT1,RGS16,DUSP4,HK2,BBLN,LRRC8E,ADAT3,C16ORF74,DIO3,DHCR24,RASD1,SLC16A3,PTPRN,PIM3,SPATA2L,BCL3,ZC3H12A,FOSB,PKP3,KLF16,PFKFB4,CHRNE,PNP,SDF2L1,NUDT8,SBNO2,CAPN15,TNFAIP2,SLCO4A1,ADAMTS14,PFKFB3,PLK3,BAIAP3,C11ORF91,UNC13D,C11ORF96,FOSL1,YDJC,TMEM184A,CBARP,CTSD,SLC43A2,CEBPB,HELZ2,RRAD,VASN,R3H…
TF	Factor: Sp3; motif: GGGGCGGGGSNN	TF:M07615	FALSE	3.57921e-14	13.4462	7031	404	225	20044	CXCL3,NTSR1,SOCS3,MT2A,ATP6V0C,DGAT2,DUSP2,ADAM8,PROK2,LYPD3,SLC7A5,PTP4A1,SOCS1,GK,FBP1,NAMPT,PDF,RGS16,DUSP4,HK2,BBLN,LRRC8E,ADAT3,C16ORF74,SAMD11,DIO3,DHCR24,EIF4EBP3,RASD1,SLC16A3,ARL2BP,PIM3,SPATA2L,BCL3,ZC3H12A,PKP3,CEBPD,KLF16,PFKFB4,CHRNE,PNP,NUDT8,SBNO2,CAPN15,SLCO4A1,ADAMTS14,PFKFB3,CSRNP1,BAIAP3,SLC25A22,C11ORF91,UNC13D,C11ORF96,FOSL1,YDJC,TMEM184A,CBARP,VDR,CTSD,CEBPB,HELZ2,GPRC5C,RRA…
TF	Factor: Sp1; motif: CCCCGCCCCN; match class: 1	TF:M00933_1	FALSE	4.84515e-14	13.3147	5359	404	187	20044	ATP6V0C,ARC,DUSP2,ADAM8,LYPD3,SLC7A5,MISP,SOCS1,GK,FBP1,NAMPT,CCDC71L,DUSP4,HK2,BBLN,LRRC8E,ADAT3,C16ORF74,SAMD11,COL7A1,SLC16A3,PTPRN,PIM3,SPATA2L,TFR2,ZC3H12A,PKP3,CEBPD,KLF16,PFKFB4,PNP,NUDT8,SBNO2,ADAMTS14,CSRNP1,BAIAP3,C11ORF91,UNC13D,C11ORF96,YDJC,CBARP,CTSD,CEBPB,HELZ2,VASN,R3HDM4,LLGL2,RHOF,PITPNM1,SLC39A14,PHF21B,IL27RA,PAXX,H1-10,NFKBIE,ESRRA,RHOG,PIP5KL1,FOS,TNFRSF12A,MMP23B,PANX2,LAGE…
TF	Factor: E2F-1; motif: TTTGGCGCCAAA; match class: 1	TF:M04516_1	FALSE	5.12904e-14	13.29	10538	404	295	20044	PTGS2,CXCL3,NTSR1,SOCS3,ATP6V0C,DGAT2,ARC,DUSP2,ADAM8,ANGPTL4,HMOX1,ADAMTS4,PROK2,ADGRG3,SLC7A5,MISP,PTP4A1,SOCS1,GK,SP6,CHAC1,FBP1,CXCL2,NAMPT,PDF,CCDC71L,DUSP4,HK2,BBLN,C16ORF74,SAMD11,DIO3,PLAUR,DHCR24,COL7A1,RASD1,SLC16A3,ARL2BP,PTPRN,BMP2,PIM3,SPATA2L,H2AX,ZC3H12A,SMOX,FOSB,LINGO3,PKP3,CEBPD,KLF16,NMB,PFKFB4,CHRNE,PNP,NUDT8,SBNO2,IRAK2,CAPN15,COL18A1,SLCO4A1,ADAMTS14,PLK3,BAIAP3,SLC25A22,GLT…
TF	Factor: HIC1; motif: NSNNNNTGCCCSSNN	TF:M01072	FALSE	5.21526e-14	13.2827	4286	404	161	20044	SLC22A11,NTSR1,SOCS3,ARC,ANGPTL4,SLC7A5,MISP,ICAM1,PTP4A1,GK,SP6,CHAC1,MMP25,CCDC71L,PKMYT1,C16ORF74,SAMD11,DIO3,BMP2,TFR2,BCL3,H2AX,ZC3H12A,SMOX,LINGO3,PKP3,CEBPD,SERTAD1,NMB,SDF2L1,SH3TC1,IRAK2,CAPN15,COL18A1,ADAMTS14,PFKFB3,PLK3,C11ORF96,AATK,FOSL1,PLEKHN1,CBARP,SLC43A2,CEBPB,RRAD,R3HDM4,HILPDA,ENDOG,LLGL2,PITPNM1,SLC39A14,EPOP,PPIF,PHF21B,IL27RA,CEMIP,H1-10,MFSD2A,NCLN,CDKN1A,SH2D5,TNFRSF12A,…
TF	Factor: Sp2; motif: GYCCCGCCYCYNNNN; match class: 1	TF:M07129_1	FALSE	5.48829e-14	13.2606	2518	404	114	20044	SOCS1,GK,FBP1,DUSP4,HK2,BBLN,LRRC8E,DIO3,SLC16A3,PTPRN,PIM3,SPATA2L,ZC3H12A,PKP3,KLF16,PFKFB4,PNP,NUDT8,SBNO2,ADAMTS14,BAIAP3,UNC13D,FOSL1,CBARP,CTSD,CEBPB,VASN,R3HDM4,LLGL2,RHOF,PITPNM1,SLC39A14,PHF21B,PAXX,NFKBIE,ESRRA,RHOG,PIP5KL1,TNFRSF12A,MMP23B,PANX2,HMGA1,RDH10,CYBA,ZSWIM4,AGTRAP,OPLAH,SPINT2,SOD2,TNFAIP3,ITPKC,RNF126,SLC49A3,TEAD4,MROH6,SEMA7A,ALOX5,ACSL1,BBC3,SLC25A39,RPS6KA1,PRR5,FAAP10…
TF	Factor: KLF15; motif: NCCMCGCCCMCN; match class: 1	TF:M12158_1	FALSE	5.65918e-14	13.2472	6194	404	206	20044	SLC22A11,SOCS3,DGAT2,ARC,DUSP2,ADAM8,ANGPTL4,PROK2,ADGRG3,SLC7A5,HSPA6,MISP,SOCS1,GK,SP6,CHAC1,FBP1,NAMPT,DUSP4,HK2,BBLN,LRRC8E,C16ORF74,SAMD11,MT1M,DHCR24,COL7A1,SLC16A3,PTPRN,PIM3,SPATA2L,BCL3,SH2B2,ZC3H12A,FOSB,PKP3,CEBPD,SERTAD1,KLF16,NUDT8,SBNO2,SH3TC1,IRAK2,COL18A1,TNFAIP2,SLCO4A1,CSRNP1,BAIAP3,SLC25A22,C11ORF91,UNC13D,C11ORF96,FOSL1,PLEKHN1,CBARP,CDC42EP5,CEBPB,GPRC5C,PTGIR,RRAD,VASN,R3HDM…
TF	Factor: AP-2gamma; motif: GCCYNNGGS; match class: 1	TF:M00470_1	FALSE	5.86349e-14	13.2318	5756	404	196	20044	NTSR1,SOCS3,MT2A,ATP6V0C,DGAT2,DUSP2,ADAM8,ANGPTL4,HMOX1,ADAMTS4,ADGRG3,MISP,MMP25,NAMPT,PDF,CCDC71L,PKMYT1,DUSP4,HK2,ADAT3,C16ORF74,SAMD11,DIO3,COL7A1,SLC16A3,ARL2BP,PTPRN,BMP2,PIM3,BCL3,H2AX,ZC3H12A,FOSB,PKP3,LTB,CEBPD,KLF16,PNP,NUDT8,SBNO2,SH3TC1,CAPN15,ADAMTS14,PFKFB3,PLK3,CSRNP1,BAIAP3,UNC13D,C11ORF96,FOSL1,PLEKHN1,TOR4A,HELZ2,PTGIR,VASN,R3HDM4,ENDOG,LLGL2,RHOF,PITPNM1,SLC39A14,EPOP,PPIF,PHF…
TF	Factor: E2F-1; motif: WWTGGCGCCAAA; match class: 1	TF:M04515_1	FALSE	6.89835e-14	13.1613	12531	404	330	20044	PTGS2,CXCL3,NTSR1,SOCS3,ATP6V0C,DGAT2,ARC,DUSP2,ADAM8,ANGPTL4,HMOX1,ADAMTS4,PROK2,ADGRG3,SLC7A5,HSPA6,MISP,PTP4A1,SOCS1,GK,SP6,CHAC1,FBP1,CXCL2,NAMPT,PDF,CCDC71L,DUSP4,HK2,BBLN,LRRC8E,ADAT3,C16ORF74,SAMD11,DIO3,PLAUR,DHCR24,COL7A1,RASD1,SLC16A3,ARL2BP,PTPRN,BMP2,PIM3,SPATA2L,BCL3,H2AX,ZC3H12A,SMOX,FOSB,LINGO3,PKP3,CEBPD,SERTAD1,KLF16,NMB,PFKFB4,CHRNE,PNP,NUDT8,SBNO2,IRAK2,CAPN15,COL18A1,SLCO4A1,A…
TF	Factor: ZNF432; motif: NCAGNRCCNSRGRCAGC	TF:M12704	FALSE	6.91513e-14	13.1602	10288	404	290	20044	SLC22A11,NTSR1,SOCS3,MT2A,ATP6V0C,DGAT2,ARC,DUSP2,ADAM8,ANGPTL4,PROK2,ADGRG3,SLC7A5,HSPA6,MISP,PTX3,PTP4A1,SOCS1,CHAC1,MMP25,CXCL2,CCDC71L,PKMYT1,DUSP4,BBLN,LRRC8E,ADAT3,C16ORF74,CCDC107,SAMD11,MT1M,DIO3,PLAUR,DHCR24,RASD1,SLC16A3,ARL2BP,PTPRN,BMP2,SPATA2L,BCL3,H2AX,ZC3H12A,FOSB,LINGO3,LTB,CEBPD,RIN1,SERTAD1,NMB,SDF2L1,SH3TC1,IRAK2,CAPN15,COL18A1,TNFAIP2,SLCO4A1,ADAMTS14,PFKFB3,PLK3,BAIAP3,SLC25A…
TF	Factor: GKLF; motif: NNRRGRRNGNSNNN	TF:M07040	FALSE	7.29087e-14	13.1372	13016	404	338	20044	PTGS2,NTSR1,SOCS3,MT2A,ATP6V0C,TMEM247,DGAT2,ARC,DUSP2,ADAM8,ANGPTL4,HMOX1,PROK2,ADGRG3,SLC7A5,MISP,ICAM1,PTP4A1,SOCS1,GK,SP6,CHAC1,MMP25,FBP1,NAMPT,PDF,CCDC71L,PKMYT1,DUSP4,HK2,BBLN,LRRC8E,C16ORF74,SAMD11,MT1M,H2AC4,DIO3,PLAUR,DHCR24,COL7A1,EIF4EBP3,RASD1,SLC16A3,ARL2BP,PTPRN,BMP2,PIM3,SPATA2L,TFR2,BCL3,H2AX,SH2B2,ZC3H12A,SMOX,FOSB,PKP3,LTB,CEBPD,RIN1,KLF16,NMB,PFKFB4,CHRNE,PNP,SDF2L1,NUDT8,SBNO…
TF	Factor: E2F4; motif: YCCCGCCNCNNSSNNSNN	TF:M12599	FALSE	9.23874e-14	13.0344	17574	404	399	20044	PTGS2,CXCL3,SLC22A11,NTSR1,SOCS3,MT2A,ATP6V0C,TMEM247,DGAT2,ARC,DUSP2,ADAM8,ANGPTL4,HMOX1,PROK2,ADGRG3,ICAM3,LYPD3,SLC7A5,HSPA6,MISP,ICAM1,PTX3,PTP4A1,SOCS1,GK,SP6,CHAC1,MMP25,FBP1,CXCL2,NAMPT,PDF,CCDC71L,PKMYT1,RGS16,DUSP4,HK2,BBLN,LRRC8E,ADAT3,C16ORF74,CCDC107,SAMD11,MT1M,H2AC4,DIO3,PLAUR,DHCR24,COL7A1,EIF4EBP3,RASD1,SLC16A3,ARL2BP,PTPRN,BMP2,PIM3,SPATA2L,TFR2,BCL3,H2AX,SH2B2,ZC3H12A,SMOX,FOSB,…
TF	Factor: AP-2; motif: MKCCCSCNGGCG; match class: 1	TF:M00189_1	FALSE	1.10637e-13	12.9561	6273	404	207	20044	SOCS3,MT2A,ATP6V0C,ARC,ADAM8,ADAMTS4,SLC7A5,PTP4A1,SOCS1,GK,MMP25,NAMPT,PDF,DUSP4,HK2,ADAT3,C16ORF74,SAMD11,DIO3,COL7A1,SLC16A3,ARL2BP,PTPRN,PIM3,SPATA2L,BCL3,H2AX,PKP3,CEBPD,RIN1,KLF16,PNP,NUDT8,SBNO2,SH3TC1,CAPN15,ADAMTS14,PFKFB3,PLK3,CSRNP1,BAIAP3,SLC25A22,C11ORF91,UNC13D,C11ORF96,AATK,YDJC,PLEKHN1,CBARP,TOR4A,SLC43A2,CEBPB,R3HDM4,ENDOG,LLGL2,RHOF,PITPNM1,SLC39A14,EPOP,PPIF,PHF21B,SECTM1,RELT,…
TF	Factor: SP1; motif: NCCCCKCCCCC	TF:M07226	FALSE	1.17429e-13	12.9302	8528	404	255	20044	CXCL3,SLC22A11,SOCS3,MT2A,ATP6V0C,ARC,DUSP2,ADAM8,ANGPTL4,ADAMTS4,PROK2,LYPD3,SLC7A5,MISP,ICAM1,PTX3,SOCS1,GK,FBP1,NAMPT,PDF,CCDC71L,RGS16,DUSP4,HK2,BBLN,LRRC8E,ADAT3,C16ORF74,SAMD11,DIO3,DHCR24,COL7A1,RASD1,SLC16A3,ARL2BP,PTPRN,PIM3,SPATA2L,BCL3,ZC3H12A,FOSB,PKP3,CEBPD,KLF16,PFKFB4,CHRNE,PNP,NUDT8,SBNO2,CAPN15,TNFAIP2,SLCO4A1,ADAMTS14,PFKFB3,CSRNP1,BAIAP3,C11ORF91,UNC13D,C11ORF96,FOSL1,YDJC,TMEM…
TF	Factor: BTEB2; motif: RGGGNGKGGN; match class: 1	TF:M07277_1	FALSE	1.23812e-13	12.9072	4324	404	161	20044	SOCS3,ATP6V0C,DUSP2,ADAM8,LYPD3,SLC7A5,ICAM1,SOCS1,GK,FBP1,NAMPT,CCDC71L,DUSP4,HK2,BBLN,LRRC8E,C16ORF74,SAMD11,PTPRN,SPATA2L,TFR2,BCL3,ZC3H12A,PKP3,CEBPD,KLF16,PFKFB4,PNP,NUDT8,SBNO2,ADAMTS14,CSRNP1,BAIAP3,C11ORF91,UNC13D,YDJC,CBARP,CTSD,CEBPB,HELZ2,RRAD,VASN,R3HDM4,LLGL2,RHOF,PITPNM1,LYPLA2,PHF21B,PAXX,NFKBIE,ESRRA,TCIRG1,RHOG,PIP5KL1,SH2D5,TNFRSF12A,RARRES1,MMP23B,PANX2,LAGE3,HMGA1,CYBA,ZSWIM4,…
TF	Factor: sp4; motif: NNGNARGRGGCGGRGCNNRR; match class: 1	TF:M10072_1	FALSE	1.28234e-13	12.892	6460	404	211	20044	SOCS3,ATP6V0C,DGAT2,ARC,DUSP2,ADAM8,LYPD3,SLC7A5,PTP4A1,SOCS1,GK,FBP1,NAMPT,PDF,CCDC71L,RGS16,DUSP4,HK2,BBLN,LRRC8E,ADAT3,C16ORF74,SAMD11,COL7A1,SLC16A3,ARL2BP,PTPRN,BMP2,PIM3,SPATA2L,BCL3,ZC3H12A,PKP3,CEBPD,SERTAD1,KLF16,PFKFB4,PNP,NUDT8,SBNO2,ADAMTS14,PFKFB3,PLK3,CSRNP1,BAIAP3,SLC25A22,C11ORF91,UNC13D,C11ORF96,YDJC,PLEKHN1,CBARP,CTSD,CEBPB,HELZ2,VASN,R3HDM4,LLGL2,RHOF,PITPNM1,SLC39A14,PLSCR3,EP…
TF	Factor: E2F-1:HES-7; motif: GGCRCGTGSYNNWNGGCGCSM	TF:M08525	FALSE	1.29225e-13	12.8887	17480	404	398	20044	PTGS2,CXCL3,SLC22A11,NTSR1,SOCS3,MT2A,ATP6V0C,DGAT2,ARC,DUSP2,ADAM8,ANGPTL4,HMOX1,ADAMTS4,PROK2,ADGRG3,ICAM3,LYPD3,SLC7A5,HSPA6,MISP,ICAM1,PTX3,PTP4A1,SOCS1,GK,SP6,CHAC1,MMP25,FBP1,CXCL2,NAMPT,PDF,CCDC71L,PKMYT1,RGS16,DUSP4,HK2,BBLN,LRRC8E,ADAT3,C16ORF74,CCDC107,SAMD11,MT1M,H2AC4,DIO3,PLAUR,DHCR24,COL7A1,EIF4EBP3,RASD1,SLC16A3,ARL2BP,PTPRN,BMP2,PIM3,SPATA2L,TFR2,BCL3,H2AX,SH2B2,ZC3H12A,SMOX,FOSB,…
TF	Factor: AP2; motif: GCCYGSGGSN; match class: 1	TF:M08867_1	FALSE	1.36998e-13	12.8633	5324	404	185	20044	NTSR1,SOCS3,MT2A,ATP6V0C,DGAT2,ARC,ADAM8,HMOX1,ADAMTS4,ADGRG3,SLC7A5,ICAM1,PTX3,SOCS1,MMP25,NAMPT,CCDC71L,DUSP4,HK2,LRRC8E,ADAT3,C16ORF74,SAMD11,DIO3,COL7A1,RASD1,SLC16A3,PTPRN,PIM3,SPATA2L,BCL3,H2AX,SH2B2,ZC3H12A,LINGO3,CEBPD,RIN1,KLF16,NUDT8,SBNO2,SH3TC1,CAPN15,COL18A1,TNFAIP2,ADAMTS14,CSRNP1,BAIAP3,SLC25A22,UNC13D,C11ORF96,FOSL1,VDR,TOR4A,SLC43A2,CEBPB,HELZ2,GPRC5C,VASN,R3HDM4,ENDOG,LLGL2,PITP…
TF	Factor: SP4; motif: GGCCCCGCCCCCN	TF:M13135	FALSE	1.45914e-13	12.8359	5758	404	195	20044	CXCL3,SOCS3,MT2A,ATP6V0C,DGAT2,ARC,ADAM8,LYPD3,SLC7A5,SOCS1,GK,SP6,NAMPT,PDF,RGS16,DUSP4,HK2,BBLN,LRRC8E,ADAT3,SAMD11,COL7A1,RASD1,SLC16A3,ARL2BP,PIM3,SPATA2L,TFR2,BCL3,ZC3H12A,FOSB,PKP3,CEBPD,SERTAD1,KLF16,NMB,PFKFB4,CHRNE,PNP,NUDT8,SBNO2,IRAK2,CAPN15,COL18A1,SLCO4A1,ADAMTS14,PFKFB3,CSRNP1,BAIAP3,C11ORF91,UNC13D,C11ORF96,FOSL1,YDJC,TMEM184A,PLEKHN1,CBARP,CTSD,CEBPB,HELZ2,PTGIR,RRAD,VASN,R3HDM4,L…
TF	Factor: AP2BETA; motif: SCCYCAGGSNN	TF:M13137	FALSE	1.56265e-13	12.8061	10658	404	296	20044	PTGS2,SLC22A11,NTSR1,MT2A,TMEM247,DGAT2,ARC,DUSP2,ADAM8,ANGPTL4,HMOX1,ADAMTS4,PROK2,ADGRG3,ICAM3,LYPD3,SLC7A5,HSPA6,MISP,ICAM1,PTX3,PTP4A1,GK,MMP25,CXCL2,NAMPT,CCDC71L,PKMYT1,RGS16,DUSP4,LRRC8E,ADAT3,C16ORF74,MT1M,H2AC4,DIO3,PLAUR,DHCR24,COL7A1,RASD1,SLC16A3,PTPRN,BMP2,PIM3,SPATA2L,TFR2,BCL3,SH2B2,SMOX,FOSB,LINGO3,PKP3,LTB,CEBPD,RIN1,SERTAD1,KLF16,NMB,PNP,NUDT8,SBNO2,SH3TC1,CAPN15,COL18A1,TNFAIP2…
TF	Factor: AP-2gamma:Elk-1; motif: NGCCKNRGGSGRCGGAAGTG	TF:M08441	FALSE	1.73732e-13	12.7601	16725	404	390	20044	PTGS2,CXCL3,SLC22A11,NTSR1,SOCS3,MT2A,ATP6V0C,TMEM247,DGAT2,ARC,DUSP2,ADAM8,ANGPTL4,HMOX1,ADAMTS4,ADGRG3,ICAM3,LYPD3,SLC7A5,HSPA6,MISP,ICAM1,PTX3,PTP4A1,SOCS1,GK,SP6,CHAC1,MMP25,FBP1,CXCL2,CCDC71L,PKMYT1,RGS16,DUSP4,HK2,BBLN,LRRC8E,ADAT3,C16ORF74,CCDC107,SAMD11,MT1M,H2AC4,DIO3,DHCR24,COL7A1,EIF4EBP3,RASD1,SLC16A3,ARL2BP,PTPRN,BMP2,PIM3,SPATA2L,BCL3,H2AX,SH2B2,ZC3H12A,SMOX,FOSB,LINGO3,PKP3,LTB,CEB…
TF	Factor: Sp1; motif: GGGGCGGGGT; match class: 1	TF:M00008_1	FALSE	1.75659e-13	12.7553	5124	404	180	20044	CXCL3,NTSR1,MT2A,ATP6V0C,ARC,ADAM8,ANGPTL4,ADGRG3,LYPD3,SLC7A5,MISP,SOCS1,GK,CHAC1,MMP25,PDF,CCDC71L,PKMYT1,DUSP4,HK2,BBLN,LRRC8E,ADAT3,C16ORF74,SAMD11,RASD1,SLC16A3,ARL2BP,PTPRN,PIM3,SPATA2L,BCL3,ZC3H12A,SMOX,LINGO3,PKP3,CEBPD,KLF16,PFKFB4,PNP,NUDT8,SBNO2,CAPN15,SLCO4A1,ADAMTS14,CSRNP1,BAIAP3,SLC25A22,C11ORF91,UNC13D,YDJC,CBARP,TOR4A,CTSD,SLC43A2,CEBPB,HELZ2,RRAD,VASN,R3HDM4,LLGL2,RHOF,PITPNM1,S…
TF	Factor: BTEB4; motif: NCCACGCCCM	TF:M12186	FALSE	1.96499e-13	12.7066	9360	404	271	20044	CXCL3,SLC22A11,NTSR1,SOCS3,MT2A,ATP6V0C,ARC,ADAM8,ANGPTL4,PROK2,ICAM3,LYPD3,SLC7A5,HSPA6,PTP4A1,SOCS1,GK,CHAC1,MMP25,PDF,PKMYT1,RGS16,DUSP4,HK2,BBLN,LRRC8E,ADAT3,C16ORF74,CCDC107,SAMD11,DIO3,RASD1,SLC16A3,ARL2BP,BMP2,PIM3,SPATA2L,SH2B2,ZC3H12A,PKP3,LTB,CEBPD,SERTAD1,KLF16,PFKFB4,CHRNE,PNP,NUDT8,SBNO2,SH3TC1,IRAK2,CAPN15,SLCO4A1,ADAMTS14,PFKFB3,PLK3,CSRNP1,BAIAP3,SLC25A22,C11ORF91,UNC13D,C11ORF96,…
TF	Factor: Egr-1; motif: GCGCATGCG	TF:M04869	FALSE	2.49653e-13	12.6027	11568	404	312	20044	PTGS2,SLC22A11,NTSR1,SOCS3,MT2A,ATP6V0C,DGAT2,ARC,DUSP2,ADAM8,ANGPTL4,HMOX1,PROK2,ADGRG3,SLC7A5,ICAM1,PTX3,PTP4A1,SOCS1,GK,SP6,MMP25,FBP1,CXCL2,NAMPT,PDF,CCDC71L,PKMYT1,RGS16,DUSP4,HK2,LRRC8E,ADAT3,C16ORF74,CCDC107,SAMD11,MT1M,H2AC4,DIO3,PLAUR,DHCR24,EIF4EBP3,RASD1,SLC16A3,ARL2BP,PTPRN,BMP2,PIM3,SPATA2L,BCL3,H2AX,SH2B2,ZC3H12A,FOSB,LINGO3,PKP3,CEBPD,RIN1,SERTAD1,KLF16,NMB,PFKFB4,CHRNE,PNP,SDF2L1,…
TF	Factor: ZNF138; motif: GCAGCRSCNSGSNCMGSGCS; match class: 1	TF:M13144_1	FALSE	2.54468e-13	12.5944	5699	404	193	20044	PTGS2,NTSR1,SOCS3,ARC,DUSP2,ADAM8,ADGRG3,SLC7A5,MISP,SOCS1,SP6,MMP25,NAMPT,PKMYT1,DUSP4,BBLN,C16ORF74,SAMD11,DIO3,PLAUR,DHCR24,EIF4EBP3,RASD1,SLC16A3,PTPRN,BMP2,PIM3,SPATA2L,BCL3,H2AX,ZC3H12A,LINGO3,CEBPD,KLF16,NMB,SDF2L1,NUDT8,SBNO2,SH3TC1,CAPN15,ADAMTS14,PLK3,CSRNP1,BAIAP3,C11ORF96,FOSL1,YDJC,TMEM184A,CBARP,TOR4A,CTSD,SLC43A2,CEBPB,HELZ2,GPRC5C,RRAD,R3HDM4,ENDOG,LLGL2,PITPNM1,SLC39A14,PLSCR3,EP…
TF	Factor: GCMa; motif: RTGCGGGTN; match class: 1	TF:M11595_1	FALSE	2.62479e-13	12.5809	5963	404	199	20044	CXCL3,NTSR1,SOCS3,ATP6V0C,TMEM247,DGAT2,ADAM8,ANGPTL4,HMOX1,ADGRG3,SLC7A5,HSPA6,MISP,ICAM1,GK,FBP1,CXCL2,PDF,CCDC71L,LRRC8E,C16ORF74,CCDC107,SAMD11,H2AC4,DIO3,DHCR24,COL7A1,RASD1,SLC16A3,PTPRN,BMP2,SPATA2L,TFR2,BCL3,H2AX,ZC3H12A,SMOX,FOSB,PKP3,CEBPD,KLF16,NMB,CHRNE,SDF2L1,SBNO2,CAPN15,TNFAIP2,ADAMTS14,PFKFB3,CSRNP1,BAIAP3,SLC25A22,C11ORF91,UNC13D,C11ORF96,AATK,YDJC,TMEM184A,PLEKHN1,CBARP,VDR,SLC4…
TF	Factor: Sp1; motif: GGNDGGRGGCGGGG	TF:M04953	FALSE	2.85008e-13	12.5451	8927	404	262	20044	PTGS2,CXCL3,SLC22A11,NTSR1,SOCS3,ATP6V0C,ARC,DUSP2,ADAM8,ANGPTL4,PROK2,ADGRG3,SLC7A5,MISP,ICAM1,PTX3,SOCS1,GK,MMP25,FBP1,NAMPT,CCDC71L,RGS16,DUSP4,HK2,BBLN,LRRC8E,ADAT3,C16ORF74,MT1M,DIO3,DHCR24,COL7A1,RASD1,ARL2BP,PTPRN,BMP2,PIM3,SPATA2L,TFR2,BCL3,H2AX,ZC3H12A,PKP3,LTB,SERTAD1,KLF16,PFKFB4,PNP,NUDT8,SBNO2,SH3TC1,CAPN15,TNFAIP2,SLCO4A1,ADAMTS14,PFKFB3,PLK3,CSRNP1,BAIAP3,C11ORF91,UNC13D,C11ORF96,F…
TF	Factor: sp4; motif: NNNGCYCCGCCCCCY	TF:M10530	FALSE	3.92399e-13	12.4063	8450	404	252	20044	CXCL3,SOCS3,MT2A,ATP6V0C,ARC,DUSP2,ADAM8,ANGPTL4,PROK2,LYPD3,SLC7A5,ICAM1,PTX3,PTP4A1,SOCS1,GK,SP6,FBP1,NAMPT,PDF,CCDC71L,PKMYT1,RGS16,DUSP4,HK2,BBLN,LRRC8E,ADAT3,C16ORF74,SAMD11,DHCR24,COL7A1,RASD1,SLC16A3,ARL2BP,PTPRN,PIM3,SPATA2L,TFR2,BCL3,ZC3H12A,LINGO3,PKP3,CEBPD,SERTAD1,KLF16,NMB,PFKFB4,CHRNE,PNP,NUDT8,SBNO2,SH3TC1,IRAK2,CAPN15,TNFAIP2,SLCO4A1,ADAMTS14,PFKFB3,CSRNP1,BAIAP3,C11ORF91,UNC13D,C…
TF	Factor: Sp1; motif: NGGGGGCGGGGCCNGGGGGGGG; match class: 1	TF:M10071_1	FALSE	4.02893e-13	12.3948	4787	404	171	20044	NTSR1,SOCS3,ATP6V0C,ARC,ADAM8,LYPD3,SLC7A5,SOCS1,GK,FBP1,NAMPT,PKMYT1,DUSP4,HK2,BBLN,LRRC8E,C16ORF74,DIO3,SLC16A3,PIM3,SPATA2L,BCL3,ZC3H12A,FOSB,CEBPD,SERTAD1,KLF16,PFKFB4,PNP,NUDT8,SBNO2,CAPN15,ADAMTS14,CSRNP1,BAIAP3,C11ORF91,UNC13D,C11ORF96,YDJC,PLEKHN1,CBARP,CTSD,CEBPB,HELZ2,RRAD,VASN,R3HDM4,LLGL2,RHOF,PITPNM1,SLC39A14,PHF21B,PAXX,NFKBIE,ESRRA,RHOG,PIP5KL1,UPP1,TNFRSF12A,MMP23B,PANX2,LAGE3,HMG…
TF	Factor: TCF-1; motif: ACATCGRGRCGCTGW	TF:M11603	FALSE	4.15484e-13	12.3814	16683	404	389	20044	PTGS2,CXCL3,SLC22A11,NTSR1,SOCS3,MT2A,ATP6V0C,DGAT2,ARC,DUSP2,ADAM8,ANGPTL4,HMOX1,ADAMTS4,PROK2,ADGRG3,ICAM3,SLC7A5,HSPA6,MISP,ICAM1,PTX3,PTP4A1,SOCS1,GK,SP6,CHAC1,MMP25,CXCL2,NAMPT,PDF,CCDC71L,PKMYT1,RGS16,DUSP4,HK2,BBLN,LRRC8E,ADAT3,C16ORF74,CCDC107,SAMD11,MT1M,H2AC4,DIO3,PLAUR,DHCR24,COL7A1,EIF4EBP3,RASD1,SLC16A3,ARL2BP,PTPRN,BMP2,PIM3,SPATA2L,TFR2,BCL3,H2AX,SH2B2,ZC3H12A,SMOX,FOSB,LINGO3,PKP3…
TF	Factor: SP1; motif: GGGGYGGGGNS; match class: 1	TF:M01303_1	FALSE	4.28665e-13	12.3679	3666	404	143	20044	SOCS3,ATP6V0C,DUSP2,ADAM8,LYPD3,SOCS1,GK,FBP1,NAMPT,DUSP4,HK2,BBLN,LRRC8E,C16ORF74,SAMD11,PTPRN,PIM3,SPATA2L,TFR2,BCL3,ZC3H12A,PKP3,CEBPD,KLF16,PFKFB4,NUDT8,SBNO2,ADAMTS14,BAIAP3,SLC25A22,C11ORF91,UNC13D,FOSL1,YDJC,CBARP,CTSD,CEBPB,HELZ2,GPRC5C,RRAD,VASN,R3HDM4,LLGL2,RHOF,PITPNM1,LYPLA2,PHF21B,IL27RA,PAXX,NFKBIE,ESRRA,RHOG,PIP5KL1,IFI30,TNFRSF12A,MMP23B,PANX2,HMGA1,RDH10,ZSWIM4,AGTRAP,SPINT2,SOD2…
TF	Factor: LRF; motif: GGGGKYNNB; match class: 1	TF:M01100_1	FALSE	4.68398e-13	12.3294	2843	404	121	20044	SOCS3,ATP6V0C,ADAM8,MISP,SOCS1,CHAC1,CCDC71L,C16ORF74,SLC16A3,PIM3,SPATA2L,BCL3,FOSB,PKP3,CEBPD,KLF16,SDF2L1,NUDT8,SH3TC1,IRAK2,CAPN15,CSRNP1,BAIAP3,SLC25A22,C11ORF91,UNC13D,C11ORF96,YDJC,TMEM184A,TOR4A,CTSD,SLC43A2,CEBPB,PTGIR,RRAD,RHOF,PITPNM1,PLSCR3,PHF21B,IL27RA,PAXX,CEMIP,H1-10,NFKBIE,ESRRA,TCIRG1,IL1RL2,MMP23B,PANX2,LAGE3,HMGA1,CYBA,GRIN3B,LDLR,MROH6,RELL2,ID3,ALOX5,NR4A1,PDCD1,NINJ1,JMJD7-…
TF	Factor: Sp1; motif: NNGGGGCGGGGNN; match class: 1	TF:M00932_1	FALSE	5.85619e-13	12.2324	6271	404	205	20044	NTSR1,ATP6V0C,DGAT2,ARC,DUSP2,ADAM8,PROK2,LYPD3,SLC7A5,MISP,SOCS1,GK,FBP1,NAMPT,CCDC71L,DUSP4,HK2,BBLN,LRRC8E,C16ORF74,SAMD11,COL7A1,RASD1,SLC16A3,ARL2BP,PTPRN,PIM3,SPATA2L,TFR2,BCL3,ZC3H12A,PKP3,CEBPD,KLF16,PFKFB4,PNP,NUDT8,SBNO2,SLCO4A1,ADAMTS14,CSRNP1,BAIAP3,C11ORF91,UNC13D,C11ORF96,YDJC,PLEKHN1,CBARP,TOR4A,CTSD,CEBPB,HELZ2,GPRC5C,RRAD,VASN,R3HDM4,LLGL2,RHOF,PITPNM1,SLC39A14,PHF21B,IL27RA,PAXX…
TF	Factor: AP-2gamma; motif: NTGSCCTGRGGSNN	TF:M09591	FALSE	6.1938e-13	12.208	8575	404	254	20044	PTGS2,SLC22A11,MT2A,TMEM247,DUSP2,ADAM8,ADAMTS4,PROK2,ADGRG3,ICAM3,LYPD3,SLC7A5,HSPA6,MISP,ICAM1,PTP4A1,GK,MMP25,NAMPT,PDF,CCDC71L,PKMYT1,DUSP4,LRRC8E,ADAT3,C16ORF74,DIO3,PLAUR,DHCR24,COL7A1,RASD1,SLC16A3,PTPRN,BMP2,PIM3,SPATA2L,TFR2,BCL3,SH2B2,ZC3H12A,SMOX,FOSB,PKP3,LTB,CEBPD,RIN1,SERTAD1,KLF16,NMB,PNP,NUDT8,SBNO2,SH3TC1,CAPN15,COL18A1,ADAMTS14,CSRNP1,BAIAP3,SLC25A22,GLTPD2,UNC13D,AATK,YDJC,TMEM…
TF	Factor: BTEB1; motif: GGGGGCGGGGCNGSGGGNGS	TF:M09723	FALSE	6.5227e-13	12.1856	10316	404	288	20044	CXCL3,NTSR1,SOCS3,ATP6V0C,DGAT2,ARC,DUSP2,ADAM8,ANGPTL4,ADAMTS4,PROK2,SLC7A5,PTX3,PTP4A1,SOCS1,GK,SP6,CHAC1,FBP1,NAMPT,PDF,CCDC71L,PKMYT1,RGS16,DUSP4,HK2,BBLN,LRRC8E,ADAT3,C16ORF74,SAMD11,DIO3,COL7A1,EIF4EBP3,SLC16A3,ARL2BP,PTPRN,BMP2,PIM3,SPATA2L,TFR2,BCL3,ZC3H12A,FOSB,LINGO3,PKP3,CEBPD,SERTAD1,KLF16,PFKFB4,CHRNE,PNP,NUDT8,SBNO2,IRAK2,CAPN15,TNFAIP2,SLCO4A1,ADAMTS14,PFKFB3,PLK3,CSRNP1,BAIAP3,SLC…
TF	Factor: Sp2; motif: GGGGCGGGG; match class: 1	TF:M10435_1	FALSE	7.73629e-13	12.1115	3652	404	142	20044	ATP6V0C,DUSP2,ADAM8,LYPD3,SLC7A5,SOCS1,GK,FBP1,NAMPT,DUSP4,HK2,BBLN,LRRC8E,C16ORF74,SAMD11,PTPRN,PIM3,SPATA2L,ZC3H12A,PKP3,CEBPD,KLF16,PFKFB4,PNP,NUDT8,SBNO2,ADAMTS14,CSRNP1,BAIAP3,C11ORF91,UNC13D,YDJC,CBARP,CTSD,CEBPB,HELZ2,VASN,R3HDM4,LLGL2,RHOF,PITPNM1,PHF21B,IL27RA,PAXX,NFKBIE,ESRRA,RHOG,PIP5KL1,TNFRSF12A,MMP23B,PANX2,HMGA1,RDH10,CYBA,ZSWIM4,AGTRAP,SPINT2,SOD2,TNFAIP3,C6ORF132,RNF126,SLC49A3,…
TF	Factor: E2F-2; motif: GCGCGCGCGYW	TF:M11531	FALSE	8.73717e-13	12.0586	13659	404	346	20044	PTGS2,CXCL3,NTSR1,SOCS3,MT2A,ATP6V0C,DGAT2,ARC,DUSP2,ADAM8,ANGPTL4,HMOX1,ADAMTS4,PROK2,LYPD3,SLC7A5,HSPA6,ICAM1,PTX3,PTP4A1,SOCS1,GK,SP6,CHAC1,MMP25,FBP1,CXCL2,NAMPT,PDF,CCDC71L,PKMYT1,RGS16,DUSP4,HK2,BBLN,LRRC8E,ADAT3,C16ORF74,CCDC107,SAMD11,MT1M,H2AC4,DIO3,PLAUR,DHCR24,COL7A1,EIF4EBP3,RASD1,SLC16A3,ARL2BP,PTPRN,BMP2,PIM3,SPATA2L,BCL3,H2AX,ZC3H12A,FOSB,LINGO3,PKP3,LTB,CEBPD,RIN1,SERTAD1,KLF16,NM…
TF	Factor: GKLF; motif: NNNRGGNGNGGSN; match class: 1	TF:M07289_1	FALSE	9.55542e-13	12.0198	10876	404	298	20044	PTGS2,SLC22A11,NTSR1,SOCS3,ATP6V0C,DGAT2,ARC,DUSP2,ADAM8,ANGPTL4,ADAMTS4,PROK2,ADGRG3,ICAM3,SLC7A5,MISP,ICAM1,PTX3,PTP4A1,SOCS1,GK,SP6,MMP25,FBP1,NAMPT,PDF,CCDC71L,PKMYT1,RGS16,DUSP4,HK2,BBLN,LRRC8E,C16ORF74,CCDC107,SAMD11,MT1M,H2AC4,DIO3,DHCR24,COL7A1,SLC16A3,PTPRN,BMP2,PIM3,SPATA2L,TFR2,BCL3,SMOX,FOSB,PKP3,LTB,CEBPD,RIN1,SERTAD1,KLF16,NMB,CHRNE,PNP,NUDT8,SBNO2,CAPN15,TNFAIP2,SLCO4A1,PLK3,CSRNP1…
TF	Factor: Egr-1; motif: GCGCATGCG; match class: 1	TF:M04869_1	FALSE	1.0292e-12	11.9875	10557	404	292	20044	PTGS2,NTSR1,SOCS3,MT2A,ATP6V0C,DGAT2,ARC,DUSP2,ADAM8,ANGPTL4,HMOX1,PROK2,ADGRG3,SLC7A5,ICAM1,PTX3,PTP4A1,SOCS1,GK,SP6,MMP25,FBP1,CXCL2,NAMPT,PDF,CCDC71L,PKMYT1,RGS16,DUSP4,HK2,LRRC8E,ADAT3,C16ORF74,CCDC107,SAMD11,MT1M,H2AC4,DIO3,PLAUR,DHCR24,EIF4EBP3,RASD1,SLC16A3,ARL2BP,PTPRN,BMP2,PIM3,SPATA2L,BCL3,H2AX,ZC3H12A,FOSB,LINGO3,PKP3,CEBPD,SERTAD1,KLF16,NMB,PFKFB4,CHRNE,PNP,SDF2L1,NUDT8,CAPN15,COL18A1…
TF	Factor: BTEB2; motif: WGGGTGKGGCNGGN	TF:M09972	FALSE	1.22154e-12	11.9131	9469	404	271	20044	SLC22A11,NTSR1,SOCS3,ATP6V0C,DGAT2,DUSP2,ADAM8,HMOX1,ADGRG3,ICAM3,SLC7A5,MISP,ICAM1,PTX3,PTP4A1,SOCS1,GK,SP6,CHAC1,MMP25,CCDC71L,PKMYT1,RGS16,HK2,BBLN,LRRC8E,CCDC107,MT1M,COL7A1,SLC16A3,BMP2,SPATA2L,TFR2,BCL3,SH2B2,ZC3H12A,SMOX,FOSB,PKP3,LTB,CEBPD,RIN1,SERTAD1,KLF16,NMB,CHRNE,PNP,SDF2L1,NUDT8,SBNO2,SH3TC1,IRAK2,TNFAIP2,SLCO4A1,ADAMTS14,PFKFB3,PLK3,CSRNP1,BAIAP3,SLC25A22,C11ORF91,UNC13D,C11ORF96,A…
TF	Factor: EGR; motif: CGCCCCCGCNN; match class: 1	TF:M08878_1	FALSE	1.22833e-12	11.9107	3326	404	133	20044	NTSR1,ATP6V0C,ARC,DUSP2,ANGPTL4,SLC7A5,PTP4A1,GK,FBP1,NAMPT,DUSP4,BBLN,CCDC107,SAMD11,DIO3,ZC3H12A,FOSB,CEBPD,SERTAD1,KLF16,SBNO2,PFKFB3,BAIAP3,GLTPD2,C11ORF91,FOSL1,CTSD,SLC43A2,CEBPB,HELZ2,GPRC5C,R3HDM4,LLGL2,RHOF,LYPLA2,PLSCR3,PHF21B,PAXX,RELT,NFKBIE,ESRRA,RHOG,PIP5KL1,SH2D5,TNFRSF12A,MMP23B,PANX2,SSBP4,NTNG2,HMGA1,NPDC1,ZSWIM4,GRIN3B,LDLR,SYN1,TBC1D2,RNF126,MROH6,SCARF2,SEMA7A,ALOX5,NR4A1,TAF…
TF	Factor: E2F-2; motif: NWTTTGGCGCCAWWNN; match class: 1	TF:M11530_1	FALSE	1.23806e-12	11.9073	13806	404	348	20044	PTGS2,CXCL3,NTSR1,SOCS3,ATP6V0C,DGAT2,ARC,DUSP2,ADAM8,ANGPTL4,HMOX1,ADAMTS4,PROK2,ADGRG3,LYPD3,SLC7A5,HSPA6,MISP,ICAM1,PTX3,PTP4A1,SOCS1,GK,SP6,CHAC1,MMP25,FBP1,CXCL2,NAMPT,PDF,CCDC71L,PKMYT1,DUSP4,HK2,BBLN,ADAT3,C16ORF74,CCDC107,SAMD11,H2AC4,DIO3,PLAUR,DHCR24,COL7A1,RASD1,SLC16A3,ARL2BP,PTPRN,BMP2,PIM3,SPATA2L,H2AX,ZC3H12A,SMOX,FOSB,LINGO3,PKP3,CEBPD,SERTAD1,KLF16,NMB,PFKFB4,CHRNE,PNP,NUDT8,SBNO…
TF	Factor: Sp2; motif: GGSNNGGGGGCGGGGCCNGNGS; match class: 1	TF:M09658_1	FALSE	1.28562e-12	11.8909	2139	404	100	20044	ARC,ADAM8,SLC7A5,SOCS1,GK,FBP1,NAMPT,DUSP4,HK2,BBLN,SAMD11,SPATA2L,BCL3,ZC3H12A,KLF16,PFKFB4,NUDT8,SBNO2,BAIAP3,C11ORF96,FOSL1,YDJC,CBARP,CTSD,CEBPB,HELZ2,RRAD,LLGL2,RHOF,PITPNM1,PHF21B,NFKBIE,ESRRA,RHOG,PIP5KL1,TNFRSF12A,MMP23B,PANX2,HMGA1,RDH10,CYBA,ZSWIM4,OPLAH,SPINT2,SOD2,TNFAIP3,C6ORF132,RNF126,TEAD4,MROH6,SEMA7A,ALOX5,ACSL1,BBC3,NINJ1,SLC25A39,RPS6KA1,PRR5,INAFM1,RAB20,NR2F6,MBOAT7,RHBDF2,G…
TF	Factor: E2F; motif: GGCGSG	TF:M00803	FALSE	1.48621e-12	11.8279	13566	404	344	20044	PTGS2,CXCL3,NTSR1,SOCS3,MT2A,ATP6V0C,DGAT2,ARC,DUSP2,ADAM8,ANGPTL4,HMOX1,ADAMTS4,PROK2,LYPD3,SLC7A5,HSPA6,ICAM1,PTX3,PTP4A1,SOCS1,GK,SP6,CHAC1,MMP25,FBP1,CXCL2,NAMPT,PDF,CCDC71L,PKMYT1,RGS16,DUSP4,HK2,BBLN,LRRC8E,ADAT3,C16ORF74,CCDC107,SAMD11,H2AC4,DIO3,PLAUR,DHCR24,COL7A1,RASD1,SLC16A3,ARL2BP,PTPRN,BMP2,PIM3,SPATA2L,BCL3,H2AX,SH2B2,ZC3H12A,SMOX,FOSB,LINGO3,PKP3,LTB,CEBPD,RIN1,SERTAD1,KLF16,NMB,P…
TF	Factor: ER-beta; motif: RGGTCASCNTGMCCY; match class: 1	TF:M09910_1	FALSE	1.66798e-12	11.7778	4159	404	154	20044	CXCL3,SLC22A11,NTSR1,SOCS3,ATP6V0C,ARC,DUSP2,ADAM8,ADGRG3,HSPA6,MISP,PTX3,SOCS1,CHAC1,FBP1,PDF,SAMD11,RASD1,SLC16A3,BMP2,TFR2,BCL3,H2AX,SH2B2,LINGO3,PKP3,LTB,CEBPD,SERTAD1,KLF16,NUDT8,CAPN15,SLCO4A1,ADAMTS14,PFKFB3,BAIAP3,SLC25A22,UNC13D,AATK,TMEM184A,VDR,TOR4A,CTSD,CEBPB,HELZ2,RRAD,VASN,ENDOG,LLGL2,RHOF,PITPNM1,PLSCR3,PHF21B,IL27RA,CEMIP,H1-10,TNFRSF10D,ESRRA,TCIRG1,NBL1,IL1RL2,NCLN,IFI30,CDKN1A…
TF	Factor: MOVO-B; motif: GNGGGGG; match class: 1	TF:M01104_1	FALSE	1.78793e-12	11.7476	5843	404	194	20044	ATP6V0C,DGAT2,DUSP2,ANGPTL4,PROK2,HSPA6,PTP4A1,SOCS1,MMP25,FBP1,NAMPT,PKMYT1,DUSP4,HK2,BBLN,C16ORF74,SAMD11,DIO3,DHCR24,COL7A1,RASD1,BMP2,PIM3,SPATA2L,BCL3,H2AX,SH2B2,ZC3H12A,CEBPD,SERTAD1,KLF16,SDF2L1,SBNO2,COL18A1,PFKFB3,CSRNP1,BAIAP3,C11ORF91,UNC13D,C11ORF96,CBARP,TOR4A,CTSD,SLC43A2,CEBPB,HELZ2,GPRC5C,RRAD,R3HDM4,LLGL2,PITPNM1,LYPLA2,EPOP,PHF21B,SECTM1,RELT,CEMIP,ESRRA,TCIRG1,PIP5KL1,FOS,SH2D5…
TF	Factor: ctcf; motif: CCRSCAGGGGGCGCN	TF:M10426	FALSE	1.79889e-12	11.745	9595	404	273	20044	PTGS2,CXCL3,NTSR1,SOCS3,MT2A,ATP6V0C,TMEM247,ARC,DUSP2,ADAM8,PROK2,SLC7A5,MISP,PTX3,PTP4A1,SOCS1,SP6,CHAC1,MMP25,CXCL2,NAMPT,PDF,CCDC71L,DUSP4,HK2,BBLN,ADAT3,C16ORF74,CCDC107,SAMD11,DIO3,PLAUR,DHCR24,RASD1,SLC16A3,PTPRN,BMP2,PIM3,TFR2,BCL3,H2AX,LINGO3,PKP3,SERTAD1,KLF16,NMB,PFKFB4,PNP,SDF2L1,NUDT8,SBNO2,IRAK2,CAPN15,COL18A1,SLCO4A1,ADAMTS14,PFKFB3,CSRNP1,BAIAP3,GLTPD2,C11ORF91,UNC13D,C11ORF96,FOS…
TF	Factor: EKLF; motif: NGGGYGKGGCNNGG	TF:M09969	FALSE	1.88158e-12	11.7255	4736	404	168	20044	NTSR1,SOCS3,ATP6V0C,DUSP2,HMOX1,LYPD3,SLC7A5,MISP,PTP4A1,SOCS1,GK,SP6,NAMPT,PKMYT1,RGS16,DUSP4,BBLN,LRRC8E,ADAT3,SLC16A3,SPATA2L,ZC3H12A,FOSB,CEBPD,KLF16,CHRNE,NUDT8,SLCO4A1,ADAMTS14,PFKFB3,CSRNP1,BAIAP3,C11ORF91,UNC13D,AATK,FOSL1,YDJC,CBARP,CTSD,CDC42EP5,CEBPB,HELZ2,PTGIR,VASN,R3HDM4,HILPDA,LLGL2,RHOF,PLSCR3,PPIF,PHF21B,PAXX,H1-10,NFKBIE,ESRRA,TNFRSF12A,PANX2,BCL2L12,SSBP4,LAGE3,HMGA1,NRXN2,CYBA…
TF	Factor: Sp1; motif: GGGGCGGGGC; match class: 1	TF:M07063_1	FALSE	2.03803e-12	11.6908	2644	404	114	20044	ATP6V0C,DUSP2,ADAM8,LYPD3,SOCS1,GK,FBP1,DUSP4,HK2,BBLN,LRRC8E,C16ORF74,SPATA2L,ZC3H12A,CEBPD,KLF16,PNP,NUDT8,SBNO2,ADAMTS14,BAIAP3,C11ORF91,UNC13D,YDJC,CBARP,CTSD,CEBPB,HELZ2,R3HDM4,LLGL2,RHOF,PITPNM1,PHF21B,PAXX,NFKBIE,ESRRA,RHOG,PIP5KL1,TNFRSF12A,MMP23B,PANX2,ZSWIM4,AGTRAP,SPINT2,SOD2,TNFAIP3,RNF126,TEAD4,MROH6,SEMA7A,ALOX5,NR4A1,ACSL1,BBC3,SLC25A39,RPS6KA1,PRR5,COL27A1,ELK1,INAFM1,RAB20,NR2F6,…
TF	Factor: KROX; motif: CCCGCCCCCRCCCC	TF:M00982	FALSE	2.55749e-12	11.5922	8073	404	242	20044	SLC22A11,SOCS3,ATP6V0C,DGAT2,ARC,DUSP2,ADAM8,ANGPTL4,PROK2,SLC7A5,PTP4A1,SOCS1,GK,CHAC1,FBP1,NAMPT,PDF,PKMYT1,DUSP4,HK2,BBLN,CCDC107,DIO3,DHCR24,COL7A1,SLC16A3,BMP2,PIM3,SPATA2L,BCL3,H2AX,SH2B2,ZC3H12A,CEBPD,SERTAD1,KLF16,PFKFB4,PNP,SDF2L1,NUDT8,SBNO2,CAPN15,TNFAIP2,SLCO4A1,PFKFB3,CSRNP1,BAIAP3,GLTPD2,C11ORF91,FOSL1,TMEM184A,CBARP,CTSD,SLC43A2,CDC42EP5,CEBPB,HELZ2,GPRC5C,RRAD,R3HDM4,HILPDA,LLGL2,…
TF	Factor: PUR1; motif: GGGNCAGNN	TF:M01721	FALSE	2.76993e-12	11.5575	9315	404	267	20044	PTGS2,CXCL3,SLC22A11,NTSR1,SOCS3,ATP6V0C,DGAT2,ARC,ADAM8,ANGPTL4,HMOX1,ADAMTS4,ADGRG3,ICAM3,LYPD3,SLC7A5,HSPA6,MISP,ICAM1,SOCS1,SP6,CHAC1,MMP25,CXCL2,NAMPT,PKMYT1,RGS16,DUSP4,LRRC8E,C16ORF74,SAMD11,MT1M,DIO3,EIF4EBP3,SLC16A3,ARL2BP,BMP2,PIM3,BCL3,H2AX,SH2B2,PKP3,LTB,RIN1,NMB,PFKFB4,CHRNE,PNP,SDF2L1,NUDT8,SBNO2,SH3TC1,CAPN15,COL18A1,TNFAIP2,SLCO4A1,ADAMTS14,PFKFB3,BAIAP3,SLC25A22,C11ORF91,UNC13D,C…
TF	Factor: GKLF; motif: NNRRGRRNGNSNNN; match class: 1	TF:M07040_1	FALSE	2.86644e-12	11.5427	8420	404	249	20044	NTSR1,SOCS3,MT2A,ARC,DUSP2,ADAM8,HMOX1,MISP,ICAM1,SOCS1,GK,SP6,MMP25,FBP1,NAMPT,PDF,CCDC71L,PKMYT1,DUSP4,BBLN,C16ORF74,SAMD11,MT1M,H2AC4,COL7A1,SLC16A3,PTPRN,SPATA2L,TFR2,BCL3,H2AX,SH2B2,ZC3H12A,SMOX,FOSB,PKP3,LTB,CEBPD,RIN1,KLF16,PFKFB4,CHRNE,PNP,NUDT8,SBNO2,IRAK2,COL18A1,TNFAIP2,PFKFB3,PLK3,CSRNP1,BAIAP3,SLC25A22,UNC13D,C11ORF96,AATK,FOSL1,TMEM184A,PLEKHN1,CBARP,TOR4A,SLC43A2,CDC42EP5,CEBPB,HEL…
TF	Factor: Hey1; motif: NGCRCGYGYN	TF:M11058	FALSE	3.32329e-12	11.4784	13615	404	344	20044	NTSR1,SOCS3,MT2A,ATP6V0C,DGAT2,ARC,DUSP2,ADAM8,ANGPTL4,HMOX1,PROK2,ADGRG3,LYPD3,SLC7A5,HSPA6,ICAM1,PTP4A1,SOCS1,GK,MMP25,FBP1,CXCL2,NAMPT,PDF,PKMYT1,RGS16,DUSP4,HK2,ADAT3,C16ORF74,CCDC107,SAMD11,MT1M,DIO3,PLAUR,DHCR24,COL7A1,EIF4EBP3,RASD1,SLC16A3,ARL2BP,PTPRN,BMP2,PIM3,SPATA2L,BCL3,H2AX,ZC3H12A,SMOX,FOSB,LINGO3,PKP3,LTB,CEBPD,RIN1,KLF16,NMB,PFKFB4,CHRNE,PNP,SDF2L1,NUDT8,SH3TC1,IRAK2,CAPN15,COL18…
TF	Factor: Sp2; motif: NYSGCCCCGCCCCCY; match class: 1	TF:M03567_1	FALSE	3.52461e-12	11.4529	3756	404	143	20044	ATP6V0C,ARC,DUSP2,ADAM8,LYPD3,SLC7A5,SOCS1,GK,FBP1,NAMPT,DUSP4,HK2,BBLN,LRRC8E,C16ORF74,SAMD11,PIM3,SPATA2L,BCL3,ZC3H12A,PKP3,CEBPD,KLF16,PFKFB4,PNP,NUDT8,SBNO2,ADAMTS14,CSRNP1,BAIAP3,C11ORF91,UNC13D,C11ORF96,YDJC,PLEKHN1,CBARP,CTSD,CEBPB,HELZ2,R3HDM4,LLGL2,RHOF,PITPNM1,PHF21B,PAXX,NFKBIE,ESRRA,RHOG,PIP5KL1,UPP1,TNFRSF12A,MMP23B,PANX2,LAGE3,HMGA1,NRXN2,CYBA,ZSWIM4,AGTRAP,SPINT2,SOD2,TNFAIP3,RNF12…
TF	Factor: Zic3; motif: NGGGKGGTC; match class: 1	TF:M00450_1	FALSE	3.52757e-12	11.4525	8092	404	242	20044	SLC22A11,NTSR1,SOCS3,MT2A,ATP6V0C,TMEM247,DGAT2,ARC,DUSP2,ADAM8,ADGRG3,ICAM3,SLC7A5,HSPA6,PTX3,SOCS1,SP6,CHAC1,CXCL2,PDF,CCDC71L,RGS16,DUSP4,HK2,BBLN,ADAT3,C16ORF74,MT1M,DIO3,DHCR24,COL7A1,RASD1,SLC16A3,ARL2BP,PTPRN,SPATA2L,TFR2,BCL3,H2AX,SH2B2,ZC3H12A,SMOX,PKP3,RIN1,SERTAD1,KLF16,PFKFB4,SDF2L1,SBNO2,SH3TC1,IRAK2,CAPN15,COL18A1,SLCO4A1,CSRNP1,BAIAP3,SLC25A22,GLTPD2,C11ORF91,UNC13D,C11ORF96,AATK,F…
TF	Factor: ZXDL; motif: GSGSCNNGGGMRGCNCCGGGS; match class: 1	TF:M12722_1	FALSE	3.56008e-12	11.4485	6868	404	216	20044	SOCS3,ATP6V0C,DGAT2,DUSP2,MISP,PTP4A1,SOCS1,MMP25,FBP1,NAMPT,PDF,CCDC71L,PKMYT1,DUSP4,BBLN,LRRC8E,C16ORF74,SAMD11,DIO3,PLAUR,COL7A1,RASD1,SLC16A3,PTPRN,BMP2,PIM3,BCL3,ZC3H12A,LINGO3,PKP3,CEBPD,SERTAD1,KLF16,NMB,PFKFB4,PNP,SDF2L1,SBNO2,CAPN15,COL18A1,SLCO4A1,ADAMTS14,PFKFB3,CSRNP1,BAIAP3,GLTPD2,C11ORF91,C11ORF96,FOSL1,YDJC,PLEKHN1,CBARP,VDR,TOR4A,SLC43A2,CEBPB,HELZ2,VASN,ENDOG,LLGL2,RHOF,PITPNM1,S…
TF	Factor: ZNF232; motif: NCAGCASCNNGGNCAGCGCC	TF:M13146	FALSE	3.57521e-12	11.4467	6549	404	209	20044	NTSR1,SOCS3,DGAT2,ARC,DUSP2,ADAM8,ANGPTL4,ADAMTS4,PROK2,ADGRG3,SLC7A5,HSPA6,ICAM1,PTX3,MMP25,CXCL2,NAMPT,PDF,PKMYT1,DUSP4,BBLN,ADAT3,C16ORF74,SAMD11,DIO3,PLAUR,COL7A1,SLC16A3,ARL2BP,PTPRN,BMP2,SPATA2L,BCL3,H2AX,ZC3H12A,FOSB,LINGO3,CEBPD,RIN1,KLF16,NMB,SDF2L1,SH3TC1,IRAK2,CAPN15,ADAMTS14,PLK3,SLC25A22,GLTPD2,C11ORF91,C11ORF96,FOSL1,YDJC,TMEM184A,PLEKHN1,CBARP,VDR,TOR4A,CTSD,CEBPB,HELZ2,GPRC5C,PTGI…
TF	Factor: CTCF; motif: WGCGCCMYCTAGYGGYN	TF:M03895	FALSE	3.85385e-12	11.4141	9488	404	270	20044	PTGS2,CXCL3,NTSR1,SOCS3,MT2A,ATP6V0C,ARC,DUSP2,ADAM8,ANGPTL4,PROK2,SLC7A5,MISP,PTX3,PTP4A1,SOCS1,SP6,CHAC1,MMP25,FBP1,CXCL2,NAMPT,PDF,CCDC71L,DUSP4,HK2,BBLN,LRRC8E,C16ORF74,SAMD11,DIO3,PLAUR,DHCR24,COL7A1,EIF4EBP3,RASD1,SLC16A3,PTPRN,BMP2,PIM3,SPATA2L,TFR2,H2AX,FOSB,LINGO3,CEBPD,SERTAD1,KLF16,NMB,PFKFB4,CHRNE,PNP,SDF2L1,NUDT8,SBNO2,IRAK2,CAPN15,COL18A1,CSRNP1,BAIAP3,SLC25A22,GLTPD2,C11ORF91,UNC13…
TF	Factor: SP1; motif: RCCMCRCCCMC	TF:M03920	FALSE	5.70928e-12	11.2434	7500	404	229	20044	CXCL3,SLC22A11,SOCS3,MT2A,ATP6V0C,ARC,DUSP2,ADAM8,ANGPTL4,LYPD3,SLC7A5,MISP,SOCS1,GK,SP6,CHAC1,NAMPT,PDF,RGS16,DUSP4,HK2,BBLN,LRRC8E,ADAT3,C16ORF74,CCDC107,MT1M,COL7A1,RASD1,SLC16A3,ARL2BP,PIM3,SPATA2L,TFR2,BCL3,SH2B2,ZC3H12A,FOSB,PKP3,CEBPD,SERTAD1,KLF16,PFKFB4,CHRNE,PNP,NUDT8,SBNO2,IRAK2,CAPN15,TNFAIP2,SLCO4A1,ADAMTS14,PFKFB3,CSRNP1,BAIAP3,SLC25A22,C11ORF91,UNC13D,AATK,FOSL1,YDJC,TMEM184A,CBARP…
TF	Factor: E2F-1; motif: TTTGGCGCCAAA	TF:M04516	FALSE	6.28761e-12	11.2015	11711	404	311	20044	PTGS2,CXCL3,NTSR1,SOCS3,ATP6V0C,DGAT2,ARC,DUSP2,ADAM8,ANGPTL4,HMOX1,ADAMTS4,PROK2,ADGRG3,SLC7A5,HSPA6,MISP,PTP4A1,SOCS1,GK,SP6,CHAC1,FBP1,CXCL2,NAMPT,PDF,CCDC71L,PKMYT1,DUSP4,HK2,BBLN,C16ORF74,SAMD11,H2AC4,DIO3,PLAUR,DHCR24,COL7A1,RASD1,SLC16A3,ARL2BP,PTPRN,BMP2,PIM3,SPATA2L,H2AX,ZC3H12A,SMOX,FOSB,LINGO3,PKP3,CEBPD,KLF16,NMB,PFKFB4,CHRNE,PNP,NUDT8,SBNO2,IRAK2,CAPN15,COL18A1,SLCO4A1,ADAMTS14,PLK3,…
TF	Factor: SP1; motif: GGGGYGGGGNS	TF:M01303	FALSE	6.41317e-12	11.1929	8176	404	243	20044	CXCL3,SOCS3,ATP6V0C,ARC,DUSP2,ADAM8,ANGPTL4,PROK2,LYPD3,SLC7A5,PTP4A1,SOCS1,GK,FBP1,NAMPT,PDF,CCDC71L,RGS16,DUSP4,HK2,BBLN,LRRC8E,ADAT3,C16ORF74,SAMD11,MT1M,DHCR24,COL7A1,PTPRN,BMP2,PIM3,SPATA2L,TFR2,BCL3,ZC3H12A,FOSB,PKP3,CEBPD,SERTAD1,KLF16,PFKFB4,NUDT8,SBNO2,CAPN15,TNFAIP2,ADAMTS14,PFKFB3,PLK3,CSRNP1,BAIAP3,SLC25A22,C11ORF91,UNC13D,AATK,FOSL1,YDJC,TMEM184A,CBARP,VDR,CTSD,CEBPB,HELZ2,GPRC5C,RRA…
TF	Factor: NF-kappaB; motif: GGGGATYCCC	TF:M00051	FALSE	1.05232e-11	10.9779	6564	404	208	20044	PTGS2,SLC22A11,SOCS3,MT2A,TMEM247,ADAM8,ANGPTL4,ICAM3,LYPD3,SLC7A5,ICAM1,GK,MMP25,NAMPT,PKMYT1,DUSP4,BBLN,LRRC8E,C16ORF74,CCDC107,SAMD11,PLAUR,COL7A1,BMP2,SPATA2L,TFR2,BCL3,SH2B2,SMOX,FOSB,PKP3,CEBPD,RIN1,SERTAD1,KLF16,NMB,PNP,NUDT8,SBNO2,TNFAIP2,SLCO4A1,ADAMTS14,PFKFB3,PLK3,CSRNP1,BAIAP3,C11ORF96,AATK,YDJC,TMEM184A,PLEKHN1,CBARP,SLC43A2,CDC42EP5,CEBPB,HELZ2,RRAD,VASN,R3HDM4,HILPDA,ENDOG,RHOF,PIT…
TF	Factor: ZNF692; motif: SYNGGSCCCASCCNC	TF:M09734	FALSE	1.06832e-11	10.9713	12027	404	316	20044	PTGS2,CXCL3,SLC22A11,SOCS3,MT2A,ATP6V0C,DGAT2,ARC,DUSP2,ANGPTL4,HMOX1,ADAMTS4,ADGRG3,ICAM3,MISP,ICAM1,PTX3,PTP4A1,SOCS1,GK,SP6,MMP25,FBP1,CXCL2,NAMPT,PDF,CCDC71L,RGS16,DUSP4,HK2,LRRC8E,ADAT3,CCDC107,SAMD11,MT1M,DIO3,DHCR24,COL7A1,EIF4EBP3,RASD1,SLC16A3,ARL2BP,PTPRN,BMP2,SPATA2L,TFR2,BCL3,SH2B2,FOSB,LINGO3,PKP3,LTB,CEBPD,RIN1,SERTAD1,KLF16,NMB,PFKFB4,CHRNE,PNP,SDF2L1,NUDT8,SBNO2,CAPN15,COL18A1,TNF…
TF	Factor: RNF96; motif: BCCCGCRGCC	TF:M01199	FALSE	1.10514e-11	10.9566	8748	404	254	20044	PTGS2,CXCL3,NTSR1,SOCS3,MT2A,ATP6V0C,TMEM247,ARC,ADAM8,SLC7A5,HSPA6,MISP,ICAM1,PTX3,PTP4A1,SOCS1,GK,CHAC1,FBP1,CXCL2,NAMPT,PDF,CCDC71L,RGS16,DUSP4,HK2,ADAT3,C16ORF74,SAMD11,DIO3,DHCR24,COL7A1,EIF4EBP3,SLC16A3,ARL2BP,BMP2,PIM3,SPATA2L,H2AX,ZC3H12A,LINGO3,PKP3,CEBPD,SERTAD1,KLF16,NMB,SDF2L1,NUDT8,SBNO2,SH3TC1,CAPN15,COL18A1,ADAMTS14,PFKFB3,CSRNP1,BAIAP3,GLTPD2,C11ORF91,C11ORF96,FOSL1,YDJC,TMEM184A,…
TF	Factor: AP-2gamma; motif: GCCYNCRGSN; match class: 1	TF:M03811_1	FALSE	1.12111e-11	10.9504	3926	404	146	20044	SOCS3,MT2A,ARC,DUSP2,ADAM8,SLC7A5,HSPA6,ICAM1,PTP4A1,SOCS1,PDF,CCDC71L,RGS16,HK2,SAMD11,DIO3,COL7A1,SLC16A3,PIM3,SPATA2L,BCL3,SMOX,LINGO3,PKP3,RIN1,KLF16,SDF2L1,SH3TC1,CAPN15,COL18A1,ADAMTS14,PLK3,CSRNP1,BAIAP3,C11ORF96,AATK,FOSL1,YDJC,PLEKHN1,VDR,TOR4A,SLC43A2,CEBPB,GPRC5C,RRAD,HILPDA,LLGL2,PHF21B,PAXX,ESRRA,PIP5KL1,IL1RL2,MFSD2A,NCLN,RARRES1,MMP23B,PANX2,SSBP4,NTNG2,NRXN2,NPDC1,RDH10,CYBA,SOD2,…
TF	Factor: SP1:SP3; motif: CCSCCCCCYCC	TF:M01219	FALSE	1.12906e-11	10.9473	7026	404	218	20044	ATP6V0C,DUSP2,ADAM8,ANGPTL4,SLC7A5,PTP4A1,SOCS1,GK,CHAC1,MMP25,FBP1,NAMPT,PDF,PKMYT1,DUSP4,HK2,BBLN,C16ORF74,SAMD11,DIO3,COL7A1,RASD1,SLC16A3,PTPRN,PIM3,SPATA2L,BCL3,SMOX,FOSB,LINGO3,CEBPD,SERTAD1,KLF16,PFKFB4,PNP,NUDT8,SH3TC1,SLCO4A1,PFKFB3,PLK3,CSRNP1,BAIAP3,GLTPD2,C11ORF91,UNC13D,C11ORF96,FOSL1,CBARP,CTSD,SLC43A2,CEBPB,HELZ2,GPRC5C,VASN,R3HDM4,LLGL2,PITPNM1,LYPLA2,SLC39A14,PLSCR3,EPOP,PPIF,PHF…
TF	Factor: HDAC1; motif: KGCARGGTC; match class: 1	TF:M07041_1	FALSE	1.22831e-11	10.9107	6437	404	205	20044	NTSR1,SOCS3,ATP6V0C,DUSP2,ADAM8,ANGPTL4,HMOX1,ADAMTS4,ADGRG3,SLC7A5,HSPA6,MISP,SOCS1,GK,CHAC1,MMP25,CCDC71L,PKMYT1,HK2,LRRC8E,C16ORF74,CCDC107,SAMD11,MT1M,PLAUR,DHCR24,RASD1,SLC16A3,BMP2,BCL3,H2AX,ZC3H12A,SMOX,FOSB,PKP3,LTB,RIN1,SERTAD1,KLF16,NMB,CHRNE,SDF2L1,NUDT8,SH3TC1,IRAK2,CAPN15,COL18A1,SLCO4A1,ADAMTS14,PLK3,UNC13D,AATK,YDJC,CBARP,VDR,TOR4A,CTSD,SLC43A2,CEBPB,GPRC5C,VASN,R3HDM4,LLGL2,RHOF,P…
TF	Factor: PAX5; motif: RNGCGTGACCNN; match class: 1	TF:M09817_1	FALSE	1.41635e-11	10.8488	6310	404	202	20044	SOCS3,ARC,ANGPTL4,ADGRG3,SLC7A5,ICAM1,SOCS1,MMP25,NAMPT,PDF,PKMYT1,RGS16,DUSP4,HK2,LRRC8E,C16ORF74,CCDC107,SAMD11,H2AC4,COL7A1,EIF4EBP3,RASD1,PTPRN,PIM3,SH2B2,FOSB,CEBPD,SERTAD1,KLF16,NMB,PFKFB4,CHRNE,PNP,SDF2L1,NUDT8,SBNO2,SH3TC1,CAPN15,COL18A1,SLCO4A1,PFKFB3,BAIAP3,SLC25A22,UNC13D,FOSL1,YDJC,CBARP,CTSD,SLC43A2,CEBPB,GPRC5C,RRAD,VASN,ENDOG,LLGL2,RHOF,LYPLA2,EPOP,SECTM1,RELT,CEMIP,ESRRA,PIP5KL1,N…
TF	Factor: ZGPAT; motif: GRGGCWGNGGNG	TF:M09739	FALSE	1.62237e-11	10.7899	8427	404	247	20044	CXCL3,SLC22A11,NTSR1,SOCS3,MT2A,ATP6V0C,TMEM247,DGAT2,ARC,DUSP2,ADAM8,ADAMTS4,ADGRG3,LYPD3,SLC7A5,MISP,PTX3,PTP4A1,SOCS1,SP6,CHAC1,MMP25,FBP1,CXCL2,NAMPT,PDF,CCDC71L,PKMYT1,RGS16,DUSP4,ADAT3,C16ORF74,SAMD11,MT1M,DIO3,DHCR24,COL7A1,EIF4EBP3,RASD1,SLC16A3,PTPRN,PIM3,TFR2,BCL3,H2AX,SH2B2,PKP3,LTB,KLF16,PFKFB4,CHRNE,SDF2L1,SBNO2,SH3TC1,COL18A1,TNFAIP2,SLCO4A1,PFKFB3,PLK3,CSRNP1,SLC25A22,C11ORF91,UNC1…
TF	Factor: CTCF; motif: NNRSYGCCMCCTGSTGGCCN; match class: 1	TF:M12593_1	FALSE	1.67682e-11	10.7755	3435	404	133	20044	CXCL3,SLC22A11,NTSR1,SOCS3,ARC,DUSP2,ADAM8,MISP,ICAM1,PTP4A1,SOCS1,MMP25,CXCL2,NAMPT,DUSP4,BBLN,SAMD11,COL7A1,RASD1,PTPRN,BMP2,PIM3,H2AX,LINGO3,PKP3,KLF16,SDF2L1,NUDT8,CAPN15,ADAMTS14,BAIAP3,C11ORF91,UNC13D,AATK,FOSL1,TMEM184A,VDR,CEBPB,HELZ2,LLGL2,RHOF,PITPNM1,LYPLA2,SLC39A14,PLSCR3,PPIF,PHF21B,SECTM1,SCARF1,CEMIP,H1-10,NFKBIE,ESRRA,RHOG,PIP5KL1,ADPRHL1,PANX2,AGTRAP,GRIN3B,LDLR,SYN1,ABHD17C,SLC4…
TF	Factor: HNRPUL1; motif: NCNCAGN	TF:M09746	FALSE	1.84216e-11	10.7347	13971	404	348	20044	PTGS2,SLC22A11,NTSR1,SOCS3,MT2A,ATP6V0C,DGAT2,ARC,DUSP2,ADAM8,ANGPTL4,HMOX1,ADAMTS4,PROK2,ADGRG3,ICAM3,LYPD3,SLC7A5,HSPA6,MISP,ICAM1,PTX3,PTP4A1,SOCS1,GK,SP6,CHAC1,MMP25,FBP1,CXCL2,PDF,CCDC71L,PKMYT1,RGS16,DUSP4,HK2,BBLN,LRRC8E,ADAT3,C16ORF74,CCDC107,SAMD11,MT1M,DIO3,PLAUR,DHCR24,COL7A1,EIF4EBP3,RASD1,SLC16A3,ARL2BP,PTPRN,BMP2,PIM3,SPATA2L,TFR2,BCL3,H2AX,ZC3H12A,SMOX,FOSB,LINGO3,PKP3,LTB,RIN1,SER…
TF	Factor: E2F-2; motif: GCGCGCGCGYW; match class: 1	TF:M11531_1	FALSE	2.20166e-11	10.6573	12708	404	327	20044	PTGS2,NTSR1,SOCS3,MT2A,ATP6V0C,DGAT2,ARC,DUSP2,ADAM8,ANGPTL4,HMOX1,PROK2,LYPD3,SLC7A5,HSPA6,ICAM1,PTX3,PTP4A1,SOCS1,GK,SP6,CHAC1,MMP25,FBP1,CXCL2,NAMPT,PDF,CCDC71L,PKMYT1,RGS16,DUSP4,HK2,BBLN,LRRC8E,ADAT3,C16ORF74,CCDC107,SAMD11,H2AC4,DIO3,DHCR24,COL7A1,EIF4EBP3,RASD1,SLC16A3,ARL2BP,PTPRN,BMP2,PIM3,SPATA2L,BCL3,H2AX,ZC3H12A,FOSB,LINGO3,PKP3,LTB,CEBPD,RIN1,SERTAD1,KLF16,NMB,PFKFB4,PNP,SDF2L1,NUDT8…
TF	Factor: BTEB4; motif: NCCACGCCCM; match class: 1	TF:M12186_1	FALSE	2.34541e-11	10.6298	4080	404	149	20044	ATP6V0C,ARC,ADAM8,ANGPTL4,LYPD3,HSPA6,SOCS1,GK,HK2,BBLN,LRRC8E,ADAT3,CCDC107,SAMD11,BMP2,PIM3,SPATA2L,ZC3H12A,PKP3,KLF16,PFKFB4,CHRNE,PNP,NUDT8,SBNO2,SLCO4A1,ADAMTS14,PLK3,BAIAP3,SLC25A22,C11ORF91,UNC13D,FOSL1,YDJC,TMEM184A,PLEKHN1,CBARP,CTSD,CEBPB,HELZ2,PTGIR,VASN,R3HDM4,HILPDA,ENDOG,LLGL2,RHOF,PITPNM1,PAXX,NFKBIE,ESRRA,RHOG,PIP5KL1,CDKN1A,TNFRSF12A,PANX2,SSBP4,LAGE3,HMGA1,CYBA,ZSWIM4,AGTRAP,SPI…
TF	Factor: PUR1; motif: GGGNCAGNN; match class: 1	TF:M01721_1	FALSE	2.39295e-11	10.6211	3489	404	134	20044	CXCL3,SOCS3,DGAT2,ADAM8,MISP,SOCS1,SP6,CHAC1,MMP25,CXCL2,PKMYT1,SAMD11,DIO3,EIF4EBP3,BMP2,BCL3,SH2B2,NMB,PFKFB4,SDF2L1,NUDT8,CAPN15,COL18A1,TNFAIP2,SLCO4A1,SLC25A22,C11ORF91,AATK,TOR4A,HELZ2,PTGIR,RRAD,LLGL2,RHOF,PITPNM1,PLSCR3,IL27RA,PAXX,SECTM1,SCARF1,RELT,TCIRG1,FOS,IL1RL2,MFSD2A,CDKN1A,UPP1,SH2D5,TNFRSF12A,MMP23B,NTNG2,HMGA1,CYBA,ZSWIM4,SPINT2,TNFAIP3,GRIN3B,C6ORF132,RNF126,SLC49A3,ID3,SEMA7A…
TF	Factor: KROX; motif: CCCGCCCCCRCCCC; match class: 1	TF:M00982_1	FALSE	2.52224e-11	10.5982	3647	404	138	20044	ATP6V0C,ARC,ANGPTL4,SLC7A5,PTP4A1,FBP1,NAMPT,DUSP4,HK2,BBLN,CCDC107,DIO3,DHCR24,PIM3,SPATA2L,BCL3,ZC3H12A,CEBPD,SERTAD1,KLF16,SBNO2,CAPN15,PFKFB3,BAIAP3,GLTPD2,C11ORF91,FOSL1,CBARP,CTSD,CEBPB,HELZ2,GPRC5C,RRAD,R3HDM4,LLGL2,RHOF,SLC39A14,PLSCR3,EPOP,PHF21B,PAXX,RELT,RHOG,PIP5KL1,TNFRSF12A,MMP23B,PANX2,SSBP4,LAGE3,NTNG2,HMGA1,NPDC1,CYBA,ZSWIM4,OPLAH,TNFAIP3,SYN1,C6ORF132,TBC1D2,RNF126,TEAD4,MROH6,S…
TF	Factor: EGR1; motif: NACGCCCACGCANW	TF:M03896	FALSE	2.78063e-11	10.5559	6303	404	201	20044	PTGS2,NTSR1,SOCS3,ATP6V0C,DGAT2,ARC,DUSP2,ANGPTL4,PROK2,SLC7A5,HSPA6,PTP4A1,MMP25,NAMPT,PDF,PKMYT1,DUSP4,HK2,BBLN,CCDC107,SAMD11,H2AC4,DIO3,PLAUR,DHCR24,RASD1,SLC16A3,BMP2,PIM3,SPATA2L,BCL3,H2AX,ZC3H12A,FOSB,CEBPD,SERTAD1,KLF16,PFKFB4,PNP,NUDT8,SBNO2,CAPN15,SLCO4A1,ADAMTS14,PFKFB3,BAIAP3,GLTPD2,C11ORF91,FOSL1,YDJC,CBARP,VDR,SLC43A2,CEBPB,HELZ2,GPRC5C,RRAD,R3HDM4,HILPDA,ENDOG,PITPNM1,LYPLA2,PLSCR3…
TF	Factor: Hey2; motif: NNCACGYGNN	TF:M11052	FALSE	2.84066e-11	10.5466	12783	404	328	20044	PTGS2,NTSR1,MT2A,DGAT2,ARC,DUSP2,ADAM8,ANGPTL4,HMOX1,PROK2,ADGRG3,LYPD3,SLC7A5,HSPA6,MISP,ICAM1,PTP4A1,SOCS1,GK,CHAC1,MMP25,FBP1,CXCL2,NAMPT,PDF,PKMYT1,RGS16,DUSP4,HK2,BBLN,ADAT3,C16ORF74,CCDC107,MT1M,DIO3,PLAUR,DHCR24,COL7A1,EIF4EBP3,RASD1,SLC16A3,ARL2BP,PTPRN,BMP2,PIM3,BCL3,SMOX,FOSB,LINGO3,PKP3,LTB,CEBPD,RIN1,KLF16,NMB,PFKFB4,CHRNE,PNP,SDF2L1,NUDT8,SBNO2,SH3TC1,IRAK2,CAPN15,COL18A1,SLCO4A1,ADA…
TF	Factor: E2F-2; motif: NWTTTGGCGCCAWWNN	TF:M11530	FALSE	3.07859e-11	10.5116	14979	404	363	20044	PTGS2,CXCL3,SLC22A11,NTSR1,SOCS3,ATP6V0C,DGAT2,ARC,DUSP2,ADAM8,ANGPTL4,HMOX1,ADAMTS4,PROK2,ADGRG3,LYPD3,SLC7A5,HSPA6,MISP,ICAM1,PTX3,PTP4A1,SOCS1,GK,SP6,CHAC1,MMP25,FBP1,CXCL2,NAMPT,PDF,CCDC71L,PKMYT1,RGS16,DUSP4,HK2,BBLN,LRRC8E,ADAT3,C16ORF74,CCDC107,SAMD11,MT1M,H2AC4,DIO3,PLAUR,DHCR24,COL7A1,RASD1,SLC16A3,ARL2BP,PTPRN,BMP2,PIM3,SPATA2L,BCL3,H2AX,ZC3H12A,SMOX,FOSB,LINGO3,PKP3,CEBPD,SERTAD1,KLF16…
TF	Factor: NGFI-C; motif: WTGCGTGGGYGG	TF:M00244	FALSE	3.09526e-11	10.5093	6354	404	202	20044	CXCL3,SLC22A11,ATP6V0C,TMEM247,DGAT2,ARC,DUSP2,ANGPTL4,HSPA6,MISP,PTP4A1,GK,MMP25,FBP1,NAMPT,PKMYT1,HK2,SAMD11,MT1M,H2AC4,DIO3,PLAUR,DHCR24,COL7A1,RASD1,ARL2BP,PTPRN,PIM3,SPATA2L,H2AX,ZC3H12A,SMOX,FOSB,LINGO3,PKP3,CEBPD,RIN1,KLF16,PFKFB4,PNP,NUDT8,SBNO2,SLCO4A1,ADAMTS14,CSRNP1,BAIAP3,GLTPD2,C11ORF91,AATK,FOSL1,YDJC,PLEKHN1,CBARP,VDR,SLC43A2,CDC42EP5,CEBPB,GPRC5C,RRAD,HILPDA,ENDOG,LLGL2,PLSCR3,EPO…
TF	Factor: GKLF; motif: NNCCMCRCCCN; match class: 1	TF:M12173_1	FALSE	3.19188e-11	10.496	5130	404	174	20044	ATP6V0C,ARC,ADAM8,ANGPTL4,PROK2,LYPD3,SLC7A5,HSPA6,SOCS1,GK,CHAC1,MMP25,FBP1,NAMPT,PKMYT1,HK2,BBLN,LRRC8E,ADAT3,C16ORF74,CCDC107,SAMD11,SLC16A3,PIM3,SPATA2L,ZC3H12A,PKP3,CEBPD,SERTAD1,KLF16,PFKFB4,PNP,NUDT8,SBNO2,IRAK2,SLCO4A1,ADAMTS14,PLK3,BAIAP3,C11ORF91,UNC13D,FOSL1,YDJC,TMEM184A,PLEKHN1,CBARP,CTSD,SLC43A2,CEBPB,HELZ2,PTGIR,RRAD,VASN,R3HDM4,HILPDA,ENDOG,LLGL2,RHOF,PITPNM1,PHF21B,PAXX,SECTM1,NF…
TF	Factor: SP1; motif: NCCCCKCCCCC; match class: 1	TF:M07226_1	FALSE	3.24058e-11	10.4894	4055	404	148	20044	ATP6V0C,DUSP2,ADAM8,LYPD3,SOCS1,GK,FBP1,CCDC71L,DUSP4,HK2,BBLN,LRRC8E,ADAT3,COL7A1,PIM3,SPATA2L,ZC3H12A,PKP3,CEBPD,KLF16,PFKFB4,PNP,NUDT8,SBNO2,ADAMTS14,CSRNP1,BAIAP3,C11ORF91,UNC13D,C11ORF96,YDJC,CBARP,CTSD,CEBPB,HELZ2,VASN,R3HDM4,LLGL2,RHOF,PITPNM1,PHF21B,PAXX,NFKBIE,ESRRA,RHOG,PIP5KL1,FOS,TNFRSF12A,MMP23B,PANX2,HMGA1,RDH10,CYBA,ZSWIM4,AGTRAP,SPINT2,SOD2,DHCR7,TNFAIP3,SYN1,EGR3,C6ORF132,ABHD17C…
TF	Factor: Pax-4; motif: NNNNNYCACCCB; match class: 1	TF:M00378_1	FALSE	3.25428e-11	10.4875	15050	404	364	20044	PTGS2,CXCL3,SLC22A11,NTSR1,SOCS3,MT2A,ATP6V0C,TMEM247,DGAT2,ARC,DUSP2,ADAM8,ANGPTL4,HMOX1,ADAMTS4,PROK2,ADGRG3,ICAM3,SLC7A5,HSPA6,MISP,ICAM1,PTX3,PTP4A1,SOCS1,GK,SP6,MMP25,FBP1,CXCL2,NAMPT,CCDC71L,RGS16,DUSP4,BBLN,LRRC8E,ADAT3,C16ORF74,CCDC107,SAMD11,MT1M,H2AC4,DHCR24,COL7A1,RASD1,SLC16A3,ARL2BP,PTPRN,BMP2,PIM3,SPATA2L,TFR2,BCL3,H2AX,SH2B2,ZC3H12A,SMOX,FOSB,PKP3,LTB,CEBPD,RIN1,SERTAD1,KLF16,NMB,P…
TF	Factor: E2F-4; motif: NNTTCCCGCCNN; match class: 1	TF:M04823_1	FALSE	3.46679e-11	10.4601	8085	404	239	20044	PTGS2,CXCL3,SOCS3,MT2A,ATP6V0C,DUSP2,ADAM8,HMOX1,PROK2,HSPA6,PTP4A1,SOCS1,GK,CHAC1,MMP25,FBP1,CXCL2,PDF,DUSP4,BBLN,LRRC8E,ADAT3,C16ORF74,SAMD11,MT1M,DIO3,DHCR24,COL7A1,EIF4EBP3,RASD1,SLC16A3,PTPRN,CEBPD,RIN1,KLF16,NMB,PFKFB4,PNP,NUDT8,SBNO2,IRAK2,CAPN15,ADAMTS14,PFKFB3,PLK3,CSRNP1,GLTPD2,C11ORF96,YDJC,PLEKHN1,VDR,TOR4A,SLC43A2,CDC42EP5,CEBPB,RRAD,VASN,HILPDA,ENDOG,LLGL2,PITPNM1,LYPLA2,PLSCR3,EPOP…
TF	Factor: E2F-7; motif: GRGGCGGGAANNN	TF:M09896	FALSE	3.70618e-11	10.4311	10463	404	286	20044	PTGS2,CXCL3,NTSR1,SOCS3,ATP6V0C,ADAM8,ANGPTL4,ICAM3,SLC7A5,HSPA6,PTX3,SOCS1,GK,SP6,CHAC1,MMP25,FBP1,CXCL2,NAMPT,PDF,CCDC71L,PKMYT1,DUSP4,BBLN,LRRC8E,ADAT3,C16ORF74,MT1M,DIO3,DHCR24,COL7A1,EIF4EBP3,SLC16A3,PTPRN,BMP2,TFR2,BCL3,SMOX,FOSB,LINGO3,PKP3,CEBPD,RIN1,SERTAD1,KLF16,PFKFB4,PNP,NUDT8,SBNO2,SH3TC1,IRAK2,CAPN15,COL18A1,TNFAIP2,ADAMTS14,PFKFB3,PLK3,CSRNP1,GLTPD2,C11ORF91,C11ORF96,FOSL1,YDJC,PLE…
TF	Factor: ZNF436; motif: TCCTCCAGGAAGCCY	TF:M10477	FALSE	3.82459e-11	10.4174	14858	404	361	20044	PTGS2,CXCL3,SLC22A11,NTSR1,SOCS3,MT2A,ATP6V0C,TMEM247,DGAT2,ARC,DUSP2,ADAM8,ANGPTL4,HMOX1,ADAMTS4,PROK2,ADGRG3,ICAM3,LYPD3,SLC7A5,HSPA6,MISP,PTP4A1,SOCS1,GK,CHAC1,MMP25,FBP1,CXCL2,NAMPT,PDF,CCDC71L,PKMYT1,DUSP4,HK2,BBLN,LRRC8E,ADAT3,C16ORF74,CCDC107,SAMD11,MT1M,DHCR24,COL7A1,EIF4EBP3,RASD1,SLC16A3,ARL2BP,PTPRN,BMP2,PIM3,SPATA2L,TFR2,BCL3,H2AX,SH2B2,ZC3H12A,SMOX,FOSB,LINGO3,PKP3,LTB,CEBPD,RIN1,KLF…
TF	Factor: E2F; motif: GGCGSG; match class: 1	TF:M00803_1	FALSE	4.96918e-11	10.3037	10535	404	287	20044	PTGS2,CXCL3,NTSR1,SOCS3,ATP6V0C,DGAT2,ARC,DUSP2,ADAM8,ANGPTL4,HMOX1,PROK2,LYPD3,SLC7A5,HSPA6,ICAM1,PTX3,PTP4A1,SOCS1,GK,SP6,CHAC1,MMP25,CXCL2,NAMPT,PDF,CCDC71L,PKMYT1,RGS16,DUSP4,HK2,LRRC8E,ADAT3,C16ORF74,CCDC107,SAMD11,H2AC4,DIO3,PLAUR,DHCR24,RASD1,SLC16A3,ARL2BP,BMP2,PIM3,SPATA2L,BCL3,H2AX,ZC3H12A,FOSB,LINGO3,PKP3,CEBPD,RIN1,KLF16,NMB,PNP,NUDT8,IRAK2,CAPN15,SLCO4A1,ADAMTS14,PFKFB3,PLK3,CSRNP1,B…
TF	Factor: SP1; motif: NRGKGGGCGGGGCN; match class: 1	TF:M09765_1	FALSE	5.02133e-11	10.2992	3444	404	132	20044	ATP6V0C,ARC,ADAM8,LYPD3,SLC7A5,SOCS1,GK,FBP1,NAMPT,CCDC71L,DUSP4,HK2,BBLN,LRRC8E,SAMD11,SLC16A3,PIM3,SPATA2L,BCL3,ZC3H12A,PKP3,CEBPD,KLF16,PFKFB4,PNP,NUDT8,SBNO2,ADAMTS14,CSRNP1,BAIAP3,C11ORF91,UNC13D,C11ORF96,YDJC,CBARP,CTSD,CEBPB,R3HDM4,LLGL2,RHOF,PITPNM1,SLC39A14,PHF21B,PAXX,NFKBIE,ESRRA,RHOG,PIP5KL1,TNFRSF12A,MMP23B,PANX2,LAGE3,HMGA1,NRXN2,RDH10,CYBA,ZSWIM4,AGTRAP,SPINT2,SOD2,TNFAIP3,RNF126,S…
TF	Factor: Sp2; motif: GGSNNGGGGGCGGGGCCNGNGS	TF:M09658	FALSE	5.17845e-11	10.2858	5456	404	181	20044	CXCL3,SOCS3,ATP6V0C,ARC,DUSP2,ADAM8,SLC7A5,SOCS1,GK,FBP1,NAMPT,DUSP4,HK2,BBLN,LRRC8E,C16ORF74,SAMD11,DIO3,RASD1,SLC16A3,PIM3,SPATA2L,BCL3,ZC3H12A,FOSB,PKP3,KLF16,PFKFB4,PNP,NUDT8,SBNO2,IRAK2,TNFAIP2,SLCO4A1,ADAMTS14,PFKFB3,PLK3,BAIAP3,C11ORF91,UNC13D,C11ORF96,FOSL1,YDJC,CBARP,CTSD,CEBPB,HELZ2,RRAD,R3HDM4,LLGL2,RHOF,PITPNM1,SLC39A14,PLSCR3,PHF21B,PAXX,NFKBIE,ESRRA,TCIRG1,RHOG,PIP5KL1,FOS,MFSD2A,IF…
TF	Factor: ctcf; motif: CCRSCAGGGGGCGCN; match class: 1	TF:M10426_1	FALSE	5.1998e-11	10.284	4526	404	159	20044	CXCL3,NTSR1,ATP6V0C,ARC,DUSP2,ADAM8,PROK2,PTP4A1,SOCS1,CHAC1,MMP25,CXCL2,NAMPT,PDF,CCDC71L,DUSP4,ADAT3,C16ORF74,SAMD11,DIO3,DHCR24,PTPRN,PIM3,BCL3,H2AX,LINGO3,KLF16,SDF2L1,NUDT8,SBNO2,CAPN15,COL18A1,ADAMTS14,PFKFB3,CSRNP1,BAIAP3,GLTPD2,FOSL1,TMEM184A,PLEKHN1,CBARP,VDR,SLC43A2,CEBPB,HELZ2,RRAD,R3HDM4,LLGL2,RHOF,LYPLA2,PPIF,PHF21B,RELT,CEMIP,H1-10,NFKBIE,ESRRA,RHOG,SH2D5,TNFRSF12A,RARRES1,PANX2,SSB…
TF	Factor: c-Myc:Max; motif: GCCAYGYGSN; match class: 1	TF:M00322_1	FALSE	5.52859e-11	10.2574	2954	404	119	20044	NTSR1,ARC,DUSP2,PROK2,SLC7A5,HSPA6,MMP25,FBP1,NAMPT,RGS16,HK2,ADAT3,DIO3,EIF4EBP3,RASD1,ARL2BP,PIM3,CEBPD,KLF16,NUDT8,SH3TC1,IRAK2,CAPN15,COL18A1,SLCO4A1,ADAMTS14,CSRNP1,BAIAP3,SLC25A22,YDJC,TMEM184A,ENDOG,SLC39A14,EPOP,PPIF,IL27RA,SECTM1,NFKBIE,ESRRA,PIP5KL1,UPP1,SH2D5,RARRES1,ADPRHL1,PANX2,SSBP4,HMGA1,NRXN2,OPLAH,DHCR7,C6ORF132,ABHD17C,RNF126,TEAD4,SEMA7A,ACSL1,TAFA5,RAB24,PDCD1,TMEM147,SLC25A3…
TF	Factor: GKLF; motif: NNNRGGNGNGGSN	TF:M07289	FALSE	6.04669e-11	10.2185	15020	404	363	20044	PTGS2,SLC22A11,NTSR1,SOCS3,MT2A,ATP6V0C,DGAT2,ARC,DUSP2,ADAM8,ANGPTL4,ADAMTS4,PROK2,ADGRG3,ICAM3,SLC7A5,HSPA6,MISP,ICAM1,PTX3,PTP4A1,SOCS1,GK,SP6,CHAC1,MMP25,FBP1,NAMPT,PDF,CCDC71L,PKMYT1,RGS16,DUSP4,HK2,BBLN,LRRC8E,C16ORF74,CCDC107,SAMD11,MT1M,H2AC4,DIO3,DHCR24,COL7A1,EIF4EBP3,SLC16A3,ARL2BP,PTPRN,BMP2,PIM3,SPATA2L,TFR2,BCL3,H2AX,SH2B2,SMOX,FOSB,PKP3,LTB,CEBPD,RIN1,SERTAD1,KLF16,NMB,PFKFB4,CHRNE…
TF	Factor: HNRPUL1; motif: NCNCAGN; match class: 1	TF:M09746_1	FALSE	6.16722e-11	10.2099	7737	404	231	20044	SLC22A11,NTSR1,SOCS3,MT2A,ATP6V0C,DGAT2,DUSP2,ADAM8,ANGPTL4,HMOX1,ADAMTS4,PROK2,ADGRG3,ICAM3,LYPD3,HSPA6,MISP,ICAM1,PTX3,GK,SP6,CHAC1,MMP25,CXCL2,PDF,PKMYT1,HK2,LRRC8E,ADAT3,SAMD11,MT1M,DIO3,EIF4EBP3,RASD1,SLC16A3,SPATA2L,TFR2,BCL3,H2AX,FOSB,LINGO3,SERTAD1,PFKFB4,SDF2L1,SH3TC1,IRAK2,COL18A1,TNFAIP2,PFKFB3,PLK3,BAIAP3,SLC25A22,UNC13D,AATK,FOSL1,YDJC,PLEKHN1,VDR,TOR4A,CTSD,SLC43A2,CDC42EP5,HELZ2,PT…
TF	Factor: EGR1; motif: NNMCGCCCACGCNN	TF:M12508	FALSE	6.18073e-11	10.209	6620	404	207	20044	CXCL3,SLC22A11,NTSR1,ATP6V0C,ARC,DUSP2,ANGPTL4,PROK2,SLC7A5,HSPA6,PTP4A1,GK,SP6,MMP25,CXCL2,NAMPT,CCDC71L,PKMYT1,RGS16,HK2,BBLN,CCDC107,SAMD11,H2AC4,DIO3,PLAUR,DHCR24,SLC16A3,BMP2,PIM3,SPATA2L,BCL3,H2AX,ZC3H12A,FOSB,LINGO3,PKP3,CEBPD,RIN1,SERTAD1,KLF16,SBNO2,CAPN15,COL18A1,SLCO4A1,ADAMTS14,PFKFB3,BAIAP3,C11ORF91,AATK,FOSL1,PLEKHN1,CBARP,VDR,SLC43A2,CEBPB,HELZ2,GPRC5C,RRAD,R3HDM4,HILPDA,RHOF,LYPLA…
TF	Factor: AP-2alpha; motif: NSCCNCRGGSN; match class: 1	TF:M07348_1	FALSE	6.73414e-11	10.1717	3037	404	121	20044	NTSR1,SOCS3,MT2A,ADAM8,PROK2,ADGRG3,SOCS1,CCDC71L,LRRC8E,C16ORF74,SAMD11,DIO3,COL7A1,RASD1,SLC16A3,ARL2BP,PIM3,SPATA2L,BCL3,PKP3,KLF16,NUDT8,SBNO2,CAPN15,ADAMTS14,CSRNP1,BAIAP3,UNC13D,TMEM184A,TOR4A,SLC43A2,CEBPB,HELZ2,PTGIR,VASN,ENDOG,LLGL2,EPOP,PPIF,PHF21B,IL27RA,H1-10,NFKBIE,ESRRA,RHOG,PIP5KL1,IL1RL2,MFSD2A,CDKN1A,PANX2,SSBP4,NTNG2,HMGA1,NRXN2,ZSWIM4,OPLAH,TNFAIP3,ITPKC,RNF126,SLC49A3,RELL2,TY…
TF	Factor: c-Myc:Max; motif: GCCAYGYGSN	TF:M00322	FALSE	6.77998e-11	10.1688	8030	404	237	20044	NTSR1,ATP6V0C,ARC,DUSP2,ADAM8,PROK2,LYPD3,SLC7A5,HSPA6,GK,MMP25,FBP1,NAMPT,CCDC71L,RGS16,HK2,ADAT3,C16ORF74,CCDC107,DIO3,PLAUR,EIF4EBP3,RASD1,ARL2BP,PTPRN,BMP2,PIM3,BCL3,ZC3H12A,SMOX,FOSB,LINGO3,PKP3,LTB,CEBPD,RIN1,KLF16,CHRNE,NUDT8,SH3TC1,IRAK2,CAPN15,COL18A1,SLCO4A1,ADAMTS14,PFKFB3,PLK3,CSRNP1,BAIAP3,SLC25A22,FOSL1,YDJC,TMEM184A,PLEKHN1,CBARP,TOR4A,CTSD,SLC43A2,HELZ2,GPRC5C,VASN,HILPDA,ENDOG,LL…
TF	Factor: E2F-3:TBR2; motif: ANGTGYKANGGCGCSTTNNCRNNT	TF:M08207	FALSE	8.8634e-11	10.0524	17409	404	394	20044	PTGS2,CXCL3,NTSR1,SOCS3,MT2A,ATP6V0C,DGAT2,ARC,DUSP2,ADAM8,ANGPTL4,HMOX1,ADAMTS4,PROK2,ICAM3,LYPD3,SLC7A5,HSPA6,MISP,ICAM1,PTX3,PTP4A1,SOCS1,GK,SP6,CHAC1,MMP25,FBP1,CXCL2,NAMPT,PDF,CCDC71L,PKMYT1,RGS16,DUSP4,HK2,LRRC8E,ADAT3,C16ORF74,CCDC107,SAMD11,MT1M,H2AC4,DIO3,PLAUR,DHCR24,COL7A1,EIF4EBP3,RASD1,SLC16A3,ARL2BP,PTPRN,BMP2,PIM3,SPATA2L,TFR2,BCL3,H2AX,SH2B2,ZC3H12A,SMOX,FOSB,LINGO3,PKP3,LTB,CEBPD…
TF	Factor: AP-2beta; motif: NSCCYNRGGSN	TF:M11477	FALSE	9.03542e-11	10.0441	8436	404	245	20044	PTGS2,SLC22A11,SOCS3,MT2A,TMEM247,ADAM8,HMOX1,ADAMTS4,PROK2,ADGRG3,LYPD3,SLC7A5,HSPA6,MISP,ICAM1,PTP4A1,SOCS1,GK,SP6,MMP25,FBP1,PDF,CCDC71L,PKMYT1,DUSP4,LRRC8E,ADAT3,C16ORF74,CCDC107,DIO3,DHCR24,COL7A1,RASD1,ARL2BP,BMP2,PIM3,SPATA2L,TFR2,BCL3,H2AX,ZC3H12A,SMOX,LINGO3,PKP3,CEBPD,RIN1,SERTAD1,KLF16,SDF2L1,NUDT8,SBNO2,SH3TC1,IRAK2,CAPN15,COL18A1,TNFAIP2,SLCO4A1,CSRNP1,BAIAP3,SLC25A22,GLTPD2,UNC13D,C…
TF	Factor: BTEB1; motif: GGGGGCGGGGCNGSGGGNGS; match class: 1	TF:M09723_1	FALSE	9.39443e-11	10.0271	6193	404	197	20044	NTSR1,SOCS3,ATP6V0C,ARC,DUSP2,ADAM8,PROK2,SLC7A5,PTP4A1,SOCS1,GK,SP6,FBP1,NAMPT,CCDC71L,RGS16,DUSP4,HK2,BBLN,LRRC8E,C16ORF74,DIO3,COL7A1,SLC16A3,PTPRN,BMP2,PIM3,SPATA2L,TFR2,BCL3,ZC3H12A,LINGO3,PKP3,CEBPD,SERTAD1,KLF16,PFKFB4,PNP,NUDT8,SBNO2,ADAMTS14,CSRNP1,BAIAP3,SLC25A22,C11ORF91,UNC13D,YDJC,TMEM184A,PLEKHN1,CBARP,TOR4A,CTSD,CDC42EP5,CEBPB,HELZ2,GPRC5C,RRAD,VASN,R3HDM4,LLGL2,RHOF,PITPNM1,SLC39A…
TF	Factor: LF-A1; motif: GGGSTCWR; match class: 1	TF:M00646_1	FALSE	9.41534e-11	10.0262	6463	404	203	20044	CXCL3,SLC22A11,SOCS3,DGAT2,ARC,DUSP2,ADAM8,HMOX1,ADAMTS4,ADGRG3,ICAM3,HSPA6,MISP,ICAM1,SOCS1,MMP25,CXCL2,HK2,C16ORF74,MT1M,DIO3,EIF4EBP3,RASD1,PTPRN,PIM3,SPATA2L,TFR2,H2AX,SH2B2,LINGO3,PKP3,CEBPD,RIN1,SERTAD1,KLF16,NMB,PFKFB4,PNP,SDF2L1,SBNO2,SH3TC1,IRAK2,CAPN15,COL18A1,TNFAIP2,SLCO4A1,PLK3,CSRNP1,BAIAP3,SLC25A22,UNC13D,AATK,FOSL1,PLEKHN1,CBARP,TOR4A,CTSD,CDC42EP5,CEBPB,GPRC5C,RRAD,RHOF,LYPLA2,SL…
TF	Factor: ETF; motif: GVGGMGG; match class: 1	TF:M00695_1	FALSE	1.01814e-10	9.99219	7249	404	220	20044	PTGS2,NTSR1,SOCS3,ATP6V0C,DGAT2,ARC,DUSP2,PROK2,HSPA6,PTP4A1,SOCS1,GK,SP6,MMP25,CXCL2,NAMPT,PDF,CCDC71L,PKMYT1,DUSP4,HK2,BBLN,ADAT3,C16ORF74,SAMD11,DIO3,DHCR24,COL7A1,RASD1,BMP2,PIM3,SPATA2L,BCL3,ZC3H12A,FOSB,LINGO3,PKP3,CEBPD,SERTAD1,KLF16,NMB,PNP,SDF2L1,NUDT8,SBNO2,IRAK2,CAPN15,COL18A1,ADAMTS14,PFKFB3,CSRNP1,BAIAP3,C11ORF91,C11ORF96,CBARP,CTSD,SLC43A2,CEBPB,GPRC5C,RRAD,VASN,R3HDM4,ENDOG,LLGL2,R…
TF	Factor: WT1; motif: NGCGGGGGGGTSMMCYN	TF:M05327	FALSE	1.22583e-10	9.91157	5721	404	186	20044	PTGS2,NTSR1,SOCS3,DGAT2,ARC,ADAM8,PROK2,SLC7A5,PTP4A1,SOCS1,FBP1,NAMPT,PDF,HK2,BBLN,CCDC107,SAMD11,DIO3,SLC16A3,BMP2,PIM3,BCL3,H2AX,SH2B2,ZC3H12A,FOSB,PKP3,LTB,CEBPD,KLF16,SDF2L1,NUDT8,SBNO2,COL18A1,PFKFB3,CSRNP1,BAIAP3,C11ORF91,UNC13D,C11ORF96,AATK,FOSL1,YDJC,PLEKHN1,CBARP,TOR4A,RRAD,VASN,R3HDM4,LLGL2,PITPNM1,PLSCR3,EPOP,PHF21B,PAXX,SECTM1,ESRRA,IL1RL2,NCLN,SH2D5,TNFRSF12A,MMP23B,PANX2,SSBP4,LAG…
TF	Factor: CPBP; motif: GNNRGGGHGGGGNNGGGRN; match class: 1	TF:M09973_1	FALSE	1.30494e-10	9.88441	6847	404	211	20044	NTSR1,SOCS3,ATP6V0C,ARC,DUSP2,ADAM8,SLC7A5,MISP,ICAM1,PTP4A1,SOCS1,GK,SP6,MMP25,FBP1,NAMPT,CCDC71L,RGS16,DUSP4,HK2,BBLN,LRRC8E,C16ORF74,MT1M,COL7A1,SLC16A3,BMP2,SPATA2L,TFR2,BCL3,H2AX,ZC3H12A,PKP3,CEBPD,RIN1,KLF16,PFKFB4,CHRNE,PNP,NUDT8,SBNO2,IRAK2,TNFAIP2,ADAMTS14,PLK3,CSRNP1,BAIAP3,SLC25A22,C11ORF91,UNC13D,AATK,YDJC,PLEKHN1,CBARP,CTSD,SLC43A2,CDC42EP5,CEBPB,HELZ2,GPRC5C,VASN,R3HDM4,LLGL2,RHOF,P…
TF	Factor: SP4; motif: SCCCCGCCCCS	TF:M01273	FALSE	1.43588e-10	9.84288	3413	404	130	20044	CXCL3,SOCS3,MT2A,ATP6V0C,ADAM8,SLC7A5,SOCS1,GK,RGS16,DUSP4,BBLN,LRRC8E,ADAT3,RASD1,ARL2BP,PIM3,SPATA2L,ZC3H12A,PKP3,CEBPD,KLF16,PNP,NUDT8,SBNO2,SLCO4A1,ADAMTS14,PFKFB3,CSRNP1,BAIAP3,C11ORF91,YDJC,CBARP,CTSD,HELZ2,RRAD,LLGL2,RHOF,PITPNM1,PLSCR3,PHF21B,PAXX,NFKBIE,ESRRA,TCIRG1,RHOG,TNFRSF12A,PANX2,SSBP4,LAGE3,HMGA1,CYBA,ZSWIM4,AGTRAP,SPINT2,SOD2,TNFAIP3,C6ORF132,TBC1D2,ABHD17C,RNF126,TEAD4,MROH6,TY…
TF	Factor: AP-2beta; motif: GCNNNGGSCNGVGGGN	TF:M01858	FALSE	1.54383e-10	9.8114	7651	404	228	20044	SLC22A11,SOCS3,MT2A,ATP6V0C,TMEM247,DGAT2,ARC,DUSP2,ADAM8,ANGPTL4,ICAM3,SLC7A5,MISP,PTP4A1,GK,CHAC1,MMP25,FBP1,NAMPT,PDF,CCDC71L,PKMYT1,RGS16,DUSP4,HK2,ADAT3,C16ORF74,SAMD11,DIO3,COL7A1,SLC16A3,ARL2BP,PTPRN,SPATA2L,BCL3,PKP3,CEBPD,RIN1,KLF16,PNP,SDF2L1,NUDT8,SBNO2,SH3TC1,CAPN15,COL18A1,TNFAIP2,ADAMTS14,PFKFB3,PLK3,CSRNP1,GLTPD2,C11ORF91,UNC13D,C11ORF96,AATK,FOSL1,YDJC,PLEKHN1,CBARP,VDR,TOR4A,CTSD…
TF	Factor: AP-2alpha; motif: NSCCNCRGGSN	TF:M07348	FALSE	1.5942e-10	9.79746	8277	404	241	20044	PTGS2,SLC22A11,NTSR1,SOCS3,MT2A,TMEM247,DGAT2,ARC,ADAM8,ANGPTL4,HMOX1,PROK2,ADGRG3,LYPD3,SLC7A5,MISP,ICAM1,PTX3,SOCS1,CHAC1,FBP1,CXCL2,CCDC71L,PKMYT1,RGS16,DUSP4,LRRC8E,C16ORF74,SAMD11,MT1M,DIO3,DHCR24,COL7A1,RASD1,SLC16A3,ARL2BP,PTPRN,PIM3,SPATA2L,TFR2,BCL3,H2AX,SMOX,LINGO3,PKP3,LTB,CEBPD,KLF16,NUDT8,SBNO2,IRAK2,CAPN15,COL18A1,SLCO4A1,ADAMTS14,PFKFB3,PLK3,CSRNP1,BAIAP3,SLC25A22,UNC13D,C11ORF96,F…
TF	Factor: Egr-3; motif: NTGCGTGGGCGK	TF:M00245	FALSE	1.72658e-10	9.76281	7516	404	225	20044	CXCL3,SLC22A11,NTSR1,ATP6V0C,TMEM247,DGAT2,ARC,ANGPTL4,SLC7A5,HSPA6,MISP,GK,CHAC1,MMP25,FBP1,NAMPT,PDF,CCDC71L,PKMYT1,HK2,BBLN,CCDC107,SAMD11,H2AC4,DIO3,PLAUR,DHCR24,RASD1,SLC16A3,ARL2BP,PTPRN,SPATA2L,H2AX,ZC3H12A,SMOX,LINGO3,PKP3,CEBPD,RIN1,SERTAD1,KLF16,PFKFB4,SDF2L1,NUDT8,SBNO2,CAPN15,SLCO4A1,ADAMTS14,PLK3,CSRNP1,BAIAP3,SLC25A22,GLTPD2,C11ORF91,AATK,FOSL1,YDJC,PLEKHN1,CBARP,VDR,SLC43A2,CDC42EP…
TF	Factor: BTEB2; motif: GNAGGGGGNGGGSSNN	TF:M03814	FALSE	1.74016e-10	9.75941	5306	404	176	20044	SOCS3,ATP6V0C,ARC,DUSP2,ADAMTS4,PROK2,SLC7A5,ICAM1,PTP4A1,SOCS1,GK,SP6,MMP25,FBP1,PDF,CCDC71L,PKMYT1,DUSP4,BBLN,MT1M,DIO3,PLAUR,EIF4EBP3,SLC16A3,PTPRN,BMP2,PIM3,SH2B2,LTB,CEBPD,SERTAD1,KLF16,PFKFB4,CHRNE,PNP,NUDT8,SH3TC1,CAPN15,COL18A1,TNFAIP2,SLCO4A1,PFKFB3,PLK3,BAIAP3,SLC25A22,UNC13D,C11ORF96,CBARP,VDR,TOR4A,SLC43A2,CDC42EP5,CEBPB,HELZ2,VASN,R3HDM4,LLGL2,PITPNM1,PLSCR3,PPIF,PHF21B,H1-10,NFKBIE,…
TF	Factor: Sp2; motif: TGGGCGCGCCCA; match class: 1	TF:M06948_1	FALSE	2.017e-10	9.69529	6372	404	200	20044	CXCL3,NTSR1,SOCS3,ATP6V0C,DGAT2,PROK2,SLC7A5,HSPA6,MISP,PTX3,SOCS1,CHAC1,MMP25,CXCL2,PDF,CCDC71L,RGS16,HK2,BBLN,LRRC8E,C16ORF74,CCDC107,SAMD11,DIO3,PLAUR,COL7A1,SLC16A3,ARL2BP,BMP2,PIM3,SPATA2L,TFR2,BCL3,H2AX,ZC3H12A,CEBPD,KLF16,SDF2L1,SH3TC1,IRAK2,CAPN15,ADAMTS14,PFKFB3,BAIAP3,C11ORF91,UNC13D,C11ORF96,FOSL1,PLEKHN1,CBARP,CTSD,CDC42EP5,CEBPB,GPRC5C,RRAD,VASN,R3HDM4,LLGL2,RHOF,PITPNM1,SLC39A14,PPI…
TF	Factor: IRX-1; motif: NACRYNNNNNNNNRYGNN; match class: 1	TF:M11018_1	FALSE	2.20926e-10	9.65575	16304	404	380	20044	PTGS2,CXCL3,SLC22A11,NTSR1,SOCS3,MT2A,ATP6V0C,TMEM247,DGAT2,ARC,DUSP2,ADAM8,ANGPTL4,HMOX1,PROK2,ADGRG3,ICAM3,LYPD3,SLC7A5,HSPA6,ICAM1,PTX3,PTP4A1,SOCS1,GK,CHAC1,MMP25,FBP1,CXCL2,NAMPT,PDF,CCDC71L,PKMYT1,RGS16,DUSP4,HK2,BBLN,LRRC8E,ADAT3,C16ORF74,CCDC107,SAMD11,MT1M,H2AC4,DIO3,PLAUR,DHCR24,COL7A1,EIF4EBP3,RASD1,SLC16A3,ARL2BP,PTPRN,BMP2,PIM3,SPATA2L,TFR2,BCL3,H2AX,SH2B2,ZC3H12A,SMOX,FOSB,LINGO3,PK…
TF	Factor: Sp3; motif: GGGGCGGGGSNN; match class: 1	TF:M07615_1	FALSE	2.52255e-10	9.59816	3017	404	119	20044	ATP6V0C,DUSP2,ADAM8,LYPD3,SLC7A5,SOCS1,GK,FBP1,NAMPT,DUSP4,HK2,BBLN,LRRC8E,C16ORF74,SPATA2L,ZC3H12A,CEBPD,KLF16,PNP,NUDT8,SBNO2,ADAMTS14,CSRNP1,BAIAP3,C11ORF91,UNC13D,YDJC,CBARP,CTSD,CEBPB,HELZ2,R3HDM4,LLGL2,RHOF,PITPNM1,PHF21B,PAXX,NFKBIE,ESRRA,RHOG,PIP5KL1,TNFRSF12A,MMP23B,PANX2,ZSWIM4,AGTRAP,SPINT2,SOD2,TNFAIP3,C6ORF132,RNF126,TEAD4,MROH6,SEMA7A,ALOX5,NR4A1,ACSL1,BBC3,SLC25A39,RPS6KA1,PRR5,COL…
TF	Factor: AP-2; motif: SNNNCCNCAGGCN; match class: 1	TF:M00915_1	FALSE	2.59469e-10	9.58591	4691	404	161	20044	MT2A,DGAT2,ARC,ADAM8,ANGPTL4,HMOX1,PROK2,ADGRG3,SLC7A5,PTX3,SOCS1,GK,MMP25,NAMPT,CCDC71L,PKMYT1,HK2,LRRC8E,C16ORF74,DIO3,EIF4EBP3,RASD1,SLC16A3,PIM3,SPATA2L,BCL3,SMOX,PKP3,CEBPD,KLF16,NUDT8,SH3TC1,CAPN15,ADAMTS14,PFKFB3,PLK3,CSRNP1,SLC25A22,C11ORF96,YDJC,TMEM184A,PLEKHN1,CBARP,VDR,TOR4A,SLC43A2,CEBPB,GPRC5C,VASN,R3HDM4,ENDOG,LLGL2,PITPNM1,SLC39A14,EPOP,PHF21B,SCARF1,H1-10,TNFRSF10D,ESRRA,PIP5KL1,…
TF	Factor: BEN; motif: CAGCGRNV; match class: 1	TF:M01240_1	FALSE	2.70993e-10	9.56704	13586	404	339	20044	CXCL3,NTSR1,SOCS3,MT2A,ATP6V0C,TMEM247,DGAT2,ARC,DUSP2,ANGPTL4,ADAMTS4,PROK2,ICAM3,SLC7A5,HSPA6,MISP,ICAM1,PTP4A1,SOCS1,GK,SP6,CHAC1,MMP25,FBP1,CXCL2,NAMPT,PDF,CCDC71L,PKMYT1,RGS16,DUSP4,HK2,BBLN,LRRC8E,ADAT3,C16ORF74,CCDC107,SAMD11,DIO3,PLAUR,DHCR24,COL7A1,RASD1,SLC16A3,ARL2BP,PTPRN,BMP2,PIM3,SPATA2L,TFR2,BCL3,H2AX,SH2B2,ZC3H12A,SMOX,FOSB,LINGO3,PKP3,CEBPD,RIN1,KLF16,NMB,PFKFB4,CHRNE,SDF2L1,NUDT…
TF	Factor: AP-2rep; motif: NGGGGCGGGGC	TF:M09967	FALSE	2.85905e-10	9.54378	4160	404	148	20044	CXCL3,SOCS3,MT2A,ATP6V0C,ADAM8,LYPD3,SLC7A5,SOCS1,GK,RGS16,DUSP4,HK2,BBLN,LRRC8E,ADAT3,RASD1,SLC16A3,ARL2BP,PIM3,SPATA2L,ZC3H12A,PKP3,CEBPD,KLF16,PFKFB4,PNP,NUDT8,SBNO2,CAPN15,SLCO4A1,ADAMTS14,PFKFB3,CSRNP1,BAIAP3,C11ORF91,YDJC,CBARP,CTSD,CEBPB,HELZ2,RRAD,VASN,R3HDM4,LLGL2,RHOF,PITPNM1,PLSCR3,PPIF,PHF21B,PAXX,NFKBIE,ESRRA,TCIRG1,RHOG,PIP5KL1,TNFRSF12A,PANX2,SSBP4,LAGE3,HMGA1,CYBA,ZSWIM4,AGTRAP,SP…
TF	Factor: sp4; motif: NNNGCYCCGCCCCCY; match class: 1	TF:M10530_1	FALSE	3.24909e-10	9.48824	3924	404	142	20044	SOCS3,ATP6V0C,ADAM8,LYPD3,SLC7A5,SOCS1,GK,FBP1,NAMPT,PDF,PKMYT1,RGS16,DUSP4,HK2,BBLN,LRRC8E,C16ORF74,COL7A1,ARL2BP,PIM3,SPATA2L,ZC3H12A,PKP3,KLF16,PFKFB4,PNP,NUDT8,SBNO2,IRAK2,ADAMTS14,BAIAP3,C11ORF91,UNC13D,YDJC,CBARP,CTSD,CEBPB,HELZ2,R3HDM4,LLGL2,RHOF,PITPNM1,PHF21B,PAXX,NFKBIE,ESRRA,RHOG,PIP5KL1,TNFRSF12A,PANX2,LAGE3,HMGA1,NRXN2,CYBA,ZSWIM4,AGTRAP,SPINT2,SOD2,DHCR7,TNFAIP3,EGR3,ABHD17C,RNF126,…
TF	Factor: ctcf; motif: NNNCCASYAGRKGGCRSYNN	TF:M09602	FALSE	3.26943e-10	9.48553	7603	404	226	20044	PTGS2,CXCL3,SLC22A11,NTSR1,SOCS3,ATP6V0C,ARC,DUSP2,ADAM8,PROK2,MISP,ICAM1,PTP4A1,SOCS1,SP6,CHAC1,MMP25,CXCL2,NAMPT,PDF,CCDC71L,PKMYT1,DUSP4,LRRC8E,ADAT3,SAMD11,DIO3,PLAUR,DHCR24,COL7A1,EIF4EBP3,RASD1,SLC16A3,BMP2,PIM3,BCL3,SH2B2,SMOX,LINGO3,PKP3,SERTAD1,KLF16,NMB,CHRNE,SDF2L1,NUDT8,SBNO2,ADAMTS14,PFKFB3,PLK3,BAIAP3,UNC13D,C11ORF96,AATK,FOSL1,YDJC,TMEM184A,PLEKHN1,VDR,CEBPB,HELZ2,PTGIR,RRAD,VASN,R…
TF	Factor: HES-7; motif: GNCACGYGNN	TF:M11066	FALSE	3.27126e-10	9.48528	11745	404	307	20044	NTSR1,MT2A,DGAT2,ARC,DUSP2,ANGPTL4,HMOX1,PROK2,ADGRG3,LYPD3,SLC7A5,HSPA6,ICAM1,PTP4A1,SOCS1,GK,MMP25,FBP1,CXCL2,NAMPT,PDF,PKMYT1,RGS16,DUSP4,HK2,ADAT3,C16ORF74,CCDC107,SAMD11,MT1M,DIO3,PLAUR,DHCR24,COL7A1,EIF4EBP3,RASD1,SLC16A3,ARL2BP,PTPRN,BMP2,PIM3,BCL3,SMOX,FOSB,LINGO3,PKP3,LTB,CEBPD,RIN1,KLF16,NMB,PFKFB4,CHRNE,PNP,SDF2L1,NUDT8,SH3TC1,IRAK2,CAPN15,COL18A1,SLCO4A1,ADAMTS14,PFKFB3,PLK3,CSRNP1,BA…
TF	Factor: Egr-2; motif: NTGCGTRGGCGK	TF:M00246	FALSE	3.29898e-10	9.48162	6401	404	200	20044	CXCL3,SLC22A11,ATP6V0C,DGAT2,ARC,ANGPTL4,HSPA6,MISP,GK,SP6,MMP25,FBP1,PDF,PKMYT1,RGS16,HK2,BBLN,CCDC107,SAMD11,H2AC4,DIO3,PLAUR,DHCR24,ARL2BP,PTPRN,SPATA2L,H2AX,ZC3H12A,SMOX,LINGO3,PKP3,CEBPD,RIN1,SERTAD1,KLF16,PFKFB4,NUDT8,SBNO2,COL18A1,SLCO4A1,ADAMTS14,PLK3,CSRNP1,BAIAP3,GLTPD2,C11ORF91,C11ORF96,AATK,FOSL1,YDJC,PLEKHN1,CBARP,VDR,SLC43A2,CDC42EP5,GPRC5C,HILPDA,LLGL2,RHOF,PITPNM1,EPOP,SECTM1,H1-1…
TF	Factor: E2F-4; motif: NTTTCSCGCC	TF:M07380	FALSE	3.91391e-10	9.40739	13369	404	335	20044	PTGS2,CXCL3,NTSR1,SOCS3,MT2A,ATP6V0C,DGAT2,ARC,DUSP2,ADAM8,ANGPTL4,ADAMTS4,HSPA6,ICAM1,PTX3,PTP4A1,SOCS1,GK,SP6,CHAC1,MMP25,FBP1,CXCL2,PDF,PKMYT1,RGS16,DUSP4,HK2,BBLN,LRRC8E,ADAT3,C16ORF74,CCDC107,SAMD11,MT1M,H2AC4,DIO3,PLAUR,DHCR24,COL7A1,EIF4EBP3,RASD1,SLC16A3,ARL2BP,PTPRN,BMP2,PIM3,SPATA2L,TFR2,BCL3,H2AX,SH2B2,FOSB,LINGO3,PKP3,CEBPD,RIN1,SERTAD1,KLF16,NMB,PFKFB4,CHRNE,PNP,SDF2L1,NUDT8,SBNO2,SH…
TF	Factor: ZNF586; motif: CAGGCCYRGAGG	TF:M10491	FALSE	4.21103e-10	9.37561	14107	404	347	20044	PTGS2,CXCL3,SLC22A11,NTSR1,SOCS3,MT2A,ATP6V0C,TMEM247,ARC,DUSP2,ADAM8,HMOX1,PROK2,ICAM3,SLC7A5,MISP,ICAM1,PTX3,PTP4A1,SOCS1,GK,SP6,CHAC1,MMP25,FBP1,NAMPT,PDF,PKMYT1,RGS16,DUSP4,HK2,BBLN,LRRC8E,ADAT3,C16ORF74,SAMD11,DIO3,PLAUR,DHCR24,COL7A1,EIF4EBP3,SLC16A3,ARL2BP,PTPRN,PIM3,SPATA2L,TFR2,BCL3,H2AX,SH2B2,ZC3H12A,SMOX,FOSB,LINGO3,PKP3,LTB,CEBPD,SERTAD1,KLF16,NMB,PFKFB4,CHRNE,PNP,SDF2L1,NUDT8,SBNO2,S…
TF	Factor: LRF; motif: NRGGGKCKY	TF:M10115	FALSE	4.45629e-10	9.35103	7765	404	229	20044	SLC22A11,SOCS3,MT2A,DGAT2,ARC,DUSP2,ADAM8,ANGPTL4,ADAMTS4,PROK2,ADGRG3,SLC7A5,MISP,ICAM1,SOCS1,GK,MMP25,CXCL2,PKMYT1,DUSP4,HK2,BBLN,LRRC8E,ADAT3,C16ORF74,SAMD11,RASD1,SLC16A3,PTPRN,BMP2,SPATA2L,TFR2,BCL3,H2AX,SH2B2,SMOX,FOSB,LINGO3,PKP3,LTB,CEBPD,KLF16,PFKFB4,SDF2L1,SBNO2,SH3TC1,CAPN15,SLCO4A1,ADAMTS14,PLK3,BAIAP3,SLC25A22,C11ORF91,UNC13D,FOSL1,PLEKHN1,CBARP,TOR4A,CTSD,SLC43A2,CDC42EP5,CEBPB,HELZ…
TF	Factor: EGR; motif: CGCCCCCGCNN	TF:M08878	FALSE	4.94479e-10	9.30585	7724	404	228	20044	PTGS2,SLC22A11,NTSR1,SOCS3,ATP6V0C,DGAT2,ARC,DUSP2,ADAM8,ANGPTL4,PROK2,SLC7A5,HSPA6,PTP4A1,GK,SP6,CHAC1,FBP1,NAMPT,PDF,PKMYT1,DUSP4,BBLN,CCDC107,SAMD11,H2AC4,DIO3,DHCR24,COL7A1,SLC16A3,BMP2,PIM3,SPATA2L,H2AX,SH2B2,ZC3H12A,FOSB,CEBPD,SERTAD1,KLF16,PNP,SDF2L1,SBNO2,CAPN15,TNFAIP2,SLCO4A1,PFKFB3,BAIAP3,GLTPD2,C11ORF91,FOSL1,CBARP,TOR4A,CTSD,SLC43A2,CDC42EP5,CEBPB,HELZ2,GPRC5C,RRAD,R3HDM4,HILPDA,ENDO…
TF	Factor: KLF3; motif: NNNNNNGGGCGGGGCNNGN; match class: 1	TF:M09970_1	FALSE	5.23571e-10	9.28102	3907	404	141	20044	NTSR1,ATP6V0C,DGAT2,ARC,DUSP2,ADAM8,LYPD3,SLC7A5,SOCS1,GK,NAMPT,DUSP4,HK2,BBLN,LRRC8E,C16ORF74,SLC16A3,PIM3,SPATA2L,ZC3H12A,CEBPD,KLF16,PNP,NUDT8,SBNO2,ADAMTS14,CSRNP1,BAIAP3,SLC25A22,C11ORF91,UNC13D,C11ORF96,YDJC,PLEKHN1,CBARP,CTSD,CEBPB,HELZ2,VASN,R3HDM4,LLGL2,RHOF,PITPNM1,PHF21B,PAXX,SECTM1,NFKBIE,ESRRA,RHOG,PIP5KL1,UPP1,TNFRSF12A,MMP23B,PANX2,LAGE3,HMGA1,NRXN2,CYBA,ZSWIM4,AGTRAP,SPINT2,SOD2,T…
TF	Factor: SATB2; motif: GSCGCTGTCCNNGGTGCTGN	TF:M12660	FALSE	5.88493e-10	9.23026	5547	404	180	20044	PTGS2,NTSR1,SOCS3,DGAT2,ARC,DUSP2,ADAM8,ADAMTS4,PROK2,ADGRG3,SLC7A5,HSPA6,MISP,CXCL2,PDF,PKMYT1,BBLN,C16ORF74,SAMD11,PLAUR,DHCR24,COL7A1,PTPRN,BMP2,SPATA2L,TFR2,BCL3,H2AX,SH2B2,ZC3H12A,FOSB,LINGO3,PKP3,CEBPD,KLF16,NMB,SDF2L1,SH3TC1,IRAK2,CAPN15,TNFAIP2,SLCO4A1,PFKFB3,SLC25A22,UNC13D,AATK,FOSL1,YDJC,TMEM184A,PLEKHN1,CBARP,VDR,CTSD,SLC43A2,HELZ2,GPRC5C,PTGIR,RRAD,VASN,R3HDM4,LLGL2,RHOF,PITPNM1,SLC3…
TF	Factor: ctcf; motif: YGGCCACCAGRKGGCRSYN; match class: 1	TF:M09890_1	FALSE	6.52315e-10	9.18554	2982	404	117	20044	SLC22A11,SOCS3,ARC,DUSP2,ADAM8,MISP,ICAM1,SOCS1,CHAC1,MMP25,NAMPT,DUSP4,SAMD11,COL7A1,RASD1,SLC16A3,BMP2,PIM3,LINGO3,PKP3,SERTAD1,KLF16,SDF2L1,NUDT8,BAIAP3,GLTPD2,UNC13D,AATK,FOSL1,VDR,CEBPB,HELZ2,RRAD,RHOF,PITPNM1,LYPLA2,PLSCR3,PPIF,PHF21B,SECTM1,SCARF1,CEMIP,H1-10,TNFRSF10D,ESRRA,RHOG,PIP5KL1,ADPRHL1,PANX2,AGTRAP,GRIN3B,SYN1,SLC49A3,SEMA7A,ALOX5,NR4A1,TAFA5,BBC3,HBEGF,PDCD1,TMEM147,RPS6KA1,TRIB…
TF	Factor: ZNF586; motif: CAGGCCYRGAGG; match class: 1	TF:M10491_1	FALSE	6.94541e-10	9.1583	7841	404	230	20044	CXCL3,NTSR1,SOCS3,ATP6V0C,ARC,DUSP2,ADAM8,HMOX1,ICAM3,MISP,ICAM1,PTP4A1,SP6,CHAC1,MMP25,FBP1,NAMPT,PKMYT1,RGS16,DUSP4,BBLN,LRRC8E,ADAT3,SAMD11,DIO3,PLAUR,DHCR24,COL7A1,SLC16A3,ARL2BP,PTPRN,PIM3,SPATA2L,TFR2,BCL3,H2AX,SH2B2,SMOX,PKP3,CEBPD,SERTAD1,KLF16,NMB,PFKFB4,CHRNE,SDF2L1,SBNO2,SH3TC1,CAPN15,COL18A1,TNFAIP2,ADAMTS14,PLK3,SLC25A22,GLTPD2,C11ORF91,UNC13D,AATK,FOSL1,PLEKHN1,CBARP,VDR,TOR4A,CTSD,…
TF	Factor: ROX; motif: GNNNCASGTGGS; match class: 1	TF:M09764_1	FALSE	7.05586e-10	9.15145	1671	404	80	20044	ARC,HMOX1,SLC7A5,GK,MMP25,HK2,PTPRN,PIM3,SMOX,PKP3,KLF16,SH3TC1,COL18A1,SLCO4A1,SLC25A22,AATK,TMEM184A,CTSD,CDC42EP5,PTGIR,HILPDA,LLGL2,SLC39A14,EPOP,PPIF,NFKBIE,ESRRA,IFI30,UPP1,ADPRHL1,PANX2,CYBA,AGTRAP,OPLAH,DHCR7,C6ORF132,MROH6,TYMP,PPAN,PDCD1,TMEM147,STBD1,ELK1,MXD1,DUSP23,LRRC56,DNPH1,RHBDF2,FJX1,EGFL7,FASN,PPP1R14B,GPSM1,FAM110A,EEF1D,MRM1,MFSD12,RNPEPL1,LY6E,AMPD3,HIC1,TTYH3,ISOC2,TICAM1,…
TF	Factor: KLF15; motif: RCCMCRCCCMCN	TF:M12160	FALSE	7.90672e-10	9.102	13060	404	329	20044	CXCL3,SLC22A11,NTSR1,SOCS3,ATP6V0C,TMEM247,DGAT2,ARC,DUSP2,ADAM8,ANGPTL4,ADAMTS4,PROK2,ADGRG3,SLC7A5,HSPA6,MISP,ICAM1,PTX3,PTP4A1,SOCS1,GK,SP6,CHAC1,FBP1,NAMPT,CCDC71L,PKMYT1,RGS16,DUSP4,HK2,BBLN,LRRC8E,ADAT3,C16ORF74,CCDC107,SAMD11,MT1M,H2AC4,DIO3,DHCR24,COL7A1,SLC16A3,PTPRN,BMP2,PIM3,SPATA2L,TFR2,BCL3,SH2B2,ZC3H12A,FOSB,PKP3,LTB,CEBPD,SERTAD1,KLF16,PFKFB4,PNP,NUDT8,SBNO2,SH3TC1,IRAK2,CAPN15,TNF…
TF	Factor: SP4; motif: GGCCCCGCCCCCN; match class: 1	TF:M13135_1	FALSE	7.96406e-10	9.09887	2293	404	98	20044	ATP6V0C,ARC,ADAM8,LYPD3,SLC7A5,SOCS1,GK,HK2,BBLN,LRRC8E,PIM3,SPATA2L,ZC3H12A,KLF16,PNP,NUDT8,SBNO2,ADAMTS14,CSRNP1,BAIAP3,C11ORF91,UNC13D,YDJC,CBARP,CTSD,CEBPB,R3HDM4,LLGL2,RHOF,PHF21B,PAXX,NFKBIE,ESRRA,RHOG,PIP5KL1,UPP1,TNFRSF12A,PANX2,LAGE3,NRXN2,AGTRAP,SPINT2,SOD2,TNFAIP3,RNF126,TEAD4,MROH6,MAP2K3,ALOX5,ACSL1,BBC3,SLC25A39,RPS6KA1,PRR5,INAFM1,MBOAT7,RHBDF2,GALK1,ADRA2C,EGFL7,CISH,ELL,BAD,RPP25…
TF	Factor: KLF14; motif: NRCCACRCCCMCN	TF:M12183	FALSE	8.97616e-10	9.04691	7057	404	213	20044	CXCL3,SLC22A11,SOCS3,ATP6V0C,ARC,ADAM8,ANGPTL4,PROK2,SLC7A5,MISP,SOCS1,GK,SP6,CHAC1,FBP1,NAMPT,CCDC71L,DUSP4,HK2,BBLN,LRRC8E,C16ORF74,CCDC107,SAMD11,DIO3,DHCR24,SLC16A3,PTPRN,PIM3,SPATA2L,TFR2,BCL3,SH2B2,ZC3H12A,LINGO3,PKP3,CEBPD,KLF16,PFKFB4,PNP,NUDT8,SBNO2,IRAK2,TNFAIP2,SLCO4A1,ADAMTS14,BAIAP3,SLC25A22,C11ORF91,UNC13D,C11ORF96,AATK,YDJC,CBARP,CTSD,CEBPB,GPRC5C,VASN,R3HDM4,HILPDA,ENDOG,LLGL2,RHO…
TF	Factor: ZNF460; motif: NNACNCCCCCCNN	TF:M12313	FALSE	1.13955e-09	8.94327	6026	404	190	20044	SOCS3,ATP6V0C,DGAT2,DUSP2,ADAM8,SOCS1,GK,CHAC1,FBP1,CXCL2,NAMPT,PDF,CCDC71L,DUSP4,HK2,BBLN,C16ORF74,SAMD11,MT1M,DIO3,PLAUR,COL7A1,SLC16A3,ARL2BP,PTPRN,PIM3,SPATA2L,BCL3,H2AX,FOSB,PKP3,CEBPD,KLF16,NMB,PNP,NUDT8,SBNO2,SH3TC1,IRAK2,PFKFB3,BAIAP3,SLC25A22,GLTPD2,C11ORF96,FOSL1,PLEKHN1,CBARP,CTSD,SLC43A2,CEBPB,HELZ2,GPRC5C,PTGIR,RRAD,VASN,R3HDM4,LLGL2,PITPNM1,LYPLA2,PLSCR3,EPOP,PHF21B,SECTM1,RELT,CEMI…
TF	Factor: E2F-3:FOXI1; motif: NGACACCGCGCCCAC	TF:M08208	FALSE	1.59643e-09	8.79685	12874	404	325	20044	CXCL3,NTSR1,SOCS3,ATP6V0C,DGAT2,ARC,DUSP2,ADAM8,ANGPTL4,HMOX1,ADAMTS4,PROK2,ADGRG3,ICAM3,LYPD3,SLC7A5,HSPA6,MISP,ICAM1,PTX3,PTP4A1,SOCS1,GK,SP6,CHAC1,MMP25,CXCL2,PDF,PKMYT1,RGS16,DUSP4,BBLN,ADAT3,C16ORF74,CCDC107,SAMD11,MT1M,H2AC4,DIO3,PLAUR,COL7A1,EIF4EBP3,RASD1,SLC16A3,ARL2BP,BMP2,PIM3,SPATA2L,BCL3,SH2B2,FOSB,LINGO3,PKP3,LTB,CEBPD,RIN1,SERTAD1,KLF16,NMB,PFKFB4,PNP,NUDT8,SBNO2,SH3TC1,IRAK2,CAPN1…
TF	Factor: pax-6; motif: NYACGCNYSANYGMNCN; match class: 1	TF:M11882_1	FALSE	1.68734e-09	8.7728	11746	404	305	20044	PTGS2,NTSR1,SOCS3,MT2A,ATP6V0C,DGAT2,ARC,DUSP2,ADAM8,ANGPTL4,PROK2,ADGRG3,ICAM3,LYPD3,HSPA6,ICAM1,PTX3,PTP4A1,SOCS1,GK,SP6,MMP25,FBP1,CXCL2,NAMPT,PDF,CCDC71L,PKMYT1,DUSP4,HK2,ADAT3,C16ORF74,CCDC107,SAMD11,MT1M,H2AC4,DIO3,PLAUR,DHCR24,COL7A1,EIF4EBP3,RASD1,SLC16A3,ARL2BP,PTPRN,BMP2,SPATA2L,TFR2,BCL3,H2AX,ZC3H12A,FOSB,LINGO3,PKP3,CEBPD,RIN1,KLF16,NMB,PFKFB4,PNP,SDF2L1,NUDT8,SBNO2,SH3TC1,CAPN15,COL1…
TF	Factor: LRF; motif: NGKGGGTSNCN	TF:M07387	FALSE	1.96543e-09	8.70654	5355	404	174	20044	CXCL3,SOCS3,ATP6V0C,ARC,DUSP2,ADAM8,ANGPTL4,ADAMTS4,SLC7A5,MISP,PTX3,PTP4A1,MMP25,CXCL2,PKMYT1,HK2,ADAT3,C16ORF74,SAMD11,DHCR24,COL7A1,SLC16A3,PTPRN,SPATA2L,SH2B2,PKP3,RIN1,SERTAD1,NMB,PFKFB4,SDF2L1,SBNO2,SH3TC1,IRAK2,SLCO4A1,ADAMTS14,PFKFB3,PLK3,CSRNP1,BAIAP3,SLC25A22,YDJC,CBARP,TOR4A,CTSD,SLC43A2,CEBPB,HELZ2,GPRC5C,RRAD,ENDOG,LLGL2,RHOF,PITPNM1,SLC39A14,EPOP,PPIF,IL27RA,SECTM1,SCARF1,H1-10,NFKB…
TF	Factor: HAIRYLIKE; motif: NNNNCANGTG	TF:M08885	FALSE	3.43404e-09	8.46419	6137	404	191	20044	ATP6V0C,DGAT2,ARC,DUSP2,HMOX1,PROK2,SLC7A5,MISP,SOCS1,GK,SP6,MMP25,FBP1,NAMPT,PDF,RGS16,HK2,C16ORF74,CCDC107,SAMD11,PLAUR,EIF4EBP3,RASD1,SLC16A3,ARL2BP,PIM3,BCL3,H2AX,SH2B2,ZC3H12A,SMOX,LINGO3,LTB,RIN1,KLF16,PNP,NUDT8,COL18A1,SLCO4A1,PFKFB3,SLC25A22,UNC13D,AATK,FOSL1,YDJC,TMEM184A,PLEKHN1,CBARP,TOR4A,CTSD,CEBPB,PTGIR,RRAD,R3HDM4,HILPDA,LLGL2,LYPLA2,SLC39A14,EPOP,ITPRIP,PPIF,IL27RA,SECTM1,NFKBIE,E…
TF	Factor: E2F-1:Elk-1; motif: SGCGCSNNAMCGGAAGT	TF:M08205	FALSE	3.97211e-09	8.40098	14824	404	356	20044	PTGS2,CXCL3,SLC22A11,NTSR1,SOCS3,MT2A,ATP6V0C,DGAT2,DUSP2,ADAM8,ANGPTL4,HMOX1,PROK2,ADGRG3,LYPD3,HSPA6,MISP,ICAM1,PTX3,PTP4A1,SOCS1,GK,SP6,CHAC1,MMP25,CXCL2,NAMPT,PDF,CCDC71L,PKMYT1,RGS16,DUSP4,HK2,BBLN,LRRC8E,ADAT3,C16ORF74,CCDC107,SAMD11,MT1M,DIO3,DHCR24,COL7A1,EIF4EBP3,RASD1,SLC16A3,ARL2BP,PTPRN,BMP2,PIM3,SPATA2L,TFR2,BCL3,H2AX,SH2B2,ZC3H12A,SMOX,FOSB,LINGO3,LTB,CEBPD,SERTAD1,KLF16,NMB,PFKFB4,…
TF	Factor: E2F-1; motif: WWTGGCGCCAAA	TF:M04515	FALSE	3.98793e-09	8.39925	13705	404	338	20044	PTGS2,CXCL3,NTSR1,SOCS3,ATP6V0C,DGAT2,ARC,DUSP2,ADAM8,ANGPTL4,HMOX1,ADAMTS4,PROK2,ADGRG3,SLC7A5,HSPA6,MISP,PTP4A1,SOCS1,GK,SP6,CHAC1,FBP1,CXCL2,NAMPT,PDF,CCDC71L,PKMYT1,RGS16,DUSP4,HK2,BBLN,LRRC8E,ADAT3,C16ORF74,CCDC107,SAMD11,H2AC4,DIO3,PLAUR,DHCR24,COL7A1,RASD1,SLC16A3,ARL2BP,PTPRN,BMP2,PIM3,SPATA2L,BCL3,H2AX,ZC3H12A,SMOX,FOSB,LINGO3,PKP3,CEBPD,SERTAD1,KLF16,NMB,PFKFB4,CHRNE,PNP,NUDT8,SBNO2,IRA…
TF	Factor: AP-2alpha; motif: NNNGSCCTGRGGSN	TF:M04896	FALSE	4.11997e-09	8.38511	5925	404	186	20044	SLC22A11,TMEM247,ADAM8,ADGRG3,ICAM3,LYPD3,SLC7A5,HSPA6,MISP,PTP4A1,CCDC71L,PKMYT1,DUSP4,LRRC8E,ADAT3,C16ORF74,DIO3,PLAUR,DHCR24,COL7A1,PTPRN,BMP2,PIM3,SPATA2L,TFR2,BCL3,SMOX,FOSB,LINGO3,PKP3,CEBPD,RIN1,SERTAD1,KLF16,NMB,PNP,NUDT8,SH3TC1,CAPN15,COL18A1,ADAMTS14,BAIAP3,SLC25A22,GLTPD2,UNC13D,TMEM184A,VDR,TOR4A,CTSD,SLC43A2,CEBPB,GPRC5C,PTGIR,RRAD,R3HDM4,PITPNM1,SLC39A14,ITPRIP,KRT34,PPIF,IL27RA,CEM…
TF	Factor: Egr-1; motif: GCGGGGGCGG	TF:M07354	FALSE	4.1327e-09	8.38377	8150	404	234	20044	CXCL3,NTSR1,SOCS3,ATP6V0C,DGAT2,ARC,DUSP2,ADAM8,ANGPTL4,PROK2,SLC7A5,PTP4A1,GK,CHAC1,MMP25,FBP1,NAMPT,PDF,PKMYT1,DUSP4,HK2,BBLN,LRRC8E,CCDC107,DIO3,DHCR24,COL7A1,SLC16A3,BMP2,PIM3,SPATA2L,BCL3,H2AX,SH2B2,ZC3H12A,FOSB,LINGO3,CEBPD,SERTAD1,KLF16,PNP,SDF2L1,SBNO2,CAPN15,TNFAIP2,SLCO4A1,ADAMTS14,PFKFB3,BAIAP3,GLTPD2,C11ORF91,FOSL1,YDJC,CBARP,TOR4A,CTSD,SLC43A2,CDC42EP5,CEBPB,HELZ2,GPRC5C,RRAD,R3HDM4,…
TF	Factor: BEN; motif: CAGCGRNV	TF:M01240	FALSE	5.03003e-09	8.29843	16870	404	385	20044	PTGS2,CXCL3,NTSR1,SOCS3,MT2A,ATP6V0C,TMEM247,DGAT2,ARC,DUSP2,ADAM8,ANGPTL4,HMOX1,ADAMTS4,PROK2,ICAM3,SLC7A5,HSPA6,MISP,ICAM1,PTX3,PTP4A1,SOCS1,GK,SP6,CHAC1,MMP25,FBP1,CXCL2,NAMPT,PDF,CCDC71L,PKMYT1,RGS16,DUSP4,HK2,BBLN,LRRC8E,ADAT3,C16ORF74,CCDC107,SAMD11,MT1M,DIO3,PLAUR,DHCR24,COL7A1,EIF4EBP3,RASD1,SLC16A3,ARL2BP,PTPRN,BMP2,PIM3,SPATA2L,TFR2,BCL3,H2AX,SH2B2,ZC3H12A,SMOX,FOSB,LINGO3,PKP3,CEBPD,RI…
TF	Factor: E2F-1:Elk-1; motif: SGCGCSNNAMCGGAAGT; match class: 1	TF:M08205_1	FALSE	5.24389e-09	8.28035	10744	404	285	20044	SLC22A11,NTSR1,SOCS3,MT2A,ATP6V0C,DGAT2,DUSP2,ADAM8,ANGPTL4,PROK2,ADGRG3,HSPA6,MISP,ICAM1,PTP4A1,SOCS1,GK,SP6,CHAC1,MMP25,CXCL2,NAMPT,PDF,CCDC71L,PKMYT1,DUSP4,HK2,BBLN,C16ORF74,SAMD11,DIO3,DHCR24,COL7A1,EIF4EBP3,RASD1,SLC16A3,PTPRN,BMP2,PIM3,BCL3,H2AX,SH2B2,ZC3H12A,FOSB,LINGO3,CEBPD,SERTAD1,KLF16,NMB,PFKFB4,PNP,SDF2L1,NUDT8,SBNO2,CAPN15,SLCO4A1,ADAMTS14,PFKFB3,CSRNP1,BAIAP3,GLTPD2,UNC13D,C11ORF96…
TF	Factor: Sp1; motif: NWRGCCMCGCCCMCN	TF:M12151	FALSE	5.3446e-09	8.27208	7031	404	210	20044	CXCL3,SOCS3,MT2A,ATP6V0C,DGAT2,ARC,ADAM8,ADGRG3,LYPD3,SLC7A5,MISP,SOCS1,GK,SP6,CHAC1,FBP1,NAMPT,CCDC71L,RGS16,DUSP4,BBLN,LRRC8E,CCDC107,DIO3,PIM3,SPATA2L,TFR2,SH2B2,ZC3H12A,PKP3,CEBPD,SERTAD1,KLF16,PFKFB4,PNP,NUDT8,SBNO2,IRAK2,CAPN15,COL18A1,SLCO4A1,ADAMTS14,PLK3,CSRNP1,BAIAP3,SLC25A22,C11ORF91,UNC13D,C11ORF96,YDJC,PLEKHN1,CBARP,CTSD,CEBPB,HELZ2,GPRC5C,PTGIR,VASN,R3HDM4,HILPDA,ENDOG,LLGL2,RHOF,PI…
TF	Factor: E2F3; motif: NNRGMKGGAR	TF:M12598	FALSE	5.65262e-09	8.24775	12788	404	322	20044	PTGS2,CXCL3,NTSR1,SOCS3,MT2A,ATP6V0C,DGAT2,ARC,DUSP2,ADAM8,ANGPTL4,PROK2,ADGRG3,LYPD3,SLC7A5,HSPA6,MISP,PTX3,PTP4A1,SOCS1,GK,SP6,MMP25,FBP1,CXCL2,NAMPT,PDF,CCDC71L,DUSP4,BBLN,LRRC8E,ADAT3,SAMD11,MT1M,DIO3,PLAUR,DHCR24,COL7A1,EIF4EBP3,RASD1,SLC16A3,PTPRN,BMP2,TFR2,BCL3,SH2B2,SMOX,FOSB,PKP3,LTB,CEBPD,RIN1,SERTAD1,KLF16,NMB,PFKFB4,PNP,NUDT8,SBNO2,SH3TC1,IRAK2,CAPN15,COL18A1,TNFAIP2,SLCO4A1,ADAMTS14,…
TF	Factor: E2F-4; motif: GCGGGAAANA	TF:M02090	FALSE	6.22496e-09	8.20586	12283	404	313	20044	PTGS2,CXCL3,SLC22A11,NTSR1,MT2A,ATP6V0C,TMEM247,DGAT2,DUSP2,ADAM8,ANGPTL4,PROK2,ADGRG3,LYPD3,SLC7A5,HSPA6,ICAM1,PTP4A1,SOCS1,GK,SP6,CHAC1,MMP25,CXCL2,NAMPT,PDF,CCDC71L,RGS16,DUSP4,BBLN,LRRC8E,ADAT3,CCDC107,SAMD11,MT1M,H2AC4,DIO3,PLAUR,DHCR24,COL7A1,RASD1,SLC16A3,PTPRN,BMP2,PIM3,SPATA2L,TFR2,H2AX,ZC3H12A,SMOX,FOSB,LTB,CEBPD,RIN1,SERTAD1,KLF16,NMB,PFKFB4,PNP,SDF2L1,NUDT8,SBNO2,IRAK2,CAPN15,COL18A1,…
TF	Factor: E2F-1:TBR2; motif: NGGTGNNANGGCGCNNTNNCRNNN; match class: 1	TF:M08523_1	FALSE	6.47307e-09	8.18889	7606	404	222	20044	NTSR1,SOCS3,ATP6V0C,DGAT2,ANGPTL4,PROK2,ICAM3,LYPD3,HSPA6,ICAM1,PTP4A1,SOCS1,GK,MMP25,NAMPT,PDF,CCDC71L,PKMYT1,RGS16,DUSP4,ADAT3,CCDC107,SAMD11,MT1M,PLAUR,COL7A1,RASD1,ARL2BP,BMP2,H2AX,ZC3H12A,LINGO3,SERTAD1,KLF16,PFKFB4,SBNO2,IRAK2,CAPN15,SLCO4A1,ADAMTS14,PFKFB3,PLK3,CSRNP1,BAIAP3,GLTPD2,C11ORF91,UNC13D,C11ORF96,FOSL1,YDJC,CBARP,VDR,TOR4A,SLC43A2,CEBPB,HELZ2,GPRC5C,RRAD,R3HDM4,HILPDA,ENDOG,LLGL2…
TF	Factor: KLF15; motif: RCCACGCCCCCC	TF:M12157	FALSE	8.6473e-09	8.06312	3725	404	133	20044	CXCL3,SLC22A11,SOCS3,ARC,SLC7A5,SOCS1,GK,CHAC1,BBLN,LRRC8E,CCDC107,SAMD11,PIM3,SPATA2L,SH2B2,ZC3H12A,PKP3,KLF16,PNP,NUDT8,SBNO2,SLCO4A1,ADAMTS14,BAIAP3,C11ORF91,AATK,YDJC,CBARP,CTSD,GPRC5C,R3HDM4,HILPDA,ENDOG,LLGL2,RHOF,PITPNM1,LYPLA2,PLSCR3,PHF21B,NFKBIE,ESRRA,TCIRG1,RHOG,IFI30,CDKN1A,UPP1,TNFRSF12A,MMP23B,PANX2,BCL2L12,SSBP4,LAGE3,HMGA1,CYBA,SPINT2,SOD2,DHCR7,TNFAIP3,LDLR,TBC1D2,RNF126,TEAD4,MR…
TF	Factor: MAZ; motif: GGGGAGGG	TF:M00649	FALSE	8.75716e-09	8.05764	9588	404	262	20044	PTGS2,NTSR1,SOCS3,ATP6V0C,DGAT2,ARC,DUSP2,ADAM8,ADAMTS4,ICAM3,SLC7A5,MISP,ICAM1,PTX3,PTP4A1,SOCS1,GK,SP6,MMP25,NAMPT,PDF,CCDC71L,PKMYT1,DUSP4,HK2,BBLN,LRRC8E,ADAT3,C16ORF74,SAMD11,MT1M,H2AC4,COL7A1,EIF4EBP3,PTPRN,TFR2,BCL3,H2AX,SH2B2,ZC3H12A,SMOX,FOSB,PKP3,LTB,CEBPD,RIN1,KLF16,NMB,PFKFB4,PNP,SDF2L1,NUDT8,SBNO2,IRAK2,CAPN15,COL18A1,TNFAIP2,PFKFB3,PLK3,CSRNP1,BAIAP3,SLC25A22,UNC13D,C11ORF96,AATK,FO…
TF	Factor: RELA; motif: GGGRMTKYCCC	TF:M12657	FALSE	9.35006e-09	8.02919	6470	404	197	20044	PTGS2,CXCL3,SLC22A11,SOCS3,MT2A,TMEM247,DUSP2,ADAM8,HMOX1,ADAMTS4,PROK2,SLC7A5,MISP,ICAM1,PTX3,GK,CHAC1,MMP25,CXCL2,NAMPT,CCDC71L,RGS16,DUSP4,BBLN,C16ORF74,CCDC107,SAMD11,MT1M,PLAUR,DHCR24,COL7A1,SLC16A3,ARL2BP,PTPRN,TFR2,BCL3,SH2B2,FOSB,PKP3,LTB,CEBPD,SERTAD1,NMB,NUDT8,SBNO2,SH3TC1,TNFAIP2,SLCO4A1,PFKFB3,BAIAP3,SLC25A22,GLTPD2,UNC13D,C11ORF96,AATK,YDJC,PLEKHN1,CBARP,TOR4A,SLC43A2,CEBPB,GPRC5C,RR…
TF	Factor: Sp3; motif: NGCCACGCCCMCN	TF:M12153	FALSE	9.456e-09	8.02429	6380	404	195	20044	CXCL3,SLC22A11,SOCS3,DGAT2,ARC,ADAM8,ANGPTL4,ADGRG3,SLC7A5,HSPA6,MISP,PTP4A1,SOCS1,GK,SP6,CHAC1,NAMPT,CCDC71L,BBLN,LRRC8E,CCDC107,SAMD11,SLC16A3,PTPRN,PIM3,SPATA2L,TFR2,SH2B2,ZC3H12A,PKP3,CEBPD,SERTAD1,KLF16,PNP,NUDT8,SBNO2,IRAK2,SLCO4A1,ADAMTS14,CSRNP1,BAIAP3,C11ORF91,AATK,YDJC,CBARP,CTSD,CEBPB,GPRC5C,PTGIR,R3HDM4,HILPDA,ENDOG,LLGL2,RHOF,PITPNM1,LYPLA2,PLSCR3,PHF21B,PAXX,RELT,H1-10,NFKBIE,ESRRA,…
TF	Factor: ROX; motif: GNNNCASGTGGS	TF:M09764	FALSE	1.09155e-08	7.96196	5940	404	185	20044	CXCL3,MT2A,ATP6V0C,ARC,DUSP2,HMOX1,PROK2,LYPD3,SLC7A5,ICAM1,GK,SP6,MMP25,CXCL2,PKMYT1,RGS16,HK2,BBLN,CCDC107,DIO3,EIF4EBP3,ARL2BP,PTPRN,PIM3,TFR2,BCL3,H2AX,SMOX,LINGO3,PKP3,CEBPD,RIN1,KLF16,NMB,CHRNE,NUDT8,SH3TC1,CAPN15,COL18A1,SLCO4A1,PFKFB3,SLC25A22,UNC13D,AATK,TMEM184A,PLEKHN1,CBARP,TOR4A,CTSD,CDC42EP5,PTGIR,R3HDM4,HILPDA,LLGL2,PITPNM1,LYPLA2,SLC39A14,EPOP,ITPRIP,PPIF,IL27RA,RELT,NFKBIE,ESRRA,…
TF	Factor: AP-2beta; motif: NSCCNNNGGSN	TF:M11478	FALSE	1.11619e-08	7.95226	10221	404	274	20044	PTGS2,SLC22A11,NTSR1,SOCS3,MT2A,DGAT2,ADAM8,HMOX1,PROK2,ADGRG3,LYPD3,MISP,ICAM1,PTX3,PTP4A1,SOCS1,SP6,CHAC1,FBP1,CXCL2,CCDC71L,PKMYT1,DUSP4,HK2,BBLN,LRRC8E,C16ORF74,SAMD11,DIO3,DHCR24,COL7A1,EIF4EBP3,RASD1,SLC16A3,ARL2BP,PTPRN,PIM3,SPATA2L,BCL3,H2AX,ZC3H12A,SMOX,LINGO3,CEBPD,RIN1,KLF16,NUDT8,SBNO2,SH3TC1,CAPN15,COL18A1,SLCO4A1,ADAMTS14,PFKFB3,PLK3,CSRNP1,BAIAP3,SLC25A22,GLTPD2,C11ORF96,AATK,FOSL1…
TF	Factor: Egr-1; motif: NGCGTGCGY; match class: 1	TF:M04950_1	FALSE	1.13865e-08	7.94361	5721	404	180	20044	SLC22A11,SOCS3,MT2A,ATP6V0C,ARC,DUSP2,ANGPTL4,PROK2,SLC7A5,HSPA6,PTX3,SOCS1,SP6,CHAC1,PDF,PKMYT1,RGS16,DUSP4,HK2,ADAT3,C16ORF74,CCDC107,SAMD11,DIO3,PLAUR,DHCR24,COL7A1,EIF4EBP3,PIM3,LINGO3,PKP3,CEBPD,RIN1,SERTAD1,KLF16,PFKFB4,SDF2L1,NUDT8,SH3TC1,IRAK2,SLCO4A1,ADAMTS14,PFKFB3,PLK3,CSRNP1,C11ORF96,FOSL1,YDJC,PLEKHN1,CBARP,VDR,CTSD,SLC43A2,GPRC5C,PTGIR,R3HDM4,HILPDA,EPOP,PHF21B,PAXX,SECTM1,RELT,CEMI…
TF	Factor: ER71:Pax-5; motif: ACCGGAACYACGCWTSANTG; match class: 1	TF:M08266_1	FALSE	1.18595e-08	7.92593	9206	404	254	20044	PTGS2,CXCL3,SLC22A11,NTSR1,ATP6V0C,DGAT2,ARC,DUSP2,ADAM8,ANGPTL4,HMOX1,ADAMTS4,PROK2,SLC7A5,PTP4A1,SOCS1,SP6,CHAC1,MMP25,CXCL2,NAMPT,PDF,HK2,BBLN,LRRC8E,ADAT3,C16ORF74,CCDC107,SAMD11,MT1M,DIO3,PLAUR,EIF4EBP3,SLC16A3,ARL2BP,BMP2,PIM3,TFR2,ZC3H12A,FOSB,CEBPD,SERTAD1,KLF16,NMB,PFKFB4,SDF2L1,NUDT8,SBNO2,IRAK2,CAPN15,TNFAIP2,SLCO4A1,ADAMTS14,PFKFB3,CSRNP1,BAIAP3,C11ORF91,UNC13D,C11ORF96,FOSL1,YDJC,PLE…
TF	Factor: NF-KAPPAB1; motif: NGGKRNTTYCCCN	TF:M08952	FALSE	1.26757e-08	7.89703	7937	404	228	20044	PTGS2,CXCL3,SLC22A11,SOCS3,MT2A,TMEM247,DGAT2,DUSP2,ANGPTL4,HMOX1,ADAMTS4,PROK2,ADGRG3,ICAM3,SLC7A5,MISP,PTX3,GK,SP6,CHAC1,CXCL2,NAMPT,PDF,RGS16,DUSP4,BBLN,C16ORF74,CCDC107,SAMD11,MT1M,PLAUR,COL7A1,RASD1,PIM3,SPATA2L,BCL3,SH2B2,SMOX,FOSB,CEBPD,RIN1,SERTAD1,KLF16,NMB,PFKFB4,NUDT8,SBNO2,COL18A1,TNFAIP2,SLCO4A1,ADAMTS14,PFKFB3,PLK3,CSRNP1,BAIAP3,SLC25A22,GLTPD2,UNC13D,C11ORF96,AATK,YDJC,TMEM184A,PLE…
TF	Factor: MED8; motif: CYYNSCYYCCTSCNCC; match class: 1	TF:M13128_1	FALSE	1.38382e-08	7.85892	8039	404	230	20044	SLC22A11,NTSR1,SOCS3,MT2A,ATP6V0C,ADAM8,HMOX1,ADAMTS4,SLC7A5,MISP,SOCS1,SP6,CHAC1,NAMPT,PDF,RGS16,LRRC8E,C16ORF74,SAMD11,MT1M,SLC16A3,ARL2BP,PIM3,TFR2,BCL3,H2AX,SH2B2,ZC3H12A,SMOX,PKP3,RIN1,KLF16,PFKFB4,PNP,SBNO2,SH3TC1,IRAK2,COL18A1,TNFAIP2,SLCO4A1,ADAMTS14,PFKFB3,PLK3,SLC25A22,C11ORF91,UNC13D,C11ORF96,AATK,TMEM184A,PLEKHN1,CBARP,VDR,TOR4A,SLC43A2,CDC42EP5,CEBPB,GPRC5C,PTGIR,VASN,R3HDM4,LLGL2,RH…
TF	Factor: MAZ; motif: GGGMGGGGS	TF:M10432	FALSE	1.43161e-08	7.84417	9572	404	261	20044	SOCS3,ATP6V0C,DGAT2,ARC,DUSP2,ADAM8,ADAMTS4,PROK2,SLC7A5,MISP,ICAM1,PTX3,PTP4A1,SOCS1,GK,SP6,MMP25,FBP1,NAMPT,PDF,CCDC71L,PKMYT1,DUSP4,HK2,C16ORF74,SAMD11,MT1M,H2AC4,DIO3,DHCR24,COL7A1,EIF4EBP3,SLC16A3,PTPRN,BMP2,SPATA2L,TFR2,BCL3,PKP3,LTB,CEBPD,RIN1,KLF16,NMB,PFKFB4,PNP,SDF2L1,SBNO2,COL18A1,TNFAIP2,SLCO4A1,PLK3,CSRNP1,BAIAP3,SLC25A22,C11ORF91,UNC13D,C11ORF96,CBARP,VDR,TOR4A,CTSD,SLC43A2,CDC42EP5…
TF	Factor: ZSCAN21; motif: NSNGNSCNNGGTGCTG	TF:M13148	FALSE	1.49529e-08	7.82528	7520	404	219	20044	NTSR1,SOCS3,MT2A,DGAT2,ARC,DUSP2,ANGPTL4,ADAMTS4,PROK2,ADGRG3,SLC7A5,HSPA6,MISP,ICAM1,CHAC1,FBP1,NAMPT,PDF,PKMYT1,RGS16,DUSP4,HK2,BBLN,LRRC8E,ADAT3,C16ORF74,SAMD11,MT1M,DHCR24,COL7A1,EIF4EBP3,SLC16A3,PTPRN,BMP2,PIM3,SPATA2L,BCL3,SMOX,FOSB,LINGO3,PKP3,LTB,CEBPD,RIN1,SDF2L1,NUDT8,SBNO2,SH3TC1,IRAK2,CAPN15,COL18A1,TNFAIP2,SLCO4A1,PFKFB3,PLK3,SLC25A22,UNC13D,AATK,FOSL1,TMEM184A,CBARP,VDR,TOR4A,CTSD,S…
TF	Factor: AP-2gamma; motif: NTGSCCTGRGGSNN; match class: 1	TF:M09591_1	FALSE	1.516e-08	7.8193	2893	404	111	20044	SLC22A11,MT2A,ADAM8,ADAMTS4,ADGRG3,MISP,PKMYT1,ADAT3,C16ORF74,COL7A1,PTPRN,PIM3,SPATA2L,TFR2,BCL3,PKP3,CEBPD,RIN1,KLF16,NMB,NUDT8,SH3TC1,CAPN15,COL18A1,SLC25A22,GLTPD2,UNC13D,TMEM184A,VDR,SLC43A2,CEBPB,GPRC5C,RRAD,R3HDM4,EPOP,ITPRIP,SCARF1,ESRRA,TCIRG1,FOS,MFSD2A,NCLN,SH2D5,PANX2,SSBP4,NRXN2,CYBA,RNF126,SLC49A3,ISG20,TYMP,FERMT3,NINJ1,S100A16,RPS6KA1,JMJD7-PLA2G4B,NR2F6,PNKD,LRRC56,TOMM40,RHBDF2,…
TF	Factor: AP-2beta; motif: NSCCYNRGGSN; match class: 1	TF:M11477_1	FALSE	1.56168e-08	7.80641	7101	404	210	20044	PTGS2,SLC22A11,MT2A,TMEM247,ADAM8,PROK2,ADGRG3,LYPD3,SLC7A5,HSPA6,MISP,ICAM1,PTP4A1,SP6,FBP1,CCDC71L,PKMYT1,DUSP4,LRRC8E,C16ORF74,DIO3,DHCR24,COL7A1,RASD1,ARL2BP,PIM3,SPATA2L,TFR2,BCL3,H2AX,ZC3H12A,SMOX,LINGO3,PKP3,CEBPD,RIN1,KLF16,SDF2L1,NUDT8,SBNO2,SH3TC1,CAPN15,COL18A1,TNFAIP2,SLCO4A1,CSRNP1,BAIAP3,SLC25A22,GLTPD2,UNC13D,AATK,YDJC,TMEM184A,PLEKHN1,VDR,CTSD,SLC43A2,CEBPB,HELZ2,GPRC5C,PTGIR,R3HD…
TF	Factor: SP1; motif: RCCMCRCCCMC; match class: 1	TF:M03920_1	FALSE	1.58843e-08	7.79903	3125	404	117	20044	ATP6V0C,ARC,DUSP2,ADAM8,ANGPTL4,LYPD3,SLC7A5,SOCS1,GK,CHAC1,BBLN,LRRC8E,SLC16A3,PIM3,SPATA2L,ZC3H12A,PKP3,CEBPD,KLF16,PNP,NUDT8,SBNO2,ADAMTS14,BAIAP3,SLC25A22,C11ORF91,UNC13D,YDJC,CBARP,CTSD,CEBPB,GPRC5C,LLGL2,RHOF,PAXX,NFKBIE,ESRRA,RHOG,PIP5KL1,TNFRSF12A,PANX2,LAGE3,NRXN2,CYBA,ZSWIM4,AGTRAP,SPINT2,SOD2,DHCR7,TNFAIP3,EGR3,TBC1D2,RNF126,TEAD4,MROH6,RELL2,ACSL1,BBC3,PPAN,SLC25A39,RPS6KA1,PRR5,JMJD7…
TF	Factor: AP-2alpha; motif: GCCNNNRGS	TF:M00469	FALSE	1.62894e-08	7.7881	5305	404	170	20044	NTSR1,SOCS3,MT2A,ATP6V0C,DGAT2,DUSP2,ADAM8,HMOX1,ADGRG3,HSPA6,MISP,PTP4A1,MMP25,NAMPT,CCDC71L,PKMYT1,ADAT3,C16ORF74,SAMD11,COL7A1,SLC16A3,ARL2BP,PTPRN,PIM3,BCL3,ZC3H12A,FOSB,LTB,CEBPD,KLF16,PNP,NUDT8,SBNO2,CAPN15,SLCO4A1,ADAMTS14,PFKFB3,PLK3,CSRNP1,BAIAP3,UNC13D,AATK,FOSL1,PLEKHN1,HELZ2,GPRC5C,PTGIR,VASN,R3HDM4,ENDOG,RHOF,PITPNM1,SLC39A14,EPOP,PPIF,PHF21B,IL27RA,CEMIP,H1-10,TCIRG1,RHOG,PIP5KL1,NB…
TF	Factor: Sp2; motif: NTAAGYCCCGCCCMCTN	TF:M12156	FALSE	1.82502e-08	7.73873	4460	404	150	20044	CXCL3,SOCS3,MT2A,DUSP2,PROK2,SLC7A5,MISP,PTP4A1,SOCS1,GK,SP6,FBP1,NAMPT,PKMYT1,BBLN,PTPRN,PIM3,SPATA2L,TFR2,ZC3H12A,KLF16,PNP,NUDT8,IRAK2,SLCO4A1,PLK3,CSRNP1,BAIAP3,SLC25A22,GLTPD2,C11ORF91,C11ORF96,YDJC,CBARP,CDC42EP5,CEBPB,GPRC5C,PTGIR,RHOF,PITPNM1,PLSCR3,PAXX,RELT,CEMIP,H1-10,NFKBIE,ESRRA,TCIRG1,RHOG,PIP5KL1,IL1RL2,UPP1,TNFRSF12A,SSBP4,LAGE3,HMGA1,NRXN2,CYBA,AGTRAP,OPLAH,SPINT2,SOD2,TNFAIP3,LD…
TF	Factor: Egr-1; motif: GCGGGGGCGG	TF:M01873	FALSE	2.06862e-08	7.68432	6934	404	206	20044	SOCS3,ATP6V0C,DGAT2,ARC,DUSP2,ANGPTL4,PROK2,SLC7A5,HSPA6,PTP4A1,GK,CHAC1,MMP25,FBP1,NAMPT,PDF,PKMYT1,DUSP4,HK2,BBLN,CCDC107,DIO3,DHCR24,COL7A1,RASD1,SLC16A3,BMP2,PIM3,SPATA2L,BCL3,H2AX,ZC3H12A,FOSB,CEBPD,SERTAD1,KLF16,PNP,SBNO2,CAPN15,TNFAIP2,SLCO4A1,ADAMTS14,PFKFB3,BAIAP3,GLTPD2,C11ORF91,YDJC,CBARP,SLC43A2,CDC42EP5,CEBPB,HELZ2,GPRC5C,RRAD,R3HDM4,ENDOG,LLGL2,LYPLA2,SLC39A14,PLSCR3,EPOP,PHF21B,PAX…
TF	Factor: DEC1; motif: CNCACRTGASC; match class: 1	TF:M03572_1	FALSE	2.18467e-08	7.66062	1889	404	83	20044	ATP6V0C,ARC,DUSP2,HMOX1,SLC7A5,MISP,CHAC1,MMP25,FBP1,HK2,DIO3,SLC16A3,PIM3,RIN1,KLF16,PNP,SH3TC1,COL18A1,SLCO4A1,SLC25A22,TMEM184A,PLEKHN1,CBARP,CTSD,GPRC5C,HILPDA,EPOP,PPIF,SECTM1,SCARF1,ESRRA,FOS,NCLN,IFI30,UPP1,SH2D5,SSBP4,RDH10,AGTRAP,SOD2,DHCR7,TNFAIP3,SYN1,C6ORF132,TEAD4,MROH6,ACSL1,RAB24,HTRA3,SLC25A39,PRR5,ELK1,DNPH1,FJX1,FASN,CD320,MOGS,EEF1D,RGS14,THEM6,IFITM2,LRRC10B,EIF5A,HIC1,TTYH3,T…
TF	Factor: Pax-5; motif: BCNNNRNGCANBGNTGNRTAGCSGCHNB	TF:M00143	FALSE	2.27348e-08	7.64331	11601	404	299	20044	NTSR1,SOCS3,MT2A,ATP6V0C,DGAT2,ADAM8,HMOX1,ADAMTS4,PROK2,ADGRG3,ICAM3,LYPD3,SLC7A5,HSPA6,MISP,ICAM1,PTX3,SOCS1,GK,SP6,CHAC1,MMP25,FBP1,NAMPT,CCDC71L,PKMYT1,DUSP4,HK2,BBLN,ADAT3,C16ORF74,SAMD11,MT1M,H2AC4,DIO3,DHCR24,COL7A1,SLC16A3,ARL2BP,PTPRN,BMP2,PIM3,SPATA2L,TFR2,BCL3,H2AX,SH2B2,SMOX,FOSB,LINGO3,PKP3,LTB,CEBPD,KLF16,NMB,PFKFB4,PNP,NUDT8,SBNO2,SH3TC1,CAPN15,COL18A1,SLCO4A1,ADAMTS14,PFKFB3,PLK3,…
TF	Factor: ZBP89; motif: CCCCKCCCCCNN	TF:M07397	FALSE	2.41958e-08	7.61626	7364	404	215	20044	CXCL3,SOCS3,ATP6V0C,ARC,DUSP2,ADAM8,ANGPTL4,ADAMTS4,PROK2,SLC7A5,MISP,ICAM1,PTX3,PTP4A1,SOCS1,GK,FBP1,NAMPT,CCDC71L,RGS16,DUSP4,HK2,BBLN,LRRC8E,ADAT3,C16ORF74,MT1M,DIO3,DHCR24,COL7A1,PTPRN,PIM3,SPATA2L,BCL3,ZC3H12A,FOSB,PKP3,KLF16,PFKFB4,NUDT8,SBNO2,TNFAIP2,SLCO4A1,ADAMTS14,CSRNP1,BAIAP3,C11ORF91,UNC13D,C11ORF96,YDJC,TMEM184A,CBARP,TOR4A,CTSD,CDC42EP5,CEBPB,GPRC5C,VASN,R3HDM4,LLGL2,RHOF,PITPNM1,S…
TF	Factor: AP-2; motif: GSCCSCRGGCNRNRNN; match class: 1	TF:M00800_1	FALSE	2.45292e-08	7.61032	4393	404	148	20044	SOCS3,MT2A,ATP6V0C,DGAT2,ADAM8,ADGRG3,SLC7A5,ICAM1,SOCS1,SP6,MMP25,CCDC71L,DUSP4,HK2,ADAT3,C16ORF74,SAMD11,DIO3,COL7A1,EIF4EBP3,SLC16A3,ARL2BP,PIM3,SPATA2L,TFR2,H2AX,LINGO3,PKP3,KLF16,NMB,NUDT8,SH3TC1,CAPN15,COL18A1,PLK3,CSRNP1,C11ORF96,AATK,FOSL1,YDJC,TMEM184A,TOR4A,CTSD,SLC43A2,CDC42EP5,CEBPB,GPRC5C,R3HDM4,LLGL2,PITPNM1,SLC39A14,EPOP,PHF21B,PAXX,H1-10,ESRRA,IL1RL2,MFSD2A,NCLN,CDKN1A,UPP1,PANX2,…
TF	Factor: ER-alpha; motif: AGGTCASMNTGACCY	TF:M09909	FALSE	2.63443e-08	7.57931	6950	404	206	20044	CXCL3,SLC22A11,NTSR1,ARC,ADAM8,ADAMTS4,ADGRG3,HSPA6,MISP,PTX3,SOCS1,SP6,FBP1,PDF,PKMYT1,RGS16,HK2,LRRC8E,SAMD11,COL7A1,EIF4EBP3,ARL2BP,PTPRN,BMP2,TFR2,BCL3,H2AX,SH2B2,ZC3H12A,FOSB,LINGO3,PKP3,LTB,SERTAD1,PFKFB4,CHRNE,SH3TC1,CAPN15,SLCO4A1,ADAMTS14,PFKFB3,BAIAP3,SLC25A22,C11ORF91,UNC13D,AATK,FOSL1,YDJC,TMEM184A,PLEKHN1,VDR,TOR4A,CTSD,SLC43A2,HELZ2,PTGIR,RRAD,VASN,ENDOG,RHOF,PITPNM1,LYPLA2,PLSCR3,I…
TF	Factor: Egr-1; motif: NNCRCCCMCGCNN	TF:M12140	FALSE	2.80317e-08	7.55235	5556	404	175	20044	SLC22A11,ATP6V0C,ARC,DUSP2,ANGPTL4,HSPA6,MISP,PTP4A1,GK,SP6,FBP1,NAMPT,PKMYT1,BBLN,CCDC107,SAMD11,H2AC4,DIO3,PLAUR,DHCR24,PTPRN,BMP2,PIM3,SPATA2L,H2AX,ZC3H12A,SMOX,PKP3,CEBPD,RIN1,SERTAD1,KLF16,SBNO2,SLCO4A1,CSRNP1,BAIAP3,GLTPD2,C11ORF91,AATK,FOSL1,YDJC,PLEKHN1,CBARP,VDR,SLC43A2,CDC42EP5,CEBPB,HELZ2,GPRC5C,RRAD,HILPDA,LYPLA2,EPOP,PHF21B,PAXX,RELT,H1-10,ESRRA,RHOG,IL1RL2,UPP1,TNFRSF12A,RARRES1,MMP…
TF	Factor: SALL2; motif: GGGTGGG; match class: 1	TF:M04595_1	FALSE	2.93368e-08	7.53259	7613	404	220	20044	SLC22A11,SOCS3,ATP6V0C,TMEM247,ARC,DUSP2,ADAM8,ADGRG3,ICAM3,MISP,ICAM1,PTP4A1,SOCS1,GK,SP6,MMP25,CCDC71L,RGS16,DUSP4,BBLN,LRRC8E,SAMD11,MT1M,DHCR24,COL7A1,RASD1,SLC16A3,PTPRN,SPATA2L,TFR2,BCL3,FOSB,PKP3,LTB,CEBPD,KLF16,NMB,CHRNE,TNFAIP2,ADAMTS14,PLK3,CSRNP1,SLC25A22,C11ORF91,UNC13D,C11ORF96,AATK,FOSL1,PLEKHN1,CBARP,VDR,TOR4A,CTSD,SLC43A2,CDC42EP5,CEBPB,HELZ2,GPRC5C,PTGIR,RRAD,HILPDA,RHOF,PITPNM1,…
TF	Factor: ZNF532; motif: NGGRGCTGGG	TF:M12732	FALSE	3.05631e-08	7.5148	9424	404	257	20044	CXCL3,NTSR1,SOCS3,MT2A,ATP6V0C,TMEM247,DGAT2,ARC,HMOX1,ADAMTS4,PROK2,ADGRG3,SLC7A5,MISP,ICAM1,PTX3,SOCS1,GK,SP6,MMP25,NAMPT,PDF,CCDC71L,RGS16,HK2,BBLN,LRRC8E,C16ORF74,CCDC107,SAMD11,MT1M,PLAUR,DHCR24,COL7A1,EIF4EBP3,RASD1,SLC16A3,ARL2BP,PTPRN,SPATA2L,TFR2,BCL3,SH2B2,SMOX,PKP3,LTB,CEBPD,RIN1,CHRNE,PNP,SDF2L1,NUDT8,SBNO2,SH3TC1,IRAK2,COL18A1,TNFAIP2,SLCO4A1,ADAMTS14,PFKFB3,CSRNP1,BAIAP3,SLC25A22,UN…
TF	Factor: BTEB2; motif: GCCCCRCCCH; match class: 1	TF:M07409_1	FALSE	3.11514e-08	7.50652	1902	404	83	20044	ATP6V0C,ADAM8,LYPD3,SOCS1,GK,BBLN,LRRC8E,SPATA2L,ZC3H12A,KLF16,PNP,NUDT8,SBNO2,ADAMTS14,BAIAP3,UNC13D,YDJC,CBARP,CTSD,CDC42EP5,LLGL2,RHOF,PLSCR3,PAXX,NFKBIE,ESRRA,RHOG,PIP5KL1,TNFRSF12A,PANX2,AGTRAP,SPINT2,SOD2,TNFAIP3,RNF126,TEAD4,MROH6,ACSL1,BBC3,SLC25A39,RPS6KA1,PRR5,INAFM1,MBOAT7,RHBDF2,GALK1,EGFL7,CISH,ELL,BAD,CTDSP1,FASN,RPP25L,FBXL19,KIFC2,TTLL12,ATG4D,SLC1A5,GPR157,EEF1D,ZNF524,TMEM141,PH…
TF	Factor: Hey2; motif: NNCACGYGNN; match class: 1	TF:M11052_1	FALSE	3.23266e-08	7.49044	9732	404	263	20044	NTSR1,DGAT2,ARC,DUSP2,ANGPTL4,HMOX1,PROK2,LYPD3,SLC7A5,HSPA6,ICAM1,PTP4A1,GK,MMP25,FBP1,CXCL2,NAMPT,PDF,PKMYT1,RGS16,HK2,ADAT3,C16ORF74,CCDC107,MT1M,DIO3,DHCR24,COL7A1,EIF4EBP3,RASD1,SLC16A3,PTPRN,PIM3,BCL3,SMOX,FOSB,LINGO3,PKP3,LTB,CEBPD,RIN1,KLF16,PFKFB4,CHRNE,PNP,NUDT8,SH3TC1,CAPN15,COL18A1,SLCO4A1,ADAMTS14,PFKFB3,PLK3,CSRNP1,BAIAP3,SLC25A22,GLTPD2,UNC13D,FOSL1,YDJC,TMEM184A,PLEKHN1,CBARP,TOR4…
TF	Factor: E2F-4; motif: NTTTCSCGCC; match class: 1	TF:M07380_1	FALSE	3.25718e-08	7.48716	8243	404	233	20044	PTGS2,NTSR1,SOCS3,ATP6V0C,ARC,DUSP2,ADAM8,HSPA6,PTP4A1,SOCS1,GK,MMP25,FBP1,PDF,PKMYT1,DUSP4,BBLN,LRRC8E,ADAT3,H2AC4,DIO3,PLAUR,DHCR24,COL7A1,SLC16A3,PTPRN,BMP2,PIM3,H2AX,FOSB,LINGO3,PKP3,CEBPD,RIN1,KLF16,PFKFB4,PNP,NUDT8,SBNO2,IRAK2,CAPN15,COL18A1,ADAMTS14,PFKFB3,PLK3,CSRNP1,BAIAP3,GLTPD2,C11ORF96,TOR4A,CTSD,SLC43A2,CEBPB,GPRC5C,RRAD,VASN,R3HDM4,HILPDA,ENDOG,LLGL2,PLSCR3,EPOP,PPIF,PAXX,RELT,H1-10…
TF	Factor: ARID4B; motif: NNYCAGCACCNNGGNCAGCGSC	TF:M13125	FALSE	3.42653e-08	7.46515	3715	404	131	20044	PTGS2,DUSP2,ANGPTL4,ADAMTS4,PROK2,ADGRG3,HSPA6,SP6,PDF,BBLN,SAMD11,PLAUR,DHCR24,PTPRN,SPATA2L,BCL3,H2AX,ZC3H12A,FOSB,LINGO3,RIN1,KLF16,NMB,SDF2L1,IRAK2,CAPN15,PFKFB3,UNC13D,TMEM184A,PLEKHN1,CBARP,VDR,TOR4A,HELZ2,GPRC5C,PTGIR,ENDOG,LLGL2,SLC39A14,PLSCR3,EPOP,PPIF,PHF21B,SECTM1,SCARF1,TNFRSF10D,TCIRG1,NBL1,NCLN,RARRES1,SSBP4,HMGA1,RDH10,ZSWIM4,OPLAH,SPINT2,MT1X,GRIN3B,SYN1,ITPKC,TEAD4,RELL2,TYMP,FE…
TF	Factor: E2F-3:FOXO6; motif: NAATGACACGCGCCCMC; match class: 1	TF:M08209_1	FALSE	4.28531e-08	7.36802	8021	404	228	20044	SLC22A11,NTSR1,ATP6V0C,ARC,HMOX1,PROK2,ICAM1,PTX3,PTP4A1,SOCS1,GK,SP6,CHAC1,FBP1,NAMPT,PDF,PKMYT1,RGS16,HK2,LRRC8E,ADAT3,C16ORF74,SAMD11,MT1M,H2AC4,DIO3,PLAUR,COL7A1,SLC16A3,PIM3,TFR2,BCL3,FOSB,CEBPD,RIN1,SERTAD1,KLF16,NMB,PFKFB4,CHRNE,SDF2L1,SBNO2,IRAK2,COL18A1,PLK3,CSRNP1,C11ORF91,C11ORF96,FOSL1,YDJC,PLEKHN1,CBARP,VDR,TOR4A,CTSD,SLC43A2,HELZ2,GPRC5C,PTGIR,RRAD,VASN,R3HDM4,ENDOG,RHOF,PITPNM1,SLC…
TF	Factor: E2F-1:TBR2; motif: NGGTGNNANGGCGCNNTNNCRNNN	TF:M08523	FALSE	4.48835e-08	7.34791	12481	404	314	20044	NTSR1,SOCS3,ATP6V0C,DGAT2,ANGPTL4,PROK2,ICAM3,LYPD3,HSPA6,ICAM1,PTX3,PTP4A1,SOCS1,GK,SP6,MMP25,NAMPT,PDF,CCDC71L,PKMYT1,RGS16,DUSP4,BBLN,LRRC8E,ADAT3,C16ORF74,CCDC107,SAMD11,MT1M,DIO3,PLAUR,COL7A1,RASD1,SLC16A3,ARL2BP,PTPRN,BMP2,PIM3,SPATA2L,BCL3,H2AX,ZC3H12A,SMOX,FOSB,LINGO3,CEBPD,SERTAD1,KLF16,NMB,PFKFB4,PNP,SDF2L1,NUDT8,SBNO2,IRAK2,CAPN15,SLCO4A1,ADAMTS14,PFKFB3,PLK3,CSRNP1,BAIAP3,SLC25A22,GLT…
TF	Factor: PLAG1; motif: CCCCCKWNNNGGSCCC; match class: 1	TF:M01973_1	FALSE	4.59901e-08	7.33734	2492	404	99	20044	SLC7A5,GK,ADAT3,SLC16A3,TFR2,BCL3,SH2B2,PKP3,CEBPD,SERTAD1,KLF16,NUDT8,BAIAP3,SLC25A22,GLTPD2,CBARP,TOR4A,CTSD,CEBPB,HELZ2,R3HDM4,LLGL2,RHOF,PHF21B,IL27RA,SCARF1,H1-10,ESRRA,RHOG,FOS,IL1RL2,MMP23B,PANX2,SSBP4,NTNG2,HMGA1,NRXN2,ZSWIM4,SOD2,TNFAIP3,LDLR,EGR3,RNF126,TEAD4,SEMA7A,TYMP,ALOX5,NR4A1,TAFA5,BBC3,PDCD1,NINJ1,SLC25A39,PRR5,COL27A1,ELK1,INAFM1,RAB20,NR2F6,GALK1,FJX1,EGFL7,CTDSP1,WFIKKN1,FMNL…
TF	Factor: E2F-4; motif: NGGCGGGAARN	TF:M07084	FALSE	4.62055e-08	7.33531	11167	404	290	20044	PTGS2,SLC22A11,NTSR1,SOCS3,MT2A,ATP6V0C,DGAT2,DUSP2,ADAM8,ANGPTL4,PROK2,ADGRG3,LYPD3,SLC7A5,HSPA6,PTX3,SOCS1,GK,SP6,CHAC1,MMP25,FBP1,CXCL2,NAMPT,PDF,CCDC71L,RGS16,DUSP4,BBLN,LRRC8E,ADAT3,C16ORF74,SAMD11,MT1M,DIO3,PLAUR,DHCR24,COL7A1,RASD1,SLC16A3,PTPRN,BMP2,TFR2,BCL3,FOSB,LINGO3,PKP3,CEBPD,RIN1,SERTAD1,KLF16,NMB,PFKFB4,PNP,NUDT8,SBNO2,IRAK2,CAPN15,COL18A1,TNFAIP2,ADAMTS14,PFKFB3,PLK3,CSRNP1,GLTPD…
TF	Factor: EKLF; motif: NGGGYGKGGCNNGG; match class: 1	TF:M09969_1	FALSE	4.68062e-08	7.3297	1542	404	72	20044	ATP6V0C,LYPD3,SLC7A5,SOCS1,GK,NAMPT,RGS16,BBLN,SPATA2L,KLF16,NUDT8,ADAMTS14,C11ORF91,UNC13D,AATK,YDJC,CTSD,CEBPB,HELZ2,R3HDM4,LLGL2,RHOF,PHF21B,PAXX,ESRRA,PANX2,NRXN2,CYBA,AGTRAP,DHCR7,TNFAIP3,ITPKC,TEAD4,MROH6,ALOX5,ACSL1,BBC3,PRR5,INAFM1,RAB20,RHBDF2,GALK1,SEMA4B,EGFL7,ELL,BAD,KIFC2,POR,TTLL12,ATG4D,SLC1A5,GPR157,ZNF524,RHOC,TMEM141,PHC2,NECTIN2,LRRC10B,RECQL4,CARD19,IVNS1ABP,ARMC5,VPS9D1,FSTL3…
TF	Factor: MYCN; motif: NNCCACGTGGNN	TF:M09814	FALSE	4.74998e-08	7.32331	2094	404	88	20044	ARC,DUSP2,PROK2,LYPD3,SLC7A5,MMP25,RGS16,HK2,CCDC107,DIO3,EIF4EBP3,PIM3,BCL3,LINGO3,KLF16,SH3TC1,COL18A1,SLCO4A1,PFKFB3,TMEM184A,CBARP,TOR4A,HILPDA,LLGL2,SLC39A14,EPOP,PPIF,NFKBIE,ESRRA,RHOG,UPP1,ADPRHL1,PANX2,SSBP4,OPLAH,DHCR7,C6ORF132,TEAD4,MROH6,SEMA7A,TYMP,TAFA5,BBC3,RAB24,PDCD1,TMEM147,PRR5,ENG,MXD1,DUSP23,LRRC56,DNPH1,RHBDF2,FJX1,EGFL7,LRRC25,FASN,CD320,PPP1R14B,GPSM1,COQ8A,EEF1D,MRM1,MIIP,…
TF	Factor: MYCN; motif: NNCCACGTGGNN; match class: 1	TF:M09814_1	FALSE	4.74998e-08	7.32331	2094	404	88	20044	ARC,DUSP2,PROK2,LYPD3,SLC7A5,MMP25,RGS16,HK2,CCDC107,DIO3,EIF4EBP3,PIM3,BCL3,LINGO3,KLF16,SH3TC1,COL18A1,SLCO4A1,PFKFB3,TMEM184A,CBARP,TOR4A,HILPDA,LLGL2,SLC39A14,EPOP,PPIF,NFKBIE,ESRRA,RHOG,UPP1,ADPRHL1,PANX2,SSBP4,OPLAH,DHCR7,C6ORF132,TEAD4,MROH6,SEMA7A,TYMP,TAFA5,BBC3,RAB24,PDCD1,TMEM147,PRR5,ENG,MXD1,DUSP23,LRRC56,DNPH1,RHBDF2,FJX1,EGFL7,LRRC25,FASN,CD320,PPP1R14B,GPSM1,COQ8A,EEF1D,MRM1,MIIP,…
TF	Factor: GCMa; motif: RTGCGGGTN	TF:M11595	FALSE	4.75999e-08	7.32239	12373	404	312	20044	PTGS2,CXCL3,SLC22A11,NTSR1,SOCS3,ATP6V0C,TMEM247,DGAT2,ADAM8,ANGPTL4,HMOX1,PROK2,ADGRG3,ICAM3,SLC7A5,HSPA6,MISP,ICAM1,GK,SP6,MMP25,FBP1,CXCL2,PDF,CCDC71L,RGS16,HK2,BBLN,LRRC8E,ADAT3,C16ORF74,CCDC107,SAMD11,MT1M,H2AC4,DIO3,DHCR24,COL7A1,EIF4EBP3,RASD1,SLC16A3,PTPRN,BMP2,PIM3,SPATA2L,TFR2,BCL3,H2AX,SH2B2,ZC3H12A,SMOX,FOSB,LINGO3,PKP3,CEBPD,KLF16,NMB,PFKFB4,CHRNE,PNP,SDF2L1,NUDT8,SBNO2,SH3TC1,CAPN15…
TF	Factor: NF-KAPPAB1; motif: NGGKRNTTYCCCN; match class: 1	TF:M08952_1	FALSE	4.78052e-08	7.32053	3532	404	126	20044	PTGS2,CXCL3,SOCS3,MT2A,TMEM247,ANGPTL4,PROK2,ADGRG3,ICAM3,SLC7A5,MISP,GK,CHAC1,CXCL2,NAMPT,PDF,RGS16,BBLN,MT1M,PLAUR,COL7A1,SPATA2L,BCL3,SH2B2,SMOX,FOSB,RIN1,KLF16,NMB,NUDT8,SBNO2,SLCO4A1,BAIAP3,UNC13D,C11ORF96,AATK,YDJC,TMEM184A,PLEKHN1,TOR4A,CEBPB,HELZ2,RRAD,R3HDM4,HILPDA,LLGL2,RHOF,LYPLA2,ITPRIP,IL27RA,SECTM1,SCARF1,TCIRG1,RHOG,TNFRSF12A,PANX2,LAGE3,NTNG2,NPDC1,ZSWIM4,MT1X,C6ORF132,ITPKC,MROH6…
TF	Factor: CKROX; motif: SCCCTCCCC	TF:M01175	FALSE	4.80894e-08	7.31795	7505	404	217	20044	PTGS2,NTSR1,SOCS3,ATP6V0C,DUSP2,ADAM8,ADAMTS4,ICAM3,MISP,ICAM1,PTX3,PTP4A1,SOCS1,GK,SP6,MMP25,NAMPT,PDF,CCDC71L,PKMYT1,DUSP4,HK2,BBLN,LRRC8E,ADAT3,C16ORF74,SAMD11,MT1M,H2AC4,COL7A1,PTPRN,TFR2,BCL3,H2AX,ZC3H12A,FOSB,PKP3,LTB,CEBPD,RIN1,KLF16,NMB,PFKFB4,PNP,SDF2L1,IRAK2,COL18A1,TNFAIP2,PFKFB3,PLK3,CSRNP1,BAIAP3,SLC25A22,UNC13D,C11ORF96,AATK,YDJC,CBARP,TOR4A,CTSD,SLC43A2,CDC42EP5,CEBPB,HELZ2,GPRC5C,…
TF	Factor: HIC1; motif: NNNGGKTGCCCSNNNNNN	TF:M01073	FALSE	4.83242e-08	7.31584	4223	404	143	20044	NTSR1,SOCS3,MT2A,ARC,MISP,ICAM1,PTP4A1,CHAC1,MMP25,NAMPT,PDF,PKMYT1,BBLN,LRRC8E,C16ORF74,CCDC107,SAMD11,DIO3,SLC16A3,BMP2,TFR2,SH2B2,LINGO3,PKP3,CEBPD,SERTAD1,PFKFB4,SDF2L1,SH3TC1,IRAK2,SLCO4A1,ADAMTS14,PFKFB3,SLC25A22,C11ORF96,AATK,FOSL1,CBARP,VDR,TOR4A,CTSD,CEBPB,GPRC5C,RRAD,VASN,R3HDM4,LLGL2,RHOF,PITPNM1,PHF21B,PAXX,RELT,H1-10,NFKBIE,TNFRSF10D,ESRRA,NCLN,IFI30,UPP1,SH2D5,TNFRSF12A,MMP23B,PANX2…
TF	Factor: ER-beta; motif: NRGGTCANKSTGACCTNN	TF:M09610	FALSE	4.90216e-08	7.30961	5945	404	183	20044	SLC22A11,ADAM8,ADAMTS4,ADGRG3,HSPA6,MISP,PTX3,GK,SP6,FBP1,PKMYT1,RGS16,LRRC8E,SAMD11,COL7A1,EIF4EBP3,BMP2,TFR2,BCL3,H2AX,SH2B2,ZC3H12A,FOSB,LINGO3,PKP3,LTB,PFKFB4,CHRNE,SH3TC1,CAPN15,SLCO4A1,ADAMTS14,SLC25A22,C11ORF91,UNC13D,AATK,FOSL1,YDJC,PLEKHN1,VDR,TOR4A,CTSD,SLC43A2,HELZ2,PTGIR,RRAD,VASN,LLGL2,RHOF,PITPNM1,PLSCR3,ITPRIP,KRT34,IL27RA,SCARF1,CEMIP,H1-10,ESRRA,TCIRG1,NBL1,IL1RL2,NCLN,IFI30,CDKN…
TF	Factor: SP4; motif: NWRGCCACGCCCMCTYN	TF:M03922	FALSE	5.2869e-08	7.2768	6219	404	189	20044	CXCL3,NTSR1,SOCS3,MT2A,ATP6V0C,DGAT2,ARC,SLC7A5,SOCS1,GK,SP6,CHAC1,NAMPT,CCDC71L,DUSP4,HK2,BBLN,LRRC8E,CCDC107,DIO3,SLC16A3,PIM3,SPATA2L,TFR2,BCL3,SH2B2,ZC3H12A,FOSB,PKP3,SERTAD1,KLF16,PFKFB4,PNP,NUDT8,SBNO2,IRAK2,CAPN15,SLCO4A1,ADAMTS14,PLK3,CSRNP1,BAIAP3,C11ORF91,UNC13D,C11ORF96,YDJC,PLEKHN1,CBARP,CTSD,CEBPB,GPRC5C,PTGIR,VASN,R3HDM4,ENDOG,LLGL2,RHOF,PITPNM1,PLSCR3,PHF21B,PAXX,NFKBIE,ESRRA,TCIRG…
TF	Factor: BTEB2; motif: WGGGTGKGGCNGGN; match class: 1	TF:M09972_1	FALSE	5.89162e-08	7.22976	4069	404	139	20044	SLC22A11,ATP6V0C,DUSP2,ADGRG3,SLC7A5,MISP,SOCS1,GK,SP6,MMP25,RGS16,BBLN,LRRC8E,MT1M,COL7A1,SLC16A3,SPATA2L,PKP3,RIN1,SERTAD1,KLF16,NUDT8,TNFAIP2,SLCO4A1,ADAMTS14,PLK3,CSRNP1,BAIAP3,SLC25A22,C11ORF91,UNC13D,AATK,PLEKHN1,CTSD,CDC42EP5,HELZ2,GPRC5C,VASN,RHOF,PITPNM1,PLSCR3,PHF21B,PAXX,SCARF1,ESRRA,IL1RL2,IFI30,TNFRSF12A,PANX2,NTNG2,NRXN2,CYBA,AGTRAP,SOD2,DHCR7,TNFAIP3,EGR3,SLC49A3,TEAD4,MROH6,MAP2K3…
TF	Factor: DEC1; motif: NCNCACRTGNSC; match class: 1	TF:M08870_1	FALSE	6.98836e-08	7.15562	2473	404	98	20044	ATP6V0C,ARC,DUSP2,PROK2,ICAM1,SOCS1,GK,CHAC1,MMP25,FBP1,PDF,LRRC8E,DIO3,SLC16A3,ZC3H12A,LINGO3,PKP3,RIN1,KLF16,PFKFB4,PNP,COL18A1,SLCO4A1,SLC25A22,TMEM184A,PLEKHN1,CTSD,RHOF,LYPLA2,SLC39A14,PPIF,SECTM1,NFKBIE,ESRRA,FOS,NCLN,IFI30,UPP1,SH2D5,MMP23B,PANX2,SSBP4,AGTRAP,DHCR7,TNFAIP3,SYN1,C6ORF132,TEAD4,MROH6,ISG20,BBC3,PDCD1,SLC25A39,PRR5,ELK1,LRRC56,DNPH1,RHBDF2,EGFL7,FASN,WFIKKN1,SH2D2A,MOGS,KIFC2…
TF	Factor: Egr-1; motif: CCGCCCMCG	TF:M04797	FALSE	7.02636e-08	7.15327	5263	404	167	20044	CXCL3,ATP6V0C,ARC,DUSP2,ANGPTL4,PTP4A1,GK,SP6,FBP1,NAMPT,PKMYT1,HK2,BBLN,LRRC8E,C16ORF74,CCDC107,DIO3,DHCR24,SLC16A3,PTPRN,PIM3,SPATA2L,BCL3,H2AX,ZC3H12A,LINGO3,CEBPD,RIN1,SERTAD1,KLF16,SDF2L1,NUDT8,SBNO2,CAPN15,SLCO4A1,ADAMTS14,CSRNP1,BAIAP3,GLTPD2,C11ORF91,AATK,YDJC,TMEM184A,PLEKHN1,CBARP,CEBPB,HELZ2,GPRC5C,RRAD,R3HDM4,LLGL2,RHOF,LYPLA2,SLC39A14,EPOP,PHF21B,PAXX,RELT,NFKBIE,ESRRA,TCIRG1,RHOG,PI…
TF	Factor: FXR; motif: NRGGKCANTGRCCNNNNGG	TF:M10014	FALSE	7.49207e-08	7.1254	5794	404	179	20044	SOCS3,ATP6V0C,DGAT2,ARC,DUSP2,ADAM8,ADGRG3,MISP,ICAM1,SOCS1,GK,CHAC1,CCDC71L,PKMYT1,BBLN,C16ORF74,DIO3,PLAUR,DHCR24,SLC16A3,PTPRN,PIM3,SPATA2L,TFR2,BCL3,SH2B2,ZC3H12A,PKP3,PFKFB4,NUDT8,SH3TC1,CAPN15,COL18A1,TNFAIP2,CSRNP1,BAIAP3,SLC25A22,GLTPD2,C11ORF96,AATK,CBARP,TOR4A,SLC43A2,CEBPB,GPRC5C,RRAD,VASN,HILPDA,LLGL2,RHOF,PITPNM1,SLC39A14,PLSCR3,EPOP,ITPRIP,PHF21B,IL27RA,SECTM1,RELT,CEMIP,H1-10,PIP5K…
TF	Factor: MAZ; motif: NKGGGAGGGGRGGR	TF:M02023	FALSE	8.14838e-08	7.08893	7353	404	213	20044	NTSR1,SOCS3,ATP6V0C,DUSP2,ADAM8,PROK2,SLC7A5,ICAM1,PTP4A1,MMP25,FBP1,NAMPT,PDF,CCDC71L,PKMYT1,HK2,BBLN,LRRC8E,ADAT3,SAMD11,MT1M,COL7A1,EIF4EBP3,SLC16A3,BMP2,SPATA2L,TFR2,BCL3,H2AX,ZC3H12A,SMOX,FOSB,CEBPD,RIN1,KLF16,NMB,PFKFB4,NUDT8,SBNO2,IRAK2,TNFAIP2,ADAMTS14,PFKFB3,PLK3,CSRNP1,SLC25A22,C11ORF91,UNC13D,AATK,TMEM184A,PLEKHN1,TOR4A,CTSD,SLC43A2,HELZ2,GPRC5C,RRAD,VASN,R3HDM4,LLGL2,RHOF,PITPNM1,LYPL…
TF	Factor: NR1B1; motif: NRGGNCRTGACCTN	TF:M11796	FALSE	8.50201e-08	7.07048	10893	404	284	20044	NTSR1,ATP6V0C,ARC,ADAM8,ANGPTL4,ADAMTS4,ADGRG3,ICAM3,LYPD3,SLC7A5,MISP,ICAM1,SOCS1,SP6,CHAC1,CXCL2,NAMPT,CCDC71L,PKMYT1,RGS16,HK2,BBLN,LRRC8E,ADAT3,C16ORF74,CCDC107,SAMD11,MT1M,DIO3,PLAUR,DHCR24,COL7A1,EIF4EBP3,RASD1,SLC16A3,ARL2BP,PTPRN,BMP2,TFR2,BCL3,H2AX,SH2B2,SMOX,PKP3,CEBPD,RIN1,PFKFB4,CHRNE,SDF2L1,NUDT8,SBNO2,SH3TC1,IRAK2,CAPN15,COL18A1,TNFAIP2,SLCO4A1,BAIAP3,SLC25A22,GLTPD2,C11ORF91,UNC13D…
TF	Factor: Sp4; motif: SCCCCKCCCCCSN	TF:M07617	FALSE	8.62048e-08	7.06447	3723	404	130	20044	CXCL3,SOCS3,MT2A,ATP6V0C,DUSP2,ADAM8,ADAMTS4,SLC7A5,SOCS1,GK,FBP1,CCDC71L,DUSP4,HK2,BBLN,LRRC8E,C16ORF74,DIO3,RASD1,ARL2BP,PIM3,SPATA2L,ZC3H12A,PKP3,KLF16,NUDT8,SBNO2,SLCO4A1,ADAMTS14,BAIAP3,C11ORF91,C11ORF96,YDJC,CBARP,TOR4A,LLGL2,RHOF,PITPNM1,PLSCR3,PHF21B,NFKBIE,ESRRA,TCIRG1,RHOG,FOS,TNFRSF12A,MMP23B,PANX2,SSBP4,LAGE3,NTNG2,HMGA1,NRXN2,CYBA,ZSWIM4,SPINT2,SOD2,TNFAIP3,EGR3,TBC1D2,RNF126,TEAD4,M…
TF	Factor: ER71:E2A; motif: CASSTGNACCGGAWRYN; match class: 1	TF:M08568_1	FALSE	8.64609e-08	7.06318	15419	404	362	20044	CXCL3,SLC22A11,NTSR1,SOCS3,MT2A,ATP6V0C,ARC,DUSP2,ADAM8,ANGPTL4,ADAMTS4,ADGRG3,ICAM3,SLC7A5,HSPA6,MISP,ICAM1,SOCS1,GK,SP6,CHAC1,MMP25,FBP1,NAMPT,PDF,PKMYT1,RGS16,HK2,BBLN,LRRC8E,SAMD11,MT1M,DIO3,PLAUR,COL7A1,EIF4EBP3,RASD1,SLC16A3,ARL2BP,PTPRN,BMP2,PIM3,SPATA2L,TFR2,BCL3,H2AX,SH2B2,ZC3H12A,SMOX,FOSB,LINGO3,PKP3,LTB,RIN1,SERTAD1,KLF16,NMB,PFKFB4,CHRNE,PNP,SDF2L1,NUDT8,SBNO2,SH3TC1,IRAK2,CAPN15,COL…
TF	Factor: AP-2gamma; motif: GCCYNCRGSN	TF:M03811	FALSE	1.02068e-07	6.99111	9061	404	248	20044	SLC22A11,SOCS3,MT2A,ATP6V0C,ARC,DUSP2,ADAM8,ANGPTL4,ADAMTS4,ADGRG3,SLC7A5,HSPA6,MISP,ICAM1,PTX3,PTP4A1,SOCS1,CHAC1,MMP25,NAMPT,PDF,CCDC71L,PKMYT1,RGS16,DUSP4,HK2,ADAT3,C16ORF74,SAMD11,H2AC4,DIO3,DHCR24,COL7A1,SLC16A3,ARL2BP,PIM3,SPATA2L,BCL3,H2AX,SH2B2,SMOX,FOSB,LINGO3,PKP3,RIN1,KLF16,NMB,PFKFB4,SDF2L1,SH3TC1,CAPN15,COL18A1,SLCO4A1,ADAMTS14,PFKFB3,PLK3,CSRNP1,BAIAP3,GLTPD2,C11ORF96,AATK,FOSL1,YDJ…
TF	Factor: PURBETA; motif: NCWGRGGCTGGGG	TF:M12726	FALSE	1.05977e-07	6.97479	7893	404	224	20044	CXCL3,SLC22A11,NTSR1,SOCS3,MT2A,TMEM247,DGAT2,ARC,DUSP2,ADAMTS4,SLC7A5,MISP,SOCS1,SP6,MMP25,NAMPT,RGS16,DUSP4,BBLN,ADAT3,MT1M,COL7A1,RASD1,SLC16A3,PTPRN,SPATA2L,TFR2,SH2B2,ZC3H12A,PKP3,LTB,CEBPD,RIN1,KLF16,CHRNE,PNP,SDF2L1,NUDT8,SBNO2,SH3TC1,CAPN15,COL18A1,TNFAIP2,SLCO4A1,PFKFB3,CSRNP1,BAIAP3,SLC25A22,C11ORF91,UNC13D,AATK,FOSL1,TMEM184A,PLEKHN1,CBARP,VDR,SLC43A2,CDC42EP5,HELZ2,GPRC5C,PTGIR,VASN,R…
TF	Factor: AP-2rep; motif: NGGGGCGGGGC; match class: 1	TF:M09967_1	FALSE	1.10609e-07	6.95621	1438	404	68	20044	ATP6V0C,ADAM8,SOCS1,GK,BBLN,LRRC8E,SPATA2L,ZC3H12A,KLF16,NUDT8,SBNO2,ADAMTS14,BAIAP3,YDJC,CTSD,LLGL2,RHOF,PAXX,NFKBIE,ESRRA,RHOG,TNFRSF12A,AGTRAP,SPINT2,SOD2,TNFAIP3,RNF126,TEAD4,MROH6,ACSL1,BBC3,SLC25A39,RPS6KA1,PRR5,INAFM1,MBOAT7,RHBDF2,GALK1,EGFL7,CISH,ELL,BAD,RPP25L,KIFC2,TTLL12,ATG4D,SLC1A5,GPR157,EEF1D,ZNF524,TMEM141,PHC2,NECTIN2,LRRC10B,RECQL4,TTYH3,TNFRSF1B,CARD19,ARMC5,VPS9D1,FSTL3,ARTN,…
TF	Factor: ZNF692; motif: SYNGGSCCCASCCNC; match class: 1	TF:M09734_1	FALSE	1.16761e-07	6.9327	6498	404	194	20044	SLC22A11,SOCS3,ATP6V0C,ARC,DUSP2,ADGRG3,MISP,PTP4A1,SOCS1,GK,MMP25,NAMPT,CCDC71L,RGS16,LRRC8E,SAMD11,DIO3,DHCR24,COL7A1,RASD1,SLC16A3,PTPRN,BMP2,SPATA2L,TFR2,BCL3,FOSB,PKP3,CEBPD,RIN1,KLF16,PFKFB4,CHRNE,PNP,CAPN15,COL18A1,PLK3,CSRNP1,BAIAP3,SLC25A22,UNC13D,AATK,FOSL1,PLEKHN1,CBARP,VDR,TOR4A,CDC42EP5,CEBPB,HELZ2,GPRC5C,PTGIR,RRAD,VASN,R3HDM4,HILPDA,LLGL2,PLSCR3,EPOP,SECTM1,H1-10,ESRRA,TCIRG1,RHOG,…
TF	Factor: Pax-5; motif: BCNNNRNGCANBGNTGNRTAGCSGCHNB; match class: 1	TF:M00143_1	FALSE	1.18587e-07	6.92596	5165	404	164	20044	NTSR1,MT2A,ATP6V0C,HMOX1,ADAMTS4,ADGRG3,SLC7A5,MISP,GK,SP6,CHAC1,FBP1,NAMPT,DUSP4,HK2,BBLN,SAMD11,H2AC4,DIO3,DHCR24,COL7A1,SLC16A3,ARL2BP,BMP2,PIM3,SPATA2L,TFR2,BCL3,LINGO3,PKP3,LTB,CEBPD,NMB,PFKFB4,PNP,SBNO2,COL18A1,PFKFB3,SLC25A22,GLTPD2,UNC13D,C11ORF96,AATK,TMEM184A,VDR,TOR4A,SLC43A2,CEBPB,HELZ2,VASN,R3HDM4,HILPDA,LLGL2,RHOF,EPOP,IL27RA,PAXX,SECTM1,SCARF1,CEMIP,H1-10,ESRRA,TCIRG1,FOS,IL1RL2,MF…
TF	Factor: LUMAN; motif: CYCAGCYYCY	TF:M09729	FALSE	1.21941e-07	6.91385	10920	404	284	20044	CXCL3,SLC22A11,NTSR1,SOCS3,MT2A,ATP6V0C,TMEM247,DGAT2,ARC,DUSP2,ADAMTS4,ADGRG3,LYPD3,SLC7A5,MISP,ICAM1,PTX3,SOCS1,GK,SP6,MMP25,NAMPT,PDF,CCDC71L,RGS16,HK2,BBLN,LRRC8E,ADAT3,C16ORF74,CCDC107,SAMD11,MT1M,PLAUR,DHCR24,COL7A1,EIF4EBP3,RASD1,SLC16A3,ARL2BP,PTPRN,SPATA2L,TFR2,BCL3,SH2B2,SMOX,PKP3,LTB,CEBPD,RIN1,KLF16,NMB,CHRNE,PNP,SDF2L1,NUDT8,SBNO2,SH3TC1,IRAK2,COL18A1,TNFAIP2,SLCO4A1,ADAMTS14,PFKFB3,…
TF	Factor: Sp1; motif: NWRGCCACGCCCMCN; match class: 1	TF:M12152_1	FALSE	1.26028e-07	6.89953	2953	404	110	20044	CXCL3,SOCS3,ATP6V0C,ARC,SLC7A5,SOCS1,GK,CHAC1,FBP1,BBLN,C16ORF74,PIM3,SPATA2L,ZC3H12A,PKP3,KLF16,PFKFB4,PNP,NUDT8,SBNO2,SLCO4A1,CSRNP1,BAIAP3,C11ORF91,CBARP,CEBPB,R3HDM4,LLGL2,RHOF,PITPNM1,PAXX,SECTM1,NFKBIE,ESRRA,RHOG,UPP1,TNFRSF12A,MMP23B,PANX2,SSBP4,LAGE3,NRXN2,ZSWIM4,SPINT2,GRIN3B,TBC1D2,RNF126,MROH6,MAP2K3,ACSL1,BBC3,STBD1,SLC25A39,RPS6KA1,PRR5,FAAP100,JMJD7-PLA2G4B,INAFM1,NR2F6,MBOAT7,DUSP2…
TF	Factor: KLF14; motif: NRCCACRCCCMCN; match class: 1	TF:M12183_1	FALSE	1.31018e-07	6.88267	2575	404	100	20044	SOCS3,ARC,SLC7A5,SOCS1,GK,CHAC1,FBP1,DUSP4,HK2,C16ORF74,DIO3,PIM3,SPATA2L,ZC3H12A,PKP3,KLF16,NUDT8,SBNO2,BAIAP3,SLC25A22,C11ORF91,CBARP,CTSD,CEBPB,R3HDM4,RHOF,PITPNM1,SLC39A14,PHF21B,PAXX,NFKBIE,RHOG,TNFRSF12A,MMP23B,PANX2,SSBP4,LAGE3,HMGA1,NRXN2,RDH10,SPINT2,TBC1D2,RNF126,TEAD4,MROH6,SEMA7A,ALOX5,BBC3,RPS6KA1,PRR5,JMJD7-PLA2G4B,ELK1,INAFM1,RAB20,NR2F6,MBOAT7,RHBDF2,FJX1,EGFL7,ELL,BAD,FMNL1,RPP25…
TF	Factor: Sp1; motif: RGGGMGGRGSNGGGG	TF:M10529	FALSE	1.34569e-07	6.87106	7107	404	207	20044	SOCS3,ATP6V0C,ARC,DUSP2,PROK2,MISP,ICAM1,PTX3,PTP4A1,SOCS1,GK,SP6,MMP25,FBP1,CCDC71L,PKMYT1,HK2,BBLN,LRRC8E,MT1M,DIO3,COL7A1,EIF4EBP3,RASD1,SLC16A3,PTPRN,BMP2,PIM3,TFR2,BCL3,ZC3H12A,FOSB,PKP3,SERTAD1,KLF16,CHRNE,COL18A1,TNFAIP2,PFKFB3,CSRNP1,BAIAP3,C11ORF91,C11ORF96,FOSL1,YDJC,CBARP,TOR4A,CTSD,SLC43A2,CDC42EP5,CEBPB,HELZ2,GPRC5C,RRAD,VASN,R3HDM4,HILPDA,LLGL2,PITPNM1,SLC39A14,PLSCR3,EPOP,PPIF,PHF2…
TF	Factor: MAD5; motif: SSNSSSNSSSSGCCACGTGC; match class: 1	TF:M13141_1	FALSE	1.35243e-07	6.86888	1218	404	61	20044	ARC,DUSP2,PROK2,SLC7A5,MMP25,HK2,DIO3,PIM3,KLF16,SLCO4A1,PFKFB3,C11ORF96,YDJC,TMEM184A,CBARP,SLC39A14,EPOP,SECTM1,NFKBIE,ESRRA,SH2D5,PANX2,SSBP4,OPLAH,DHCR7,TEAD4,BBC3,PDCD1,SLC25A39,PRR5,ENG,MXD1,DUSP23,LRRC56,PREX1,DNPH1,RHBDF2,FJX1,EGFL7,FASN,GPSM1,COQ8A,TTLL12,EEF1D,THEM6,HIC1,TTYH3,EIF4EBP1,CCDC86,FSTL3,ENO1,TLE3,SLC25A37,LRRC32,CLUH,GADD45G,ATAD3A,DGKQ,ZDHHC8,WDR81,FAM20C
TF	Factor: Egr-1; motif: GCGGGGGCGG; match class: 1	TF:M01873_1	FALSE	1.38103e-07	6.8598	2766	404	105	20044	ATP6V0C,DGAT2,ANGPTL4,SLC7A5,PTP4A1,FBP1,NAMPT,PKMYT1,DUSP4,HK2,BBLN,DIO3,PIM3,ZC3H12A,FOSB,CEBPD,SERTAD1,KLF16,PNP,SBNO2,PFKFB3,BAIAP3,C11ORF91,SLC43A2,CEBPB,HELZ2,R3HDM4,PLSCR3,PHF21B,NFKBIE,RHOG,PIP5KL1,UPP1,SH2D5,TNFRSF12A,MMP23B,PANX2,SSBP4,NTNG2,HMGA1,ZSWIM4,SOD2,SYN1,C6ORF132,TBC1D2,RNF126,MROH6,SEMA7A,ALOX5,NR4A1,TAFA5,BBC3,HBEGF,TMEM147,RPS6KA1,FAAP100,TMEM160,JMJD7-PLA2G4B,ELK1,INAFM1,R…
TF	Factor: LUMAN; motif: CYCAGCYYCY; match class: 1	TF:M09729_1	FALSE	1.45364e-07	6.83754	4748	404	154	20044	SLC22A11,NTSR1,SOCS3,MT2A,DGAT2,ARC,ADAMTS4,MISP,PTX3,SOCS1,SP6,MMP25,NAMPT,CCDC71L,RGS16,BBLN,LRRC8E,PLAUR,COL7A1,EIF4EBP3,RASD1,SLC16A3,PTPRN,BCL3,SH2B2,SMOX,LTB,RIN1,PNP,SBNO2,SH3TC1,COL18A1,TNFAIP2,SLCO4A1,PFKFB3,CSRNP1,AATK,FOSL1,TMEM184A,PLEKHN1,VDR,SLC43A2,CDC42EP5,HELZ2,PTGIR,RRAD,VASN,LLGL2,RHOF,PITPNM1,ITPRIP,PPIF,SECTM1,SCARF1,H1-10,TNFRSF10D,TCIRG1,IFI30,RARRES1,BCL2L12,SSBP4,NRXN2,CY…
TF	Factor: ZNF532; motif: NGGRGCTGGG; match class: 1	TF:M12732_1	FALSE	1.49283e-07	6.82599	3591	404	126	20044	NTSR1,SOCS3,MT2A,DGAT2,ARC,ADAMTS4,MISP,PTX3,SOCS1,SP6,MMP25,NAMPT,PDF,CCDC71L,RGS16,BBLN,LRRC8E,PLAUR,COL7A1,RASD1,SLC16A3,SH2B2,SMOX,RIN1,PNP,SBNO2,SH3TC1,COL18A1,TNFAIP2,SLCO4A1,ADAMTS14,PFKFB3,UNC13D,AATK,PLEKHN1,VDR,SLC43A2,CDC42EP5,HELZ2,PTGIR,RRAD,VASN,LLGL2,PITPNM1,ITPRIP,SECTM1,SCARF1,H1-10,TNFRSF10D,TCIRG1,IFI30,RARRES1,BCL2L12,SSBP4,NRXN2,CYBA,ZSWIM4,AGTRAP,OPLAH,MT1X,GRIN3B,C6ORF132,I…
TF	Factor: MLLT10; motif: CYNNCCNNGGNGCTG	TF:M12636	FALSE	1.54875e-07	6.81002	9644	404	259	20044	PTGS2,NTSR1,SOCS3,MT2A,ATP6V0C,DGAT2,ARC,DUSP2,ADAM8,ANGPTL4,ADAMTS4,PROK2,ADGRG3,SLC7A5,HSPA6,MISP,ICAM1,PTX3,PTP4A1,SOCS1,GK,SP6,CHAC1,MMP25,FBP1,NAMPT,PDF,PKMYT1,DUSP4,HK2,BBLN,LRRC8E,ADAT3,C16ORF74,DIO3,PLAUR,DHCR24,COL7A1,EIF4EBP3,SLC16A3,PTPRN,BMP2,SPATA2L,TFR2,BCL3,H2AX,SH2B2,SMOX,FOSB,LINGO3,PKP3,CEBPD,RIN1,NMB,PFKFB4,PNP,SDF2L1,SBNO2,SH3TC1,IRAK2,CAPN15,COL18A1,TNFAIP2,SLCO4A1,ADAMTS14,P…
TF	Factor: Myc; motif: CACGTGS; match class: 1	TF:M00799_1	FALSE	1.60552e-07	6.79438	2773	404	105	20044	DGAT2,ARC,DUSP2,PROK2,LYPD3,SLC7A5,MMP25,RGS16,HK2,CCDC107,MT1M,DIO3,EIF4EBP3,SLC16A3,PIM3,BCL3,LINGO3,KLF16,PNP,SH3TC1,COL18A1,SLCO4A1,PFKFB3,YDJC,TMEM184A,CBARP,TOR4A,CTSD,HILPDA,LLGL2,SLC39A14,EPOP,PPIF,NFKBIE,ESRRA,RHOG,IFI30,UPP1,SH2D5,ADPRHL1,SSBP4,AGTRAP,OPLAH,DHCR7,C6ORF132,TEAD4,MROH6,SEMA7A,TYMP,TAFA5,BBC3,PDCD1,TMEM147,PRR5,ENG,MXD1,DUSP23,LRRC56,DNPH1,RHBDF2,FJX1,EGFL7,LRRC25,ELL,FASN…
TF	Factor: ARNTLIKE; motif: NNNSCACGTG	TF:M08868	FALSE	1.77648e-07	6.75044	5190	404	164	20044	DGAT2,ARC,DUSP2,HMOX1,PROK2,LYPD3,SLC7A5,ICAM1,GK,MMP25,CXCL2,PDF,PKMYT1,RGS16,HK2,CCDC107,MT1M,DIO3,EIF4EBP3,SLC16A3,PIM3,BCL3,SMOX,LINGO3,RIN1,KLF16,CHRNE,PNP,NUDT8,SH3TC1,COL18A1,SLCO4A1,PFKFB3,SLC25A22,UNC13D,FOSL1,YDJC,TMEM184A,PLEKHN1,CBARP,TOR4A,CTSD,HILPDA,LLGL2,SLC39A14,EPOP,ITPRIP,PPIF,SECTM1,H1-10,NFKBIE,ESRRA,RHOG,NBL1,IFI30,UPP1,SH2D5,ADPRHL1,PANX2,SSBP4,AGTRAP,OPLAH,DHCR7,TNFAIP3,EG…
TF	Factor: ZBTB33; motif: GGYGCTG; match class: 1	TF:M13142_1	FALSE	1.8753e-07	6.72693	3443	404	122	20044	NTSR1,ATP6V0C,DGAT2,ARC,DUSP2,PROK2,HSPA6,GK,MMP25,PDF,DUSP4,C16ORF74,COL7A1,ARL2BP,PTPRN,BMP2,RIN1,SDF2L1,SH3TC1,PLK3,BAIAP3,C11ORF96,CBARP,CTSD,SLC43A2,GPRC5C,ENDOG,RHOF,PITPNM1,PHF21B,IL27RA,CEMIP,H1-10,SH2D5,NTNG2,RTEL1-TNFRSF6B,HMGA1,NRXN2,NPDC1,RDH10,CYBA,ZSWIM4,AGTRAP,SOD2,GRIN3B,LDLR,C6ORF132,ABHD17C,ITPKC,RNF126,SCARF2,MAP2K3,ID3,SEMA7A,FERMT3,NR4A1,TAFA5,BBC3,PPAN,RAB24,NINJ1,TRIB1,PRR5…
TF	Factor: IRX-1; motif: NACRYNNNNNNNNRYGNN	TF:M11018	FALSE	2.16917e-07	6.66371	17328	404	388	20044	PTGS2,CXCL3,SLC22A11,NTSR1,SOCS3,MT2A,ATP6V0C,TMEM247,DGAT2,ARC,DUSP2,ADAM8,ANGPTL4,HMOX1,PROK2,ADGRG3,ICAM3,LYPD3,SLC7A5,HSPA6,ICAM1,PTX3,PTP4A1,SOCS1,GK,SP6,CHAC1,MMP25,FBP1,CXCL2,NAMPT,PDF,CCDC71L,PKMYT1,RGS16,DUSP4,HK2,BBLN,LRRC8E,ADAT3,C16ORF74,CCDC107,SAMD11,MT1M,H2AC4,DIO3,PLAUR,DHCR24,COL7A1,EIF4EBP3,RASD1,SLC16A3,ARL2BP,PTPRN,BMP2,PIM3,SPATA2L,TFR2,BCL3,H2AX,SH2B2,ZC3H12A,SMOX,FOSB,LINGO…
TF	Factor: ZNF436; motif: TCCTCCAGGAAGCCY; match class: 1	TF:M10477_1	FALSE	2.26528e-07	6.64488	8872	404	243	20044	SLC22A11,NTSR1,SOCS3,MT2A,ATP6V0C,ARC,ADAM8,ANGPTL4,HMOX1,LYPD3,HSPA6,MISP,PTP4A1,SOCS1,GK,CHAC1,MMP25,FBP1,PDF,CCDC71L,PKMYT1,DUSP4,BBLN,LRRC8E,ADAT3,C16ORF74,CCDC107,SAMD11,MT1M,DHCR24,COL7A1,EIF4EBP3,RASD1,SLC16A3,PTPRN,PIM3,H2AX,SH2B2,ZC3H12A,SMOX,PKP3,LTB,CEBPD,RIN1,PFKFB4,NUDT8,SH3TC1,COL18A1,TNFAIP2,CSRNP1,BAIAP3,GLTPD2,UNC13D,C11ORF96,AATK,YDJC,TMEM184A,PLEKHN1,TOR4A,CTSD,SLC43A2,CEBPB,HE…
TF	Factor: HES-1; motif: GNCACGTGNC	TF:M08767	FALSE	2.54849e-07	6.59372	7956	404	224	20044	NTSR1,DGAT2,ARC,DUSP2,HMOX1,PROK2,ADGRG3,LYPD3,SLC7A5,ICAM1,GK,MMP25,FBP1,CXCL2,NAMPT,PDF,PKMYT1,RGS16,HK2,ADAT3,CCDC107,MT1M,DIO3,PLAUR,COL7A1,EIF4EBP3,RASD1,SLC16A3,ARL2BP,PTPRN,BMP2,PIM3,BCL3,SMOX,LINGO3,PKP3,LTB,CEBPD,RIN1,KLF16,PFKFB4,CHRNE,PNP,NUDT8,SH3TC1,CAPN15,COL18A1,SLCO4A1,PFKFB3,PLK3,BAIAP3,SLC25A22,UNC13D,FOSL1,YDJC,TMEM184A,PLEKHN1,CBARP,TOR4A,CTSD,GPRC5C,HILPDA,LLGL2,SLC39A14,EPOP…
TF	Factor: HES-7; motif: GNCACGYGNN; match class: 1	TF:M11066_1	FALSE	2.65415e-07	6.57607	8345	404	232	20044	DGAT2,ARC,DUSP2,ANGPTL4,HMOX1,PROK2,LYPD3,SLC7A5,HSPA6,ICAM1,PTP4A1,GK,MMP25,CXCL2,NAMPT,PDF,PKMYT1,RGS16,HK2,ADAT3,C16ORF74,CCDC107,MT1M,DIO3,EIF4EBP3,RASD1,SLC16A3,PIM3,BCL3,SMOX,FOSB,LINGO3,PKP3,CEBPD,RIN1,KLF16,PFKFB4,CHRNE,PNP,NUDT8,SH3TC1,CAPN15,COL18A1,SLCO4A1,ADAMTS14,PFKFB3,PLK3,BAIAP3,SLC25A22,UNC13D,FOSL1,YDJC,TMEM184A,PLEKHN1,CBARP,TOR4A,CTSD,GPRC5C,VASN,HILPDA,LLGL2,SLC39A14,EPOP,ITP…
TF	Factor: MAZ; motif: GGGMGGGGS; match class: 1	TF:M10432_1	FALSE	2.86052e-07	6.54356	4534	404	148	20044	SOCS3,ATP6V0C,ARC,DUSP2,ADAM8,ADAMTS4,MISP,ICAM1,GK,MMP25,FBP1,CCDC71L,PKMYT1,DUSP4,HK2,C16ORF74,MT1M,COL7A1,PTPRN,SPATA2L,TFR2,CEBPD,RIN1,KLF16,SBNO2,CSRNP1,BAIAP3,SLC25A22,UNC13D,C11ORF96,CBARP,TOR4A,CTSD,SLC43A2,CDC42EP5,CEBPB,HELZ2,GPRC5C,R3HDM4,LLGL2,PITPNM1,LYPLA2,PLSCR3,PPIF,PHF21B,PAXX,SECTM1,SCARF1,RELT,ESRRA,TCIRG1,PIP5KL1,SH2D5,TNFRSF12A,RARRES1,MMP23B,PANX2,NTNG2,HMGA1,NRXN2,CYBA,AGTR…
TF	Factor: USF; motif: NCACGTGN; match class: 1	TF:M00217_1	FALSE	3.06134e-07	6.51409	1275	404	62	20044	ARC,DUSP2,SLC7A5,MMP25,HK2,PIM3,KLF16,PNP,SH3TC1,COL18A1,SLCO4A1,PFKFB3,TMEM184A,CBARP,CTSD,HILPDA,SLC39A14,EPOP,PPIF,NFKBIE,ESRRA,RHOG,IFI30,UPP1,SH2D5,ADPRHL1,AGTRAP,OPLAH,DHCR7,C6ORF132,MROH6,BBC3,PDCD1,TMEM147,ENG,MXD1,DUSP23,LRRC56,DNPH1,RHBDF2,FJX1,ELL,FASN,PPP1R14B,GPSM1,EEF1D,MRM1,MFSD12,AMPD3,TTYH3,EIF4EBP1,FSTL3,ENO1,WDR90,TLE3,TMC8,CLUH,GADD45G,ATAD3A,LSP1,DGKQ,WDR81
TF	Factor: P53; motif: NNNGRCATGCCCAGRCATGYCY	TF:M12647	FALSE	3.09151e-07	6.50983	5708	404	175	20044	NTSR1,ATP6V0C,DGAT2,ARC,ADAM8,ANGPTL4,PROK2,ADGRG3,ICAM3,LYPD3,SLC7A5,PTX3,PTP4A1,SOCS1,FBP1,CCDC71L,PKMYT1,RGS16,C16ORF74,MT1M,COL7A1,RASD1,ARL2BP,PIM3,SPATA2L,H2AX,SH2B2,SMOX,PKP3,CEBPD,RIN1,SERTAD1,KLF16,NMB,PNP,NUDT8,SH3TC1,CAPN15,COL18A1,SLCO4A1,PFKFB3,PLK3,BAIAP3,SLC25A22,UNC13D,AATK,PLEKHN1,VDR,CTSD,SLC43A2,CDC42EP5,HELZ2,GPRC5C,PTGIR,VASN,LLGL2,RHOF,PITPNM1,LYPLA2,SLC39A14,PLSCR3,KRT34,PP…
TF	Factor: E2F-3:TBR2; motif: ANGTGYKANGGCGCSTTNNCRNNT; match class: 1	TF:M08207_1	FALSE	3.52651e-07	6.45265	15845	404	367	20044	PTGS2,CXCL3,NTSR1,SOCS3,MT2A,ATP6V0C,DGAT2,ARC,DUSP2,ADAM8,ANGPTL4,HMOX1,ADAMTS4,PROK2,ICAM3,LYPD3,SLC7A5,HSPA6,MISP,ICAM1,PTX3,PTP4A1,SOCS1,GK,SP6,CHAC1,MMP25,FBP1,CXCL2,NAMPT,PDF,CCDC71L,PKMYT1,RGS16,DUSP4,HK2,LRRC8E,ADAT3,C16ORF74,CCDC107,SAMD11,MT1M,DIO3,PLAUR,DHCR24,COL7A1,RASD1,SLC16A3,ARL2BP,PTPRN,BMP2,PIM3,SPATA2L,H2AX,SH2B2,ZC3H12A,SMOX,FOSB,LINGO3,CEBPD,SERTAD1,KLF16,NMB,PFKFB4,CHRNE,PN…
TF	Factor: Zic1; motif: KGGGTGGTC	TF:M00448	FALSE	3.76667e-07	6.42404	11165	404	287	20044	PTGS2,CXCL3,SLC22A11,NTSR1,SOCS3,TMEM247,DGAT2,ARC,DUSP2,ADAM8,ANGPTL4,ADGRG3,ICAM3,LYPD3,SLC7A5,HSPA6,MISP,PTX3,PTP4A1,SOCS1,GK,SP6,CHAC1,FBP1,CXCL2,PDF,CCDC71L,RGS16,DUSP4,BBLN,ADAT3,C16ORF74,CCDC107,SAMD11,MT1M,PLAUR,DHCR24,COL7A1,EIF4EBP3,RASD1,SLC16A3,ARL2BP,PIM3,SPATA2L,H2AX,ZC3H12A,SMOX,LINGO3,LTB,CEBPD,SERTAD1,KLF16,NMB,PFKFB4,CHRNE,SDF2L1,SBNO2,IRAK2,CAPN15,COL18A1,ADAMTS14,PLK3,CSRNP1,B…
TF	Factor: SP1; motif: CCCCKCCCCC	TF:M02281	FALSE	3.84981e-07	6.41456	6671	404	196	20044	CXCL3,SOCS3,ATP6V0C,ARC,DUSP2,ADAM8,ANGPTL4,ADAMTS4,PROK2,SLC7A5,MISP,ICAM1,PTX3,SOCS1,GK,FBP1,NAMPT,CCDC71L,DUSP4,HK2,BBLN,LRRC8E,ADAT3,C16ORF74,DIO3,DHCR24,COL7A1,PTPRN,PIM3,SPATA2L,BCL3,ZC3H12A,FOSB,PKP3,KLF16,PFKFB4,NUDT8,SBNO2,TNFAIP2,SLCO4A1,ADAMTS14,CSRNP1,BAIAP3,C11ORF91,UNC13D,C11ORF96,YDJC,PLEKHN1,CBARP,TOR4A,CTSD,CEBPB,R3HDM4,LLGL2,RHOF,PITPNM1,SLC39A14,PLSCR3,PHF21B,PAXX,H1-10,NFKBIE,…
TF	Factor: PATZ; motif: GGGGNGGGGGMKGGRRNGGNRN; match class: 1	TF:M10026_1	FALSE	3.89165e-07	6.40987	5109	404	161	20044	NTSR1,ATP6V0C,ARC,DUSP2,ADAM8,ANGPTL4,PTX3,SOCS1,GK,SP6,NAMPT,CCDC71L,DUSP4,HK2,BBLN,DIO3,COL7A1,RASD1,PTPRN,BMP2,PIM3,BCL3,H2AX,SH2B2,ZC3H12A,RIN1,KLF16,CHRNE,PNP,NUDT8,CAPN15,ADAMTS14,CSRNP1,C11ORF91,C11ORF96,PLEKHN1,CBARP,CTSD,SLC43A2,CDC42EP5,CEBPB,HELZ2,GPRC5C,R3HDM4,LLGL2,PITPNM1,LYPLA2,PLSCR3,PHF21B,PAXX,SECTM1,H1-10,ESRRA,RHOG,FOS,UPP1,TNFRSF12A,MMP23B,PANX2,BCL2L12,SSBP4,HMGA1,CYBA,SOD2,…
TF	Factor: pax-6; motif: NYACGCNYSANYGMNCN	TF:M11882	FALSE	3.90993e-07	6.40783	15852	404	367	20044	PTGS2,CXCL3,NTSR1,SOCS3,MT2A,ATP6V0C,DGAT2,ARC,DUSP2,ADAM8,ANGPTL4,HMOX1,ADAMTS4,PROK2,ADGRG3,ICAM3,LYPD3,SLC7A5,HSPA6,MISP,ICAM1,PTX3,PTP4A1,SOCS1,GK,SP6,CHAC1,MMP25,FBP1,CXCL2,NAMPT,PDF,CCDC71L,PKMYT1,RGS16,DUSP4,HK2,LRRC8E,ADAT3,C16ORF74,CCDC107,SAMD11,MT1M,H2AC4,DIO3,PLAUR,DHCR24,COL7A1,EIF4EBP3,RASD1,SLC16A3,ARL2BP,PTPRN,BMP2,PIM3,SPATA2L,TFR2,BCL3,H2AX,SH2B2,ZC3H12A,SMOX,FOSB,LINGO3,PKP3,LT…
TF	Factor: LBP-1; motif: NRCCGGTNNNNACCGGYN	TF:M11490	FALSE	4.01845e-07	6.39594	6951	404	202	20044	CXCL3,SLC22A11,SOCS3,MT2A,ATP6V0C,ARC,ANGPTL4,HMOX1,ICAM3,SLC7A5,MISP,PTP4A1,SOCS1,GK,SP6,MMP25,CXCL2,NAMPT,PKMYT1,RGS16,BBLN,ADAT3,C16ORF74,CCDC107,SAMD11,DIO3,DHCR24,RASD1,SLC16A3,ARL2BP,PTPRN,PIM3,SPATA2L,BCL3,H2AX,ZC3H12A,CEBPD,SERTAD1,KLF16,PFKFB4,NUDT8,SBNO2,CAPN15,SLCO4A1,ADAMTS14,PLK3,CSRNP1,BAIAP3,SLC25A22,GLTPD2,C11ORF96,AATK,TMEM184A,PLEKHN1,CBARP,SLC43A2,HELZ2,GPRC5C,PTGIR,VASN,ENDOG,…
TF	Factor: TFAP2C; motif: NGCCCNNRGGCA	TF:M04152	FALSE	4.22124e-07	6.37456	7897	404	222	20044	PTGS2,NTSR1,SOCS3,MT2A,ARC,DUSP2,ADAM8,ANGPTL4,ADAMTS4,PROK2,ADGRG3,LYPD3,SLC7A5,HSPA6,MISP,ICAM1,SOCS1,GK,MMP25,NAMPT,PDF,CCDC71L,HK2,BBLN,C16ORF74,SAMD11,DIO3,COL7A1,EIF4EBP3,RASD1,ARL2BP,BMP2,PIM3,BCL3,H2AX,FOSB,LINGO3,CEBPD,RIN1,KLF16,SDF2L1,NUDT8,SH3TC1,CAPN15,COL18A1,TNFAIP2,SLCO4A1,ADAMTS14,PFKFB3,PLK3,CSRNP1,GLTPD2,UNC13D,C11ORF96,AATK,FOSL1,YDJC,PLEKHN1,CBARP,VDR,TOR4A,CTSD,CEBPB,GPRC5C,…
TF	Factor: RNF96; motif: BCCCGCRGCC; match class: 1	TF:M01199_1	FALSE	4.84099e-07	6.31507	4481	404	146	20044	SOCS3,ATP6V0C,ARC,SLC7A5,PTP4A1,SOCS1,FBP1,RGS16,DUSP4,HK2,C16ORF74,SAMD11,DIO3,DHCR24,ARL2BP,BMP2,PIM3,SPATA2L,H2AX,PKP3,CEBPD,KLF16,NMB,SDF2L1,NUDT8,SH3TC1,CAPN15,PFKFB3,CSRNP1,BAIAP3,C11ORF91,C11ORF96,FOSL1,CBARP,TOR4A,SLC43A2,CEBPB,RRAD,VASN,ENDOG,LLGL2,EPOP,PPIF,PHF21B,RELT,H1-10,ESRRA,SH2D5,RARRES1,MMP23B,PANX2,SSBP4,NTNG2,HMGA1,NRXN2,NPDC1,CYBA,ZSWIM4,OPLAH,TNFAIP3,SYN1,EGR3,ABHD17C,RNF126…
TF	Factor: Erg; motif: NACCGGATATCCGGTN; match class: 1	TF:M11397_1	FALSE	4.91936e-07	6.30809	11995	404	302	20044	PTGS2,CXCL3,NTSR1,SOCS3,ATP6V0C,ARC,DUSP2,ANGPTL4,HMOX1,ADAMTS4,ICAM3,SLC7A5,MISP,ICAM1,PTX3,PTP4A1,GK,SP6,MMP25,CXCL2,NAMPT,PDF,CCDC71L,PKMYT1,HK2,BBLN,LRRC8E,ADAT3,CCDC107,SAMD11,MT1M,DIO3,PLAUR,DHCR24,COL7A1,EIF4EBP3,SLC16A3,ARL2BP,PTPRN,BMP2,PIM3,BCL3,ZC3H12A,SMOX,FOSB,PKP3,CEBPD,SERTAD1,KLF16,NMB,PFKFB4,PNP,SDF2L1,NUDT8,SBNO2,SH3TC1,IRAK2,CAPN15,COL18A1,ADAMTS14,PFKFB3,PLK3,CSRNP1,BAIAP3,SLC…
TF	Factor: TFAP2A; motif: NGCCYSAGGCN	TF:M04147	FALSE	5.17831e-07	6.28581	5214	404	163	20044	PTGS2,SLC22A11,TMEM247,ARC,ADAM8,PROK2,ADGRG3,LYPD3,SLC7A5,ICAM1,PTP4A1,FBP1,CCDC71L,DUSP4,LRRC8E,C16ORF74,MT1M,DIO3,DHCR24,COL7A1,RASD1,ARL2BP,PIM3,SPATA2L,TFR2,BCL3,H2AX,SMOX,PKP3,CEBPD,KLF16,NUDT8,CAPN15,COL18A1,TNFAIP2,CSRNP1,BAIAP3,SLC25A22,UNC13D,AATK,TMEM184A,VDR,SLC43A2,CEBPB,HELZ2,GPRC5C,PTGIR,R3HDM4,LLGL2,PITPNM1,SLC39A14,ITPRIP,KRT34,PPIF,PHF21B,IL27RA,H1-10,ESRRA,TCIRG1,IL1RL2,MFSD2A,…
TF	Factor: CLOCK; motif: NMCACGTGYN	TF:M11047	FALSE	5.585e-07	6.25298	499	404	35	20044	DUSP2,RGS16,CCDC107,PIM3,KLF16,FOSL1,PLEKHN1,CBARP,EPOP,ESRRA,UPP1,MROH6,SEMA7A,TYMP,BBC3,SLC25A39,LRRC56,DNPH1,FJX1,LRRC25,TGM2,PPP1R14B,COQ8A,SLC1A5,STAP2,DHX34,RPS19,PLIN3,ENO1,EHD1,CLUH,ZDHHC8,WDR81,GLIS2,MAPKAPK3
TF	Factor: c-Myc; motif: NSCACGTGGN	TF:M04743	FALSE	5.69252e-07	6.2447	4917	404	156	20044	DGAT2,ARC,DUSP2,HMOX1,PROK2,LYPD3,SLC7A5,ICAM1,GK,MMP25,PDF,PKMYT1,RGS16,HK2,CCDC107,MT1M,DIO3,EIF4EBP3,SLC16A3,PIM3,BCL3,SMOX,LINGO3,RIN1,KLF16,CHRNE,PNP,NUDT8,SH3TC1,COL18A1,SLCO4A1,PFKFB3,SLC25A22,UNC13D,FOSL1,YDJC,TMEM184A,PLEKHN1,CBARP,TOR4A,CTSD,GPRC5C,HILPDA,LLGL2,SLC39A14,EPOP,ITPRIP,PPIF,H1-10,NFKBIE,ESRRA,RHOG,NBL1,IFI30,UPP1,SH2D5,ADPRHL1,PANX2,SSBP4,AGTRAP,OPLAH,DHCR7,EGR3,C6ORF132,AB…
TF	Factor: Erg; motif: NACCGGATATCCGGTN	TF:M11391	FALSE	5.92652e-07	6.2272	10309	404	270	20044	PTGS2,CXCL3,NTSR1,SOCS3,ATP6V0C,ARC,DUSP2,HMOX1,ADAMTS4,SLC7A5,ICAM1,PTX3,PTP4A1,GK,SP6,MMP25,CXCL2,NAMPT,PDF,CCDC71L,PKMYT1,HK2,BBLN,LRRC8E,ADAT3,CCDC107,SAMD11,MT1M,DIO3,PLAUR,DHCR24,COL7A1,EIF4EBP3,SLC16A3,ARL2BP,PTPRN,BMP2,PIM3,BCL3,ZC3H12A,SMOX,FOSB,CEBPD,SERTAD1,KLF16,NMB,PFKFB4,PNP,SDF2L1,NUDT8,SBNO2,SH3TC1,CAPN15,ADAMTS14,PFKFB3,PLK3,CSRNP1,BAIAP3,SLC25A22,GLTPD2,C11ORF91,AATK,FOSL1,CBARP…
TF	Factor: Hey1; motif: NGCRCGYGYN; match class: 1	TF:M11058_1	FALSE	6.22636e-07	6.20577	11364	404	290	20044	SOCS3,MT2A,ATP6V0C,DGAT2,ARC,DUSP2,ADAM8,ANGPTL4,HMOX1,PROK2,LYPD3,SLC7A5,HSPA6,ICAM1,PTP4A1,SOCS1,GK,MMP25,CXCL2,NAMPT,PDF,PKMYT1,RGS16,DUSP4,HK2,ADAT3,C16ORF74,CCDC107,SAMD11,MT1M,DIO3,DHCR24,COL7A1,EIF4EBP3,RASD1,SLC16A3,ARL2BP,BMP2,PIM3,BCL3,H2AX,ZC3H12A,SMOX,FOSB,LINGO3,PKP3,LTB,CEBPD,RIN1,KLF16,NMB,PFKFB4,CHRNE,PNP,SDF2L1,NUDT8,SH3TC1,CAPN15,COL18A1,SLCO4A1,ADAMTS14,PFKFB3,PLK3,CSRNP1,BAIAP…
TF	Factor: ZNF148; motif: NNCCCCTCCCCC	TF:M12464	FALSE	6.30281e-07	6.20047	7076	404	204	20044	NTSR1,SOCS3,MT2A,ATP6V0C,ARC,DUSP2,ADAM8,ADAMTS4,MISP,ICAM1,PTX3,SOCS1,GK,SP6,PDF,CCDC71L,PKMYT1,DUSP4,HK2,BBLN,LRRC8E,ADAT3,MT1M,H2AC4,COL7A1,PTPRN,SPATA2L,TFR2,H2AX,ZC3H12A,FOSB,PKP3,CEBPD,RIN1,KLF16,PNP,SBNO2,IRAK2,PFKFB3,PLK3,CSRNP1,BAIAP3,SLC25A22,C11ORF96,AATK,CBARP,VDR,TOR4A,SLC43A2,CDC42EP5,CEBPB,HELZ2,GPRC5C,RRAD,R3HDM4,LLGL2,PITPNM1,LYPLA2,PHF21B,PAXX,SECTM1,SCARF1,H1-10,NFKBIE,ESRRA,TC…
TF	Factor: RREB-1; motif: GGGWCSA	TF:M05439	FALSE	6.45813e-07	6.18989	8852	404	241	20044	PTGS2,NTSR1,MT2A,ATP6V0C,ANGPTL4,PROK2,LYPD3,SLC7A5,PTX3,PTP4A1,SOCS1,SP6,FBP1,NAMPT,PDF,CCDC71L,PKMYT1,DUSP4,HK2,BBLN,LRRC8E,ADAT3,C16ORF74,MT1M,SLC16A3,ARL2BP,BMP2,PIM3,SPATA2L,BCL3,SH2B2,ZC3H12A,SMOX,FOSB,CEBPD,SERTAD1,KLF16,NMB,PFKFB4,SDF2L1,NUDT8,SBNO2,SH3TC1,IRAK2,CAPN15,TNFAIP2,ADAMTS14,PFKFB3,CSRNP1,BAIAP3,SLC25A22,GLTPD2,C11ORF91,C11ORF96,AATK,FOSL1,PLEKHN1,CBARP,TOR4A,CTSD,SLC43A2,CEBPB…
TF	Factor: ARNTLIKE; motif: NNNSCACGTG; match class: 1	TF:M08868_1	FALSE	6.78039e-07	6.16875	2919	404	107	20044	DGAT2,ARC,DUSP2,PROK2,LYPD3,SLC7A5,MMP25,RGS16,HK2,CCDC107,MT1M,DIO3,EIF4EBP3,SLC16A3,PIM3,BCL3,LINGO3,KLF16,CHRNE,PNP,NUDT8,SH3TC1,COL18A1,SLCO4A1,YDJC,TMEM184A,CBARP,TOR4A,CTSD,HILPDA,LLGL2,SLC39A14,EPOP,PPIF,SECTM1,H1-10,NFKBIE,ESRRA,IFI30,UPP1,SH2D5,ADPRHL1,SSBP4,AGTRAP,OPLAH,C6ORF132,TEAD4,MROH6,SEMA7A,TYMP,TAFA5,BBC3,PDCD1,TMEM147,PRR5,MXD1,DUSP23,LRRC56,DNPH1,RHBDF2,AP5Z1,FJX1,EGFL7,LRRC25…
TF	Factor: Egr-1; motif: NGCGTGCGY	TF:M04950	FALSE	6.81487e-07	6.16654	11211	404	287	20044	PTGS2,CXCL3,SLC22A11,NTSR1,SOCS3,MT2A,ATP6V0C,DGAT2,ARC,DUSP2,ANGPTL4,HMOX1,PROK2,ADGRG3,ICAM3,SLC7A5,HSPA6,MISP,PTX3,SOCS1,SP6,CHAC1,CXCL2,PDF,CCDC71L,PKMYT1,RGS16,DUSP4,HK2,LRRC8E,ADAT3,C16ORF74,CCDC107,SAMD11,H2AC4,DIO3,PLAUR,DHCR24,COL7A1,EIF4EBP3,RASD1,SLC16A3,BMP2,PIM3,BCL3,SMOX,FOSB,LINGO3,PKP3,CEBPD,RIN1,SERTAD1,KLF16,NMB,PFKFB4,SDF2L1,NUDT8,SBNO2,SH3TC1,IRAK2,CAPN15,COL18A1,TNFAIP2,SLCO4…
TF	Factor: ZNFPT1; motif: YCNNCNCWGCCNY	TF:M12721	FALSE	7.63434e-07	6.11723	9362	404	251	20044	CXCL3,SLC22A11,NTSR1,SOCS3,MT2A,ATP6V0C,DGAT2,ARC,DUSP2,ADAM8,HMOX1,ADAMTS4,ADGRG3,HSPA6,MISP,ICAM1,PTX3,SOCS1,SP6,CHAC1,MMP25,CXCL2,NAMPT,PDF,CCDC71L,PKMYT1,RGS16,BBLN,LRRC8E,ADAT3,MT1M,DHCR24,RASD1,SLC16A3,PTPRN,BMP2,PIM3,TFR2,BCL3,SH2B2,LINGO3,PKP3,LTB,RIN1,KLF16,CHRNE,PNP,SDF2L1,SBNO2,COL18A1,TNFAIP2,SLCO4A1,ADAMTS14,PFKFB3,PLK3,CSRNP1,BAIAP3,SLC25A22,C11ORF91,UNC13D,AATK,FOSL1,YDJC,PLEKHN1,C…
TF	Factor: HES-1; motif: GNCACGTGNC; match class: 1	TF:M08767_1	FALSE	7.94274e-07	6.10003	7848	404	220	20044	NTSR1,DGAT2,ARC,DUSP2,HMOX1,PROK2,ADGRG3,LYPD3,SLC7A5,ICAM1,GK,MMP25,FBP1,CXCL2,NAMPT,PDF,PKMYT1,RGS16,HK2,ADAT3,CCDC107,MT1M,DIO3,PLAUR,COL7A1,EIF4EBP3,RASD1,SLC16A3,ARL2BP,PTPRN,BMP2,PIM3,BCL3,SMOX,LINGO3,PKP3,LTB,CEBPD,RIN1,KLF16,PFKFB4,CHRNE,PNP,NUDT8,SH3TC1,CAPN15,COL18A1,SLCO4A1,PFKFB3,PLK3,BAIAP3,SLC25A22,UNC13D,FOSL1,YDJC,TMEM184A,PLEKHN1,CBARP,TOR4A,CTSD,GPRC5C,HILPDA,LLGL2,SLC39A14,EPOP…
TF	Factor: c-Myc; motif: KACCACGTGSYY; match class: 1	TF:M01154_1	FALSE	8.13019e-07	6.0899	3805	404	129	20044	DGAT2,ARC,DUSP2,HMOX1,PROK2,LYPD3,SLC7A5,MMP25,RGS16,HK2,CCDC107,DIO3,EIF4EBP3,SLC16A3,PIM3,BCL3,SMOX,LINGO3,RIN1,KLF16,PNP,NUDT8,SH3TC1,COL18A1,SLCO4A1,PFKFB3,UNC13D,FOSL1,YDJC,TMEM184A,PLEKHN1,CBARP,TOR4A,CTSD,GPRC5C,HILPDA,SLC39A14,EPOP,ITPRIP,PPIF,H1-10,NFKBIE,ESRRA,RHOG,NBL1,IFI30,UPP1,SH2D5,ADPRHL1,PANX2,SSBP4,AGTRAP,OPLAH,DHCR7,TNFAIP3,EGR3,C6ORF132,TEAD4,MROH6,SEMA7A,TYMP,ACSL1,BBC3,RAB24…
TF	Factor: ERG; motif: ACCGGAWATCCGGT	TF:M03976	FALSE	8.70622e-07	6.06017	13043	404	320	20044	PTGS2,CXCL3,SLC22A11,NTSR1,SOCS3,ATP6V0C,ARC,DUSP2,ADAM8,HMOX1,ADAMTS4,ICAM3,SLC7A5,HSPA6,MISP,ICAM1,PTX3,PTP4A1,GK,SP6,CHAC1,MMP25,CXCL2,NAMPT,PDF,CCDC71L,PKMYT1,HK2,BBLN,LRRC8E,ADAT3,CCDC107,SAMD11,MT1M,DIO3,PLAUR,DHCR24,COL7A1,EIF4EBP3,SLC16A3,ARL2BP,PTPRN,BMP2,PIM3,BCL3,ZC3H12A,SMOX,FOSB,LINGO3,PKP3,CEBPD,RIN1,SERTAD1,KLF16,NMB,CHRNE,PNP,SDF2L1,NUDT8,SBNO2,SH3TC1,IRAK2,CAPN15,COL18A1,ADAMTS14…
TF	Factor: CTCF; motif: ACCAGGKGGC	TF:M04727	FALSE	8.78741e-07	6.05614	6683	404	195	20044	CXCL3,SLC22A11,NTSR1,TMEM247,DGAT2,ADAM8,HMOX1,PROK2,HSPA6,MISP,ICAM1,SOCS1,GK,CHAC1,FBP1,CXCL2,PDF,CCDC71L,BBLN,LRRC8E,C16ORF74,SAMD11,DIO3,PLAUR,SLC16A3,PIM3,TFR2,BCL3,SH2B2,SMOX,LINGO3,PKP3,LTB,RIN1,SERTAD1,PFKFB4,CHRNE,SDF2L1,SBNO2,SH3TC1,IRAK2,CAPN15,COL18A1,TNFAIP2,SLCO4A1,ADAMTS14,SLC25A22,C11ORF91,UNC13D,C11ORF96,AATK,YDJC,TMEM184A,PLEKHN1,VDR,TOR4A,CTSD,CDC42EP5,CEBPB,PTGIR,RRAD,ENDOG,PI…
TF	Factor: Sp1; motif: NWRGCCMCGCCCMCN; match class: 1	TF:M12151_1	FALSE	9.2092e-07	6.03578	2627	404	99	20044	ATP6V0C,ARC,LYPD3,SLC7A5,SOCS1,GK,CHAC1,BBLN,PIM3,SPATA2L,ZC3H12A,KLF16,PNP,NUDT8,SBNO2,SLCO4A1,ADAMTS14,CSRNP1,BAIAP3,C11ORF91,YDJC,CBARP,CEBPB,VASN,R3HDM4,LLGL2,RHOF,PITPNM1,PAXX,NFKBIE,ESRRA,RHOG,TNFRSF12A,MMP23B,PANX2,SSBP4,LAGE3,NRXN2,SPINT2,DHCR7,TBC1D2,RNF126,MROH6,MAP2K3,ACSL1,BBC3,SLC25A39,RPS6KA1,PRR5,JMJD7-PLA2G4B,INAFM1,NR2F6,MBOAT7,RHBDF2,GALK1,SEMA4B,EGFL7,ELL,BAD,CTDSP1,FASN,CD320,…
TF	Factor: MAZ; motif: GGGGGAGGGGGNGRGRRRGNRG	TF:M09984	FALSE	1.04884e-06	5.97929	9841	404	260	20044	NTSR1,SOCS3,ATP6V0C,ARC,DUSP2,ADAM8,ANGPTL4,ADAMTS4,PROK2,SLC7A5,MISP,ICAM1,PTX3,PTP4A1,SOCS1,GK,SP6,MMP25,FBP1,NAMPT,PDF,CCDC71L,PKMYT1,DUSP4,HK2,BBLN,LRRC8E,ADAT3,SAMD11,MT1M,H2AC4,COL7A1,EIF4EBP3,SLC16A3,PTPRN,BMP2,SPATA2L,TFR2,BCL3,H2AX,SH2B2,ZC3H12A,SMOX,FOSB,PKP3,LTB,CEBPD,RIN1,SERTAD1,KLF16,NMB,CHRNE,PNP,NUDT8,SBNO2,IRAK2,TNFAIP2,ADAMTS14,PFKFB3,PLK3,CSRNP1,BAIAP3,SLC25A22,C11ORF91,UNC13D,…
TF	Factor: Zic1; motif: KGGGTGGTC; match class: 1	TF:M00448_1	FALSE	1.06092e-06	5.97432	4444	404	144	20044	CXCL3,SLC22A11,NTSR1,SOCS3,TMEM247,DGAT2,ARC,DUSP2,ANGPTL4,ADGRG3,ICAM3,SLC7A5,HSPA6,MISP,PTP4A1,SP6,CXCL2,PDF,CCDC71L,RGS16,SAMD11,MT1M,DHCR24,COL7A1,RASD1,SLC16A3,SPATA2L,H2AX,ZC3H12A,KLF16,NMB,PFKFB4,SDF2L1,ADAMTS14,BAIAP3,SLC25A22,AATK,FOSL1,PLEKHN1,CTSD,CDC42EP5,CEBPB,PTGIR,VASN,R3HDM4,RHOF,LYPLA2,PPIF,IL27RA,PAXX,RELT,TCIRG1,MFSD2A,NCLN,TNFRSF12A,RARRES1,SSBP4,LAGE3,HMGA1,CYBA,DHCR7,TNFAIP3…
TF	Factor: ZNF148; motif: NNNNNNCCNNCCCCTCCCCCACCCN	TF:M09834	FALSE	1.08567e-06	5.9643	7162	404	205	20044	SLC22A11,SOCS3,ATP6V0C,ARC,DUSP2,ANGPTL4,ADAMTS4,PROK2,SLC7A5,MISP,PTX3,SOCS1,GK,FBP1,NAMPT,CCDC71L,RGS16,DUSP4,HK2,BBLN,LRRC8E,ADAT3,C16ORF74,MT1M,COL7A1,PTPRN,PIM3,SPATA2L,TFR2,BCL3,ZC3H12A,FOSB,PKP3,CEBPD,KLF16,PFKFB4,NUDT8,SBNO2,TNFAIP2,SLCO4A1,ADAMTS14,CSRNP1,BAIAP3,SLC25A22,C11ORF91,C11ORF96,YDJC,PLEKHN1,CBARP,TOR4A,CTSD,CDC42EP5,GPRC5C,RRAD,R3HDM4,HILPDA,LLGL2,RHOF,PITPNM1,LYPLA2,SLC39A14,…
TF	Factor: ZNF383; motif: SSNGGGMGGNGSNGGS; match class: 1	TF:M12703_1	FALSE	1.24365e-06	5.9053	4496	404	145	20044	DUSP2,SLC7A5,MISP,PTP4A1,SOCS1,GK,MMP25,NAMPT,RGS16,HK2,BBLN,LRRC8E,C16ORF74,SAMD11,DIO3,PTPRN,PIM3,SPATA2L,BCL3,CEBPD,SERTAD1,KLF16,PFKFB4,CHRNE,PNP,NUDT8,SBNO2,ADAMTS14,PFKFB3,CSRNP1,BAIAP3,C11ORF91,UNC13D,C11ORF96,YDJC,PLEKHN1,CTSD,SLC43A2,CDC42EP5,CEBPB,HELZ2,VASN,R3HDM4,LLGL2,RHOF,PHF21B,IL27RA,PAXX,SECTM1,SCARF1,NFKBIE,ESRRA,RHOG,NCLN,TNFRSF12A,MMP23B,PANX2,NRXN2,CYBA,AGTRAP,OPLAH,SPINT2,SO…
TF	Factor: ELK1; motif: NACTTCCGSCGGAAGYN	TF:M03971	FALSE	1.25125e-06	5.90265	11526	404	292	20044	PTGS2,CXCL3,SLC22A11,NTSR1,SOCS3,ATP6V0C,DGAT2,ARC,DUSP2,ADAM8,ADAMTS4,PROK2,ICAM3,HSPA6,MISP,ICAM1,PTP4A1,SOCS1,GK,SP6,CHAC1,MMP25,FBP1,CXCL2,NAMPT,PDF,DUSP4,HK2,BBLN,LRRC8E,ADAT3,C16ORF74,SAMD11,H2AC4,DIO3,DHCR24,COL7A1,EIF4EBP3,RASD1,SLC16A3,BMP2,PIM3,SPATA2L,TFR2,BCL3,SH2B2,SMOX,FOSB,LINGO3,PKP3,CEBPD,SERTAD1,KLF16,NMB,PFKFB4,PNP,NUDT8,SH3TC1,IRAK2,COL18A1,TNFAIP2,SLCO4A1,PFKFB3,PLK3,CSRNP1,B…
TF	Factor: CTCF; motif: YNRCCASYAGRKGGCRSYN	TF:M02242	FALSE	1.29949e-06	5.88623	5983	404	179	20044	PTGS2,SLC22A11,SOCS3,ARC,DUSP2,MISP,ICAM1,SOCS1,CHAC1,MMP25,FBP1,NAMPT,CCDC71L,PKMYT1,DUSP4,LRRC8E,ADAT3,C16ORF74,SAMD11,DIO3,PLAUR,COL7A1,EIF4EBP3,RASD1,SLC16A3,BMP2,PIM3,BCL3,SH2B2,LINGO3,PKP3,SERTAD1,KLF16,NMB,CHRNE,SDF2L1,NUDT8,SBNO2,PFKFB3,BAIAP3,GLTPD2,UNC13D,C11ORF96,AATK,YDJC,TMEM184A,PLEKHN1,VDR,CEBPB,HELZ2,PTGIR,RRAD,VASN,R3HDM4,ENDOG,LLGL2,RHOF,PITPNM1,LYPLA2,SLC39A14,PLSCR3,PPIF,PHF21…
TF	Factor: Foxn2; motif: NNGCGTCNNNNNGACGCNN	TF:M11541	FALSE	1.48026e-06	5.82966	5992	404	179	20044	SOCS3,MT2A,ATP6V0C,DGAT2,ARC,DUSP2,ADGRG3,SLC7A5,ICAM1,PTX3,SOCS1,GK,SP6,NAMPT,PKMYT1,BBLN,C16ORF74,CCDC107,SAMD11,H2AC4,DHCR24,ARL2BP,BMP2,SPATA2L,BCL3,ZC3H12A,FOSB,LINGO3,CEBPD,RIN1,SERTAD1,KLF16,NUDT8,CAPN15,ADAMTS14,PFKFB3,PLK3,CSRNP1,SLC25A22,C11ORF96,FOSL1,YDJC,PLEKHN1,CBARP,VDR,TOR4A,SLC43A2,CDC42EP5,CEBPB,HELZ2,GPRC5C,ENDOG,LLGL2,LYPLA2,PLSCR3,EPOP,ITPRIP,SECTM1,H1-10,ESRRA,PIP5KL1,FOS,NC…
TF	Factor: Pax-4; motif: NNNNNYCACCCB	TF:M00378	FALSE	1.63282e-06	5.78706	18213	404	397	20044	PTGS2,CXCL3,SLC22A11,NTSR1,SOCS3,MT2A,ATP6V0C,TMEM247,DGAT2,ARC,DUSP2,ADAM8,ANGPTL4,HMOX1,ADAMTS4,PROK2,ADGRG3,ICAM3,LYPD3,SLC7A5,HSPA6,MISP,ICAM1,PTX3,PTP4A1,SOCS1,GK,SP6,CHAC1,MMP25,FBP1,CXCL2,NAMPT,PDF,CCDC71L,PKMYT1,RGS16,DUSP4,HK2,BBLN,LRRC8E,ADAT3,C16ORF74,CCDC107,SAMD11,MT1M,H2AC4,DHCR24,COL7A1,EIF4EBP3,RASD1,SLC16A3,ARL2BP,PTPRN,BMP2,PIM3,SPATA2L,TFR2,BCL3,H2AX,SH2B2,ZC3H12A,SMOX,FOSB,LIN…
TF	Factor: Egr-1; motif: WTGCGTGGGCGK	TF:M00243	FALSE	1.69228e-06	5.77153	5511	404	168	20044	CXCL3,ATP6V0C,ARC,ANGPTL4,HSPA6,ICAM1,PTP4A1,GK,MMP25,FBP1,PDF,PKMYT1,DUSP4,BBLN,CCDC107,SAMD11,MT1M,H2AC4,DIO3,PLAUR,DHCR24,COL7A1,RASD1,SLC16A3,ARL2BP,BMP2,SPATA2L,ZC3H12A,PKP3,CEBPD,RIN1,KLF16,NUDT8,SBNO2,COL18A1,ADAMTS14,CSRNP1,BAIAP3,C11ORF91,AATK,FOSL1,YDJC,CBARP,VDR,CDC42EP5,CEBPB,GPRC5C,HILPDA,LLGL2,PITPNM1,EPOP,IL27RA,SECTM1,H1-10,PIP5KL1,IL1RL2,NCLN,CDKN1A,SH2D5,TNFRSF12A,RARRES1,MMP23B…
TF	Factor: E2F3; motif: NNRGMKGGAR; match class: 1	TF:M12598_1	FALSE	1.79152e-06	5.74678	7152	404	204	20044	PTGS2,CXCL3,NTSR1,SOCS3,MT2A,ARC,ADAM8,ANGPTL4,PROK2,ADGRG3,LYPD3,HSPA6,SOCS1,GK,MMP25,CXCL2,PDF,DUSP4,BBLN,LRRC8E,ADAT3,MT1M,DIO3,DHCR24,COL7A1,RASD1,SLC16A3,BMP2,SMOX,FOSB,CEBPD,RIN1,KLF16,NMB,PFKFB4,PNP,NUDT8,SBNO2,CAPN15,TNFAIP2,SLCO4A1,ADAMTS14,PFKFB3,CSRNP1,BAIAP3,C11ORF96,FOSL1,VDR,TOR4A,CDC42EP5,CEBPB,PTGIR,RRAD,VASN,ENDOG,LLGL2,PITPNM1,LYPLA2,EPOP,PPIF,PHF21B,PAXX,SECTM1,SCARF1,CEMIP,H1-…
TF	Factor: Myc; motif: CACGTGS	TF:M00799	FALSE	1.88337e-06	5.72506	5080	404	158	20044	DGAT2,ARC,DUSP2,HMOX1,PROK2,LYPD3,SLC7A5,ICAM1,GK,MMP25,PDF,PKMYT1,RGS16,HK2,CCDC107,MT1M,DIO3,EIF4EBP3,SLC16A3,PIM3,BCL3,SMOX,LINGO3,RIN1,KLF16,CHRNE,PNP,NUDT8,SH3TC1,COL18A1,SLCO4A1,PFKFB3,SLC25A22,UNC13D,FOSL1,YDJC,TMEM184A,PLEKHN1,CBARP,TOR4A,CTSD,GPRC5C,HILPDA,LLGL2,SLC39A14,EPOP,ITPRIP,PPIF,H1-10,NFKBIE,ESRRA,RHOG,NBL1,IFI30,UPP1,SH2D5,ADPRHL1,PANX2,SSBP4,AGTRAP,OPLAH,DHCR7,TNFAIP3,EGR3,C6O…
TF	Factor: NF-kappaB; motif: GGGGATYCCC; match class: 1	TF:M00051_1	FALSE	2.00711e-06	5.69743	2857	404	104	20044	PTGS2,SOCS3,MT2A,ANGPTL4,ICAM3,GK,MMP25,NAMPT,DUSP4,BBLN,LRRC8E,C16ORF74,CCDC107,SAMD11,COL7A1,BMP2,SPATA2L,SH2B2,SMOX,FOSB,CEBPD,KLF16,SLCO4A1,PFKFB3,C11ORF96,AATK,YDJC,TMEM184A,CBARP,SLC43A2,RRAD,RHOF,LYPLA2,PPIF,IL27RA,SECTM1,NFKBIE,TCIRG1,RHOG,FOS,NBL1,NCLN,TNFRSF12A,MMP23B,PANX2,LAGE3,NTNG2,CYBA,ZSWIM4,OPLAH,SPINT2,TNFAIP3,GRIN3B,C6ORF132,ITPKC,RNF126,MROH6,FERMT3,NR4A1,RAB24,HTRA3,PDCD1,NIN…
TF	Factor: ctcf; motif: CCNCNAGRKGGCRSTN; match class: 1	TF:M07249_1	FALSE	2.13577e-06	5.67044	2143	404	85	20044	ADAM8,MISP,SOCS1,CXCL2,CCDC71L,BBLN,RASD1,PIM3,BCL3,H2AX,LINGO3,KLF16,NMB,SDF2L1,NUDT8,SBNO2,C11ORF96,FOSL1,YDJC,CEBPB,HELZ2,VASN,RHOF,PITPNM1,LYPLA2,SLC39A14,PLSCR3,PPIF,H1-10,NFKBIE,ESRRA,CDKN1A,NTNG2,NPDC1,EGR3,ABHD17C,SLC49A3,TYMP,ACSL1,BBC3,HBEGF,PDCD1,ZC3H3,PRR5,FAAP100,COL27A1,NR2F6,PNKD,TOMM40,GALK1,FJX1,EGFL7,LRRC25,FNDC4,TGM2,BAD,CTDSP1,FMNL1,RPP25L,POR,SLC1A5,MBD3,VSIR,SERPINB1,LITAF,B…
TF	Factor: LRF; motif: NGNAGNGGGTYN	TF:M04617	FALSE	2.1391e-06	5.66977	6289	404	185	20044	SLC22A11,SOCS3,ATP6V0C,DGAT2,ARC,DUSP2,ADAM8,ANGPTL4,PROK2,LYPD3,ICAM1,SOCS1,SP6,CHAC1,MMP25,CXCL2,PKMYT1,RGS16,DUSP4,HK2,COL7A1,PTPRN,SPATA2L,BCL3,SH2B2,FOSB,CEBPD,PFKFB4,CHRNE,PNP,SDF2L1,NUDT8,SBNO2,CAPN15,COL18A1,PFKFB3,PLK3,BAIAP3,SLC25A22,UNC13D,AATK,YDJC,PLEKHN1,CBARP,VDR,TOR4A,CTSD,HELZ2,R3HDM4,LLGL2,PITPNM1,SLC39A14,ITPRIP,PPIF,PHF21B,SECTM1,RELT,H1-10,NFKBIE,ESRRA,TCIRG1,NCLN,CDKN1A,UPP1…
TF	Factor: Zic3; motif: NGGGKGGTC	TF:M00450	FALSE	2.16742e-06	5.66406	14278	404	340	20044	CXCL3,SLC22A11,NTSR1,SOCS3,MT2A,ATP6V0C,TMEM247,DGAT2,ARC,DUSP2,ADAM8,ANGPTL4,HMOX1,ADAMTS4,ADGRG3,ICAM3,LYPD3,SLC7A5,HSPA6,MISP,ICAM1,PTX3,PTP4A1,SOCS1,SP6,CHAC1,FBP1,CXCL2,NAMPT,PDF,CCDC71L,RGS16,DUSP4,HK2,BBLN,ADAT3,C16ORF74,CCDC107,SAMD11,MT1M,DIO3,DHCR24,COL7A1,RASD1,SLC16A3,ARL2BP,PTPRN,BMP2,SPATA2L,TFR2,BCL3,H2AX,SH2B2,ZC3H12A,SMOX,FOSB,PKP3,CEBPD,RIN1,SERTAD1,KLF16,NMB,PFKFB4,CHRNE,SDF2L1…
TF	Factor: AP-2beta; motif: GCNNNGGSCNGVGGGN; match class: 1	TF:M01858_1	FALSE	2.1697e-06	5.6636	3254	404	114	20044	SOCS3,ADAM8,SLC7A5,MISP,CHAC1,MMP25,FBP1,NAMPT,PDF,PKMYT1,C16ORF74,PTPRN,SPATA2L,BCL3,CEBPD,RIN1,KLF16,NUDT8,SH3TC1,CAPN15,COL18A1,ADAMTS14,CSRNP1,C11ORF91,UNC13D,C11ORF96,PLEKHN1,CBARP,VDR,HELZ2,LLGL2,PITPNM1,SLC39A14,EPOP,PPIF,PHF21B,CEMIP,H1-10,TCIRG1,RHOG,FOS,IL1RL2,MFSD2A,UPP1,TNFRSF12A,RARRES1,PANX2,SSBP4,NTNG2,HMGA1,RDH10,TNFAIP3,GRIN3B,SLC49A3,FERMT3,ACSL1,PLAU,HTRA3,NINJ1,TRIB1,FAAP100,C…
TF	Factor: c-Myc; motif: NSCACGTGGN; match class: 1	TF:M04743_1	FALSE	2.29436e-06	5.63934	3138	404	111	20044	DGAT2,ARC,DUSP2,PROK2,LYPD3,SLC7A5,MMP25,RGS16,HK2,CCDC107,MT1M,DIO3,EIF4EBP3,SLC16A3,PIM3,BCL3,SMOX,LINGO3,KLF16,SH3TC1,COL18A1,SLCO4A1,PFKFB3,YDJC,TMEM184A,CBARP,TOR4A,CTSD,HILPDA,LLGL2,SLC39A14,EPOP,PPIF,NFKBIE,ESRRA,RHOG,IFI30,UPP1,SH2D5,ADPRHL1,PANX2,SSBP4,AGTRAP,OPLAH,DHCR7,C6ORF132,TEAD4,MROH6,ISG20,SEMA7A,TYMP,TAFA5,BBC3,RAB24,PDCD1,TMEM147,PRR5,ENG,MXD1,DUSP23,LRRC56,DNPH1,RHBDF2,FJX1,EG…
TF	Factor: Erg; motif: NACCGGATATCCGGTN; match class: 1	TF:M11391_1	FALSE	2.4482e-06	5.61115	9303	404	248	20044	PTGS2,CXCL3,NTSR1,SOCS3,ATP6V0C,DUSP2,HMOX1,ADAMTS4,SLC7A5,ICAM1,PTP4A1,SP6,MMP25,CXCL2,NAMPT,PDF,CCDC71L,PKMYT1,HK2,BBLN,LRRC8E,ADAT3,CCDC107,SAMD11,MT1M,DIO3,PLAUR,DHCR24,COL7A1,EIF4EBP3,SLC16A3,ARL2BP,PTPRN,BMP2,BCL3,ZC3H12A,SMOX,FOSB,CEBPD,SERTAD1,KLF16,NMB,PFKFB4,PNP,NUDT8,SBNO2,SH3TC1,CAPN15,PFKFB3,CSRNP1,BAIAP3,SLC25A22,GLTPD2,C11ORF91,AATK,FOSL1,CBARP,CEBPB,HELZ2,GPRC5C,VASN,LLGL2,RHOF,PI…
TF	Factor: HES-1; motif: GGCRCGTGNC	TF:M11061	FALSE	2.49332e-06	5.60322	6391	404	187	20044	NTSR1,ARC,DUSP2,HMOX1,PROK2,ADGRG3,SLC7A5,ICAM1,PTP4A1,GK,FBP1,NAMPT,RGS16,HK2,ADAT3,CCDC107,DIO3,PLAUR,COL7A1,SLC16A3,ARL2BP,PTPRN,BMP2,PIM3,BCL3,FOSB,LINGO3,PKP3,LTB,CEBPD,KLF16,CHRNE,PNP,NUDT8,CAPN15,COL18A1,SLCO4A1,PLK3,BAIAP3,SLC25A22,UNC13D,FOSL1,YDJC,TMEM184A,PLEKHN1,CBARP,CTSD,GPRC5C,HILPDA,LLGL2,PITPNM1,SLC39A14,EPOP,ITPRIP,PPIF,PHF21B,SECTM1,RELT,CEMIP,NFKBIE,ESRRA,FOS,NBL1,MFSD2A,IFI30…
TF	Factor: Pax-5; motif: RRMSWGANWYCTNRAGCGKRACSRYNSM; match class: 1	TF:M00144_1	FALSE	2.62149e-06	5.58145	7321	404	207	20044	CXCL3,SOCS3,MT2A,DGAT2,DUSP2,ANGPTL4,HMOX1,SLC7A5,HSPA6,ICAM1,CHAC1,MMP25,CXCL2,NAMPT,PDF,PKMYT1,DUSP4,HK2,BBLN,LRRC8E,C16ORF74,CCDC107,SAMD11,MT1M,DIO3,DHCR24,EIF4EBP3,RASD1,SLC16A3,PTPRN,PIM3,SPATA2L,H2AX,SH2B2,ZC3H12A,FOSB,NMB,PFKFB4,CHRNE,SBNO2,IRAK2,SLCO4A1,PFKFB3,PLK3,BAIAP3,GLTPD2,C11ORF96,FOSL1,YDJC,PLEKHN1,TOR4A,CTSD,SLC43A2,CEBPB,GPRC5C,RRAD,VASN,R3HDM4,HILPDA,ENDOG,LLGL2,RHOF,PITPNM1,S…
TF	Factor: EGR-1; motif: TGCGTGGGCGK	TF:M01972	FALSE	2.71268e-06	5.5666	5543	404	168	20044	CXCL3,SLC22A11,ATP6V0C,ARC,DUSP2,ANGPTL4,SLC7A5,HSPA6,MISP,PTP4A1,GK,FBP1,NAMPT,PKMYT1,BBLN,CCDC107,SAMD11,H2AC4,DIO3,PLAUR,DHCR24,PTPRN,PIM3,SPATA2L,H2AX,ZC3H12A,SMOX,PKP3,CEBPD,RIN1,SERTAD1,KLF16,NUDT8,SBNO2,SLCO4A1,ADAMTS14,CSRNP1,BAIAP3,GLTPD2,C11ORF91,AATK,FOSL1,YDJC,PLEKHN1,CBARP,VDR,SLC43A2,CDC42EP5,CEBPB,GPRC5C,RRAD,HILPDA,LYPLA2,EPOP,PHF21B,PAXX,RELT,PIP5KL1,IL1RL2,UPP1,TNFRSF12A,RARRES1…
TF	Factor: ZNF511; motif: GGRRGRGGCWGNG	TF:M09738	FALSE	2.75917e-06	5.55922	11110	404	283	20044	PTGS2,CXCL3,SLC22A11,SOCS3,MT2A,ATP6V0C,TMEM247,DUSP2,ADAM8,ANGPTL4,HMOX1,ADAMTS4,PROK2,ICAM3,LYPD3,SLC7A5,MISP,ICAM1,PTX3,SOCS1,SP6,CHAC1,MMP25,FBP1,CXCL2,NAMPT,PKMYT1,RGS16,DUSP4,BBLN,LRRC8E,ADAT3,SAMD11,MT1M,DIO3,COL7A1,EIF4EBP3,RASD1,SLC16A3,ARL2BP,PTPRN,BMP2,TFR2,BCL3,H2AX,SH2B2,ZC3H12A,SMOX,LINGO3,PKP3,CEBPD,KLF16,NMB,CHRNE,SDF2L1,NUDT8,SH3TC1,CAPN15,TNFAIP2,ADAMTS14,PFKFB3,PLK3,CSRNP1,SLC2…
TF	Factor: Osx; motif: CCNCCCCCNNN	TF:M07329	FALSE	2.76125e-06	5.55889	7044	404	201	20044	CXCL3,ATP6V0C,DGAT2,DUSP2,ADAM8,ANGPTL4,ADAMTS4,SLC7A5,MISP,ICAM1,PTP4A1,GK,MMP25,FBP1,NAMPT,PKMYT1,DUSP4,BBLN,SAMD11,MT1M,DIO3,PIM3,SPATA2L,BCL3,H2AX,ZC3H12A,CEBPD,SERTAD1,KLF16,NMB,PNP,SBNO2,CAPN15,SLCO4A1,ADAMTS14,PFKFB3,BAIAP3,SLC25A22,GLTPD2,C11ORF91,C11ORF96,AATK,FOSL1,TMEM184A,PLEKHN1,CBARP,TOR4A,SLC43A2,CEBPB,HELZ2,VASN,LLGL2,LYPLA2,PLSCR3,PHF21B,PAXX,RELT,CEMIP,NFKBIE,ESRRA,TCIRG1,RHOG,P…
TF	Factor: ctcf; motif: NNNCCASYAGRKGGCRSYNN; match class: 1	TF:M09602_1	FALSE	2.88405e-06	5.54	2193	404	86	20044	SLC22A11,SOCS3,ARC,ADAM8,MISP,SOCS1,MMP25,NAMPT,DUSP4,DHCR24,COL7A1,RASD1,SLC16A3,BMP2,LINGO3,PKP3,KLF16,SDF2L1,NUDT8,UNC13D,AATK,FOSL1,VDR,CEBPB,HELZ2,RHOF,LYPLA2,PLSCR3,PPIF,PHF21B,SECTM1,SCARF1,H1-10,ESRRA,RHOG,ADPRHL1,PANX2,AGTRAP,GRIN3B,SLC49A3,TAFA5,BBC3,HBEGF,PDCD1,TMEM147,TRIB1,COL27A1,PREX1,TOMM40,GALK1,ADRA2C,EGFL7,ST6GALNAC6,ETHE1,ELL,RPP25L,POR,EIF4A1,VSIR,METRNL,SMIM3,BRAT1,TMEM141,L…
TF	Factor: p300; motif: ACNTCCG	TF:M04826	FALSE	3.03567e-06	5.51774	18155	404	396	20044	PTGS2,CXCL3,SLC22A11,NTSR1,SOCS3,MT2A,ATP6V0C,TMEM247,DGAT2,ARC,DUSP2,ADAM8,ANGPTL4,HMOX1,PROK2,ICAM3,LYPD3,SLC7A5,HSPA6,MISP,ICAM1,PTX3,PTP4A1,SOCS1,GK,SP6,CHAC1,MMP25,FBP1,CXCL2,NAMPT,PDF,CCDC71L,PKMYT1,RGS16,DUSP4,HK2,BBLN,LRRC8E,ADAT3,C16ORF74,CCDC107,SAMD11,MT1M,H2AC4,DIO3,PLAUR,DHCR24,COL7A1,EIF4EBP3,RASD1,SLC16A3,ARL2BP,PTPRN,BMP2,PIM3,SPATA2L,TFR2,BCL3,H2AX,SH2B2,ZC3H12A,SMOX,FOSB,LINGO3,…
TF	Factor: PURBETA; motif: NCWGRGGCTGGGG; match class: 1	TF:M12726_1	FALSE	3.22499e-06	5.49147	2535	404	95	20044	SLC22A11,ARC,ADAMTS4,SLC7A5,MISP,SOCS1,SP6,MMP25,NAMPT,MT1M,RASD1,SLC16A3,SPATA2L,TFR2,ZC3H12A,PKP3,CHRNE,PNP,SDF2L1,COL18A1,SLCO4A1,CSRNP1,SLC25A22,UNC13D,CBARP,CDC42EP5,GPRC5C,PTGIR,VASN,R3HDM4,HILPDA,LLGL2,PITPNM1,SCARF1,ESRRA,RHOG,RARRES1,PANX2,NRXN2,NPDC1,CYBA,OPLAH,MT1X,GRIN3B,ITPKC,RNF126,SLC49A3,SCARF2,TAFA5,PDCD1,NINJ1,SLC25A39,S100A16,RPS6KA1,MBOAT7,RHBDF2,CISH,CTDSP1,FASN,WFIKKN1,FMNL1…
TF	Factor: LKLF; motif: GGGGTGGKSN	TF:M07261	FALSE	3.51066e-06	5.45461	10039	404	262	20044	CXCL3,SLC22A11,NTSR1,SOCS3,ATP6V0C,TMEM247,DUSP2,ANGPTL4,HMOX1,SLC7A5,MISP,ICAM1,PTP4A1,SOCS1,GK,SP6,CHAC1,MMP25,FBP1,CXCL2,PDF,CCDC71L,RGS16,BBLN,LRRC8E,C16ORF74,CCDC107,MT1M,H2AC4,DHCR24,COL7A1,RASD1,SLC16A3,ARL2BP,PTPRN,BMP2,SPATA2L,TFR2,BCL3,H2AX,SH2B2,ZC3H12A,SMOX,FOSB,PKP3,LTB,CEBPD,SERTAD1,KLF16,CHRNE,SH3TC1,IRAK2,TNFAIP2,ADAMTS14,PLK3,CSRNP1,BAIAP3,SLC25A22,C11ORF91,UNC13D,C11ORF96,AATK,F…
TF	Factor: ZSCAN21; motif: NSNGNSCNNGGTGCTG; match class: 1	TF:M13148_1	FALSE	3.70229e-06	5.43153	2353	404	90	20044	NTSR1,MT2A,DGAT2,ARC,DUSP2,ADAMTS4,PROK2,ADGRG3,HSPA6,MISP,ICAM1,NAMPT,PDF,PTPRN,SPATA2L,LTB,RIN1,SDF2L1,NUDT8,SH3TC1,IRAK2,CAPN15,COL18A1,TNFAIP2,PLK3,SLC25A22,UNC13D,AATK,CBARP,TOR4A,CTSD,SLC43A2,GPRC5C,PITPNM1,EPOP,PHF21B,SECTM1,TCIRG1,RHOG,NCLN,IFI30,RARRES1,NRXN2,NPDC1,RDH10,OPLAH,MT1X,GRIN3B,SYN1,ITPKC,SLC49A3,MROH6,MAP2K3,TYMP,HTRA3,NINJ1,TRIB1,PRR5,COL27A1,NR2F6,IL4R,ADRA2C,FJX1,ST6GALNAC…
TF	Factor: Sp2; motif: WGGGCGG	TF:M05332	FALSE	3.81832e-06	5.41813	8793	404	237	20044	NTSR1,SOCS3,ATP6V0C,ARC,DUSP2,ADAM8,ANGPTL4,HSPA6,MISP,PTP4A1,SOCS1,SP6,CHAC1,MMP25,FBP1,NAMPT,CCDC71L,PKMYT1,BBLN,ADAT3,C16ORF74,CCDC107,SAMD11,DIO3,COL7A1,EIF4EBP3,RASD1,BMP2,PIM3,TFR2,H2AX,SMOX,CEBPD,RIN1,SERTAD1,KLF16,NMB,PFKFB4,PNP,SDF2L1,NUDT8,SBNO2,SH3TC1,CAPN15,COL18A1,SLCO4A1,ADAMTS14,PFKFB3,CSRNP1,SLC25A22,GLTPD2,C11ORF91,UNC13D,C11ORF96,YDJC,TMEM184A,PLEKHN1,CBARP,VDR,CTSD,CDC42EP5,CEB…
TF	Factor: CPBP; motif: NGGGCGG	TF:M05444	FALSE	3.81832e-06	5.41813	8793	404	237	20044	NTSR1,SOCS3,ATP6V0C,ARC,DUSP2,ADAM8,ANGPTL4,HSPA6,MISP,PTP4A1,SOCS1,SP6,CHAC1,MMP25,FBP1,NAMPT,CCDC71L,PKMYT1,BBLN,ADAT3,C16ORF74,CCDC107,SAMD11,DIO3,COL7A1,EIF4EBP3,RASD1,BMP2,PIM3,TFR2,H2AX,SMOX,CEBPD,RIN1,SERTAD1,KLF16,NMB,PFKFB4,PNP,SDF2L1,NUDT8,SBNO2,SH3TC1,CAPN15,COL18A1,SLCO4A1,ADAMTS14,PFKFB3,CSRNP1,SLC25A22,GLTPD2,C11ORF91,UNC13D,C11ORF96,YDJC,TMEM184A,PLEKHN1,CBARP,VDR,CTSD,CDC42EP5,CEB…
TF	Factor: Sp6; motif: WGGGCGG	TF:M05361	FALSE	3.81832e-06	5.41813	8793	404	237	20044	NTSR1,SOCS3,ATP6V0C,ARC,DUSP2,ADAM8,ANGPTL4,HSPA6,MISP,PTP4A1,SOCS1,SP6,CHAC1,MMP25,FBP1,NAMPT,CCDC71L,PKMYT1,BBLN,ADAT3,C16ORF74,CCDC107,SAMD11,DIO3,COL7A1,EIF4EBP3,RASD1,BMP2,PIM3,TFR2,H2AX,SMOX,CEBPD,RIN1,SERTAD1,KLF16,NMB,PFKFB4,PNP,SDF2L1,NUDT8,SBNO2,SH3TC1,CAPN15,COL18A1,SLCO4A1,ADAMTS14,PFKFB3,CSRNP1,SLC25A22,GLTPD2,C11ORF91,UNC13D,C11ORF96,YDJC,TMEM184A,PLEKHN1,CBARP,VDR,CTSD,CDC42EP5,CEB…
TF	Factor: AP-2gamma; motif: NSCCYNNRGSN	TF:M11482	FALSE	4.02238e-06	5.39552	6886	404	197	20044	PTGS2,SLC22A11,SOCS3,MT2A,ADAM8,HMOX1,ADAMTS4,PROK2,LYPD3,ICAM1,PTP4A1,SOCS1,GK,CHAC1,MMP25,FBP1,PDF,DUSP4,HK2,BBLN,ADAT3,C16ORF74,CCDC107,SAMD11,DIO3,COL7A1,RASD1,SLC16A3,ARL2BP,PTPRN,PIM3,SPATA2L,BCL3,H2AX,SMOX,LINGO3,CEBPD,KLF16,NUDT8,SH3TC1,CAPN15,SLCO4A1,ADAMTS14,CSRNP1,BAIAP3,SLC25A22,UNC13D,TMEM184A,PLEKHN1,CBARP,CEBPB,HELZ2,GPRC5C,VASN,R3HDM4,LLGL2,SLC39A14,PLSCR3,EPOP,KRT34,PHF21B,IL27RA…
TF	Factor: Erg; motif: NACCGGATATCCGGTN	TF:M11397	FALSE	4.03372e-06	5.39429	12271	404	304	20044	PTGS2,CXCL3,NTSR1,SOCS3,ATP6V0C,ARC,DUSP2,ANGPTL4,HMOX1,ADAMTS4,ICAM3,SLC7A5,MISP,ICAM1,PTX3,PTP4A1,GK,SP6,MMP25,CXCL2,NAMPT,PDF,CCDC71L,PKMYT1,HK2,BBLN,LRRC8E,ADAT3,CCDC107,SAMD11,MT1M,DIO3,PLAUR,DHCR24,COL7A1,EIF4EBP3,SLC16A3,ARL2BP,PTPRN,BMP2,PIM3,BCL3,ZC3H12A,SMOX,FOSB,PKP3,CEBPD,SERTAD1,KLF16,NMB,PFKFB4,PNP,SDF2L1,NUDT8,SBNO2,SH3TC1,IRAK2,CAPN15,COL18A1,ADAMTS14,PFKFB3,PLK3,CSRNP1,BAIAP3,SLC…
TF	Factor: LF-A1; motif: GGGSTCWR	TF:M00646	FALSE	4.20608e-06	5.37612	12997	404	317	20044	PTGS2,CXCL3,SLC22A11,NTSR1,SOCS3,MT2A,ATP6V0C,TMEM247,DGAT2,ARC,DUSP2,ADAM8,ANGPTL4,HMOX1,ADAMTS4,ADGRG3,ICAM3,LYPD3,HSPA6,MISP,ICAM1,SOCS1,GK,MMP25,FBP1,CXCL2,NAMPT,PDF,CCDC71L,PKMYT1,HK2,LRRC8E,C16ORF74,CCDC107,MT1M,DIO3,PLAUR,EIF4EBP3,RASD1,PTPRN,BMP2,PIM3,SPATA2L,TFR2,H2AX,SH2B2,ZC3H12A,SMOX,LINGO3,PKP3,LTB,CEBPD,RIN1,SERTAD1,KLF16,NMB,PFKFB4,CHRNE,PNP,SDF2L1,NUDT8,SBNO2,SH3TC1,IRAK2,CAPN15,C…
TF	Factor: AP-2alpha; motif: GCCNNNRGS; match class: 1	TF:M00469_1	FALSE	4.39743e-06	5.3568	3413	404	117	20044	NTSR1,SOCS3,MT2A,ATP6V0C,DGAT2,ADAM8,HMOX1,ADGRG3,MISP,MMP25,CCDC71L,PKMYT1,C16ORF74,SAMD11,COL7A1,SLC16A3,ARL2BP,PIM3,ZC3H12A,LTB,CEBPD,KLF16,NUDT8,SBNO2,CAPN15,ADAMTS14,PFKFB3,PLK3,BAIAP3,FOSL1,HELZ2,PTGIR,VASN,ENDOG,RHOF,PITPNM1,SLC39A14,EPOP,PPIF,PHF21B,IL27RA,CEMIP,H1-10,PIP5KL1,CDKN1A,SH2D5,MMP23B,SSBP4,HMGA1,NRXN2,NPDC1,RDH10,TNFAIP3,ITPKC,SLC49A3,MROH6,RELL2,ID3,TYMP,RAB24,NINJ1,STBD1,SLC…
TF	Factor: Hey1; motif: NGCACGTGYN	TF:M11059	FALSE	4.48544e-06	5.3482	1849	404	76	20044	DGAT2,ARC,DUSP2,PROK2,SLC7A5,PDF,RGS16,CCDC107,MT1M,SLC16A3,PIM3,BCL3,KLF16,CHRNE,PNP,NUDT8,SLCO4A1,UNC13D,FOSL1,YDJC,PLEKHN1,CBARP,EPOP,PPIF,ESRRA,NBL1,UPP1,SSBP4,OPLAH,EGR3,TEAD4,MROH6,SEMA7A,TYMP,BBC3,SLC25A39,PRR5,LRRC56,DNPH1,AP5Z1,FJX1,EGFL7,LRRC25,TGM2,WFIKKN1,PPP1R14B,COQ8A,EIF4A1,TTLL12,SLC1A5,SERPINB1,RGS14,STAP2,NECTIN2,TRMT61A,ISOC2,DHX34,TNFRSF1B,RPS19,TICAM1,PLIN3,CCDC86,PTPRE,ENO1,…
TF	Factor: N-Myc; motif: NNCCACGTGNNN	TF:M00055	FALSE	4.65073e-06	5.33248	4240	404	137	20044	ARC,DUSP2,HMOX1,PROK2,LYPD3,SLC7A5,ICAM1,GK,MMP25,PKMYT1,RGS16,HK2,CCDC107,DIO3,EIF4EBP3,PIM3,BCL3,SMOX,LINGO3,RIN1,KLF16,SH3TC1,COL18A1,SLCO4A1,PFKFB3,TMEM184A,CBARP,TOR4A,CTSD,GPRC5C,HILPDA,LLGL2,SLC39A14,EPOP,ITPRIP,PPIF,H1-10,NFKBIE,ESRRA,RHOG,NBL1,IFI30,UPP1,SH2D5,ADPRHL1,PANX2,SSBP4,AGTRAP,OPLAH,DHCR7,C6ORF132,ABHD17C,ITPKC,TEAD4,MROH6,ISG20,SEMA7A,TYMP,ACSL1,TAFA5,BBC3,RAB24,PDCD1,TMEM147,…
TF	Factor: CTCF; motif: WGCGCCMYCTAGYGGYN; match class: 1	TF:M03895_1	FALSE	4.90997e-06	5.30892	3622	404	122	20044	CXCL3,NTSR1,SOCS3,ARC,DUSP2,ADAM8,SLC7A5,MISP,PTP4A1,SOCS1,CHAC1,MMP25,FBP1,CXCL2,NAMPT,PDF,CCDC71L,DUSP4,SAMD11,PLAUR,DHCR24,COL7A1,RASD1,SLC16A3,PTPRN,BMP2,PIM3,CEBPD,KLF16,SDF2L1,NUDT8,CAPN15,BAIAP3,YDJC,TOR4A,CEBPB,VASN,ENDOG,LLGL2,RHOF,LYPLA2,PLSCR3,IL27RA,SECTM1,CEMIP,H1-10,ESRRA,RHOG,PIP5KL1,IFI30,MMP23B,PANX2,NPDC1,RDH10,AGTRAP,ABHD17C,SEMA7A,ALOX5,TAFA5,PLAU,BBC3,RAB24,HBEGF,STBD1,TRIB1,…
TF	Factor: ZGPAT; motif: GRGGCWGNGGNG; match class: 1	TF:M09739_1	FALSE	5.11216e-06	5.2914	2827	404	102	20044	SLC22A11,NTSR1,DUSP2,ADAMTS4,MISP,SP6,NAMPT,PKMYT1,ADAT3,C16ORF74,SLC16A3,PTPRN,TFR2,SH2B2,CHRNE,SBNO2,SH3TC1,SLCO4A1,C11ORF91,UNC13D,PLEKHN1,CBARP,CDC42EP5,PTGIR,VASN,LLGL2,PITPNM1,IL27RA,SECTM1,SCARF1,RELT,RHOG,MFSD2A,TNFRSF12A,RARRES1,RTEL1-TNFRSF6B,NPDC1,CYBA,OPLAH,EGR3,ABHD17C,RNF126,SLC49A3,TEAD4,ALOX5,NR4A1,BBC3,NINJ1,SLC25A39,S100A16,TRIB1,COL27A1,INAFM1,NR2F6,MXD1,EGFL7,MYC,CTDSP1,WFIKKN…
TF	Factor: LBP-1; motif: NRCCGGTNNNNACCGGYN; match class: 1	TF:M11490_1	FALSE	5.33346e-06	5.27299	6173	404	181	20044	CXCL3,SOCS3,MT2A,ATP6V0C,ARC,ANGPTL4,HMOX1,ICAM3,SLC7A5,MISP,PTP4A1,SOCS1,GK,SP6,MMP25,NAMPT,PKMYT1,RGS16,BBLN,ADAT3,C16ORF74,CCDC107,SAMD11,DIO3,DHCR24,RASD1,SLC16A3,ARL2BP,PTPRN,PIM3,SPATA2L,BCL3,H2AX,ZC3H12A,CEBPD,SERTAD1,KLF16,PFKFB4,NUDT8,SBNO2,CAPN15,SLCO4A1,ADAMTS14,PLK3,CSRNP1,BAIAP3,SLC25A22,GLTPD2,C11ORF96,AATK,TMEM184A,PLEKHN1,CBARP,SLC43A2,GPRC5C,PTGIR,VASN,ENDOG,RHOF,PITPNM1,PPIF,PHF…
TF	Factor: SP4; motif: NWRGCCACGCCCMCTYN; match class: 1	TF:M03922_1	FALSE	5.36273e-06	5.27061	2221	404	86	20044	CXCL3,SOCS3,SLC7A5,SOCS1,GK,PIM3,SPATA2L,ZC3H12A,KLF16,PNP,NUDT8,SBNO2,BAIAP3,C11ORF91,CBARP,CEBPB,R3HDM4,LLGL2,RHOF,PHF21B,PAXX,NFKBIE,ESRRA,RHOG,MMP23B,PANX2,SSBP4,LAGE3,NRXN2,SPINT2,TBC1D2,RNF126,MROH6,MAP2K3,NR4A1,ACSL1,BBC3,SLC25A39,RPS6KA1,PRR5,JMJD7-PLA2G4B,INAFM1,NR2F6,MBOAT7,RHBDF2,EGFL7,ELL,BAD,CTDSP1,FASN,RPP25L,PPP1R14B,FBXL19,GPSM1,KIFC2,POR,TTLL12,ATG4D,SLC1A5,GPR157,FURIN,BRAT1,TME…
TF	Factor: ZNF232; motif: NCAGCASCNNGGNCAGCGCC; match class: 1	TF:M13146_1	FALSE	5.54468e-06	5.25612	2297	404	88	20044	SOCS3,DUSP2,ADAMTS4,C16ORF74,SAMD11,DIO3,SPATA2L,BCL3,ZC3H12A,FOSB,LINGO3,CEBPD,KLF16,NMB,SDF2L1,SH3TC1,CAPN15,ADAMTS14,PLK3,PLEKHN1,VDR,TOR4A,CTSD,HELZ2,RRAD,VASN,ENDOG,LLGL2,SLC39A14,PPIF,PHF21B,PAXX,RELT,H1-10,TNFRSF10D,RARRES1,PANX2,NRXN2,RDH10,OPLAH,SPINT2,GRIN3B,ITPKC,MAP2K3,FERMT3,ACSL1,TAFA5,BBC3,PRR5,FAAP100,COL27A1,NR2F6,IL4R,PREX1,FJX1,EGFL7,ST6GALNAC6,CTDSP1,FASN,PPP1R14B,GPSM1,COQ8A,…
TF	Factor: Zbtb37; motif: NYACCGCRNTCACCGCR	TF:M12345	FALSE	5.68827e-06	5.24502	5862	404	174	20044	CXCL3,NTSR1,SOCS3,ATP6V0C,DGAT2,PROK2,HSPA6,ICAM1,PTP4A1,SOCS1,GK,CHAC1,MMP25,FBP1,CXCL2,NAMPT,PDF,CCDC71L,DUSP4,C16ORF74,CCDC107,SAMD11,H2AC4,DIO3,DHCR24,EIF4EBP3,SLC16A3,ARL2BP,PTPRN,BMP2,PIM3,H2AX,PKP3,CEBPD,RIN1,KLF16,PNP,SBNO2,SH3TC1,IRAK2,CAPN15,SLCO4A1,ADAMTS14,PFKFB3,C11ORF96,PLEKHN1,CBARP,CEBPB,PTGIR,RRAD,R3HDM4,LLGL2,PITPNM1,EPOP,SECTM1,RELT,CEMIP,PIP5KL1,IL1RL2,NCLN,SH2D5,RARRES1,PANX2…
TF	Factor: MYC; motif: NNCCACGTGCNN; match class: 1	TF:M09812_1	FALSE	5.77766e-06	5.23825	5330	404	162	20044	DGAT2,ARC,DUSP2,HMOX1,PROK2,LYPD3,SLC7A5,ICAM1,GK,MMP25,PDF,PKMYT1,RGS16,HK2,CCDC107,MT1M,DIO3,EIF4EBP3,SLC16A3,PIM3,BCL3,SMOX,LINGO3,RIN1,KLF16,CHRNE,PNP,NUDT8,SH3TC1,COL18A1,SLCO4A1,PFKFB3,SLC25A22,UNC13D,FOSL1,YDJC,TMEM184A,PLEKHN1,CBARP,TOR4A,CTSD,GPRC5C,HILPDA,LLGL2,SLC39A14,EPOP,ITPRIP,PPIF,H1-10,NFKBIE,ESRRA,RHOG,NBL1,IFI30,UPP1,SH2D5,ADPRHL1,PANX2,SSBP4,AGTRAP,OPLAH,DHCR7,TNFAIP3,EGR3,C6O…
TF	Factor: CTCF; motif: RSYGCCMYCTRSTGGN; match class: 1	TF:M09828_1	FALSE	5.8005e-06	5.23653	572	404	36	20044	SOCS3,ARC,MISP,SOCS1,MMP25,CCDC71L,RASD1,KLF16,SDF2L1,NUDT8,CEBPB,RRAD,LYPLA2,PHF21B,SECTM1,RHOG,AGTRAP,SLC49A3,ALOX5,BBC3,HBEGF,TMEM147,COL27A1,GALK1,RPP25L,TMEM141,IVNS1ABP,TK1,REXO1,TMEM204,SLC35E4,FAM171A2,RHPN1,CLCF1,HLA-B,GLIS2
TF	Factor: LRF; motif: NRGGGKCKY; match class: 1	TF:M10115_1	FALSE	6.29858e-06	5.20076	2378	404	90	20044	SOCS3,DUSP2,ADAM8,SLC7A5,SOCS1,MMP25,PKMYT1,LRRC8E,ADAT3,SLC16A3,PTPRN,TFR2,SH2B2,LINGO3,CEBPD,SBNO2,SH3TC1,PLK3,BAIAP3,PLEKHN1,CBARP,TOR4A,CTSD,CDC42EP5,CEBPB,HELZ2,GPRC5C,PLSCR3,IL27RA,SCARF1,TCIRG1,NCLN,IFI30,CDKN1A,TNFRSF12A,PANX2,SSBP4,LAGE3,SPINT2,SOD2,GRIN3B,ABHD17C,RNF126,SCARF2,SEMA7A,TYMP,RAB24,HTRA3,HBEGF,PDCD1,S100A16,TMEM160,PSMB10,INAFM1,PNKD,IL4R,MBOAT7,ETHE1,ELL,CTDSP1,WFIKKN1,FMN…
TF	Factor: AP2BETA; motif: SCCYCAGGSNN; match class: 1	TF:M13137_1	FALSE	6.5947e-06	5.18081	4516	404	143	20044	MT2A,ADAM8,ANGPTL4,ADAMTS4,ADGRG3,SLC7A5,MISP,ICAM1,PTP4A1,GK,PKMYT1,LRRC8E,C16ORF74,COL7A1,RASD1,SLC16A3,PTPRN,BMP2,PIM3,SPATA2L,TFR2,BCL3,FOSB,PKP3,CEBPD,RIN1,KLF16,NMB,NUDT8,SH3TC1,CAPN15,COL18A1,ADAMTS14,BAIAP3,SLC25A22,GLTPD2,UNC13D,AATK,TMEM184A,VDR,CTSD,SLC43A2,CEBPB,GPRC5C,RRAD,VASN,R3HDM4,LLGL2,LYPLA2,EPOP,ITPRIP,SCARF1,ESRRA,TCIRG1,PIP5KL1,FOS,IL1RL2,MFSD2A,NCLN,CDKN1A,UPP1,SH2D5,PANX2,…
TF	Factor: KLF16; motif: GMCACGCCCCC	TF:M03914	FALSE	7.1457e-06	5.14596	3481	404	118	20044	CXCL3,SOCS3,ARC,SLC7A5,SOCS1,GK,BBLN,LRRC8E,CCDC107,MT1M,PIM3,SPATA2L,SH2B2,ZC3H12A,PKP3,KLF16,PNP,NUDT8,SBNO2,SLCO4A1,ADAMTS14,BAIAP3,SLC25A22,C11ORF91,AATK,YDJC,CBARP,GPRC5C,VASN,R3HDM4,LLGL2,RHOF,PITPNM1,LYPLA2,SLC39A14,PLSCR3,PHF21B,NFKBIE,ESRRA,TCIRG1,RHOG,PIP5KL1,TNFRSF12A,SSBP4,LAGE3,HMGA1,CYBA,SPINT2,SOD2,TNFAIP3,TBC1D2,RNF126,MROH6,RELL2,TYMP,NR4A1,ACSL1,BBC3,RAB24,NINJ1,TRIB1,PRR5,FAAP1…
TF	Factor: SP4; motif: SCCCCGCCCCS; match class: 1	TF:M01273_1	FALSE	7.45365e-06	5.12763	1054	404	52	20044	ATP6V0C,SOCS1,GK,BBLN,LRRC8E,SPATA2L,ZC3H12A,KLF16,NUDT8,SBNO2,ADAMTS14,BAIAP3,YDJC,CTSD,LLGL2,RHOF,PAXX,RHOG,TNFRSF12A,AGTRAP,SPINT2,SOD2,TNFAIP3,RNF126,TEAD4,MROH6,ACSL1,BBC3,PRR5,INAFM1,MBOAT7,RHBDF2,GALK1,EGFL7,CISH,BAD,TTLL12,SLC1A5,EEF1D,TMEM141,NECTIN2,LRRC10B,TNFRSF1B,CARD19,ARMC5,VPS9D1,FSTL3,ARTN,NIBAN2,PKD1,DGKQ,BICDL1
TF	Factor: Egr; motif: GTGGGSGCRRS	TF:M00807	FALSE	8.06408e-06	5.09345	4529	404	143	20044	PTGS2,NTSR1,SOCS3,ATP6V0C,DGAT2,ARC,ANGPTL4,ADGRG3,LYPD3,SLC7A5,PTP4A1,GK,FBP1,NAMPT,RGS16,HK2,DIO3,DHCR24,COL7A1,ARL2BP,PIM3,SH2B2,FOSB,LINGO3,CEBPD,SERTAD1,KLF16,TNFAIP2,SLCO4A1,BAIAP3,SLC25A22,C11ORF91,UNC13D,AATK,FOSL1,TMEM184A,PLEKHN1,CBARP,TOR4A,CTSD,CDC42EP5,HELZ2,RRAD,R3HDM4,LLGL2,RHOF,LYPLA2,SLC39A14,PHF21B,PAXX,RHOG,PIP5KL1,NCLN,UPP1,SH2D5,MMP23B,PANX2,SSBP4,NTNG2,RDH10,ZSWIM4,DHCR7,SYN…
TF	Factor: ERG; motif: ACCGGAWATCCGGT; match class: 1	TF:M03976_1	FALSE	8.50294e-06	5.07043	7982	404	219	20044	PTGS2,CXCL3,NTSR1,SOCS3,ATP6V0C,DUSP2,ADAMTS4,ICAM3,SLC7A5,HSPA6,PTP4A1,MMP25,CXCL2,NAMPT,PDF,CCDC71L,PKMYT1,HK2,BBLN,LRRC8E,ADAT3,CCDC107,SAMD11,MT1M,DIO3,DHCR24,COL7A1,EIF4EBP3,ARL2BP,PTPRN,PIM3,BCL3,ZC3H12A,SMOX,FOSB,CEBPD,SERTAD1,NMB,PNP,NUDT8,SBNO2,SH3TC1,CAPN15,COL18A1,ADAMTS14,PFKFB3,BAIAP3,SLC25A22,GLTPD2,C11ORF91,UNC13D,AATK,FOSL1,PLEKHN1,CBARP,CTSD,HELZ2,GPRC5C,PTGIR,VASN,R3HDM4,ENDOG,L…
TF	Factor: RUNX3; motif: NRACCGCANWAACCRCAN	TF:M04110	FALSE	8.96763e-06	5.04732	9508	404	250	20044	CXCL3,SOCS3,ATP6V0C,DGAT2,DUSP2,PROK2,LYPD3,ICAM1,PTP4A1,GK,CHAC1,MMP25,FBP1,CXCL2,NAMPT,PDF,RGS16,DUSP4,HK2,BBLN,LRRC8E,ADAT3,C16ORF74,CCDC107,SAMD11,H2AC4,DIO3,COL7A1,RASD1,ARL2BP,PTPRN,BMP2,PIM3,SPATA2L,TFR2,H2AX,ZC3H12A,FOSB,PKP3,CEBPD,RIN1,KLF16,PFKFB4,PNP,SDF2L1,NUDT8,SBNO2,SH3TC1,CAPN15,COL18A1,SLCO4A1,ADAMTS14,PLK3,CSRNP1,BAIAP3,GLTPD2,UNC13D,C11ORF96,FOSL1,YDJC,TMEM184A,PLEKHN1,CBARP,TOR…
TF	Factor: c-Myc; motif: NCCACGTGCNN; match class: 1	TF:M09992_1	FALSE	9.06414e-06	5.04267	1665	404	70	20044	ARC,DUSP2,SLC7A5,MMP25,RGS16,HK2,PIM3,SMOX,RIN1,KLF16,SH3TC1,COL18A1,SLCO4A1,PFKFB3,TMEM184A,PLEKHN1,CTSD,HILPDA,SLC39A14,EPOP,ITPRIP,PPIF,NFKBIE,ESRRA,RHOG,UPP1,SH2D5,ADPRHL1,AGTRAP,OPLAH,DHCR7,C6ORF132,TEAD4,PDCD1,TMEM147,ENG,MXD1,DUSP23,LRRC56,DNPH1,RHBDF2,FJX1,EGFL7,ELL,FASN,PPP1R14B,GPSM1,EIF4A1,EEF1D,MRM1,RGS14,MFSD12,AMPD3,EIF5A,HIC1,TTYH3,EIF4EBP1,FSTL3,ENO1,WDR90,TLE3,TMC8,TMEM204,CLUH,G…
TF	Factor: RUNX2; motif: WRACCGCANWAACCGCAN; match class: 1	TF:M04107_1	FALSE	9.26842e-06	5.03299	6625	404	190	20044	SOCS3,ATP6V0C,DGAT2,LYPD3,PTP4A1,GK,CHAC1,FBP1,CXCL2,NAMPT,PDF,CCDC71L,RGS16,ADAT3,C16ORF74,H2AC4,RASD1,SLC16A3,ARL2BP,PTPRN,BMP2,PIM3,SPATA2L,H2AX,FOSB,LINGO3,PKP3,CEBPD,KLF16,PNP,NUDT8,SBNO2,SH3TC1,IRAK2,CAPN15,COL18A1,SLCO4A1,ADAMTS14,PLK3,CSRNP1,BAIAP3,FOSL1,YDJC,TMEM184A,PLEKHN1,CBARP,TOR4A,CEBPB,PTGIR,RRAD,ENDOG,RHOF,PITPNM1,PPIF,SECTM1,RELT,H1-10,ESRRA,RHOG,PIP5KL1,NBL1,IL1RL2,MFSD2A,NCLN,…
TF	Factor: CP2; motif: NNNNCCAGNCNN; match class: 1	TF:M07602_1	FALSE	1.0538e-05	4.97724	4761	404	148	20044	SLC22A11,NTSR1,SOCS3,DGAT2,ARC,ADAMTS4,PROK2,ADGRG3,SLC7A5,MISP,ICAM1,GK,MMP25,FBP1,NAMPT,CCDC71L,PKMYT1,RGS16,HK2,LRRC8E,SAMD11,MT1M,SLC16A3,SPATA2L,SH2B2,SMOX,PKP3,CEBPD,RIN1,PFKFB4,CHRNE,PNP,SH3TC1,COL18A1,SLCO4A1,SLC25A22,UNC13D,AATK,TMEM184A,TOR4A,GPRC5C,PTGIR,VASN,HILPDA,RHOF,PITPNM1,PLSCR3,PHF21B,IL27RA,SECTM1,RELT,TNFRSF10D,TCIRG1,RHOG,MFSD2A,NCLN,IFI30,TNFRSF12A,SSBP4,RTEL1-TNFRSF6B,NRXN…
TF	Factor: RAR-gamma; motif: RGGTCANNNTGNCCNNNN; match class: 1	TF:M10045_1	FALSE	1.06979e-05	4.9707	1958	404	78	20044	SLC22A11,ATP6V0C,SLC7A5,PTX3,FBP1,PDF,EIF4EBP3,ARL2BP,TFR2,BCL3,SH2B2,SMOX,FOSB,LINGO3,PKP3,SDF2L1,COL18A1,SLCO4A1,ADAMTS14,SLC25A22,CTSD,CDC42EP5,HELZ2,PTGIR,RRAD,LYPLA2,ITPRIP,RELT,TCIRG1,PIP5KL1,NBL1,CDKN1A,UPP1,TNFRSF12A,LAGE3,OPLAH,MROH6,NR4A1,RAB24,PDCD1,TMEM147,SLC25A39,COX8A,MTLN,FAAP100,NR2F6,PNKD,DUSP23,DNPH1,TOMM40,AP5Z1,EGFL7,ST6GALNAC6,LRRC25,WFIKKN1,TMEM250,RHOC,JOSD2,UBE2S,LY6E,NEC…
TF	Factor: SREBP-1; motif: RTCRCGTGAY	TF:M11081	FALSE	1.07979e-05	4.96666	11275	404	284	20044	PTGS2,NTSR1,ATP6V0C,TMEM247,DGAT2,ARC,DUSP2,ANGPTL4,HMOX1,PROK2,ADGRG3,ICAM3,LYPD3,SLC7A5,HSPA6,ICAM1,SOCS1,GK,MMP25,CXCL2,NAMPT,PDF,PKMYT1,RGS16,DUSP4,HK2,ADAT3,CCDC107,MT1M,DIO3,PLAUR,EIF4EBP3,RASD1,SLC16A3,ARL2BP,BMP2,PIM3,BCL3,SH2B2,SMOX,FOSB,LINGO3,PKP3,LTB,CEBPD,RIN1,KLF16,PFKFB4,CHRNE,PNP,NUDT8,SH3TC1,IRAK2,CAPN15,COL18A1,SLCO4A1,ADAMTS14,PFKFB3,PLK3,CSRNP1,SLC25A22,UNC13D,C11ORF96,FOSL1,Y…
TF	Factor: N-Myc; motif: NNCCACGTGNNN; match class: 1	TF:M00055_1	FALSE	1.11234e-05	4.95376	1499	404	65	20044	ARC,DUSP2,SLC7A5,ICAM1,MMP25,HK2,PIM3,KLF16,SH3TC1,COL18A1,SLCO4A1,PFKFB3,TMEM184A,CTSD,HILPDA,SLC39A14,EPOP,PPIF,NFKBIE,ESRRA,RHOG,UPP1,SH2D5,ADPRHL1,PANX2,AGTRAP,OPLAH,DHCR7,C6ORF132,ISG20,TYMP,PDCD1,TMEM147,ENG,MXD1,DUSP23,LRRC56,DNPH1,RHBDF2,FJX1,ELL,FASN,CD320,PPP1R14B,GPSM1,EEF1D,MRM1,METRNL,MFSD12,AMPD3,TTYH3,EIF4EBP1,RPS19,FSTL3,ENO1,WDR90,TLE3,TMC8,CLUH,GADD45G,ATAD3A,LSP1,DGKQ,WDR81,MAP…
TF	Factor: NF-E4; motif: GTGAGGS	TF:M08826	FALSE	1.13722e-05	4.94416	11545	404	289	20044	PTGS2,CXCL3,SLC22A11,NTSR1,SOCS3,MT2A,ATP6V0C,TMEM247,DGAT2,ARC,DUSP2,ADAM8,ANGPTL4,HMOX1,ADAMTS4,PROK2,ADGRG3,LYPD3,HSPA6,MISP,GK,SP6,CHAC1,FBP1,NAMPT,CCDC71L,PKMYT1,HK2,BBLN,ADAT3,C16ORF74,CCDC107,SAMD11,DHCR24,COL7A1,EIF4EBP3,RASD1,SLC16A3,ARL2BP,PTPRN,PIM3,SPATA2L,TFR2,BCL3,SH2B2,ZC3H12A,SMOX,LINGO3,PKP3,LTB,CEBPD,RIN1,SERTAD1,KLF16,PFKFB4,CHRNE,SDF2L1,SBNO2,SH3TC1,IRAK2,CAPN15,TNFAIP2,SLCO4A…
TF	Factor: AP-2alpha; motif: NGCCTSAGGCN	TF:M11480	FALSE	1.15977e-05	4.93563	6321	404	183	20044	PTGS2,SLC22A11,MT2A,TMEM247,ARC,ADAM8,PROK2,ADGRG3,LYPD3,SLC7A5,ICAM1,PTX3,PTP4A1,FBP1,CCDC71L,DUSP4,LRRC8E,C16ORF74,MT1M,DIO3,DHCR24,COL7A1,RASD1,ARL2BP,PIM3,SPATA2L,TFR2,BCL3,H2AX,SMOX,PKP3,CEBPD,KLF16,NUDT8,CAPN15,COL18A1,TNFAIP2,SLCO4A1,ADAMTS14,CSRNP1,BAIAP3,SLC25A22,UNC13D,C11ORF96,AATK,TMEM184A,VDR,SLC43A2,CEBPB,HELZ2,GPRC5C,PTGIR,VASN,R3HDM4,LLGL2,PITPNM1,SLC39A14,ITPRIP,KRT34,PPIF,PHF21B…
TF	Factor: HIC1; motif: NNNGGKTGCCCSNNNNNN; match class: 1	TF:M01073_1	FALSE	1.16022e-05	4.93546	789	404	43	20044	MT2A,ARC,MMP25,LRRC8E,SAMD11,SLC16A3,LINGO3,PKP3,CEBPD,ADAMTS14,PFKFB3,CBARP,VDR,CEBPB,VASN,PAXX,TNFRSF10D,NCLN,SH2D5,PANX2,NTNG2,NPDC1,MT1X,EGR3,ALOX5,ACSL1,PLAU,PDCD1,NR2F6,BAD,IFITM1,THEM6,MFSD12,IFITM2,LSR,MAP1S,TNFRSF1B,PLIN3,HOMER3,ATAD3A,LSP1,ZDHHC8,WDR81
TF	Factor: CTCF; motif: NCCRSTAGGGGGCGC; match class: 1	TF:M08911_1	FALSE	1.19326e-05	4.92326	4089	404	132	20044	NTSR1,SOCS3,ARC,DUSP2,ADAM8,PTP4A1,SOCS1,SP6,CHAC1,MMP25,PDF,CCDC71L,DUSP4,LRRC8E,ADAT3,DIO3,DHCR24,RASD1,SLC16A3,BMP2,PIM3,H2AX,KLF16,NMB,SDF2L1,NUDT8,SBNO2,CAPN15,PFKFB3,CSRNP1,AATK,YDJC,CBARP,SLC43A2,CEBPB,HELZ2,RRAD,LLGL2,RHOF,LYPLA2,SLC39A14,PPIF,PHF21B,RELT,CEMIP,NFKBIE,ESRRA,RHOG,SH2D5,PANX2,HMGA1,NRXN2,NPDC1,RDH10,AGTRAP,DHCR7,TNFAIP3,LDLR,SYN1,ABHD17C,SLC49A3,TAFA5,BBC3,GCA,HBEGF,TMEM147…
TF	Factor: TWIST; motif: CACCTGG	TF:M03582	FALSE	1.19888e-05	4.92122	8542	404	230	20044	SLC22A11,NTSR1,SOCS3,TMEM247,DGAT2,DUSP2,ADAM8,ANGPTL4,HMOX1,ICAM3,LYPD3,HSPA6,MISP,ICAM1,PTP4A1,SOCS1,GK,CHAC1,FBP1,CXCL2,PDF,PKMYT1,LRRC8E,DIO3,SLC16A3,ARL2BP,PIM3,TFR2,ZC3H12A,SMOX,LINGO3,PKP3,LTB,RIN1,KLF16,PFKFB4,CHRNE,PNP,SDF2L1,SH3TC1,IRAK2,CAPN15,TNFAIP2,SLCO4A1,ADAMTS14,SLC25A22,C11ORF91,AATK,FOSL1,YDJC,TMEM184A,PLEKHN1,VDR,TOR4A,CTSD,SLC43A2,CDC42EP5,HELZ2,VASN,R3HDM4,ENDOG,LLGL2,RHOF,S…
TF	Factor: Elk-1:Pax-5; motif: ACCGGAACYACGCWTSANYG; match class: 1	TF:M08225_1	FALSE	1.33852e-05	4.87338	8211	404	223	20044	PTGS2,NTSR1,SOCS3,ATP6V0C,DGAT2,ARC,DUSP2,ADAM8,ANGPTL4,HMOX1,ADAMTS4,PROK2,SLC7A5,MISP,PTP4A1,SOCS1,GK,MMP25,PDF,DUSP4,HK2,BBLN,LRRC8E,ADAT3,C16ORF74,CCDC107,SAMD11,DIO3,SLC16A3,BMP2,PIM3,TFR2,BCL3,ZC3H12A,FOSB,CEBPD,SERTAD1,KLF16,NMB,PFKFB4,PNP,SDF2L1,NUDT8,SBNO2,IRAK2,CAPN15,TNFAIP2,ADAMTS14,PFKFB3,C11ORF91,FOSL1,YDJC,PLEKHN1,CBARP,TOR4A,SLC43A2,CDC42EP5,GPRC5C,RRAD,R3HDM4,ENDOG,LLGL2,RHOF,PIT…
TF	Factor: EGR1; motif: NCNCCGCCCCCGCN	TF:M07208	FALSE	1.38598e-05	4.85824	6380	404	184	20044	ATP6V0C,TMEM247,DUSP2,ANGPTL4,SLC7A5,PTX3,PTP4A1,GK,CHAC1,FBP1,NAMPT,CCDC71L,PKMYT1,RGS16,DUSP4,HK2,BBLN,LRRC8E,DIO3,DHCR24,COL7A1,RASD1,SLC16A3,PIM3,BCL3,H2AX,ZC3H12A,CEBPD,SERTAD1,KLF16,PNP,SLCO4A1,PFKFB3,CSRNP1,BAIAP3,GLTPD2,C11ORF91,C11ORF96,TMEM184A,CBARP,SLC43A2,CDC42EP5,CEBPB,HELZ2,GPRC5C,RRAD,VASN,LLGL2,LYPLA2,SLC39A14,PLSCR3,PHF21B,PAXX,SECTM1,RELT,NFKBIE,ESRRA,RHOG,PIP5KL1,NCLN,UPP1,TNF…
TF	Factor: TFEA; motif: YRCACGTGACN	TF:M11090	FALSE	1.41001e-05	4.85078	6290	404	182	20044	DGAT2,ARC,DUSP2,HMOX1,PROK2,LYPD3,SLC7A5,ICAM1,SOCS1,GK,SP6,MMP25,CXCL2,PDF,PKMYT1,RGS16,DUSP4,HK2,CCDC107,MT1M,DIO3,EIF4EBP3,SLC16A3,PIM3,BCL3,SMOX,LINGO3,RIN1,KLF16,CHRNE,PNP,NUDT8,SH3TC1,COL18A1,SLCO4A1,PFKFB3,SLC25A22,UNC13D,FOSL1,YDJC,TMEM184A,PLEKHN1,CBARP,TOR4A,CTSD,GPRC5C,HILPDA,LLGL2,SLC39A14,EPOP,ITPRIP,PPIF,SECTM1,H1-10,NFKBIE,ESRRA,RHOG,NBL1,IFI30,UPP1,SH2D5,ADPRHL1,PANX2,BCL2L12,SSBP…
TF	Factor: ESE-1; motif: NTGTGCGGATGCN; match class: 1	TF:M11385_1	FALSE	1.42922e-05	4.8449	5615	404	167	20044	SLC22A11,SOCS3,MT2A,ATP6V0C,DGAT2,DUSP2,ANGPTL4,HMOX1,ICAM3,HSPA6,SOCS1,MMP25,FBP1,NAMPT,PKMYT1,HK2,LRRC8E,C16ORF74,H2AC4,DIO3,RASD1,SLC16A3,ARL2BP,SPATA2L,H2AX,ZC3H12A,SMOX,LINGO3,PKP3,LTB,KLF16,CHRNE,PNP,SH3TC1,COL18A1,TNFAIP2,SLCO4A1,ADAMTS14,PFKFB3,UNC13D,YDJC,TMEM184A,CBARP,VDR,CTSD,HELZ2,PTGIR,RHOF,SLC39A14,PHF21B,PAXX,RELT,CEMIP,TNFRSF10D,ESRRA,FOS,MFSD2A,NCLN,CDKN1A,RARRES1,MMP23B,PANX2,L…
TF	Factor: CTCF; motif: CTGCANTNCCNNNNNNNNCCASNAGRKGGCRSNN	TF:M12963	FALSE	1.5059e-05	4.82221	7033	404	198	20044	CXCL3,SLC22A11,NTSR1,SOCS3,DUSP2,ADAM8,ANGPTL4,ICAM3,HSPA6,MISP,SOCS1,GK,SP6,FBP1,CXCL2,NAMPT,CCDC71L,BBLN,LRRC8E,C16ORF74,SAMD11,MT1M,DHCR24,EIF4EBP3,RASD1,SLC16A3,BMP2,PIM3,SH2B2,ZC3H12A,SMOX,LINGO3,PKP3,RIN1,KLF16,NMB,PFKFB4,CHRNE,SDF2L1,NUDT8,SH3TC1,CAPN15,PFKFB3,CSRNP1,BAIAP3,SLC25A22,GLTPD2,UNC13D,C11ORF96,AATK,FOSL1,YDJC,TMEM184A,CBARP,VDR,TOR4A,CTSD,SLC43A2,CEBPB,PTGIR,RRAD,VASN,ENDOG,RHO…
TF	Factor: TR4; motif: ACCCCGS	TF:M04934	FALSE	1.53586e-05	4.81365	18430	404	398	20044	PTGS2,CXCL3,SLC22A11,NTSR1,SOCS3,MT2A,ATP6V0C,TMEM247,DGAT2,ARC,DUSP2,ADAM8,ANGPTL4,HMOX1,ADAMTS4,PROK2,ADGRG3,ICAM3,LYPD3,SLC7A5,HSPA6,MISP,ICAM1,PTP4A1,SOCS1,GK,SP6,CHAC1,MMP25,FBP1,CXCL2,NAMPT,PDF,CCDC71L,PKMYT1,RGS16,DUSP4,HK2,BBLN,LRRC8E,ADAT3,C16ORF74,CCDC107,SAMD11,MT1M,H2AC4,PLAUR,DHCR24,COL7A1,EIF4EBP3,RASD1,SLC16A3,ARL2BP,PTPRN,BMP2,PIM3,SPATA2L,TFR2,BCL3,H2AX,SH2B2,ZC3H12A,SMOX,FOSB,LI…
TF	Factor: Osx; motif: CCNCCCCCNNN; match class: 1	TF:M07329_1	FALSE	1.58229e-05	4.80072	2614	404	95	20044	ATP6V0C,DUSP2,ADAM8,ANGPTL4,MISP,PTP4A1,MMP25,FBP1,NAMPT,DUSP4,BBLN,DIO3,ZC3H12A,SERTAD1,KLF16,PNP,CAPN15,BAIAP3,CBARP,TOR4A,CEBPB,LLGL2,PLSCR3,PHF21B,TNFRSF12A,MMP23B,PANX2,HMGA1,RDH10,CYBA,AGTRAP,SOD2,EGR3,TBC1D2,RNF126,TEAD4,MROH6,RELL2,SEMA7A,ALOX5,NR4A1,TAFA5,BBC3,RPS6KA1,PRR5,FAAP100,COL27A1,JMJD7-PLA2G4B,ELK1,INAFM1,RAB20,NR2F6,MBOAT7,PREX1,EGFL7,ST6GALNAC6,BAD,CTDSP1,FASN,FMNL1,PPP1R14B,F…
TF	Factor: Fli-1; motif: NACCGGAWWTCCGGTY	TF:M11399	FALSE	1.59159e-05	4.79817	13218	404	319	20044	PTGS2,CXCL3,NTSR1,SOCS3,ATP6V0C,ARC,DUSP2,HMOX1,ADAMTS4,ADGRG3,SLC7A5,MISP,ICAM1,PTX3,PTP4A1,GK,SP6,MMP25,CXCL2,NAMPT,PDF,CCDC71L,PKMYT1,HK2,BBLN,LRRC8E,ADAT3,CCDC107,SAMD11,MT1M,DIO3,PLAUR,DHCR24,COL7A1,EIF4EBP3,SLC16A3,ARL2BP,PTPRN,BMP2,PIM3,BCL3,ZC3H12A,SMOX,FOSB,LINGO3,PKP3,CEBPD,SERTAD1,KLF16,NMB,PFKFB4,PNP,SDF2L1,NUDT8,SBNO2,SH3TC1,IRAK2,CAPN15,ADAMTS14,PFKFB3,CSRNP1,BAIAP3,SLC25A22,GLTPD2,…
TF	Factor: KLF16; motif: GMCACGCCCCC; match class: 1	TF:M03914_1	FALSE	1.65923e-05	4.78009	739	404	41	20044	SOCS1,GK,PIM3,SPATA2L,ZC3H12A,KLF16,NUDT8,SBNO2,BAIAP3,SLC25A22,NFKBIE,LAGE3,TBC1D2,RNF126,MROH6,BBC3,TRIB1,PRR5,JMJD7-PLA2G4B,INAFM1,MBOAT7,RHBDF2,EGFL7,ELL,BAD,PPP1R14B,GPSM1,POR,MBD3,GPR157,TMEM141,NECTIN2,ISOC2,CARD19,ARMC5,VPS9D1,NIBAN2,PKD1,GLIS2,GGN,BICDL1
TF	Factor: NR1B1; motif: NRGGNCRTGACCTN; match class: 1	TF:M11796_1	FALSE	1.65945e-05	4.78003	4965	404	152	20044	NTSR1,ATP6V0C,ANGPTL4,ADAMTS4,ADGRG3,LYPD3,SLC7A5,ICAM1,NAMPT,CCDC71L,HK2,ADAT3,C16ORF74,CCDC107,MT1M,EIF4EBP3,SLC16A3,PTPRN,TFR2,SMOX,PKP3,CEBPD,RIN1,NUDT8,SBNO2,SH3TC1,CAPN15,TNFAIP2,SLCO4A1,BAIAP3,SLC25A22,C11ORF91,AATK,YDJC,TMEM184A,CBARP,CEBPB,GPRC5C,RRAD,VASN,HILPDA,ENDOG,RHOF,PITPNM1,SECTM1,RELT,H1-10,NFKBIE,TNFRSF10D,PIP5KL1,NBL1,MFSD2A,NCLN,IFI30,UPP1,TNFRSF12A,MMP23B,CYBA,SOD2,SYN1,C6OR…
TF	Factor: PLAG1; motif: GRGGCNNHNNNRRGGG	TF:M01778	FALSE	1.6975e-05	4.77019	2851	404	101	20044	ANGPTL4,ICAM3,SLC7A5,GK,FBP1,ADAT3,C16ORF74,DIO3,COL7A1,BMP2,TFR2,ZC3H12A,CEBPD,SERTAD1,KLF16,SDF2L1,BAIAP3,SLC25A22,C11ORF96,TMEM184A,PLEKHN1,CBARP,SLC43A2,CEBPB,HELZ2,RRAD,VASN,LLGL2,RHOF,LYPLA2,SLC39A14,PAXX,RELT,ESRRA,TCIRG1,RHOG,FOS,NCLN,UPP1,SH2D5,RARRES1,MMP23B,PANX2,CYBA,ZSWIM4,SOD2,TNFAIP3,LDLR,EGR3,ITPKC,RNF126,TEAD4,SCARF2,SEMA7A,TYMP,ALOX5,TAFA5,BBC3,PDCD1,PRR5,COL27A1,INAFM1,RAB20,NR…
TF	Factor: SATB2; motif: GSCGCTGTCCNNGGTGCTGN; match class: 1	TF:M12660_1	FALSE	1.69901e-05	4.7698	1378	404	61	20044	NTSR1,SOCS3,DUSP2,ADAMTS4,HSPA6,MISP,PDF,SAMD11,PLAUR,PTPRN,CEBPD,NMB,SH3TC1,CAPN15,SLCO4A1,AATK,TMEM184A,CBARP,CTSD,HELZ2,RHOF,PITPNM1,SLC39A14,EPOP,PHF21B,PAXX,TCIRG1,OPLAH,SPINT2,GRIN3B,SYN1,ITPKC,TYMP,FERMT3,ALOX5,TRIB1,PRR5,NR2F6,ADRA2C,BAD,CTDSP1,COQ8A,GPR157,THEM6,RNPEPL1,HIC1,FAM43A,TICAM1,VPS9D1,GMPPB,WDR90,EPS8L1,TMEM204,SLC35E4,ADORA2A,PKD1,CLCF1,LSP1,DGKQ,WDR81,HPS6
TF	Factor: HAIRYLIKE; motif: NNNNCANGTG; match class: 1	TF:M08885_1	FALSE	1.81969e-05	4.74	2166	404	83	20044	ARC,DUSP2,HMOX1,PROK2,SLC7A5,MISP,SOCS1,GK,FBP1,PDF,EIF4EBP3,SLC16A3,PIM3,ZC3H12A,LINGO3,KLF16,PNP,NUDT8,COL18A1,SLCO4A1,SLC25A22,AATK,FOSL1,YDJC,TMEM184A,CBARP,CTSD,SLC39A14,EPOP,PPIF,NFKBIE,ESRRA,IFI30,UPP1,SH2D5,PANX2,SSBP4,AGTRAP,OPLAH,DHCR7,MROH6,SEMA7A,TYMP,BBC3,PDCD1,SLC25A39,PRR5,MXD1,LRRC56,DNPH1,AP5Z1,FJX1,EGFL7,LRRC25,FASN,WFIKKN1,FMNL1,CD320,PPP1R14B,GPSM1,KIFC2,TTLL12,SLC1A5,EEF1D,NE…
TF	Factor: EGR1; motif: NNMCGCCCACGCNN; match class: 1	TF:M12508_1	FALSE	1.82465e-05	4.73882	2316	404	87	20044	SLC22A11,ATP6V0C,ARC,DUSP2,ANGPTL4,SLC7A5,PTP4A1,GK,PKMYT1,HK2,BBLN,CCDC107,SAMD11,PIM3,SPATA2L,ZC3H12A,CEBPD,SERTAD1,KLF16,SBNO2,BAIAP3,C11ORF91,FOSL1,CBARP,SLC43A2,CEBPB,GPRC5C,R3HDM4,PHF21B,CEMIP,ESRRA,TNFRSF12A,MMP23B,PANX2,SSBP4,LAGE3,HMGA1,SYN1,TBC1D2,RNF126,MROH6,ALOX5,TAFA5,BBC3,TMEM147,RPS6KA1,PRR5,FAAP100,JMJD7-PLA2G4B,INAFM1,RAB20,NR2F6,LRRC56,PREX1,EGFL7,ST6GALNAC6,FNDC4,ELL,FASN,FMNL…
TF	Factor: E2F-3:FOXI1; motif: NGACACCGCGCCCAC; match class: 1	TF:M08208_1	FALSE	1.88679e-05	4.72428	7332	404	204	20044	NTSR1,SOCS3,DGAT2,ARC,DUSP2,ADAM8,ANGPTL4,PROK2,LYPD3,SLC7A5,HSPA6,MISP,PTX3,SOCS1,GK,CHAC1,MMP25,PDF,PKMYT1,RGS16,BBLN,C16ORF74,CCDC107,SAMD11,DIO3,PLAUR,RASD1,SLC16A3,BMP2,PIM3,SPATA2L,BCL3,PKP3,CEBPD,SERTAD1,KLF16,NUDT8,SBNO2,IRAK2,CAPN15,SLCO4A1,PFKFB3,PLK3,CSRNP1,BAIAP3,SLC25A22,GLTPD2,UNC13D,AATK,FOSL1,YDJC,CBARP,VDR,CTSD,SLC43A2,CEBPB,HELZ2,GPRC5C,R3HDM4,ENDOG,LLGL2,SLC39A14,PLSCR3,EPOP,PH…
TF	Factor: BTEB3; motif: BNRNGGGAGGNGT	TF:M01865	FALSE	2.14951e-05	4.66766	10138	404	261	20044	NTSR1,SOCS3,ATP6V0C,DGAT2,ARC,DUSP2,ADAM8,ADGRG3,MISP,ICAM1,PTX3,SOCS1,GK,MMP25,FBP1,NAMPT,CCDC71L,PKMYT1,DUSP4,HK2,BBLN,LRRC8E,ADAT3,C16ORF74,MT1M,DIO3,PLAUR,DHCR24,COL7A1,EIF4EBP3,RASD1,SLC16A3,BMP2,PIM3,SPATA2L,TFR2,H2AX,ZC3H12A,SMOX,FOSB,PKP3,LTB,RIN1,KLF16,PFKFB4,CHRNE,PNP,SBNO2,COL18A1,TNFAIP2,PFKFB3,PLK3,CSRNP1,BAIAP3,SLC25A22,C11ORF91,UNC13D,C11ORF96,AATK,FOSL1,YDJC,TMEM184A,PLEKHN1,CBARP…
TF	Factor: CP2; motif: NNNNCCAGNCNN	TF:M07602	FALSE	2.43797e-05	4.61297	11291	404	283	20044	PTGS2,SLC22A11,NTSR1,SOCS3,MT2A,ATP6V0C,DGAT2,ARC,ADAMTS4,PROK2,ADGRG3,ICAM3,LYPD3,SLC7A5,HSPA6,MISP,ICAM1,PTX3,GK,SP6,CHAC1,MMP25,FBP1,NAMPT,CCDC71L,PKMYT1,RGS16,HK2,BBLN,LRRC8E,SAMD11,MT1M,DHCR24,COL7A1,RASD1,SLC16A3,PTPRN,BMP2,PIM3,SPATA2L,SH2B2,SMOX,PKP3,LTB,CEBPD,RIN1,KLF16,NMB,PFKFB4,CHRNE,PNP,SDF2L1,NUDT8,SH3TC1,CAPN15,COL18A1,TNFAIP2,SLCO4A1,ADAMTS14,PFKFB3,PLK3,BAIAP3,SLC25A22,UNC13D,AAT…
TF	Factor: CPBP; motif: SNCCCNN; match class: 1	TF:M01822_1	FALSE	2.48836e-05	4.60409	18998	404	403	20044	PTGS2,CXCL3,SLC22A11,NTSR1,SOCS3,MT2A,ATP6V0C,TMEM247,DGAT2,ARC,DUSP2,ADAM8,ANGPTL4,HMOX1,ADAMTS4,PROK2,ADGRG3,ICAM3,LYPD3,SLC7A5,HSPA6,MISP,ICAM1,PTX3,PTP4A1,SOCS1,GK,SP6,CHAC1,MMP25,FBP1,CXCL2,NAMPT,PDF,CCDC71L,PKMYT1,RGS16,DUSP4,HK2,BBLN,LRRC8E,ADAT3,C16ORF74,CCDC107,SAMD11,MT1M,H2AC4,DIO3,PLAUR,DHCR24,COL7A1,EIF4EBP3,RASD1,SLC16A3,ARL2BP,PTPRN,BMP2,PIM3,SPATA2L,TFR2,BCL3,H2AX,SH2B2,ZC3H12A,SM…
TF	Factor: pax-2; motif: NCGTCACGCNYSRNYGCNYN	TF:M11877	FALSE	2.58884e-05	4.5869	11775	404	292	20044	PTGS2,SLC22A11,NTSR1,MT2A,ATP6V0C,DUSP2,HMOX1,ADGRG3,ICAM3,SLC7A5,HSPA6,MISP,ICAM1,PTP4A1,SOCS1,GK,SP6,CHAC1,FBP1,CXCL2,NAMPT,PDF,PKMYT1,RGS16,DUSP4,HK2,LRRC8E,ADAT3,C16ORF74,CCDC107,SAMD11,H2AC4,DIO3,PLAUR,EIF4EBP3,RASD1,SLC16A3,ARL2BP,BMP2,SPATA2L,TFR2,H2AX,SH2B2,ZC3H12A,SMOX,LINGO3,CEBPD,RIN1,SERTAD1,KLF16,NMB,PFKFB4,SDF2L1,NUDT8,SBNO2,IRAK2,SLCO4A1,ADAMTS14,PFKFB3,PLK3,CSRNP1,BAIAP3,SLC25A22,…
TF	Factor: GKLF; motif: WGGGYGKGGC	TF:M09971	FALSE	2.61986e-05	4.58172	5659	404	167	20044	SLC22A11,ATP6V0C,ARC,DUSP2,HMOX1,SLC7A5,MISP,PTP4A1,SOCS1,GK,SP6,CHAC1,MMP25,NAMPT,PKMYT1,RGS16,BBLN,CCDC107,COL7A1,BMP2,SPATA2L,TFR2,PKP3,LTB,RIN1,SERTAD1,KLF16,PNP,NUDT8,SH3TC1,IRAK2,COL18A1,SLCO4A1,ADAMTS14,BAIAP3,SLC25A22,C11ORF91,UNC13D,AATK,PLEKHN1,CTSD,CDC42EP5,CEBPB,HELZ2,GPRC5C,PTGIR,VASN,HILPDA,ENDOG,RHOF,PLSCR3,PAXX,H1-10,ESRRA,TCIRG1,IL1RL2,UPP1,MMP23B,PANX2,BCL2L12,SSBP4,LAGE3,NRXN2,…
TF	Factor: HDAC1; motif: KGCARGGTC	TF:M07041	FALSE	2.73237e-05	4.56346	12760	404	310	20044	PTGS2,SLC22A11,NTSR1,SOCS3,ATP6V0C,DGAT2,ARC,DUSP2,ADAM8,ANGPTL4,HMOX1,ADAMTS4,ADGRG3,LYPD3,SLC7A5,HSPA6,MISP,ICAM1,PTP4A1,SOCS1,GK,CHAC1,MMP25,CXCL2,PDF,CCDC71L,PKMYT1,RGS16,HK2,BBLN,LRRC8E,ADAT3,C16ORF74,CCDC107,SAMD11,MT1M,DIO3,PLAUR,DHCR24,COL7A1,RASD1,SLC16A3,BMP2,SPATA2L,BCL3,H2AX,ZC3H12A,SMOX,FOSB,LINGO3,PKP3,LTB,CEBPD,RIN1,SERTAD1,KLF16,NMB,CHRNE,SDF2L1,NUDT8,SBNO2,SH3TC1,IRAK2,CAPN15,COL…
TF	Factor: Miz-1; motif: NNRGGWGGGGGAGGGGMRR	TF:M10112	FALSE	2.90825e-05	4.53637	8762	404	233	20044	NTSR1,SOCS3,ARC,DUSP2,LYPD3,SLC7A5,MISP,ICAM1,PTX3,PTP4A1,SOCS1,GK,SP6,FBP1,NAMPT,PDF,CCDC71L,PKMYT1,DUSP4,HK2,BBLN,LRRC8E,ADAT3,C16ORF74,MT1M,COL7A1,EIF4EBP3,PTPRN,SPATA2L,TFR2,BCL3,H2AX,SH2B2,SMOX,FOSB,PKP3,CEBPD,RIN1,KLF16,PFKFB4,CHRNE,NUDT8,SBNO2,SH3TC1,SLCO4A1,PFKFB3,PLK3,CSRNP1,BAIAP3,SLC25A22,C11ORF91,C11ORF96,AATK,TMEM184A,CBARP,VDR,TOR4A,CTSD,SLC43A2,CDC42EP5,R3HDM4,HILPDA,LLGL2,RHOF,PIT…
TF	Factor: VDR:RXR-ALPHA; motif: NRGGTCANNNGGTTCNN; match class: 1	TF:M08980_1	FALSE	2.96619e-05	4.5278	4021	404	129	20044	CXCL3,SLC22A11,SOCS3,ATP6V0C,ARC,ADAM8,HMOX1,ADGRG3,SLC7A5,ICAM1,GK,SP6,FBP1,C16ORF74,EIF4EBP3,SLC16A3,SPATA2L,TFR2,FOSB,PKP3,SDF2L1,NUDT8,SBNO2,IRAK2,COL18A1,SLCO4A1,PFKFB3,AATK,VDR,TOR4A,CDC42EP5,CEBPB,HELZ2,RRAD,VASN,LLGL2,RHOF,PITPNM1,SLC39A14,EPOP,KRT34,PAXX,SCARF1,RELT,CEMIP,TNFRSF10D,RHOG,PIP5KL1,NBL1,IL1RL2,IFI30,RARRES1,MMP23B,BCL2L12,LAGE3,NTNG2,ZSWIM4,SOD2,MT1X,TNFAIP3,GRIN3B,C6ORF132,…
TF	Factor: CKROX; motif: SCCCTCCCC; match class: 1	TF:M01175_1	FALSE	3.10963e-05	4.50729	2766	404	98	20044	NTSR1,SOCS3,ATP6V0C,DUSP2,ADAMTS4,ICAM1,PTP4A1,GK,MMP25,PKMYT1,DUSP4,LRRC8E,PTPRN,TFR2,H2AX,ZC3H12A,PKP3,CEBPD,KLF16,IRAK2,CSRNP1,BAIAP3,HELZ2,GPRC5C,RRAD,R3HDM4,PITPNM1,LYPLA2,PHF21B,NFKBIE,ESRRA,TCIRG1,RHOG,PIP5KL1,FOS,TNFRSF12A,RARRES1,MMP23B,PANX2,NTNG2,HMGA1,NPDC1,CYBA,SYN1,ABHD17C,TEAD4,RELL2,SEMA7A,TYMP,NR4A1,TAFA5,PPAN,NR2F6,FJX1,EGFL7,ST6GALNAC6,CTDSP1,FASN,WFIKKN1,IFITM1,PPP1R14B,FBXL19…
TF	Factor: ZNF515; motif: WNSCCCCCWGCNG	TF:M08835	FALSE	3.32537e-05	4.47816	3613	404	119	20044	CXCL3,SLC22A11,ATP6V0C,DGAT2,ARC,MISP,ICAM1,SOCS1,NAMPT,BBLN,C16ORF74,DIO3,EIF4EBP3,SLC16A3,PIM3,SPATA2L,TFR2,BCL3,SH2B2,PKP3,LTB,NUDT8,SBNO2,SH3TC1,SLCO4A1,PLK3,CSRNP1,GLTPD2,UNC13D,C11ORF96,AATK,YDJC,CBARP,VDR,TOR4A,SLC43A2,CDC42EP5,CEBPB,RRAD,VASN,ENDOG,KRT34,PPIF,SCARF1,RELT,CEMIP,H1-10,UPP1,TNFRSF12A,PANX2,LAGE3,NTNG2,NPDC1,CYBA,DHCR7,TNFAIP3,MROH6,NR4A1,BBC3,HTRA3,GCA,HBEGF,PDCD1,NINJ1,TRIB…
TF	Factor: TAFII250; motif: RARRWGGCGGMGGNGR	TF:M10086	FALSE	3.37784e-05	4.47136	9269	404	243	20044	PTGS2,NTSR1,SOCS3,MT2A,ATP6V0C,TMEM247,DGAT2,DUSP2,ADAMTS4,LYPD3,SLC7A5,HSPA6,MISP,PTX3,PTP4A1,SOCS1,GK,SP6,CHAC1,MMP25,PDF,CCDC71L,RGS16,DUSP4,BBLN,ADAT3,C16ORF74,SAMD11,MT1M,DIO3,DHCR24,EIF4EBP3,SLC16A3,BMP2,PIM3,SPATA2L,BCL3,H2AX,SH2B2,FOSB,LINGO3,PKP3,CEBPD,SERTAD1,KLF16,NMB,CHRNE,PNP,NUDT8,SH3TC1,CAPN15,COL18A1,ADAMTS14,PFKFB3,CSRNP1,BAIAP3,SLC25A22,GLTPD2,C11ORF91,UNC13D,C11ORF96,AATK,FOSL1…
TF	Factor: HIF1; motif: GNNKACGTGCGGNN	TF:M00797	FALSE	3.5395e-05	4.45106	3658	404	120	20044	PTGS2,SLC22A11,SOCS3,DGAT2,ARC,PROK2,SLC7A5,PDF,RGS16,DUSP4,CCDC107,DIO3,PLAUR,EIF4EBP3,RASD1,SLC16A3,PIM3,CEBPD,SERTAD1,KLF16,SDF2L1,SH3TC1,SLCO4A1,PFKFB3,CSRNP1,SLC25A22,GLTPD2,FOSL1,YDJC,PLEKHN1,CBARP,TOR4A,GPRC5C,PTGIR,HILPDA,ENDOG,LLGL2,EPOP,SECTM1,SCARF1,TNFRSF10D,ESRRA,NCLN,IFI30,UPP1,SSBP4,RTEL1-TNFRSF6B,HMGA1,NRXN2,OPLAH,EGR3,SLC49A3,MROH6,RELL2,SEMA7A,FERMT3,ALOX5,NR4A1,TAFA5,PPAN,HTRA3…
TF	Factor: SALL2; motif: GGGTGGG	TF:M04595	FALSE	3.66654e-05	4.43574	13344	404	320	20044	CXCL3,SLC22A11,SOCS3,ATP6V0C,TMEM247,ARC,DUSP2,ADAM8,ANGPTL4,HMOX1,ADAMTS4,PROK2,ADGRG3,ICAM3,LYPD3,SLC7A5,HSPA6,MISP,ICAM1,PTX3,PTP4A1,SOCS1,GK,SP6,CHAC1,MMP25,CXCL2,CCDC71L,RGS16,DUSP4,HK2,BBLN,LRRC8E,CCDC107,SAMD11,MT1M,DHCR24,COL7A1,RASD1,SLC16A3,ARL2BP,PTPRN,BMP2,SPATA2L,TFR2,BCL3,ZC3H12A,SMOX,FOSB,LINGO3,PKP3,LTB,CEBPD,RIN1,SERTAD1,KLF16,NMB,PFKFB4,CHRNE,SDF2L1,NUDT8,SBNO2,COL18A1,TNFAIP2,S…
TF	Factor: c-Myc:Max; motif: NNNNNNNCACGTGNNNNNNN	TF:M00615	FALSE	3.75329e-05	4.42559	6779	404	191	20044	DGAT2,ARC,DUSP2,ANGPTL4,HMOX1,PROK2,ICAM3,LYPD3,SLC7A5,ICAM1,PTP4A1,GK,MMP25,CXCL2,PDF,PKMYT1,RGS16,HK2,CCDC107,MT1M,DIO3,EIF4EBP3,SLC16A3,PTPRN,BMP2,PIM3,BCL3,SMOX,LINGO3,RIN1,KLF16,CHRNE,PNP,NUDT8,SBNO2,SH3TC1,IRAK2,COL18A1,SLCO4A1,PFKFB3,SLC25A22,UNC13D,FOSL1,YDJC,TMEM184A,PLEKHN1,CBARP,TOR4A,CTSD,GPRC5C,HILPDA,LLGL2,RHOF,SLC39A14,EPOP,ITPRIP,PPIF,IL27RA,SECTM1,H1-10,NFKBIE,ESRRA,RHOG,NBL1,IFI…
TF	Factor: c-Myc:Max; motif: NNNNNNNCACGTGNNNNNNN; match class: 1	TF:M00615_1	FALSE	3.75329e-05	4.42559	6779	404	191	20044	DGAT2,ARC,DUSP2,ANGPTL4,HMOX1,PROK2,ICAM3,LYPD3,SLC7A5,ICAM1,PTP4A1,GK,MMP25,CXCL2,PDF,PKMYT1,RGS16,HK2,CCDC107,MT1M,DIO3,EIF4EBP3,SLC16A3,PTPRN,BMP2,PIM3,BCL3,SMOX,LINGO3,RIN1,KLF16,CHRNE,PNP,NUDT8,SBNO2,SH3TC1,IRAK2,COL18A1,SLCO4A1,PFKFB3,SLC25A22,UNC13D,FOSL1,YDJC,TMEM184A,PLEKHN1,CBARP,TOR4A,CTSD,GPRC5C,HILPDA,LLGL2,RHOF,SLC39A14,EPOP,ITPRIP,PPIF,IL27RA,SECTM1,H1-10,NFKBIE,ESRRA,RHOG,NBL1,IFI…
TF	Factor: E2F-3:FOXO6; motif: NAATGACACGCGCCCMC	TF:M08209	FALSE	3.8063e-05	4.4195	13976	404	331	20044	SLC22A11,NTSR1,SOCS3,ATP6V0C,DGAT2,ARC,DUSP2,ADAM8,HMOX1,PROK2,ADGRG3,SLC7A5,HSPA6,ICAM1,PTX3,PTP4A1,SOCS1,GK,SP6,CHAC1,MMP25,FBP1,NAMPT,PDF,PKMYT1,RGS16,DUSP4,HK2,BBLN,LRRC8E,ADAT3,C16ORF74,SAMD11,MT1M,H2AC4,DIO3,PLAUR,COL7A1,EIF4EBP3,RASD1,SLC16A3,ARL2BP,PTPRN,PIM3,SPATA2L,TFR2,BCL3,ZC3H12A,FOSB,LINGO3,LTB,CEBPD,RIN1,SERTAD1,KLF16,NMB,PFKFB4,CHRNE,PNP,SDF2L1,NUDT8,SBNO2,SH3TC1,IRAK2,CAPN15,COL1…
TF	Factor: Sp2; motif: NTWAGTCCCGCCCMCTT	TF:M12155	FALSE	3.93489e-05	4.40507	4721	404	145	20044	CXCL3,TMEM247,ADAM8,ADAMTS4,SLC7A5,MISP,PTP4A1,SOCS1,GK,SP6,FBP1,CXCL2,PDF,PKMYT1,DIO3,PTPRN,PIM3,SPATA2L,ZC3H12A,CEBPD,RIN1,KLF16,PNP,NUDT8,IRAK2,SLCO4A1,PLK3,CSRNP1,BAIAP3,SLC25A22,GLTPD2,C11ORF91,YDJC,CBARP,CDC42EP5,CEBPB,PTGIR,RHOF,PITPNM1,PLSCR3,IL27RA,PAXX,RELT,CEMIP,H1-10,NFKBIE,ESRRA,TCIRG1,RHOG,PIP5KL1,FOS,IL1RL2,UPP1,TNFRSF12A,SSBP4,LAGE3,HMGA1,CYBA,ZSWIM4,SPINT2,TNFAIP3,LDLR,TBC1D2,ITP…
TF	Factor: GKLF; motif: WGGGYGKGGC; match class: 1	TF:M09971_1	FALSE	4.02357e-05	4.39539	1376	404	60	20044	ATP6V0C,SLC7A5,MISP,SOCS1,NAMPT,BBLN,CCDC107,KLF16,NUDT8,C11ORF91,AATK,PLEKHN1,CTSD,CDC42EP5,GPRC5C,PLSCR3,PAXX,ESRRA,IL1RL2,SSBP4,NRXN2,CYBA,DHCR7,SYN1,TBC1D2,MROH6,MAP2K3,RELL2,GCA,S100A16,FAAP100,JMJD7-PLA2G4B,INAFM1,MBOAT7,LRRC56,ELL,TMEM250,KIFC2,POR,TTLL12,ATG4D,GPR157,MIIP,SPTBN5,TMEM141,UBE2S,NECTIN2,TTYH3,CARD19,PLIN3,NBEAL2,VPS9D1,NIBAN2,LRRC32,CLUH,HOMER3,NFKB2,ZDHHC8,GGN,BICDL1
TF	Factor: TFII-I; motif: RGAGGKAGG	TF:M00706	FALSE	4.11371e-05	4.38577	5827	404	170	20044	PTGS2,CXCL3,NTSR1,MT2A,ATP6V0C,ARC,DUSP2,ANGPTL4,HMOX1,ADAMTS4,ADGRG3,ICAM1,SOCS1,GK,PDF,DUSP4,HK2,C16ORF74,CCDC107,SAMD11,MT1M,SLC16A3,SPATA2L,TFR2,SH2B2,ZC3H12A,SMOX,FOSB,PKP3,KLF16,PFKFB4,NUDT8,SBNO2,COL18A1,CSRNP1,BAIAP3,C11ORF91,UNC13D,AATK,FOSL1,TMEM184A,CBARP,VDR,CDC42EP5,HELZ2,GPRC5C,PTGIR,ENDOG,LLGL2,PITPNM1,ITPRIP,PPIF,PHF21B,SECTM1,SCARF1,TNFRSF10D,ESRRA,TCIRG1,PIP5KL1,FOS,NBL1,MFSD2A,…
TF	Factor: sin3A; motif: TGTCCNNGGTGCTG; match class: 1	TF:M04756_1	FALSE	4.26062e-05	4.37053	7825	404	213	20044	PTGS2,SLC22A11,NTSR1,SOCS3,DGAT2,ARC,DUSP2,HMOX1,ADAMTS4,PROK2,ICAM3,LYPD3,SLC7A5,HSPA6,MISP,CHAC1,CXCL2,PDF,CCDC71L,PKMYT1,DUSP4,BBLN,LRRC8E,C16ORF74,CCDC107,SAMD11,DIO3,PLAUR,RASD1,BMP2,PIM3,SPATA2L,BCL3,H2AX,SH2B2,LINGO3,PKP3,LTB,CEBPD,RIN1,NMB,PFKFB4,PNP,SDF2L1,NUDT8,SBNO2,SH3TC1,IRAK2,CAPN15,COL18A1,TNFAIP2,SLCO4A1,PFKFB3,C11ORF91,UNC13D,AATK,FOSL1,TMEM184A,PLEKHN1,CBARP,VDR,TOR4A,SLC43A2,CE…
TF	Factor: Fli-1; motif: NACCGGAWWTCCGGTY; match class: 1	TF:M11399_1	FALSE	4.34431e-05	4.36208	11766	404	291	20044	PTGS2,CXCL3,NTSR1,SOCS3,ATP6V0C,ARC,DUSP2,HMOX1,ADAMTS4,SLC7A5,ICAM1,PTX3,PTP4A1,GK,SP6,MMP25,CXCL2,NAMPT,PDF,CCDC71L,PKMYT1,HK2,BBLN,LRRC8E,ADAT3,CCDC107,SAMD11,MT1M,DIO3,PLAUR,DHCR24,COL7A1,EIF4EBP3,SLC16A3,ARL2BP,PTPRN,BMP2,PIM3,BCL3,ZC3H12A,SMOX,FOSB,PKP3,CEBPD,SERTAD1,KLF16,NMB,PFKFB4,PNP,SDF2L1,NUDT8,SBNO2,SH3TC1,IRAK2,CAPN15,ADAMTS14,PFKFB3,CSRNP1,BAIAP3,SLC25A22,GLTPD2,C11ORF91,UNC13D,AAT…
TF	Factor: AP-2beta; motif: NSCCNNNGGSN; match class: 1	TF:M11478_1	FALSE	4.42236e-05	4.35435	8261	404	222	20044	PTGS2,SLC22A11,NTSR1,SOCS3,MT2A,DGAT2,ADAM8,HMOX1,PROK2,ADGRG3,LYPD3,MISP,ICAM1,PTP4A1,SOCS1,CHAC1,FBP1,CCDC71L,PKMYT1,DUSP4,HK2,LRRC8E,C16ORF74,SAMD11,DIO3,DHCR24,COL7A1,EIF4EBP3,RASD1,SLC16A3,ARL2BP,PTPRN,PIM3,SPATA2L,BCL3,SMOX,LINGO3,CEBPD,RIN1,KLF16,NUDT8,SBNO2,CAPN15,COL18A1,SLCO4A1,ADAMTS14,PFKFB3,PLK3,BAIAP3,SLC25A22,C11ORF96,FOSL1,TMEM184A,PLEKHN1,CBARP,VDR,SLC43A2,CEBPB,HELZ2,GPRC5C,PTGI…
TF	Factor: Erg; motif: NACCGGATATCCGGTN; match class: 1	TF:M11393_1	FALSE	4.55035e-05	4.34195	13933	404	330	20044	PTGS2,CXCL3,SLC22A11,NTSR1,SOCS3,ATP6V0C,ARC,DUSP2,ADAM8,ANGPTL4,HMOX1,ADAMTS4,ICAM3,SLC7A5,HSPA6,MISP,ICAM1,PTX3,PTP4A1,GK,SP6,CHAC1,MMP25,FBP1,CXCL2,NAMPT,PDF,CCDC71L,PKMYT1,HK2,BBLN,LRRC8E,ADAT3,CCDC107,SAMD11,MT1M,DIO3,PLAUR,DHCR24,COL7A1,EIF4EBP3,SLC16A3,ARL2BP,PTPRN,BMP2,PIM3,BCL3,H2AX,ZC3H12A,SMOX,FOSB,LINGO3,PKP3,CEBPD,SERTAD1,KLF16,NMB,PFKFB4,CHRNE,PNP,SDF2L1,NUDT8,SBNO2,SH3TC1,IRAK2,CAP…
TF	Factor: DATF1; motif: SNGGRRGCWGNGGG	TF:M09724	FALSE	4.61497e-05	4.33583	8605	404	229	20044	PTGS2,SLC22A11,ATP6V0C,TMEM247,ARC,ADAMTS4,ICAM3,LYPD3,SLC7A5,MISP,PTX3,CHAC1,MMP25,FBP1,NAMPT,PKMYT1,HK2,BBLN,LRRC8E,ADAT3,C16ORF74,SAMD11,PLAUR,EIF4EBP3,RASD1,SLC16A3,ARL2BP,PTPRN,SPATA2L,TFR2,BCL3,SMOX,LINGO3,RIN1,KLF16,NMB,CHRNE,SDF2L1,SBNO2,SH3TC1,COL18A1,PLK3,CSRNP1,SLC25A22,GLTPD2,C11ORF91,UNC13D,FOSL1,TMEM184A,PLEKHN1,CBARP,VDR,TOR4A,CDC42EP5,CEBPB,HELZ2,RRAD,VASN,LLGL2,RHOF,PITPNM1,LYPLA…
TF	Factor: AP-2alpha; motif: NGCCTSAGGCN; match class: 1	TF:M11480_1	FALSE	4.67743e-05	4.32999	5972	404	173	20044	PTGS2,SLC22A11,TMEM247,ARC,ADAM8,PROK2,ADGRG3,LYPD3,SLC7A5,ICAM1,PTX3,PTP4A1,CCDC71L,DUSP4,LRRC8E,C16ORF74,MT1M,DIO3,DHCR24,COL7A1,RASD1,ARL2BP,PIM3,SPATA2L,TFR2,BCL3,H2AX,SMOX,PKP3,CEBPD,KLF16,NUDT8,CAPN15,COL18A1,TNFAIP2,ADAMTS14,CSRNP1,BAIAP3,SLC25A22,UNC13D,C11ORF96,TMEM184A,VDR,SLC43A2,CEBPB,HELZ2,GPRC5C,PTGIR,VASN,R3HDM4,LLGL2,PITPNM1,SLC39A14,ITPRIP,KRT34,PPIF,PHF21B,IL27RA,H1-10,TNFRSF10D…
TF	Factor: ZIC4; motif: GRCCCCCCGCNGNGN	TF:M03932	FALSE	4.8385e-05	4.31529	2790	404	98	20044	NTSR1,ATP6V0C,HMOX1,SLC7A5,SOCS1,FBP1,CXCL2,NAMPT,PDF,CCDC71L,BBLN,C16ORF74,DIO3,COL7A1,EIF4EBP3,PKP3,KLF16,SBNO2,SLCO4A1,PFKFB3,UNC13D,C11ORF96,FOSL1,CBARP,VASN,RHOF,PITPNM1,PHF21B,PAXX,H1-10,TCIRG1,NBL1,NCLN,MMP23B,ADPRHL1,PANX2,SSBP4,LAGE3,HMGA1,RDH10,CYBA,SOD2,MROH6,RELL2,ID3,FERMT3,NR4A1,ACSL1,BBC3,HTRA3,PRR5,RPL18A,JMJD7-PLA2G4B,RAB20,NR2F6,MXD1,SEMA4B,ADRA2C,AP5Z1,LRRC25,ELL,CTDSP1,FASN,CD…
TF	Factor: Max; motif: NNCACGTGYN	TF:M11100	FALSE	4.95061e-05	4.30534	85	404	13	20044	DUSP2,PIM3,KLF16,EPOP,ESRRA,SEMA7A,BBC3,PPP1R14B,DHX34,RPS19,ENO1,EHD1,WDR81
TF	Factor: WT1; motif: NNGGGNGGGSGN	TF:M07436	FALSE	4.99509e-05	4.30146	6709	404	189	20044	SOCS3,ATP6V0C,DUSP2,ADAM8,ADAMTS4,PROK2,ICAM3,SLC7A5,MISP,ICAM1,PTX3,SOCS1,GK,MMP25,FBP1,NAMPT,PDF,RGS16,DUSP4,HK2,BBLN,C16ORF74,SAMD11,DIO3,DHCR24,COL7A1,PTPRN,BMP2,BCL3,PKP3,CEBPD,SERTAD1,KLF16,NMB,CHRNE,SBNO2,CSRNP1,BAIAP3,SLC25A22,C11ORF91,UNC13D,C11ORF96,FOSL1,PLEKHN1,CBARP,TOR4A,CTSD,SLC43A2,HELZ2,GPRC5C,PTGIR,RRAD,R3HDM4,LLGL2,PITPNM1,SLC39A14,ITPRIP,KRT34,PHF21B,IL27RA,PAXX,SECTM1,SCARF1,…
TF	Factor: Sp2; motif: WGGGCGG; match class: 1	TF:M05332_1	FALSE	4.99915e-05	4.3011	3433	404	114	20044	SOCS3,DUSP2,MISP,SOCS1,SP6,MMP25,NAMPT,CCDC71L,PKMYT1,C16ORF74,DIO3,COL7A1,EIF4EBP3,RASD1,PIM3,H2AX,SMOX,CEBPD,RIN1,NMB,PFKFB4,SDF2L1,NUDT8,SBNO2,CAPN15,SLCO4A1,ADAMTS14,PFKFB3,GLTPD2,C11ORF96,YDJC,CTSD,HELZ2,PLSCR3,EPOP,PAXX,SECTM1,ESRRA,CDKN1A,LAGE3,RTEL1-TNFRSF6B,HMGA1,NPDC1,GRIN3B,EGR3,ABHD17C,SLC49A3,MROH6,TYMP,FERMT3,ACSL1,TAFA5,HTRA3,GCA,TMEM147,STBD1,FAAP100,HSPA1B,COL27A1,JMJD7-PLA2G4B,R…
TF	Factor: Sp6; motif: WGGGCGG; match class: 1	TF:M05361_1	FALSE	4.99915e-05	4.3011	3433	404	114	20044	SOCS3,DUSP2,MISP,SOCS1,SP6,MMP25,NAMPT,CCDC71L,PKMYT1,C16ORF74,DIO3,COL7A1,EIF4EBP3,RASD1,PIM3,H2AX,SMOX,CEBPD,RIN1,NMB,PFKFB4,SDF2L1,NUDT8,SBNO2,CAPN15,SLCO4A1,ADAMTS14,PFKFB3,GLTPD2,C11ORF96,YDJC,CTSD,HELZ2,PLSCR3,EPOP,PAXX,SECTM1,ESRRA,CDKN1A,LAGE3,RTEL1-TNFRSF6B,HMGA1,NPDC1,GRIN3B,EGR3,ABHD17C,SLC49A3,MROH6,TYMP,FERMT3,ACSL1,TAFA5,HTRA3,GCA,TMEM147,STBD1,FAAP100,HSPA1B,COL27A1,JMJD7-PLA2G4B,R…
TF	Factor: CPBP; motif: NGGGCGG; match class: 1	TF:M05444_1	FALSE	4.99915e-05	4.3011	3433	404	114	20044	SOCS3,DUSP2,MISP,SOCS1,SP6,MMP25,NAMPT,CCDC71L,PKMYT1,C16ORF74,DIO3,COL7A1,EIF4EBP3,RASD1,PIM3,H2AX,SMOX,CEBPD,RIN1,NMB,PFKFB4,SDF2L1,NUDT8,SBNO2,CAPN15,SLCO4A1,ADAMTS14,PFKFB3,GLTPD2,C11ORF96,YDJC,CTSD,HELZ2,PLSCR3,EPOP,PAXX,SECTM1,ESRRA,CDKN1A,LAGE3,RTEL1-TNFRSF6B,HMGA1,NPDC1,GRIN3B,EGR3,ABHD17C,SLC49A3,MROH6,TYMP,FERMT3,ACSL1,TAFA5,HTRA3,GCA,TMEM147,STBD1,FAAP100,HSPA1B,COL27A1,JMJD7-PLA2G4B,R…
TF	Factor: DP-1; motif: NRNNGGCGGGAANN	TF:M10098	FALSE	5.31572e-05	4.27444	7274	404	201	20044	PTGS2,CXCL3,ATP6V0C,ADAM8,ANGPTL4,HSPA6,PTX3,SOCS1,GK,SP6,CHAC1,MMP25,CXCL2,PDF,BBLN,LRRC8E,ADAT3,C16ORF74,DIO3,DHCR24,COL7A1,PTPRN,BMP2,TFR2,PKP3,CEBPD,RIN1,KLF16,PFKFB4,PNP,NUDT8,SBNO2,IRAK2,CAPN15,COL18A1,ADAMTS14,PFKFB3,PLK3,CSRNP1,GLTPD2,C11ORF96,FOSL1,YDJC,VDR,CTSD,SLC43A2,CDC42EP5,RRAD,VASN,HILPDA,ENDOG,LLGL2,PITPNM1,PLSCR3,EPOP,PPIF,PAXX,SECTM1,SCARF1,RELT,CEMIP,H1-10,ESRRA,TCIRG1,RHOG,PI…
TF	Factor: DEC1; motif: NGCACGTGAS	TF:M09876	FALSE	5.36488e-05	4.27044	8863	404	234	20044	DGAT2,ARC,DUSP2,ADAM8,HMOX1,ADAMTS4,PROK2,LYPD3,SLC7A5,ICAM1,GK,CHAC1,MMP25,FBP1,CXCL2,NAMPT,PDF,PKMYT1,RGS16,DUSP4,HK2,BBLN,C16ORF74,CCDC107,SAMD11,MT1M,H2AC4,DIO3,PLAUR,EIF4EBP3,SLC16A3,ARL2BP,PIM3,BCL3,SMOX,LINGO3,PKP3,LTB,RIN1,KLF16,CHRNE,PNP,SDF2L1,NUDT8,SH3TC1,CAPN15,COL18A1,SLCO4A1,ADAMTS14,PFKFB3,PLK3,BAIAP3,SLC25A22,UNC13D,FOSL1,YDJC,TMEM184A,PLEKHN1,CBARP,VDR,TOR4A,CTSD,CEBPB,GPRC5C,PTG…
TF	Factor: AP-2alphaA; motif: ANMGCCTNAGGCKNT; match class: 1	TF:M01047_1	FALSE	5.38447e-05	4.26886	8667	404	230	20044	PTGS2,SLC22A11,NTSR1,SOCS3,MT2A,TMEM247,ARC,ADAM8,ANGPTL4,PROK2,ADGRG3,LYPD3,SLC7A5,ICAM1,PTX3,PTP4A1,SOCS1,MMP25,FBP1,CCDC71L,DUSP4,HK2,LRRC8E,C16ORF74,SAMD11,MT1M,DIO3,DHCR24,COL7A1,EIF4EBP3,RASD1,SLC16A3,ARL2BP,PIM3,SPATA2L,TFR2,BCL3,H2AX,ZC3H12A,SMOX,PKP3,CEBPD,KLF16,SDF2L1,NUDT8,CAPN15,COL18A1,TNFAIP2,SLCO4A1,ADAMTS14,PLK3,CSRNP1,BAIAP3,SLC25A22,UNC13D,C11ORF96,AATK,TMEM184A,VDR,SLC43A2,CEBP…
TF	Factor: AP-2alphaA; motif: ANMGCCTNAGGCKNT	TF:M01047	FALSE	5.38447e-05	4.26886	8667	404	230	20044	PTGS2,SLC22A11,NTSR1,SOCS3,MT2A,TMEM247,ARC,ADAM8,ANGPTL4,PROK2,ADGRG3,LYPD3,SLC7A5,ICAM1,PTX3,PTP4A1,SOCS1,MMP25,FBP1,CCDC71L,DUSP4,HK2,LRRC8E,C16ORF74,SAMD11,MT1M,DIO3,DHCR24,COL7A1,EIF4EBP3,RASD1,SLC16A3,ARL2BP,PIM3,SPATA2L,TFR2,BCL3,H2AX,ZC3H12A,SMOX,PKP3,CEBPD,KLF16,SDF2L1,NUDT8,CAPN15,COL18A1,TNFAIP2,SLCO4A1,ADAMTS14,PLK3,CSRNP1,BAIAP3,SLC25A22,UNC13D,C11ORF96,AATK,TMEM184A,VDR,SLC43A2,CEBP…
TF	Factor: TFAP2A; motif: YGCCCNNRGGCN	TF:M04146	FALSE	5.75485e-05	4.23997	6674	404	188	20044	SOCS3,MT2A,ARC,DUSP2,ADAM8,ADAMTS4,PROK2,ADGRG3,LYPD3,SLC7A5,HSPA6,MISP,ICAM1,SOCS1,MMP25,NAMPT,PDF,CCDC71L,HK2,BBLN,SAMD11,DIO3,COL7A1,EIF4EBP3,ARL2BP,BMP2,PIM3,BCL3,H2AX,LINGO3,CEBPD,RIN1,KLF16,SDF2L1,NUDT8,SBNO2,SH3TC1,CAPN15,COL18A1,SLCO4A1,ADAMTS14,PFKFB3,PLK3,CSRNP1,GLTPD2,C11ORF96,AATK,FOSL1,YDJC,PLEKHN1,CBARP,VDR,TOR4A,CTSD,CEBPB,PTGIR,R3HDM4,LLGL2,PITPNM1,SLC39A14,PLSCR3,EPOP,KRT34,PPIF,…
TF	Factor: MYC; motif: NNCCACGTGCNN	TF:M09812	FALSE	6.55143e-05	4.18366	5593	404	164	20044	DGAT2,ARC,DUSP2,HMOX1,PROK2,LYPD3,SLC7A5,ICAM1,GK,MMP25,PDF,PKMYT1,RGS16,HK2,CCDC107,MT1M,DIO3,EIF4EBP3,SLC16A3,PIM3,BCL3,SMOX,LINGO3,RIN1,KLF16,CHRNE,PNP,NUDT8,SH3TC1,COL18A1,SLCO4A1,PFKFB3,SLC25A22,UNC13D,FOSL1,YDJC,TMEM184A,PLEKHN1,CBARP,TOR4A,CTSD,GPRC5C,HILPDA,LLGL2,SLC39A14,EPOP,ITPRIP,PPIF,H1-10,NFKBIE,ESRRA,RHOG,NBL1,IFI30,UPP1,SH2D5,ADPRHL1,PANX2,SSBP4,AGTRAP,OPLAH,DHCR7,TNFAIP3,EGR3,C6O…
TF	Factor: CP2/LBP-1c/LSF; motif: GCTGGNTNGNNCYNG	TF:M00947	FALSE	6.93264e-05	4.1591	8542	404	227	20044	CXCL3,SLC22A11,NTSR1,SOCS3,MT2A,TMEM247,ARC,DUSP2,ANGPTL4,HMOX1,PROK2,ADGRG3,ICAM3,LYPD3,SLC7A5,MISP,PTX3,SOCS1,GK,SP6,MMP25,PDF,LRRC8E,ADAT3,CCDC107,DIO3,PLAUR,EIF4EBP3,RASD1,SLC16A3,ARL2BP,PIM3,TFR2,BCL3,SH2B2,SMOX,PKP3,CEBPD,SERTAD1,NMB,PNP,NUDT8,SH3TC1,CAPN15,COL18A1,SLCO4A1,ADAMTS14,PFKFB3,PLK3,CSRNP1,SLC25A22,GLTPD2,C11ORF91,AATK,YDJC,TMEM184A,PLEKHN1,CBARP,VDR,TOR4A,SLC43A2,CDC42EP5,HELZ2,…
TF	Factor: Foxn2; motif: NNGCGTCNNNNNGACGCNN; match class: 1	TF:M11541_1	FALSE	6.95404e-05	4.15776	5687	404	166	20044	SOCS3,MT2A,ATP6V0C,DGAT2,ARC,DUSP2,SLC7A5,ICAM1,PTX3,SOCS1,GK,SP6,NAMPT,PKMYT1,BBLN,C16ORF74,CCDC107,SAMD11,H2AC4,DHCR24,ARL2BP,BMP2,SPATA2L,BCL3,ZC3H12A,FOSB,CEBPD,RIN1,SERTAD1,KLF16,NUDT8,CAPN15,ADAMTS14,PFKFB3,PLK3,CSRNP1,C11ORF96,FOSL1,YDJC,PLEKHN1,CBARP,VDR,TOR4A,SLC43A2,CDC42EP5,CEBPB,HELZ2,GPRC5C,ENDOG,LLGL2,PLSCR3,EPOP,ITPRIP,SECTM1,H1-10,ESRRA,PIP5KL1,FOS,NCLN,IFI30,CDKN1A,UPP1,SH2D5,MMP…
TF	Factor: AP-2gamma; motif: NSCCYNNRGSN; match class: 1	TF:M11482_1	FALSE	7.28562e-05	4.13753	2120	404	80	20044	SLC22A11,SOCS3,MT2A,SOCS1,GK,ADAT3,C16ORF74,DIO3,COL7A1,RASD1,SLC16A3,ARL2BP,PIM3,BCL3,SMOX,CEBPD,KLF16,NUDT8,CAPN15,BAIAP3,SLC25A22,PLEKHN1,CEBPB,LLGL2,PHF21B,NFKBIE,ESRRA,TCIRG1,RHOG,PIP5KL1,IL1RL2,UPP1,MMP23B,PANX2,SSBP4,NTNG2,CYBA,ZSWIM4,ITPKC,SCARF2,ALOX5,ACSL1,NINJ1,S100A16,RPS6KA1,FAAP100,TMEM160,COL27A1,PREX1,ADRA2C,EGFL7,CISH,BAD,FASN,FMNL1,RPP25L,FBXL19,GPSM1,TMEM250,KIFC2,FAM110A,GPR15…
TF	Factor: SP3; motif: NCCACGCCCMC	TF:M03921	FALSE	7.47437e-05	4.12643	3955	404	126	20044	SLC22A11,DGAT2,ARC,ANGPTL4,PROK2,HSPA6,PTP4A1,SOCS1,GK,CHAC1,PKMYT1,C16ORF74,CCDC107,SAMD11,H2AC4,PIM3,SPATA2L,SH2B2,PKP3,KLF16,PNP,NUDT8,SBNO2,SH3TC1,SLCO4A1,BAIAP3,SLC25A22,C11ORF91,AATK,FOSL1,TMEM184A,PLEKHN1,CBARP,HELZ2,GPRC5C,VASN,R3HDM4,HILPDA,ENDOG,RHOF,LYPLA2,SLC39A14,EPOP,IL27RA,SECTM1,CEMIP,NFKBIE,IFI30,CDKN1A,UPP1,MMP23B,BCL2L12,SSBP4,LAGE3,NRXN2,DHCR7,GRIN3B,LDLR,C6ORF132,TBC1D2,TEAD4…
TF	Factor: WT1; motif: SMCNCCNSC	TF:M01118	FALSE	8.40404e-05	4.07551	7030	404	195	20044	PTGS2,ATP6V0C,DUSP2,ADAM8,ADAMTS4,SLC7A5,MISP,ICAM1,PTX3,PTP4A1,SOCS1,GK,MMP25,FBP1,NAMPT,CCDC71L,DUSP4,HK2,BBLN,LRRC8E,ADAT3,C16ORF74,SAMD11,MT1M,DHCR24,COL7A1,RASD1,SLC16A3,BMP2,TFR2,BCL3,FOSB,PKP3,KLF16,NMB,NUDT8,SBNO2,IRAK2,CAPN15,COL18A1,ADAMTS14,CSRNP1,BAIAP3,UNC13D,C11ORF96,TMEM184A,PLEKHN1,VDR,TOR4A,SLC43A2,CDC42EP5,CEBPB,PTGIR,RRAD,VASN,R3HDM4,ENDOG,LLGL2,PITPNM1,EPOP,PHF21B,PAXX,H1-10,N…
TF	Factor: Hey2; motif: NGCACGYGYN	TF:M11054	FALSE	8.6861e-05	4.06118	3385	404	112	20044	DGAT2,ARC,DUSP2,PROK2,LYPD3,SLC7A5,ICAM1,PDF,RGS16,HK2,CCDC107,MT1M,DIO3,EIF4EBP3,SLC16A3,PIM3,BCL3,LINGO3,RIN1,KLF16,CHRNE,PNP,NUDT8,SH3TC1,SLCO4A1,SLC25A22,UNC13D,FOSL1,YDJC,TMEM184A,PLEKHN1,CBARP,TOR4A,GPRC5C,LLGL2,EPOP,ITPRIP,PPIF,ESRRA,NBL1,IFI30,UPP1,SH2D5,PANX2,SSBP4,AGTRAP,OPLAH,TNFAIP3,EGR3,ABHD17C,TEAD4,MROH6,ISG20,SEMA7A,TYMP,ACSL1,TAFA5,BBC3,TMEM147,STBD1,SLC25A39,PRR5,LRRC56,DNPH1,AP…
TF	Factor: Pax-5; motif: GTYAYGCTTSRCTGVNYN	TF:M04754	FALSE	8.83191e-05	4.05395	5304	404	157	20044	SLC22A11,NTSR1,ARC,DUSP2,ADAM8,ANGPTL4,HMOX1,HSPA6,SP6,CHAC1,FBP1,CXCL2,NAMPT,PDF,PKMYT1,DUSP4,LRRC8E,SAMD11,RASD1,SLC16A3,PTPRN,BMP2,SPATA2L,SH2B2,SMOX,PKP3,RIN1,PFKFB4,NUDT8,SH3TC1,COL18A1,TNFAIP2,ADAMTS14,PLK3,BAIAP3,TMEM184A,CTSD,HELZ2,PTGIR,HILPDA,PLSCR3,PAXX,SECTM1,CEMIP,NFKBIE,TNFRSF10D,RHOG,FOS,IL1RL2,NCLN,CDKN1A,SH2D5,TNFRSF12A,RARRES1,PANX2,BCL2L12,LAGE3,NTNG2,NRXN2,CYBA,ZSWIM4,SPINT2,S…
TF	Factor: E2F-4; motif: GCGGGAAANA; match class: 1	TF:M02090_1	FALSE	9.08825e-05	4.04152	6572	404	185	20044	PTGS2,CXCL3,DGAT2,ADAM8,ANGPTL4,PROK2,SLC7A5,HSPA6,PTP4A1,SOCS1,GK,CHAC1,MMP25,CXCL2,DUSP4,ADAT3,CCDC107,MT1M,DIO3,DHCR24,RASD1,SLC16A3,PTPRN,PIM3,H2AX,ZC3H12A,SMOX,FOSB,CEBPD,RIN1,SERTAD1,NMB,PFKFB4,PNP,NUDT8,SBNO2,CAPN15,TNFAIP2,PFKFB3,PLK3,CSRNP1,SLC25A22,GLTPD2,C11ORF96,FOSL1,YDJC,VDR,TOR4A,SLC43A2,PTGIR,HILPDA,LLGL2,RHOF,PITPNM1,LYPLA2,EPOP,PPIF,PAXX,SECTM1,RELT,CEMIP,IL1RL2,MFSD2A,SH2D5,RAR…
TF	Factor: ELK1; motif: NACTTCCGSCGGAAGYN; match class: 1	TF:M03971_1	FALSE	9.63848e-05	4.01599	7323	404	201	20044	PTGS2,CXCL3,SOCS3,ARC,DUSP2,ADAMTS4,PROK2,ICAM3,HSPA6,MISP,PTP4A1,SOCS1,GK,SP6,MMP25,FBP1,CXCL2,NAMPT,PDF,DUSP4,HK2,C16ORF74,SAMD11,DIO3,DHCR24,EIF4EBP3,RASD1,BMP2,PIM3,SPATA2L,BCL3,SH2B2,SMOX,FOSB,PKP3,CEBPD,SERTAD1,KLF16,NMB,NUDT8,IRAK2,TNFAIP2,PLK3,CSRNP1,SLC25A22,GLTPD2,UNC13D,C11ORF96,FOSL1,PLEKHN1,CBARP,TOR4A,SLC43A2,HELZ2,HILPDA,ENDOG,LLGL2,RHOF,LYPLA2,SLC39A14,PLSCR3,EPOP,PHF21B,IL27RA,SE…
TF	Factor: E2F-6; motif: NGGGCGGGARRNN	TF:M09895	FALSE	0.000105395	3.97718	8045	404	216	20044	PTGS2,NTSR1,SOCS3,ATP6V0C,ADAM8,ANGPTL4,HSPA6,PTX3,PTP4A1,SOCS1,GK,SP6,MMP25,FBP1,PDF,DUSP4,BBLN,LRRC8E,ADAT3,MT1M,DIO3,DHCR24,COL7A1,SLC16A3,BMP2,TFR2,BCL3,FOSB,LINGO3,PKP3,CEBPD,RIN1,SERTAD1,KLF16,PFKFB4,SBNO2,IRAK2,CAPN15,COL18A1,ADAMTS14,PFKFB3,CSRNP1,GLTPD2,C11ORF96,YDJC,VDR,TOR4A,CTSD,SLC43A2,CDC42EP5,CEBPB,RRAD,VASN,R3HDM4,HILPDA,ENDOG,LLGL2,PITPNM1,LYPLA2,PLSCR3,EPOP,PPIF,PAXX,SECTM1,SCAR…
TF	Factor: TWIST; motif: CACCTGG; match class: 1	TF:M03582_1	FALSE	0.000112061	3.95055	2601	404	92	20044	NTSR1,ADAM8,HSPA6,MISP,ICAM1,SOCS1,CHAC1,FBP1,LRRC8E,PIM3,TFR2,LINGO3,PKP3,RIN1,PFKFB4,PNP,SH3TC1,TNFAIP2,SLC25A22,AATK,YDJC,TMEM184A,CDC42EP5,VASN,LLGL2,SLC39A14,PPIF,IFI30,CDKN1A,RARRES1,BCL2L12,CYBA,OPLAH,SPINT2,DHCR7,TNFAIP3,RNF126,SLC49A3,MAP2K3,ID3,ALOX5,ACSL1,TAFA5,FAAP100,HSPA1B,PSMB10,PNKD,DUSP23,RHBDF2,EGFL7,ST6GALNAC6,TGM2,ELL,IFITM1,GPSM1,KIFC2,FAM110A,SIRPA,ATG4D,SLC1A5,RGS14,SPTBN5,…
TF	Factor: P53; motif: NNNGRCATGCCCAGRCATGYCY; match class: 1	TF:M12647_1	FALSE	0.000112139	3.95024	1556	404	64	20044	ARC,ADAM8,PTP4A1,SOCS1,C16ORF74,H2AX,PKP3,NMB,NUDT8,PFKFB3,BAIAP3,SLC25A22,UNC13D,AATK,CTSD,HELZ2,GPRC5C,VASN,PPIF,IL27RA,SCARF1,IFI30,MMP23B,NTNG2,CYBA,RNF126,SLC49A3,TEAD4,MROH6,ALOX5,TAFA5,PDCD1,NINJ1,COX8A,TMEM160,INAFM1,NR2F6,SEMA4B,THBD,ST6GALNAC6,TGM2,ELL,WFIKKN1,GPSM1,POR,SIRPA,TSC22D4,RGS14,PHC2,MAP1S,TTYH3,TMEM115,TNFRSF1B,TPI1,RPS19,CSDC2,CDR2L,GAA,BCAR1,DGKQ,WDR81,HPS6,APC2,FAM20C
TF	Factor: TIEG1; motif: GGSGGKGNNN; match class: 1	TF:M08905_1	FALSE	0.00011359	3.94466	1045	404	49	20044	MISP,CCDC71L,C16ORF74,COL7A1,BCL3,SMOX,KLF16,SH3TC1,COL18A1,BAIAP3,SLC25A22,C11ORF96,RRAD,R3HDM4,SLC39A14,SCARF1,H1-10,HMGA1,ZSWIM4,C6ORF132,TEAD4,BBC3,S100A16,MTLN,HSPA1B,JMJD7-PLA2G4B,PNKD,MXD1,MBOAT7,LRRC56,FJX1,WFIKKN1,IFITM1,PPP1R14B,CSMD2,MBD3,ZNF524,RARA,EIF5A,HYAL2,IVNS1ABP,TICAM1,MAP3K11,RASSF5,SNAI3,ADORA2A,LSP1,GLIS2,APC2
TF	Factor: FLI1; motif: ACCGGAAATCCGGT	TF:M03989	FALSE	0.000115538	3.93728	10644	404	268	20044	PTGS2,CXCL3,SLC22A11,NTSR1,SOCS3,ATP6V0C,ARC,DUSP2,ADAM8,ANGPTL4,ADAMTS4,SLC7A5,ICAM1,PTP4A1,GK,SP6,MMP25,CXCL2,NAMPT,PDF,CCDC71L,PKMYT1,HK2,BBLN,LRRC8E,ADAT3,CCDC107,SAMD11,MT1M,DIO3,PLAUR,DHCR24,COL7A1,EIF4EBP3,SLC16A3,ARL2BP,PTPRN,BMP2,PIM3,BCL3,ZC3H12A,SMOX,FOSB,PKP3,CEBPD,SERTAD1,KLF16,NMB,CHRNE,PNP,NUDT8,SBNO2,SH3TC1,CAPN15,PFKFB3,PLK3,CSRNP1,BAIAP3,SLC25A22,GLTPD2,C11ORF91,AATK,FOSL1,PLEKH…
TF	Factor: Egr-1; motif: NNCRCCCMCGCNN; match class: 1	TF:M12140_1	FALSE	0.000117144	3.93128	1629	404	66	20044	SLC22A11,ARC,ANGPTL4,PKMYT1,BBLN,CCDC107,SAMD11,ZC3H12A,CEBPD,SERTAD1,KLF16,SBNO2,SLCO4A1,BAIAP3,C11ORF91,FOSL1,CBARP,CEBPB,IL1RL2,TNFRSF12A,MMP23B,PANX2,LAGE3,HMGA1,SYN1,TBC1D2,RNF126,MROH6,ALOX5,BBC3,NINJ1,RPS6KA1,PRR5,FAAP100,JMJD7-PLA2G4B,INAFM1,RAB20,NR2F6,IL4R,LRRC56,ST6GALNAC6,MYC,FNDC4,TMEM250,KIFC2,MBD3,GPR157,GALE,SERPINB1,LITAF,BRAT1,RNPEPL1,LY6E,RARA,RECQL4,PHETA1,TNFRSF1B,CARD19,PLIN…
TF	Factor: ZBTB14; motif: SSCCGCGCACNS	TF:M12461	FALSE	0.000126178	3.89902	2963	404	101	20044	PTGS2,NTSR1,ATP6V0C,DUSP2,PROK2,SLC7A5,CHAC1,MMP25,NAMPT,PKMYT1,HK2,ADAT3,CCDC107,DIO3,PLAUR,DHCR24,SLC16A3,SPATA2L,SBNO2,CAPN15,PFKFB3,C11ORF96,FOSL1,CBARP,VDR,CTSD,CEBPB,GPRC5C,VASN,ENDOG,EPOP,PAXX,SECTM1,RELT,H1-10,TCIRG1,NCLN,CDKN1A,RARRES1,PANX2,HMGA1,RDH10,AGTRAP,EGR3,C6ORF132,TBC1D2,RNF126,ID3,ACSL1,BBC3,HTRA3,NINJ1,SLC25A39,TRIB1,ZC3H3,RAB20,NR2F6,IL4R,MBOAT7,PREX1,RHBDF2,GALK1,ADRA2C,EGF…
TF	Factor: HSF4; motif: CTGCMRN; match class: 1	TF:M07322_1	FALSE	0.000128132	3.89234	12022	404	294	20044	CXCL3,SLC22A11,NTSR1,SOCS3,MT2A,ATP6V0C,TMEM247,ARC,DUSP2,ANGPTL4,HMOX1,ADAMTS4,ADGRG3,LYPD3,SLC7A5,MISP,PTX3,PTP4A1,SOCS1,CHAC1,MMP25,FBP1,CXCL2,PDF,CCDC71L,PKMYT1,HK2,LRRC8E,C16ORF74,CCDC107,SAMD11,MT1M,DIO3,COL7A1,EIF4EBP3,RASD1,SLC16A3,ARL2BP,BMP2,PIM3,SPATA2L,BCL3,H2AX,SH2B2,ZC3H12A,SMOX,FOSB,PKP3,LTB,CEBPD,RIN1,SERTAD1,NMB,PFKFB4,CHRNE,PNP,SDF2L1,NUDT8,SH3TC1,CAPN15,COL18A1,TNFAIP2,SLCO4A1,…
TF	Factor: IRX2a; motif: ACRYGNNNNACRYGT	TF:M11022	FALSE	0.000130183	3.88544	9737	404	250	20044	NTSR1,SOCS3,MT2A,ATP6V0C,ARC,DUSP2,ADAM8,ANGPTL4,HMOX1,PROK2,SLC7A5,HSPA6,SOCS1,GK,MMP25,FBP1,NAMPT,CCDC71L,HK2,ADAT3,C16ORF74,CCDC107,SAMD11,DIO3,DHCR24,RASD1,SLC16A3,PTPRN,BMP2,PIM3,SPATA2L,H2AX,SH2B2,ZC3H12A,FOSB,LINGO3,CEBPD,RIN1,KLF16,NMB,PFKFB4,NUDT8,SBNO2,IRAK2,CAPN15,ADAMTS14,PFKFB3,PLK3,CSRNP1,SLC25A22,C11ORF96,AATK,FOSL1,YDJC,PLEKHN1,CBARP,CTSD,SLC43A2,CEBPB,GPRC5C,RRAD,HILPDA,ENDOG,RHO…
TF	Factor: p53; motif: RGRCWWGYCYNGRCWWGYYY	TF:M01652	FALSE	0.000131959	3.87956	8209	404	219	20044	ATP6V0C,DGAT2,ARC,DUSP2,ADAM8,ANGPTL4,PROK2,ADGRG3,ICAM3,LYPD3,SLC7A5,MISP,PTX3,PTP4A1,SOCS1,CHAC1,FBP1,CCDC71L,PKMYT1,RGS16,DUSP4,ADAT3,C16ORF74,MT1M,H2AC4,PLAUR,RASD1,ARL2BP,BMP2,PIM3,SPATA2L,H2AX,SH2B2,SMOX,PKP3,RIN1,KLF16,NMB,PNP,NUDT8,SH3TC1,IRAK2,CAPN15,PFKFB3,PLK3,CSRNP1,BAIAP3,SLC25A22,C11ORF91,UNC13D,AATK,YDJC,CBARP,VDR,TOR4A,CTSD,SLC43A2,CDC42EP5,CEBPB,HELZ2,GPRC5C,RRAD,VASN,R3HDM4,LLGL…
TF	Factor: SP1:SP3; motif: CCSCCCCCYCC; match class: 1	TF:M01219_1	FALSE	0.000137122	3.86289	3048	404	103	20044	DUSP2,ADAM8,PTP4A1,SOCS1,GK,FBP1,PDF,DUSP4,HK2,BBLN,DIO3,PTPRN,PIM3,BCL3,LINGO3,SERTAD1,KLF16,PNP,SLCO4A1,BAIAP3,GLTPD2,CBARP,SLC43A2,CEBPB,HELZ2,R3HDM4,LLGL2,PITPNM1,LYPLA2,SLC39A14,PLSCR3,PHF21B,SECTM1,NFKBIE,ESRRA,RHOG,UPP1,TNFRSF12A,MMP23B,PANX2,BCL2L12,ZSWIM4,OPLAH,SPINT2,SOD2,ABHD17C,RNF126,MROH6,SEMA7A,ALOX5,NR4A1,TAFA5,BBC3,RAB24,GCA,NINJ1,ZC3H3,PRR5,FAAP100,ELK1,INAFM1,RAB20,NR2F6,PREX1,…
TF	Factor: C-Myc; motif: NGCCACGTGNN	TF:M07601	FALSE	0.00013755	3.86154	5965	404	171	20044	DGAT2,ARC,DUSP2,HMOX1,PROK2,LYPD3,SLC7A5,ICAM1,GK,MMP25,CXCL2,PDF,PKMYT1,RGS16,HK2,CCDC107,MT1M,DIO3,EIF4EBP3,SLC16A3,PIM3,BCL3,SMOX,LINGO3,RIN1,KLF16,CHRNE,PNP,NUDT8,SH3TC1,COL18A1,SLCO4A1,PFKFB3,SLC25A22,UNC13D,FOSL1,YDJC,TMEM184A,PLEKHN1,CBARP,TOR4A,CTSD,GPRC5C,HILPDA,LLGL2,SLC39A14,EPOP,ITPRIP,PPIF,SECTM1,H1-10,NFKBIE,ESRRA,RHOG,NBL1,IFI30,UPP1,SH2D5,ADPRHL1,PANX2,BCL2L12,SSBP4,AGTRAP,OPLAH,D…
TF	Factor: BTEB3; motif: BNRNGGGAGGNGT; match class: 1	TF:M01865_1	FALSE	0.000147947	3.8299	4340	404	134	20044	NTSR1,DGAT2,ARC,DUSP2,ADGRG3,ICAM1,PTX3,SOCS1,GK,MMP25,CCDC71L,PKMYT1,DUSP4,BBLN,ADAT3,PLAUR,RASD1,BMP2,SPATA2L,TFR2,SMOX,PKP3,LTB,RIN1,KLF16,PNP,CSRNP1,BAIAP3,SLC25A22,C11ORF91,UNC13D,AATK,FOSL1,TMEM184A,PLEKHN1,CBARP,VDR,TOR4A,CDC42EP5,GPRC5C,PTGIR,VASN,LLGL2,PLSCR3,PHF21B,SECTM1,SCARF1,TCIRG1,PIP5KL1,FOS,MFSD2A,BCL2L12,HMGA1,NRXN2,RDH10,CYBA,AGTRAP,LDLR,SYN1,C6ORF132,TEAD4,MROH6,MAP2K3,SEMA7A,…
TF	Factor: CTCF; motif: CTGCANTNCCNNNNNNNNCCASNAGRKGGCRSNN; match class: 1	TF:M12963_1	FALSE	0.000150572	3.82225	1821	404	71	20044	SOCS3,ICAM3,SOCS1,GK,CCDC71L,C16ORF74,DHCR24,SLC16A3,PIM3,SH2B2,LINGO3,PKP3,RIN1,KLF16,SDF2L1,SH3TC1,CAPN15,CSRNP1,BAIAP3,UNC13D,TMEM184A,VDR,SLC43A2,RHOF,PITPNM1,PPIF,IL27RA,SECTM1,H1-10,PIP5KL1,CDKN1A,SSBP4,CYBA,DHCR7,SYN1,ABHD17C,RNF126,SCARF2,NR4A1,HBEGF,PDCD1,SLC25A39,FAAP100,COL27A1,LRRC56,ADRA2C,AP5Z1,FJX1,EGFL7,ST6GALNAC6,CISH,CTDSP1,MOGS,TMEM250,EIF4A1,PHLDA1,SPTBN5,UBE2S,LY6E,LSR,IVNS1A…
TF	Factor: EGR-1; motif: TGCGTGGGCGK; match class: 1	TF:M01972_1	FALSE	0.000150878	3.82137	1533	404	63	20044	ARC,ANGPTL4,PKMYT1,BBLN,SAMD11,SPATA2L,ZC3H12A,CEBPD,RIN1,KLF16,SLCO4A1,BAIAP3,C11ORF91,FOSL1,YDJC,CBARP,CEBPB,IL1RL2,TNFRSF12A,MMP23B,PANX2,LAGE3,TNFAIP3,SYN1,TBC1D2,RNF126,MROH6,ALOX5,BBC3,NINJ1,RPS6KA1,FAAP100,JMJD7-PLA2G4B,ELK1,INAFM1,RAB20,NR2F6,IL4R,LRRC56,THBD,ST6GALNAC6,MYC,FNDC4,KIFC2,GPR157,GALE,SERPINB1,LITAF,ZNF524,RNPEPL1,LY6E,RECQL4,PHETA1,TNFRSF1B,CARD19,IVNS1ABP,VPS9D1,NIBAN2,LRRC…
TF	Factor: Fli-1; motif: NACCGGATATCCGGTN	TF:M11401	FALSE	0.000152305	3.81729	12199	404	297	20044	PTGS2,CXCL3,NTSR1,SOCS3,ATP6V0C,ARC,DUSP2,HMOX1,ADAMTS4,SLC7A5,MISP,ICAM1,PTX3,PTP4A1,GK,SP6,MMP25,CXCL2,NAMPT,PDF,CCDC71L,PKMYT1,HK2,BBLN,LRRC8E,ADAT3,CCDC107,SAMD11,MT1M,DIO3,PLAUR,DHCR24,COL7A1,EIF4EBP3,SLC16A3,ARL2BP,PTPRN,BMP2,PIM3,BCL3,ZC3H12A,SMOX,FOSB,PKP3,CEBPD,SERTAD1,KLF16,NMB,PFKFB4,PNP,SDF2L1,NUDT8,SBNO2,SH3TC1,IRAK2,CAPN15,COL18A1,ADAMTS14,PFKFB3,PLK3,CSRNP1,BAIAP3,SLC25A22,GLTPD2,C…
TF	Factor: Sp1; motif: GGNDGGRGGCGGGG; match class: 1	TF:M04953_1	FALSE	0.000154475	3.81114	4215	404	131	20044	SOCS3,DUSP2,ANGPTL4,PTX3,SOCS1,GK,FBP1,NAMPT,DUSP4,HK2,BBLN,LRRC8E,C16ORF74,MT1M,COL7A1,PTPRN,PIM3,SPATA2L,BCL3,ZC3H12A,PKP3,KLF16,NUDT8,SBNO2,SH3TC1,TNFAIP2,PLK3,BAIAP3,C11ORF91,UNC13D,C11ORF96,FOSL1,PLEKHN1,CBARP,TOR4A,SLC43A2,HELZ2,R3HDM4,PITPNM1,PHF21B,IL27RA,PAXX,H1-10,NFKBIE,ESRRA,FOS,TNFRSF12A,MMP23B,PANX2,SSBP4,LAGE3,HMGA1,NRXN2,RDH10,CYBA,ZSWIM4,SPINT2,SOD2,EGR3,ABHD17C,RNF126,SLC49A3,TE…
TF	Factor: ER-alpha; motif: NAGGTCACSGYGACCTN	TF:M11844	FALSE	0.00015825	3.80065	5526	404	161	20044	CXCL3,SLC22A11,NTSR1,SOCS3,MT2A,ATP6V0C,DUSP2,ADAM8,HMOX1,LYPD3,HSPA6,PTX3,SP6,FBP1,CXCL2,PKMYT1,RGS16,HK2,LRRC8E,ADAT3,COL7A1,RASD1,SLC16A3,ARL2BP,PTPRN,SPATA2L,TFR2,BCL3,ZC3H12A,SMOX,FOSB,PKP3,LTB,SERTAD1,PFKFB4,CHRNE,CAPN15,COL18A1,SLCO4A1,ADAMTS14,BAIAP3,SLC25A22,C11ORF91,UNC13D,AATK,FOSL1,TMEM184A,VDR,CTSD,SLC43A2,CEBPB,HELZ2,PTGIR,RRAD,VASN,ENDOG,RHOF,SLC39A14,PLSCR3,PHF21B,SCARF1,CEMIP,TCI…
TF	Factor: TFAP2A; motif: YGCCCNNRGGCN; match class: 1	TF:M04146_1	FALSE	0.00016158	3.79161	3880	404	123	20044	ARC,DUSP2,ADAM8,ADGRG3,SLC7A5,MMP25,PDF,CCDC71L,HK2,DIO3,COL7A1,ARL2BP,BMP2,PIM3,BCL3,H2AX,CEBPD,KLF16,NUDT8,SBNO2,SH3TC1,CAPN15,SLCO4A1,ADAMTS14,PLK3,CSRNP1,C11ORF96,AATK,YDJC,PLEKHN1,TOR4A,PTGIR,R3HDM4,LLGL2,PITPNM1,SLC39A14,PLSCR3,PPIF,PHF21B,IL27RA,PAXX,CEMIP,NFKBIE,RHOG,FOS,SSBP4,NTNG2,NPDC1,RDH10,CYBA,OPLAH,SOD2,TNFAIP3,LDLR,SLC49A3,ACSL1,RAB24,GCA,TMEM147,NINJ1,STBD1,PRR5,COL27A1,RAB20,NR2…
TF	Factor: AP-2alpha; motif: NTNSCCTGRGGSNAN	TF:M09590	FALSE	0.000171639	3.76538	5354	404	157	20044	ADAM8,PROK2,ADGRG3,ICAM3,LYPD3,SLC7A5,HSPA6,MISP,CCDC71L,PKMYT1,LRRC8E,ADAT3,C16ORF74,DIO3,PLAUR,DHCR24,COL7A1,RASD1,SLC16A3,BMP2,SPATA2L,TFR2,BCL3,SH2B2,SMOX,PKP3,RIN1,SERTAD1,KLF16,NMB,PNP,NUDT8,CAPN15,BAIAP3,SLC25A22,GLTPD2,UNC13D,TMEM184A,TOR4A,CTSD,SLC43A2,HELZ2,GPRC5C,PTGIR,RRAD,PITPNM1,LYPLA2,SLC39A14,ITPRIP,PPIF,CEMIP,H1-10,ESRRA,TCIRG1,PIP5KL1,FOS,MFSD2A,NCLN,SSBP4,NPDC1,CYBA,SPINT2,GRIN…
TF	Factor: Erg; motif: NACCGGATATCCGGTN	TF:M11393	FALSE	0.000171787	3.76501	14393	404	336	20044	PTGS2,CXCL3,SLC22A11,NTSR1,SOCS3,ATP6V0C,ARC,DUSP2,ADAM8,ANGPTL4,HMOX1,ADAMTS4,ICAM3,SLC7A5,HSPA6,MISP,ICAM1,PTX3,PTP4A1,GK,SP6,CHAC1,MMP25,FBP1,CXCL2,NAMPT,PDF,CCDC71L,PKMYT1,HK2,BBLN,LRRC8E,ADAT3,CCDC107,SAMD11,MT1M,DIO3,PLAUR,DHCR24,COL7A1,EIF4EBP3,SLC16A3,ARL2BP,PTPRN,BMP2,PIM3,BCL3,H2AX,ZC3H12A,SMOX,FOSB,LINGO3,PKP3,CEBPD,SERTAD1,KLF16,NMB,PFKFB4,CHRNE,PNP,SDF2L1,NUDT8,SBNO2,SH3TC1,IRAK2,CAP…
TF	Factor: DEC1; motif: NGCACGTGAS; match class: 1	TF:M09876_1	FALSE	0.00017301	3.76193	6348	404	179	20044	DGAT2,ARC,DUSP2,HMOX1,PROK2,LYPD3,SLC7A5,ICAM1,GK,MMP25,FBP1,CXCL2,NAMPT,PDF,PKMYT1,RGS16,HK2,CCDC107,MT1M,DIO3,EIF4EBP3,SLC16A3,PIM3,BCL3,SMOX,LINGO3,RIN1,KLF16,CHRNE,PNP,NUDT8,SH3TC1,COL18A1,SLCO4A1,PFKFB3,SLC25A22,UNC13D,FOSL1,YDJC,TMEM184A,PLEKHN1,CBARP,TOR4A,CTSD,GPRC5C,HILPDA,LLGL2,SLC39A14,EPOP,ITPRIP,PPIF,SECTM1,H1-10,NFKBIE,ESRRA,RHOG,PIP5KL1,NBL1,IFI30,UPP1,SH2D5,ADPRHL1,PANX2,BCL2L12,S…
TF	Factor: USF2; motif: CASGYG; match class: 1	TF:M00726_1	FALSE	0.00017405	3.75933	6029	404	172	20044	DGAT2,ARC,DUSP2,HMOX1,PROK2,LYPD3,SLC7A5,ICAM1,GK,MMP25,CXCL2,PDF,PKMYT1,RGS16,HK2,CCDC107,MT1M,DIO3,EIF4EBP3,SLC16A3,PIM3,BCL3,SMOX,LINGO3,RIN1,KLF16,CHRNE,PNP,NUDT8,SH3TC1,COL18A1,SLCO4A1,PFKFB3,SLC25A22,UNC13D,FOSL1,YDJC,TMEM184A,PLEKHN1,CBARP,TOR4A,CTSD,GPRC5C,HILPDA,LLGL2,SLC39A14,EPOP,ITPRIP,PPIF,SECTM1,H1-10,NFKBIE,ESRRA,RHOG,NBL1,IFI30,UPP1,SH2D5,ADPRHL1,PANX2,BCL2L12,SSBP4,AGTRAP,OPLAH,D…
TF	Factor: USF2; motif: CASGYG	TF:M00726	FALSE	0.00017405	3.75933	6029	404	172	20044	DGAT2,ARC,DUSP2,HMOX1,PROK2,LYPD3,SLC7A5,ICAM1,GK,MMP25,CXCL2,PDF,PKMYT1,RGS16,HK2,CCDC107,MT1M,DIO3,EIF4EBP3,SLC16A3,PIM3,BCL3,SMOX,LINGO3,RIN1,KLF16,CHRNE,PNP,NUDT8,SH3TC1,COL18A1,SLCO4A1,PFKFB3,SLC25A22,UNC13D,FOSL1,YDJC,TMEM184A,PLEKHN1,CBARP,TOR4A,CTSD,GPRC5C,HILPDA,LLGL2,SLC39A14,EPOP,ITPRIP,PPIF,SECTM1,H1-10,NFKBIE,ESRRA,RHOG,NBL1,IFI30,UPP1,SH2D5,ADPRHL1,PANX2,BCL2L12,SSBP4,AGTRAP,OPLAH,D…
TF	Factor: MAX; motif: CACGTG	TF:M08950	FALSE	0.00017405	3.75933	6029	404	172	20044	DGAT2,ARC,DUSP2,HMOX1,PROK2,LYPD3,SLC7A5,ICAM1,GK,MMP25,CXCL2,PDF,PKMYT1,RGS16,HK2,CCDC107,MT1M,DIO3,EIF4EBP3,SLC16A3,PIM3,BCL3,SMOX,LINGO3,RIN1,KLF16,CHRNE,PNP,NUDT8,SH3TC1,COL18A1,SLCO4A1,PFKFB3,SLC25A22,UNC13D,FOSL1,YDJC,TMEM184A,PLEKHN1,CBARP,TOR4A,CTSD,GPRC5C,HILPDA,LLGL2,SLC39A14,EPOP,ITPRIP,PPIF,SECTM1,H1-10,NFKBIE,ESRRA,RHOG,NBL1,IFI30,UPP1,SH2D5,ADPRHL1,PANX2,BCL2L12,SSBP4,AGTRAP,OPLAH,D…
TF	Factor: MAX; motif: CACGTG; match class: 1	TF:M08950_1	FALSE	0.00017405	3.75933	6029	404	172	20044	DGAT2,ARC,DUSP2,HMOX1,PROK2,LYPD3,SLC7A5,ICAM1,GK,MMP25,CXCL2,PDF,PKMYT1,RGS16,HK2,CCDC107,MT1M,DIO3,EIF4EBP3,SLC16A3,PIM3,BCL3,SMOX,LINGO3,RIN1,KLF16,CHRNE,PNP,NUDT8,SH3TC1,COL18A1,SLCO4A1,PFKFB3,SLC25A22,UNC13D,FOSL1,YDJC,TMEM184A,PLEKHN1,CBARP,TOR4A,CTSD,GPRC5C,HILPDA,LLGL2,SLC39A14,EPOP,ITPRIP,PPIF,SECTM1,H1-10,NFKBIE,ESRRA,RHOG,NBL1,IFI30,UPP1,SH2D5,ADPRHL1,PANX2,BCL2L12,SSBP4,AGTRAP,OPLAH,D…
TF	Factor: pax-2; motif: NCGTCACGCNYSRNYGCNYN; match class: 1	TF:M11877_1	FALSE	0.000177424	3.75099	5401	404	158	20044	NTSR1,DUSP2,ADGRG3,ICAM3,SLC7A5,HSPA6,ICAM1,PTP4A1,SOCS1,FBP1,CXCL2,NAMPT,PDF,PKMYT1,DUSP4,HK2,LRRC8E,CCDC107,SAMD11,DIO3,PLAUR,EIF4EBP3,ARL2BP,H2AX,SH2B2,SMOX,CEBPD,RIN1,KLF16,PFKFB4,NUDT8,IRAK2,SLCO4A1,PLK3,CSRNP1,BAIAP3,C11ORF91,C11ORF96,YDJC,CTSD,CEBPB,GPRC5C,PTGIR,VASN,ENDOG,PITPNM1,SLC39A14,EPOP,PAXX,SECTM1,RELT,TNFRSF10D,PIP5KL1,FOS,MFSD2A,NCLN,IFI30,CDKN1A,ADPRHL1,PANX2,LAGE3,NTNG2,HMGA1,…
TF	Factor: Egr-1; motif: GCGTGGGCGT	TF:M07597	FALSE	0.000183916	3.73538	5988	404	171	20044	SLC22A11,SOCS3,ARC,DUSP2,ANGPTL4,PROK2,ICAM3,HSPA6,MISP,PTP4A1,FBP1,PDF,PKMYT1,ADAT3,C16ORF74,CCDC107,SAMD11,H2AC4,DIO3,PLAUR,RASD1,PTPRN,TFR2,ZC3H12A,SMOX,LINGO3,PKP3,CEBPD,RIN1,KLF16,PFKFB4,NUDT8,SBNO2,CAPN15,SLCO4A1,PLK3,CSRNP1,BAIAP3,GLTPD2,C11ORF91,AATK,FOSL1,YDJC,PLEKHN1,CBARP,SLC43A2,CDC42EP5,GPRC5C,PTGIR,HILPDA,ENDOG,SLC39A14,EPOP,IL1RL2,IFI30,CDKN1A,UPP1,SH2D5,RARRES1,MMP23B,ADPRHL1,PANX…
TF	Factor: pax-6; motif: NYACGCNTSRNYGCNYN; match class: 1	TF:M11883_1	FALSE	0.000188612	3.72443	7951	404	213	20044	PTGS2,NTSR1,SOCS3,DGAT2,ADAM8,ANGPTL4,PROK2,ADGRG3,ICAM3,PTP4A1,SOCS1,MMP25,CXCL2,NAMPT,PDF,PKMYT1,DUSP4,ADAT3,SAMD11,H2AC4,DIO3,PLAUR,DHCR24,ARL2BP,BMP2,BCL3,H2AX,ZC3H12A,SMOX,FOSB,LINGO3,PKP3,CEBPD,RIN1,KLF16,NMB,PFKFB4,SDF2L1,NUDT8,SBNO2,SH3TC1,CAPN15,SLCO4A1,ADAMTS14,PFKFB3,PLK3,CSRNP1,BAIAP3,C11ORF96,FOSL1,YDJC,TOR4A,CTSD,SLC43A2,GPRC5C,VASN,HILPDA,ENDOG,LLGL2,RHOF,PITPNM1,SLC39A14,PLSCR3,PP…
TF	Factor: HES-1; motif: GSCACGMGMC	TF:M02011	FALSE	0.000188628	3.72439	4357	404	134	20044	SLC22A11,NTSR1,ARC,DUSP2,PROK2,ADGRG3,SLC7A5,MISP,FBP1,NAMPT,HK2,BBLN,ADAT3,C16ORF74,DIO3,PLAUR,COL7A1,SLC16A3,ARL2BP,PTPRN,BMP2,PIM3,LINGO3,PKP3,LTB,CEBPD,KLF16,CHRNE,SDF2L1,NUDT8,SBNO2,CAPN15,SLCO4A1,PLK3,BAIAP3,SLC25A22,YDJC,PLEKHN1,CBARP,CTSD,VASN,PITPNM1,EPOP,PHF21B,IL27RA,PAXX,SCARF1,CEMIP,ESRRA,PIP5KL1,FOS,NBL1,IL1RL2,IFI30,RARRES1,PANX2,SSBP4,LAGE3,RTEL1-TNFRSF6B,HMGA1,NRXN2,NPDC1,RDH10,Z…
TF	Factor: PAX5; motif: RNGCGTGACCNN	TF:M09817	FALSE	0.000196244	3.7072	12766	404	307	20044	NTSR1,SOCS3,MT2A,ATP6V0C,DGAT2,ARC,DUSP2,ANGPTL4,HMOX1,ADGRG3,ICAM3,SLC7A5,HSPA6,MISP,ICAM1,PTP4A1,SOCS1,GK,MMP25,FBP1,NAMPT,PDF,PKMYT1,RGS16,DUSP4,HK2,LRRC8E,ADAT3,C16ORF74,CCDC107,SAMD11,H2AC4,DIO3,PLAUR,COL7A1,EIF4EBP3,RASD1,ARL2BP,PTPRN,BMP2,PIM3,SPATA2L,BCL3,H2AX,SH2B2,SMOX,FOSB,LINGO3,CEBPD,RIN1,SERTAD1,KLF16,NMB,PFKFB4,CHRNE,PNP,SDF2L1,NUDT8,SBNO2,SH3TC1,CAPN15,COL18A1,SLCO4A1,PFKFB3,CSRNP…
TF	Factor: Erg; motif: NACCGGAWWTCCGGTN	TF:M11395	FALSE	0.000203453	3.69154	8881	404	232	20044	PTGS2,CXCL3,NTSR1,SOCS3,ATP6V0C,DUSP2,ADAMTS4,SLC7A5,ICAM1,PTX3,PTP4A1,SP6,MMP25,CXCL2,NAMPT,PDF,CCDC71L,PKMYT1,HK2,BBLN,LRRC8E,ADAT3,CCDC107,SAMD11,MT1M,DIO3,DHCR24,COL7A1,SLC16A3,ARL2BP,PTPRN,BMP2,PIM3,BCL3,ZC3H12A,SMOX,FOSB,PKP3,CEBPD,SERTAD1,KLF16,NMB,PNP,SDF2L1,NUDT8,SBNO2,SH3TC1,CAPN15,PFKFB3,CSRNP1,SLC25A22,GLTPD2,C11ORF91,UNC13D,AATK,FOSL1,PLEKHN1,CBARP,CEBPB,HELZ2,GPRC5C,VASN,LLGL2,RHOF,…
TF	Factor: SREBP-1; motif: RTCRCGTGAY; match class: 1	TF:M11081_1	FALSE	0.000211216	3.67527	8057	404	215	20044	TMEM247,DGAT2,ARC,DUSP2,ANGPTL4,HMOX1,PROK2,ADGRG3,LYPD3,SLC7A5,ICAM1,SOCS1,GK,MMP25,CXCL2,NAMPT,PDF,PKMYT1,RGS16,DUSP4,HK2,ADAT3,CCDC107,MT1M,DIO3,EIF4EBP3,SLC16A3,BMP2,PIM3,BCL3,SMOX,LINGO3,PKP3,CEBPD,RIN1,KLF16,PFKFB4,CHRNE,PNP,NUDT8,SH3TC1,COL18A1,SLCO4A1,ADAMTS14,PFKFB3,SLC25A22,UNC13D,FOSL1,YDJC,TMEM184A,PLEKHN1,CBARP,TOR4A,CTSD,GPRC5C,HILPDA,LLGL2,SLC39A14,EPOP,ITPRIP,PPIF,SECTM1,RELT,H1-1…
TF	Factor: ZXDB; motif: NGGGGTC; match class: 1	TF:M06191_1	FALSE	0.000232764	3.63308	1306	404	56	20044	DGAT2,SOCS1,EIF4EBP3,SLC16A3,SPATA2L,TFR2,H2AX,SH2B2,PKP3,SERTAD1,SBNO2,ADAMTS14,CTSD,HELZ2,ITPRIP,IL27RA,SCARF1,TCIRG1,RHOG,NCLN,PANX2,SSBP4,ZSWIM4,GRIN3B,TYMP,FERMT3,ALOX5,HTRA3,HBEGF,PDCD1,TMEM147,PRR5,PSMB10,INAFM1,ENG,IL4R,FASN,LITAF,TTYH3,TRMT61A,HYAL2,ISOC2,TNFRSF1B,TPI1,RPS19,TICAM1,PLIN3,NBEAL2,NIBAN2,MYO1F,SNAI3,ATAD3A,LSP1,ZDHHC8,SLC22A18,FAM20C
TF	Factor: ZXDA; motif: NGGGGTC; match class: 1	TF:M06190_1	FALSE	0.000232764	3.63308	1306	404	56	20044	DGAT2,SOCS1,EIF4EBP3,SLC16A3,SPATA2L,TFR2,H2AX,SH2B2,PKP3,SERTAD1,SBNO2,ADAMTS14,CTSD,HELZ2,ITPRIP,IL27RA,SCARF1,TCIRG1,RHOG,NCLN,PANX2,SSBP4,ZSWIM4,GRIN3B,TYMP,FERMT3,ALOX5,HTRA3,HBEGF,PDCD1,TMEM147,PRR5,PSMB10,INAFM1,ENG,IL4R,FASN,LITAF,TTYH3,TRMT61A,HYAL2,ISOC2,TNFRSF1B,TPI1,RPS19,TICAM1,PLIN3,NBEAL2,NIBAN2,MYO1F,SNAI3,ATAD3A,LSP1,ZDHHC8,SLC22A18,FAM20C
TF	Factor: Elk-1:Pax-9; motif: ACCGGAACYACGCWYSANTG	TF:M08226	FALSE	0.00023996	3.61986	12294	404	298	20044	PTGS2,CXCL3,SLC22A11,NTSR1,ATP6V0C,TMEM247,DGAT2,ARC,DUSP2,ADAM8,ANGPTL4,ADAMTS4,PROK2,HSPA6,MISP,ICAM1,PTP4A1,SOCS1,GK,CHAC1,MMP25,CXCL2,NAMPT,PDF,PKMYT1,DUSP4,HK2,BBLN,LRRC8E,ADAT3,C16ORF74,SAMD11,H2AC4,DIO3,PLAUR,COL7A1,EIF4EBP3,RASD1,SLC16A3,ARL2BP,PTPRN,BMP2,PIM3,SPATA2L,TFR2,BCL3,H2AX,SH2B2,ZC3H12A,FOSB,CEBPD,RIN1,SERTAD1,KLF16,NMB,PFKFB4,PNP,SDF2L1,NUDT8,SBNO2,SH3TC1,IRAK2,CAPN15,COL18A1,T…
TF	Factor: E2F-4; motif: TTTTGGCGCCAWWN	TF:M11535	FALSE	0.000242941	3.6145	11179	404	277	20044	PTGS2,NTSR1,SOCS3,DGAT2,ARC,DUSP2,ADAM8,ANGPTL4,ADAMTS4,PROK2,ADGRG3,LYPD3,HSPA6,MISP,PTP4A1,SOCS1,GK,SP6,CHAC1,MMP25,NAMPT,PDF,PKMYT1,RGS16,DUSP4,HK2,BBLN,C16ORF74,CCDC107,SAMD11,MT1M,H2AC4,DIO3,PLAUR,DHCR24,RASD1,SLC16A3,PTPRN,BMP2,PIM3,SPATA2L,H2AX,ZC3H12A,SMOX,FOSB,LINGO3,KLF16,NMB,PFKFB4,CHRNE,PNP,NUDT8,SBNO2,IRAK2,CAPN15,COL18A1,SLCO4A1,PLK3,BAIAP3,SLC25A22,GLTPD2,C11ORF91,UNC13D,C11ORF96,A…
TF	Factor: ZNF684; motif: MAAGGGGTGGACTGT; match class: 1	TF:M10550_1	FALSE	0.000259234	3.58631	9548	404	245	20044	CXCL3,SOCS3,ARC,DUSP2,ADAM8,ANGPTL4,HMOX1,ADAMTS4,ADGRG3,LYPD3,HSPA6,MISP,PTX3,SOCS1,SP6,MMP25,FBP1,NAMPT,PDF,CCDC71L,PKMYT1,BBLN,LRRC8E,ADAT3,C16ORF74,CCDC107,MT1M,H2AC4,DHCR24,COL7A1,EIF4EBP3,SLC16A3,ARL2BP,BMP2,PIM3,TFR2,H2AX,SH2B2,ZC3H12A,SMOX,LINGO3,SERTAD1,KLF16,NMB,CHRNE,SH3TC1,IRAK2,TNFAIP2,SLCO4A1,ADAMTS14,PFKFB3,PLK3,CSRNP1,BAIAP3,SLC25A22,GLTPD2,UNC13D,AATK,TMEM184A,PLEKHN1,TOR4A,SLC43…
TF	Factor: KLF17; motif: NGGGCGG	TF:M05386	FALSE	0.000261663	3.58226	8124	404	216	20044	SLC22A11,NTSR1,ATP6V0C,DGAT2,ARC,ANGPTL4,PROK2,SLC7A5,HSPA6,MISP,PTX3,SOCS1,GK,SP6,CHAC1,FBP1,NAMPT,PDF,PKMYT1,RGS16,BBLN,LRRC8E,SAMD11,H2AC4,DIO3,COL7A1,RASD1,SLC16A3,SPATA2L,TFR2,H2AX,PKP3,LTB,CEBPD,RIN1,SERTAD1,KLF16,NMB,PFKFB4,PNP,SDF2L1,NUDT8,SBNO2,SH3TC1,IRAK2,CAPN15,COL18A1,TNFAIP2,ADAMTS14,BAIAP3,GLTPD2,C11ORF91,C11ORF96,PLEKHN1,CBARP,VDR,TOR4A,CTSD,CDC42EP5,CEBPB,PTGIR,R3HDM4,HILPDA,LLGL…
TF	Factor: LKLF; motif: NGGGCGG	TF:M05499	FALSE	0.000261663	3.58226	8124	404	216	20044	SLC22A11,NTSR1,ATP6V0C,DGAT2,ARC,ANGPTL4,PROK2,SLC7A5,HSPA6,MISP,PTX3,SOCS1,GK,SP6,CHAC1,FBP1,NAMPT,PDF,PKMYT1,RGS16,BBLN,LRRC8E,SAMD11,H2AC4,DIO3,COL7A1,RASD1,SLC16A3,SPATA2L,TFR2,H2AX,PKP3,LTB,CEBPD,RIN1,SERTAD1,KLF16,NMB,PFKFB4,PNP,SDF2L1,NUDT8,SBNO2,SH3TC1,IRAK2,CAPN15,COL18A1,TNFAIP2,ADAMTS14,BAIAP3,GLTPD2,C11ORF91,C11ORF96,PLEKHN1,CBARP,VDR,TOR4A,CTSD,CDC42EP5,CEBPB,PTGIR,R3HDM4,HILPDA,LLGL…
TF	Factor: ZBTB49; motif: NGSCGCTGTCCNNGGTGCTGAN	TF:M12692	FALSE	0.000273522	3.56301	2186	404	80	20044	PTGS2,SOCS3,DUSP2,ADAMTS4,ADGRG3,HSPA6,PTX3,PDF,BBLN,SAMD11,PLAUR,PTPRN,BCL3,ZC3H12A,FOSB,LINGO3,NMB,SDF2L1,SH3TC1,IRAK2,CAPN15,VDR,TOR4A,HELZ2,PTGIR,RRAD,SLC39A14,EPOP,PPIF,PHF21B,SECTM1,TNFRSF10D,NBL1,RARRES1,CYBA,OPLAH,SPINT2,SYN1,ITPKC,TEAD4,TYMP,FERMT3,ALOX5,PLAU,HBEGF,ZC3H3,RAB20,NR2F6,MXD1,FJX1,ST6GALNAC6,BAD,CTDSP1,GPSM1,COQ8A,GPR157,PHLDA1,SESN2,SMIM3,THEM6,LY6E,ADAMTS9,FAM43A,TSKU,CARD1…
TF	Factor: ZNFPT1; motif: YCNNCNCWGCCNY; match class: 1	TF:M12721_1	FALSE	0.000283461	3.54751	3295	404	108	20044	SLC22A11,NTSR1,SOCS3,MT2A,ATP6V0C,ADAMTS4,MISP,SP6,NAMPT,PKMYT1,BBLN,ADAT3,RASD1,SLC16A3,BMP2,SH2B2,CHRNE,SBNO2,SLCO4A1,PFKFB3,SLC25A22,AATK,FOSL1,PLEKHN1,CBARP,CDC42EP5,CEBPB,PTGIR,VASN,LLGL2,RHOF,PITPNM1,KRT34,PPIF,IL27RA,RELT,H1-10,TCIRG1,RHOG,IFI30,TNFRSF12A,RARRES1,LAGE3,CYBA,SOD2,EGR3,C6ORF132,RNF126,SLC49A3,SCARF2,ID3,NINJ1,STBD1,SLC25A39,S100A16,RPS6KA1,TRIB1,NR2F6,THBD,CTDSP1,WFIKKN1,FBX…
TF	Factor: RUNX2; motif: WRACCGCANWAACCGCAN	TF:M04107	FALSE	0.000294401	3.53106	12693	404	305	20044	PTGS2,CXCL3,SLC22A11,SOCS3,ATP6V0C,DGAT2,DUSP2,ANGPTL4,PROK2,ADGRG3,LYPD3,MISP,ICAM1,PTP4A1,GK,CHAC1,MMP25,FBP1,CXCL2,NAMPT,PDF,CCDC71L,PKMYT1,RGS16,DUSP4,HK2,BBLN,LRRC8E,ADAT3,C16ORF74,CCDC107,SAMD11,H2AC4,DIO3,PLAUR,DHCR24,COL7A1,RASD1,SLC16A3,ARL2BP,PTPRN,BMP2,PIM3,SPATA2L,TFR2,H2AX,ZC3H12A,FOSB,LINGO3,PKP3,CEBPD,RIN1,KLF16,PFKFB4,PNP,SDF2L1,NUDT8,SBNO2,SH3TC1,IRAK2,CAPN15,COL18A1,SLCO4A1,ADAM…
TF	Factor: KLF; motif: GGGNGGGG	TF:M07461	FALSE	0.00029517	3.52993	9013	404	234	20044	SLC22A11,SOCS3,ATP6V0C,DUSP2,ANGPTL4,HMOX1,ADGRG3,ICAM3,SLC7A5,HSPA6,MISP,ICAM1,PTP4A1,SOCS1,GK,SP6,CHAC1,MMP25,RGS16,HK2,BBLN,LRRC8E,SAMD11,MT1M,DHCR24,COL7A1,RASD1,SLC16A3,ARL2BP,PTPRN,BMP2,SPATA2L,TFR2,BCL3,SMOX,FOSB,PKP3,LTB,SERTAD1,KLF16,NMB,CHRNE,SDF2L1,TNFAIP2,SLCO4A1,PLK3,CSRNP1,BAIAP3,SLC25A22,C11ORF91,UNC13D,C11ORF96,AATK,FOSL1,PLEKHN1,CBARP,TOR4A,CTSD,SLC43A2,CDC42EP5,HELZ2,GPRC5C,PTGI…
TF	Factor: Fli-1; motif: NACCGGATATCCGGTN; match class: 1	TF:M11401_1	FALSE	0.000295697	3.52915	12044	404	293	20044	PTGS2,CXCL3,NTSR1,SOCS3,ATP6V0C,DUSP2,HMOX1,ADAMTS4,SLC7A5,MISP,ICAM1,PTX3,PTP4A1,GK,SP6,MMP25,CXCL2,NAMPT,PDF,CCDC71L,PKMYT1,HK2,BBLN,LRRC8E,ADAT3,CCDC107,SAMD11,MT1M,DIO3,PLAUR,DHCR24,COL7A1,EIF4EBP3,SLC16A3,ARL2BP,PTPRN,BMP2,PIM3,BCL3,ZC3H12A,SMOX,FOSB,PKP3,CEBPD,SERTAD1,KLF16,NMB,PFKFB4,PNP,SDF2L1,NUDT8,SBNO2,SH3TC1,IRAK2,CAPN15,COL18A1,ADAMTS14,PFKFB3,CSRNP1,BAIAP3,SLC25A22,GLTPD2,C11ORF91,U…
TF	Factor: ER-alpha; motif: AGGTCASMNTGACCY; match class: 1	TF:M09909_1	FALSE	0.000298387	3.52522	2421	404	86	20044	SLC22A11,ADAMTS4,MISP,PTX3,PDF,HK2,COL7A1,TFR2,LINGO3,LTB,PFKFB4,CHRNE,CAPN15,SLCO4A1,ADAMTS14,C11ORF91,UNC13D,AATK,YDJC,PLEKHN1,VDR,TOR4A,HELZ2,PTGIR,VASN,RHOF,PITPNM1,PLSCR3,ITPRIP,PHF21B,H1-10,TCIRG1,IFI30,CDKN1A,SH2D5,TNFRSF12A,LAGE3,NTNG2,OPLAH,SYN1,SLC49A3,MROH6,ALOX5,HTRA3,PDCD1,NINJ1,FAAP100,NR2F6,DUSP23,RHBDF2,THBD,AP5Z1,EGFL7,ST6GALNAC6,FNDC4,BAD,CTDSP1,SH2D2A,GPSM1,PSD4,GPR157,UBE2S,LY…
TF	Factor: Egr-1; motif: CCGCCCMCG; match class: 1	TF:M04797_1	FALSE	0.000320148	3.49465	1637	404	65	20044	ATP6V0C,ANGPTL4,PTP4A1,BBLN,DIO3,ZC3H12A,CEBPD,SERTAD1,KLF16,NUDT8,SBNO2,CBARP,CEBPB,RRAD,LLGL2,RHOF,PHF21B,RELT,TNFRSF12A,MMP23B,PANX2,RDH10,SYN1,TBC1D2,RNF126,MROH6,ALOX5,BBC3,NINJ1,RPS6KA1,PRR5,FAAP100,INAFM1,RAB20,NR2F6,PREX1,EGFL7,ST6GALNAC6,FNDC4,TGM2,BAD,FMNL1,GPR157,GALE,SERPINB1,LITAF,ZNF524,FURIN,RNPEPL1,LY6E,RARA,RECQL4,PHETA1,CARD19,ARMC5,VPS9D1,FSTL3,NIBAN2,WDR90,LRRC32,CLUH,PKD1,CLC…
TF	Factor: E2F-1; motif: NNNSSCGCSAANN	TF:M07250	FALSE	0.000320778	3.49379	11048	404	274	20044	NTSR1,SOCS3,ATP6V0C,DGAT2,ARC,DUSP2,ANGPTL4,LYPD3,SLC7A5,HSPA6,ICAM1,PTP4A1,SOCS1,SP6,MMP25,CXCL2,PDF,CCDC71L,PKMYT1,RGS16,DUSP4,BBLN,ADAT3,C16ORF74,CCDC107,SAMD11,H2AC4,DIO3,DHCR24,RASD1,SLC16A3,ARL2BP,BMP2,PIM3,SPATA2L,TFR2,H2AX,ZC3H12A,FOSB,LINGO3,CEBPD,KLF16,PFKFB4,CHRNE,SDF2L1,NUDT8,SBNO2,IRAK2,CAPN15,COL18A1,SLCO4A1,ADAMTS14,PFKFB3,PLK3,CSRNP1,BAIAP3,GLTPD2,UNC13D,C11ORF96,FOSL1,YDJC,PLEKHN…
TF	Factor: FLI1; motif: ACCGGAAATCCGGT; match class: 1	TF:M03989_1	FALSE	0.000320784	3.49379	5761	404	165	20044	PTGS2,CXCL3,NTSR1,SOCS3,ATP6V0C,DUSP2,ADAMTS4,SLC7A5,PTP4A1,MMP25,CXCL2,NAMPT,PDF,CCDC71L,PKMYT1,HK2,BBLN,LRRC8E,ADAT3,CCDC107,SAMD11,MT1M,DIO3,DHCR24,COL7A1,EIF4EBP3,ARL2BP,PTPRN,BCL3,ZC3H12A,SMOX,FOSB,CEBPD,SERTAD1,PNP,NUDT8,SBNO2,SH3TC1,CAPN15,PFKFB3,GLTPD2,C11ORF91,FOSL1,CBARP,GPRC5C,VASN,LLGL2,RHOF,LYPLA2,SLC39A14,PPIF,PHF21B,IL27RA,PAXX,CEMIP,ESRRA,PIP5KL1,FOS,CDKN1A,MMP23B,BCL2L12,LAGE3,NT…
TF	Factor: Erm:E2A; motif: CASGTGNNNCGGAAGNN; match class: 1	TF:M08571_1	FALSE	0.000330231	3.48118	4483	404	136	20044	ARC,ADAMTS4,MISP,ICAM1,SOCS1,MMP25,FBP1,NAMPT,RGS16,DIO3,COL7A1,RASD1,ARL2BP,PIM3,SPATA2L,TFR2,BCL3,H2AX,PKP3,LTB,RIN1,PFKFB4,SH3TC1,TNFAIP2,ADAMTS14,BAIAP3,UNC13D,AATK,CBARP,VDR,TOR4A,CEBPB,HELZ2,LLGL2,PITPNM1,EPOP,KRT34,IL27RA,PAXX,SECTM1,TCIRG1,MFSD2A,SH2D5,RARRES1,MMP23B,PANX2,BCL2L12,NPDC1,CYBA,AGTRAP,SPINT2,SOD2,ABHD17C,SLC49A3,MROH6,RELL2,HBEGF,NINJ1,SLC25A39,RPS6KA1,TRIB1,PRR5,FAAP100,HSP…
TF	Factor: ETS1; motif: GCCGGAWGTACTTCCGGN; match class: 1	TF:M03978_1	FALSE	0.000331125	3.48001	6632	404	184	20044	ATP6V0C,ARC,DUSP2,ADAM8,HMOX1,PROK2,ADGRG3,ICAM3,PTP4A1,GK,MMP25,CCDC71L,PKMYT1,DUSP4,HK2,ADAT3,C16ORF74,SAMD11,DHCR24,SLC16A3,ARL2BP,PIM3,SPATA2L,BCL3,SH2B2,ZC3H12A,SMOX,FOSB,LINGO3,LTB,CEBPD,RIN1,SERTAD1,KLF16,NMB,NUDT8,CAPN15,TNFAIP2,SLCO4A1,PLK3,CSRNP1,BAIAP3,C11ORF91,FOSL1,PLEKHN1,VASN,HILPDA,LLGL2,RHOF,LYPLA2,SLC39A14,EPOP,PAXX,RELT,TNFRSF10D,ESRRA,NBL1,CDKN1A,UPP1,MMP23B,PANX2,BCL2L12,SSBP…
TF	Factor: CREB; motif: NNGNTGACGTNN	TF:M00113	FALSE	0.000357115	3.44719	5100	404	150	20044	CXCL3,SLC22A11,MT2A,TMEM247,DUSP2,ADAM8,ADGRG3,LYPD3,SLC7A5,PTP4A1,GK,CHAC1,FBP1,CXCL2,NAMPT,PDF,DUSP4,CCDC107,COL7A1,RASD1,SLC16A3,ARL2BP,PTPRN,PIM3,SPATA2L,ZC3H12A,FOSB,CEBPD,RIN1,PNP,SH3TC1,IRAK2,SLCO4A1,PFKFB3,PLK3,CSRNP1,SLC25A22,FOSL1,CTSD,SLC43A2,CEBPB,GPRC5C,RRAD,RHOF,PITPNM1,SLC39A14,PLSCR3,KRT34,IL27RA,SECTM1,RELT,TCIRG1,RHOG,FOS,NBL1,IL1RL2,MFSD2A,IFI30,CDKN1A,SH2D5,NPDC1,CYBA,SPINT2,S…
TF	Factor: SKIL; motif: NNCTGNCCYTKNCCCNN	TF:M13117	FALSE	0.000373831	3.42732	6828	404	188	20044	SLC22A11,SOCS3,TMEM247,ARC,DUSP2,ADAM8,ANGPTL4,ADAMTS4,ADGRG3,ICAM3,MISP,PTX3,SOCS1,GK,SP6,MMP25,CXCL2,HK2,LRRC8E,SAMD11,MT1M,EIF4EBP3,RASD1,SLC16A3,PTPRN,BCL3,LINGO3,PKP3,RIN1,NMB,CHRNE,NUDT8,SH3TC1,IRAK2,CAPN15,COL18A1,TNFAIP2,SLCO4A1,BAIAP3,GLTPD2,C11ORF91,UNC13D,AATK,FOSL1,YDJC,TMEM184A,TOR4A,SLC43A2,CDC42EP5,HELZ2,PTGIR,RRAD,VASN,R3HDM4,LYPLA2,SLC39A14,ITPRIP,PPIF,PHF21B,IL27RA,PAXX,SECTM1,R…
TF	Factor: N-Myc; motif: NGCCACGTGSNN	TF:M09991	FALSE	0.000376673	3.42404	1864	404	71	20044	ARC,DUSP2,HMOX1,GK,RGS16,PIM3,BCL3,SMOX,KLF16,COL18A1,SLCO4A1,TMEM184A,PLEKHN1,CBARP,CTSD,HILPDA,SLC39A14,EPOP,ITPRIP,PPIF,ESRRA,UPP1,SH2D5,PANX2,SSBP4,AGTRAP,OPLAH,DHCR7,C6ORF132,TEAD4,MROH6,ISG20,SEMA7A,TYMP,ACSL1,BBC3,RAB24,TMEM147,PRR5,MXD1,DUSP23,LRRC56,DNPH1,FJX1,EGFL7,LRRC25,FASN,WFIKKN1,PPP1R14B,COQ8A,TTLL12,EEF1D,STAP2,NECTIN2,EIF5A,TTYH3,ISOC2,DHX34,RPS19,NIBAN2,ENO1,WDR90,EHD1,TMC8,CLU…
TF	Factor: pax-6; motif: NYACGCWTSANYGMNCN; match class: 1	TF:M11880_1	FALSE	0.000380422	3.41973	7204	404	196	20044	PTGS2,NTSR1,SOCS3,ADAM8,ANGPTL4,PROK2,ICAM3,ICAM1,PTP4A1,SOCS1,GK,CXCL2,NAMPT,CCDC71L,PKMYT1,DUSP4,HK2,ADAT3,C16ORF74,SAMD11,MT1M,H2AC4,DHCR24,ARL2BP,BMP2,H2AX,ZC3H12A,LINGO3,PKP3,CEBPD,RIN1,PFKFB4,SDF2L1,NUDT8,SBNO2,SH3TC1,SLCO4A1,ADAMTS14,PFKFB3,PLK3,BAIAP3,GLTPD2,C11ORF96,FOSL1,YDJC,PLEKHN1,TOR4A,CTSD,GPRC5C,VASN,HILPDA,ENDOG,LLGL2,PITPNM1,LYPLA2,PHF21B,PAXX,SECTM1,RELT,CEMIP,NFKBIE,ESRRA,NBL1…
TF	Factor: c-Myc; motif: CACGTGGC; match class: 1	TF:M03867_1	FALSE	0.000396568	3.40168	2751	404	94	20044	ARC,DUSP2,HMOX1,SLC7A5,ICAM1,GK,MMP25,RGS16,HK2,EIF4EBP3,SLC16A3,PIM3,LINGO3,KLF16,PNP,SH3TC1,COL18A1,SLCO4A1,PFKFB3,SLC25A22,TMEM184A,CBARP,CTSD,HILPDA,LLGL2,SLC39A14,EPOP,PPIF,NFKBIE,ESRRA,RHOG,NBL1,UPP1,SH2D5,ADPRHL1,SSBP4,AGTRAP,OPLAH,DHCR7,TNFAIP3,C6ORF132,SLC49A3,MROH6,ISG20,TYMP,ACSL1,BBC3,RAB24,PDCD1,TMEM147,PRR5,ENG,MXD1,DUSP23,LRRC56,DNPH1,RHBDF2,AP5Z1,FJX1,ELL,FASN,CD320,PPP1R14B,GPSM1…
TF	Factor: IRX2a; motif: ACRYGNNNNACRYGT; match class: 1	TF:M11022_1	FALSE	0.000419406	3.37737	6421	404	179	20044	NTSR1,SOCS3,ARC,DUSP2,ADAM8,PROK2,SLC7A5,HSPA6,SOCS1,GK,MMP25,FBP1,NAMPT,CCDC71L,HK2,C16ORF74,CCDC107,SAMD11,DIO3,DHCR24,RASD1,SLC16A3,PTPRN,BMP2,PIM3,SPATA2L,H2AX,FOSB,LINGO3,CEBPD,KLF16,NMB,NUDT8,SBNO2,IRAK2,CAPN15,PFKFB3,PLK3,CSRNP1,SLC25A22,C11ORF96,YDJC,PLEKHN1,CTSD,CEBPB,GPRC5C,RRAD,HILPDA,ENDOG,RHOF,PHF21B,IL27RA,PAXX,SECTM1,ESRRA,PIP5KL1,NCLN,SH2D5,TNFRSF12A,MMP23B,PANX2,SSBP4,LAGE3,NTNG2…
TF	Factor: AhR:Arnt; motif: GRGKATYGCGTGMCWNSCC	TF:M00237	FALSE	0.000428468	3.36808	6515	404	181	20044	NTSR1,SOCS3,MT2A,ANGPTL4,PROK2,SLC7A5,HSPA6,PTP4A1,SOCS1,SP6,CHAC1,PDF,CCDC71L,PKMYT1,RGS16,DUSP4,HK2,ADAT3,C16ORF74,CCDC107,SAMD11,DIO3,EIF4EBP3,RASD1,BMP2,PIM3,TFR2,H2AX,SH2B2,ZC3H12A,SMOX,FOSB,LINGO3,PKP3,LTB,RIN1,SERTAD1,SDF2L1,NUDT8,SH3TC1,IRAK2,COL18A1,ADAMTS14,PFKFB3,CSRNP1,GLTPD2,C11ORF91,C11ORF96,FOSL1,YDJC,PLEKHN1,TOR4A,GPRC5C,RRAD,VASN,ENDOG,PITPNM1,SLC39A14,PLSCR3,PHF21B,IL27RA,PAXX,C…
TF	Factor: E2F-1; motif: NTTTTGGCGCCAWWWN; match class: 1	TF:M11533_1	FALSE	0.000451013	3.34581	8953	404	232	20044	CXCL3,NTSR1,SOCS3,ATP6V0C,DGAT2,ARC,DUSP2,ADAM8,ANGPTL4,ADAMTS4,PROK2,ADGRG3,SLC7A5,HSPA6,MISP,PTP4A1,SP6,CHAC1,MMP25,CXCL2,PDF,PKMYT1,RGS16,DUSP4,HK2,BBLN,SAMD11,DIO3,DHCR24,RASD1,SLC16A3,PTPRN,BMP2,PIM3,SPATA2L,H2AX,SMOX,FOSB,CEBPD,KLF16,NMB,PFKFB4,CHRNE,PNP,SBNO2,CAPN15,COL18A1,PLK3,CSRNP1,BAIAP3,GLTPD2,UNC13D,FOSL1,YDJC,TMEM184A,CBARP,TOR4A,CTSD,SLC43A2,CEBPB,GPRC5C,VASN,R3HDM4,LLGL2,PITPNM1,…
TF	Factor: KLF15; motif: NCCCCGCCCCN	TF:M12404	FALSE	0.000457318	3.33978	1161	404	51	20044	CXCL3,SOCS3,SLC7A5,SOCS1,GK,BBLN,LRRC8E,ZC3H12A,KLF16,BAIAP3,YDJC,CBARP,LLGL2,PITPNM1,PLSCR3,PHF21B,NFKBIE,TCIRG1,TNFRSF12A,SSBP4,LAGE3,CYBA,SOD2,TNFAIP3,ACSL1,BBC3,INAFM1,RAB20,GALK1,EGFL7,LRRC25,BAD,PPP1R14B,FBXL19,TTLL12,GPR157,EEF1D,NECTIN2,TTYH3,HYAL2,CARD19,ARMC5,VPS9D1,ARTN,NIBAN2,SLC35E4,PKD1,BCAR1,GLIS2,GGN,BICDL1
TF	Factor: Erg; motif: NACCGGAWWTCCGGTN; match class: 1	TF:M11395_1	FALSE	0.000464891	3.33265	8127	404	215	20044	PTGS2,CXCL3,NTSR1,SOCS3,ATP6V0C,DUSP2,ADAMTS4,SLC7A5,PTP4A1,MMP25,CXCL2,NAMPT,PDF,CCDC71L,PKMYT1,HK2,BBLN,LRRC8E,ADAT3,CCDC107,SAMD11,MT1M,DIO3,DHCR24,COL7A1,SLC16A3,ARL2BP,BMP2,PIM3,BCL3,ZC3H12A,SMOX,FOSB,PKP3,CEBPD,SERTAD1,NMB,PNP,NUDT8,SBNO2,SH3TC1,CAPN15,PFKFB3,CSRNP1,SLC25A22,GLTPD2,C11ORF91,UNC13D,AATK,FOSL1,PLEKHN1,CBARP,CEBPB,HELZ2,GPRC5C,VASN,LLGL2,RHOF,LYPLA2,SLC39A14,EPOP,PPIF,IL27RA,P…
TF	Factor: ZNF644; motif: TCCWGCCTCTSN	TF:M09737	FALSE	0.000551408	3.25853	7378	404	199	20044	SLC22A11,SOCS3,ATP6V0C,TMEM247,DGAT2,ADAM8,ADAMTS4,ADGRG3,ICAM3,SLC7A5,ICAM1,PTX3,GK,SP6,MMP25,NAMPT,PKMYT1,HK2,ADAT3,SAMD11,MT1M,DHCR24,EIF4EBP3,SLC16A3,BMP2,SPATA2L,BCL3,SMOX,LINGO3,PKP3,RIN1,PFKFB4,CHRNE,PNP,NUDT8,SH3TC1,IRAK2,TNFAIP2,SLCO4A1,ADAMTS14,PLK3,SLC25A22,GLTPD2,C11ORF91,UNC13D,C11ORF96,AATK,FOSL1,TMEM184A,VDR,CDC42EP5,HELZ2,GPRC5C,PTGIR,RRAD,VASN,R3HDM4,HILPDA,LLGL2,RHOF,LYPLA2,SLC3…
TF	Factor: Sp1; motif: RGGGMGGRGSNGGGG; match class: 1	TF:M10529_1	FALSE	0.000573497	3.24147	2933	404	98	20044	SOCS3,ATP6V0C,ARC,DUSP2,GK,MMP25,FBP1,CCDC71L,HK2,BBLN,LRRC8E,SLC16A3,PTPRN,BMP2,PIM3,TFR2,BCL3,SERTAD1,KLF16,CHRNE,TNFAIP2,C11ORF96,YDJC,CTSD,SLC43A2,HELZ2,VASN,R3HDM4,LLGL2,SLC39A14,PHF21B,SECTM1,SCARF1,H1-10,NFKBIE,ESRRA,RHOG,TNFRSF12A,MMP23B,PANX2,NRXN2,CYBA,ZSWIM4,SOD2,DHCR7,GRIN3B,EGR3,C6ORF132,MROH6,SEMA7A,ALOX5,BBC3,PDCD1,NINJ1,PRR5,INAFM1,RAB20,NR2F6,MXD1,RHBDF2,EGFL7,ST6GALNAC6,ETHE1,BA…
TF	Factor: ER71:E2A; motif: CASSTGNACCGGAWRYN	TF:M08568	FALSE	0.000583129	3.23424	18544	404	397	20044	CXCL3,SLC22A11,NTSR1,SOCS3,MT2A,ATP6V0C,TMEM247,DGAT2,ARC,DUSP2,ADAM8,ANGPTL4,HMOX1,ADAMTS4,PROK2,ADGRG3,ICAM3,LYPD3,SLC7A5,HSPA6,MISP,ICAM1,PTX3,PTP4A1,SOCS1,GK,SP6,CHAC1,MMP25,FBP1,CXCL2,NAMPT,PDF,CCDC71L,PKMYT1,RGS16,DUSP4,HK2,BBLN,LRRC8E,ADAT3,C16ORF74,CCDC107,SAMD11,MT1M,H2AC4,DIO3,PLAUR,COL7A1,EIF4EBP3,RASD1,SLC16A3,ARL2BP,PTPRN,BMP2,PIM3,SPATA2L,TFR2,BCL3,H2AX,SH2B2,ZC3H12A,SMOX,FOSB,LINGO…
TF	Factor: ER71:Pax-5; motif: ACCGGAACYACGCWTSANTG	TF:M08266	FALSE	0.000585776	3.23227	14674	404	339	20044	PTGS2,CXCL3,SLC22A11,NTSR1,SOCS3,MT2A,ATP6V0C,TMEM247,DGAT2,ARC,DUSP2,ADAM8,ANGPTL4,HMOX1,ADAMTS4,PROK2,SLC7A5,MISP,ICAM1,PTP4A1,SOCS1,GK,SP6,CHAC1,MMP25,CXCL2,NAMPT,PDF,CCDC71L,PKMYT1,DUSP4,HK2,BBLN,LRRC8E,ADAT3,C16ORF74,CCDC107,SAMD11,MT1M,DIO3,PLAUR,DHCR24,COL7A1,EIF4EBP3,RASD1,SLC16A3,ARL2BP,PTPRN,BMP2,PIM3,SPATA2L,TFR2,BCL3,SH2B2,ZC3H12A,SMOX,FOSB,LINGO3,CEBPD,SERTAD1,KLF16,NMB,PFKFB4,CHRNE,…
TF	Factor: pax-6; motif: NYACGCNTSRNYGCNYN	TF:M11883	FALSE	0.000605629	3.21779	13758	404	323	20044	PTGS2,NTSR1,SOCS3,MT2A,DGAT2,ARC,DUSP2,ADAM8,ANGPTL4,ADAMTS4,PROK2,ADGRG3,ICAM3,SLC7A5,HSPA6,MISP,ICAM1,PTP4A1,SOCS1,GK,SP6,CHAC1,MMP25,CXCL2,NAMPT,PDF,CCDC71L,PKMYT1,DUSP4,HK2,LRRC8E,ADAT3,C16ORF74,CCDC107,SAMD11,MT1M,H2AC4,DIO3,PLAUR,DHCR24,COL7A1,SLC16A3,ARL2BP,PTPRN,BMP2,PIM3,TFR2,BCL3,H2AX,SH2B2,ZC3H12A,SMOX,FOSB,LINGO3,PKP3,LTB,CEBPD,RIN1,KLF16,NMB,PFKFB4,SDF2L1,NUDT8,SBNO2,SH3TC1,IRAK2,CAP…
TF	Factor: ZNF511; motif: GGRRGRGGCWGNG; match class: 1	TF:M09738_1	FALSE	0.00061003	3.21465	4877	404	144	20044	CXCL3,SOCS3,MT2A,ATP6V0C,DUSP2,ADAM8,HMOX1,ADAMTS4,ICAM3,SOCS1,SP6,MMP25,FBP1,NAMPT,BBLN,LRRC8E,MT1M,DIO3,RASD1,PTPRN,SH2B2,KLF16,CAPN15,ADAMTS14,PLK3,CSRNP1,UNC13D,TMEM184A,PLEKHN1,CBARP,VDR,TOR4A,SLC43A2,CEBPB,HELZ2,RRAD,VASN,R3HDM4,HILPDA,PITPNM1,LYPLA2,PLSCR3,PPIF,PHF21B,IL27RA,SCARF1,ESRRA,RHOG,FOS,NCLN,SH2D5,RARRES1,MMP23B,PANX2,LAGE3,NPDC1,CYBA,OPLAH,SPINT2,SOD2,DHCR7,EGR3,ABHD17C,RNF126,I…
TF	Factor: GLI; motif: NGACCMCCCAN; match class: 1	TF:M07290_1	FALSE	0.000631763	3.19945	1964	404	73	20044	DGAT2,ARC,ADGRG3,SLC7A5,RGS16,C16ORF74,SAMD11,COL7A1,SPATA2L,PKP3,COL18A1,BAIAP3,SLC25A22,FOSL1,TMEM184A,CDC42EP5,GPRC5C,PTGIR,R3HDM4,IL27RA,H1-10,NFKBIE,MFSD2A,SSBP4,NTNG2,HMGA1,CYBA,DHCR7,MROH6,TYMP,TAFA5,RAB24,S100A16,ZC3H3,COL27A1,NR2F6,ENG,MXD1,MBOAT7,LRRC56,DNPH1,GALK1,FNDC4,TGM2,CTDSP1,WFIKKN1,FMNL1,GPSM1,CSMD2,FAM110A,TSC22D4,GPR157,SERPINB1,SMIM3,FURIN,RARA,MAP1S,EIF5A,TMEM115,FBXW9,CARD…
TF	Factor: EGR1; motif: NGNGKGGGYGGNGS	TF:M09761	FALSE	0.000640021	3.19381	5323	404	154	20044	ATP6V0C,DUSP2,ANGPTL4,SLC7A5,PTX3,PTP4A1,GK,SP6,CHAC1,FBP1,NAMPT,PKMYT1,RGS16,DUSP4,BBLN,DIO3,PIM3,BCL3,H2AX,ZC3H12A,CEBPD,SERTAD1,KLF16,PNP,SLCO4A1,CSRNP1,BAIAP3,GLTPD2,C11ORF91,C11ORF96,CBARP,CDC42EP5,CEBPB,HELZ2,GPRC5C,RRAD,VASN,RHOF,LYPLA2,SLC39A14,PHF21B,PAXX,SECTM1,RELT,H1-10,NFKBIE,ESRRA,RHOG,UPP1,TNFRSF12A,MMP23B,PANX2,HMGA1,NRXN2,NPDC1,ZSWIM4,SPINT2,SOD2,TNFAIP3,LDLR,SYN1,EGR3,TBC1D2,RNF…
TF	Factor: DEC1; motif: NCNCACRTGNSC	TF:M08870	FALSE	0.000664989	3.17719	8063	404	213	20044	SLC22A11,SOCS3,ATP6V0C,ARC,DUSP2,HMOX1,PROK2,ADGRG3,SLC7A5,MISP,ICAM1,SOCS1,GK,SP6,CHAC1,MMP25,FBP1,NAMPT,PDF,RGS16,HK2,LRRC8E,ADAT3,C16ORF74,SAMD11,DIO3,EIF4EBP3,RASD1,SLC16A3,ARL2BP,PTPRN,PIM3,H2AX,SH2B2,ZC3H12A,SMOX,FOSB,LINGO3,PKP3,RIN1,KLF16,PFKFB4,PNP,SH3TC1,CAPN15,COL18A1,TNFAIP2,SLCO4A1,SLC25A22,UNC13D,AATK,TMEM184A,PLEKHN1,CBARP,VDR,CTSD,GPRC5C,RRAD,VASN,R3HDM4,HILPDA,ENDOG,LLGL2,RHOF,PI…
TF	Factor: HSF4; motif: CTGCMRN	TF:M07322	FALSE	0.000753845	3.12272	16860	404	374	20044	PTGS2,CXCL3,SLC22A11,NTSR1,SOCS3,MT2A,ATP6V0C,TMEM247,ARC,DUSP2,ADAM8,ANGPTL4,HMOX1,ADAMTS4,PROK2,ADGRG3,ICAM3,LYPD3,SLC7A5,HSPA6,MISP,ICAM1,PTX3,PTP4A1,SOCS1,GK,SP6,CHAC1,MMP25,FBP1,CXCL2,PDF,CCDC71L,PKMYT1,RGS16,DUSP4,HK2,BBLN,LRRC8E,ADAT3,C16ORF74,CCDC107,SAMD11,MT1M,H2AC4,DIO3,PLAUR,DHCR24,COL7A1,EIF4EBP3,RASD1,SLC16A3,ARL2BP,PTPRN,BMP2,PIM3,SPATA2L,TFR2,BCL3,H2AX,SH2B2,ZC3H12A,SMOX,FOSB,PKP3…
TF	Factor: Zfx; motif: SNSCAGGCCKCGSCSS	TF:M01593	FALSE	0.000755276	3.12189	4285	404	130	20044	MT2A,TMEM247,ADAM8,GK,SP6,MMP25,NAMPT,PKMYT1,DUSP4,BBLN,LRRC8E,C16ORF74,SAMD11,COL7A1,SLC16A3,ARL2BP,PTPRN,PIM3,SPATA2L,TFR2,BCL3,LINGO3,PKP3,CEBPD,NUDT8,CAPN15,CSRNP1,AATK,YDJC,PLEKHN1,VDR,CTSD,CEBPB,PTGIR,VASN,R3HDM4,LLGL2,EPOP,SECTM1,RELT,RHOG,RARRES1,MMP23B,PANX2,HMGA1,NPDC1,RDH10,CYBA,AGTRAP,TNFAIP3,SYN1,EGR3,C6ORF132,TBC1D2,ITPKC,RNF126,SCARF2,RELL2,ALOX5,ACSL1,TAFA5,GCA,HBEGF,NINJ1,SLC25A3…
TF	Factor: VDR:RXR-ALPHA; motif: NRGGTCANNNGGTTCNN	TF:M08980	FALSE	0.000820406	3.08597	10619	404	264	20044	CXCL3,SLC22A11,NTSR1,SOCS3,MT2A,ATP6V0C,ARC,DUSP2,ADAM8,HMOX1,ADAMTS4,ADGRG3,SLC7A5,HSPA6,MISP,ICAM1,PTX3,GK,SP6,CHAC1,MMP25,FBP1,CXCL2,NAMPT,PDF,CCDC71L,RGS16,DUSP4,C16ORF74,SAMD11,MT1M,DHCR24,COL7A1,EIF4EBP3,SLC16A3,ARL2BP,PTPRN,SPATA2L,TFR2,BCL3,H2AX,ZC3H12A,FOSB,LINGO3,PKP3,LTB,CEBPD,SERTAD1,NMB,PFKFB4,SDF2L1,NUDT8,SBNO2,SH3TC1,IRAK2,CAPN15,COL18A1,SLCO4A1,ADAMTS14,PFKFB3,SLC25A22,UNC13D,C11O…
TF	Factor: LKLF; motif: GGGGTGGKSN; match class: 1	TF:M07261_1	FALSE	0.000853251	3.06892	4251	404	129	20044	CXCL3,SLC22A11,NTSR1,ATP6V0C,DUSP2,HMOX1,MISP,ICAM1,PTP4A1,SOCS1,GK,SP6,CXCL2,CCDC71L,RGS16,BBLN,LRRC8E,MT1M,DHCR24,COL7A1,SLC16A3,PTPRN,SPATA2L,TFR2,BCL3,H2AX,ZC3H12A,LTB,CEBPD,KLF16,TNFAIP2,PLK3,CSRNP1,BAIAP3,SLC25A22,UNC13D,C11ORF96,AATK,FOSL1,PLEKHN1,CBARP,CDC42EP5,CEBPB,HELZ2,GPRC5C,PTGIR,RRAD,VASN,R3HDM4,HILPDA,RHOF,LYPLA2,IL27RA,RELT,ESRRA,TCIRG1,IFI30,MMP23B,PANX2,BCL2L12,SSBP4,LAGE3,NTNG…
TF	Factor: HIF-1alpha; motif: NCACGT	TF:M02012	FALSE	0.000857609	3.06671	6760	404	185	20044	PTGS2,SOCS3,ATP6V0C,DGAT2,ARC,DUSP2,PROK2,LYPD3,SLC7A5,HSPA6,PTP4A1,CHAC1,PDF,RGS16,DUSP4,HK2,CCDC107,SAMD11,MT1M,DIO3,PLAUR,DHCR24,EIF4EBP3,RASD1,SLC16A3,ARL2BP,PIM3,BCL3,ZC3H12A,LINGO3,CEBPD,RIN1,SERTAD1,KLF16,CHRNE,PNP,SDF2L1,NUDT8,SH3TC1,COL18A1,SLCO4A1,PFKFB3,CSRNP1,SLC25A22,GLTPD2,UNC13D,FOSL1,YDJC,PLEKHN1,CBARP,TOR4A,GPRC5C,PTGIR,HILPDA,ENDOG,LLGL2,EPOP,PPIF,PHF21B,PAXX,SECTM1,SCARF1,TNFRS…
TF	Factor: E2F-1; motif: NTTTTGGCGCCAWWWN	TF:M11533	FALSE	0.000863935	3.06352	13454	404	317	20044	CXCL3,NTSR1,SOCS3,MT2A,ATP6V0C,DGAT2,ARC,DUSP2,ADAM8,ANGPTL4,ADAMTS4,PROK2,ADGRG3,SLC7A5,HSPA6,MISP,PTP4A1,SOCS1,GK,SP6,CHAC1,MMP25,CXCL2,NAMPT,PDF,CCDC71L,PKMYT1,RGS16,DUSP4,HK2,BBLN,ADAT3,C16ORF74,CCDC107,SAMD11,H2AC4,DIO3,PLAUR,DHCR24,RASD1,SLC16A3,ARL2BP,PTPRN,BMP2,PIM3,SPATA2L,H2AX,SMOX,FOSB,LINGO3,PKP3,CEBPD,SERTAD1,KLF16,NMB,PFKFB4,CHRNE,PNP,NUDT8,SBNO2,CAPN15,COL18A1,ADAMTS14,PLK3,CSRNP1,…
TF	Factor: XBP-1; motif: WNNGMCACGTC	TF:M01770	FALSE	0.000878485	3.05627	11247	404	276	20044	PTGS2,SLC22A11,NTSR1,SOCS3,MT2A,DGAT2,ARC,DUSP2,ADAM8,ANGPTL4,ICAM3,SLC7A5,HSPA6,MISP,ICAM1,PTP4A1,SOCS1,GK,CHAC1,MMP25,FBP1,NAMPT,PDF,CCDC71L,RGS16,DUSP4,HK2,BBLN,LRRC8E,ADAT3,C16ORF74,CCDC107,SAMD11,DIO3,EIF4EBP3,RASD1,SLC16A3,BMP2,PIM3,SPATA2L,BCL3,SH2B2,ZC3H12A,SMOX,FOSB,LINGO3,PKP3,LTB,CEBPD,RIN1,SERTAD1,KLF16,PFKFB4,PNP,NUDT8,SBNO2,SH3TC1,CAPN15,COL18A1,SLCO4A1,ADAMTS14,PFKFB3,PLK3,CSRNP1,G…
TF	Factor: MafB; motif: GNTGAC; match class: 1	TF:M01227_1	FALSE	0.000908649	3.0416	4820	404	142	20044	SLC22A11,ARC,DUSP2,ADAM8,ADAMTS4,ICAM3,HSPA6,ICAM1,PTX3,CHAC1,MMP25,FBP1,CCDC71L,C16ORF74,CCDC107,DIO3,PLAUR,COL7A1,ARL2BP,PTPRN,SPATA2L,LINGO3,LTB,RIN1,SDF2L1,NUDT8,SH3TC1,CAPN15,TNFAIP2,SLCO4A1,PLK3,SLC25A22,UNC13D,AATK,TMEM184A,PLEKHN1,CBARP,CTSD,CDC42EP5,HELZ2,RRAD,HILPDA,PITPNM1,SLC39A14,ITPRIP,PAXX,SECTM1,SCARF1,CEMIP,TCIRG1,RHOG,PIP5KL1,FOS,IL1RL2,CDKN1A,SH2D5,ADPRHL1,BCL2L12,LAGE3,RTEL1-T…
TF	Factor: USF; motif: NCACGTGN	TF:M00217	FALSE	0.000974797	3.01109	4175	404	127	20044	ARC,DUSP2,HMOX1,PROK2,LYPD3,SLC7A5,ICAM1,GK,MMP25,PKMYT1,RGS16,HK2,CCDC107,DIO3,EIF4EBP3,PIM3,BCL3,SMOX,LINGO3,RIN1,KLF16,PNP,SH3TC1,COL18A1,SLCO4A1,PFKFB3,SLC25A22,UNC13D,TMEM184A,CBARP,TOR4A,CTSD,GPRC5C,HILPDA,LLGL2,SLC39A14,EPOP,ITPRIP,PPIF,H1-10,NFKBIE,ESRRA,RHOG,IFI30,UPP1,SH2D5,ADPRHL1,PANX2,SSBP4,AGTRAP,OPLAH,DHCR7,TNFAIP3,C6ORF132,ABHD17C,TEAD4,MROH6,ISG20,SEMA7A,TYMP,ACSL1,TAFA5,BBC3,RAB…
TF	Factor: CTCF; motif: YNRCCASYAGRKGGCRSYN; match class: 1	TF:M02242_1	FALSE	0.000976943	3.01013	1294	404	54	20044	SLC22A11,SOCS3,ARC,SOCS1,MMP25,NAMPT,DUSP4,RASD1,PKP3,KLF16,SDF2L1,NUDT8,UNC13D,CEBPB,HELZ2,RHOF,LYPLA2,PPIF,PHF21B,SECTM1,SCARF1,ESRRA,RHOG,MMP23B,AGTRAP,DHCR7,SLC49A3,ALOX5,BBC3,HBEGF,PDCD1,TRIB1,COL27A1,GALK1,ADRA2C,EGFL7,ST6GALNAC6,FMNL1,RPP25L,METRNL,SMIM3,BRAT1,TMEM141,LRRC10B,HYAL2,TK1,NIBAN2,REXO1,TLE3,SLC35E4,FAM171A2,CLCF1,HLA-B,GLIS2
TF	Factor: Elk-1:Pax-5; motif: ACCGGAACYACGCWTSANYG	TF:M08225	FALSE	0.000980948	3.00835	14314	404	332	20044	PTGS2,SLC22A11,NTSR1,SOCS3,ATP6V0C,TMEM247,DGAT2,ARC,DUSP2,ADAM8,ANGPTL4,HMOX1,ADAMTS4,PROK2,ADGRG3,SLC7A5,HSPA6,MISP,ICAM1,PTP4A1,SOCS1,GK,SP6,CHAC1,MMP25,CXCL2,NAMPT,PDF,PKMYT1,DUSP4,HK2,BBLN,LRRC8E,ADAT3,C16ORF74,CCDC107,SAMD11,MT1M,DIO3,PLAUR,COL7A1,EIF4EBP3,RASD1,SLC16A3,ARL2BP,PTPRN,BMP2,PIM3,SPATA2L,TFR2,BCL3,ZC3H12A,SMOX,FOSB,LINGO3,LTB,CEBPD,RIN1,SERTAD1,KLF16,NMB,PFKFB4,CHRNE,PNP,SDF2L1…
TF	Factor: REST; motif: AAGGTGCT	TF:M04926	FALSE	0.000989037	3.00479	6448	404	178	20044	NTSR1,SOCS3,MT2A,ARC,DUSP2,ADAM8,ADGRG3,ICAM3,SLC7A5,HSPA6,MISP,PTP4A1,MMP25,FBP1,CXCL2,PDF,CCDC71L,PKMYT1,HK2,ADAT3,MT1M,DIO3,PLAUR,DHCR24,PTPRN,SPATA2L,BCL3,H2AX,ZC3H12A,FOSB,LTB,RIN1,PFKFB4,SDF2L1,NUDT8,SBNO2,COL18A1,SLCO4A1,PFKFB3,SLC25A22,C11ORF91,AATK,PLEKHN1,CTSD,SLC43A2,CDC42EP5,HELZ2,RRAD,VASN,HILPDA,RHOF,PITPNM1,LYPLA2,ITPRIP,SECTM1,H1-10,TNFRSF10D,ESRRA,RHOG,PIP5KL1,FOS,NBL1,MFSD2A,NCL…
TF	Factor: TFAP2C; motif: NGCCTNAGGCN	TF:M04154	FALSE	0.000994597	3.00235	3335	404	107	20044	PTGS2,SLC22A11,TMEM247,ADAM8,PROK2,ADGRG3,LYPD3,SLC7A5,ICAM1,PTP4A1,CCDC71L,DIO3,COL7A1,RASD1,PIM3,SPATA2L,TFR2,BCL3,SMOX,PKP3,CEBPD,NUDT8,COL18A1,TNFAIP2,BAIAP3,SLC25A22,UNC13D,TMEM184A,VDR,SLC43A2,CEBPB,HELZ2,GPRC5C,R3HDM4,LLGL2,SLC39A14,ITPRIP,KRT34,PPIF,IL27RA,ESRRA,TCIRG1,MFSD2A,NCLN,CDKN1A,MMP23B,PANX2,SSBP4,ZSWIM4,TNFAIP3,RNF126,SLC49A3,ISG20,BBC3,PPAN,SLC25A39,S100A16,RPS6KA1,PRR5,COL27A1…
TF	Factor: NR1B2; motif: NTGACCY	TF:M02111	FALSE	0.000995663	3.00189	9824	404	248	20044	PTGS2,SLC22A11,SOCS3,MT2A,ATP6V0C,TMEM247,DGAT2,ARC,ADAM8,HMOX1,ADGRG3,ICAM3,SLC7A5,HSPA6,MISP,ICAM1,PTX3,SOCS1,GK,CHAC1,FBP1,CXCL2,NAMPT,PDF,HK2,BBLN,LRRC8E,C16ORF74,CCDC107,SAMD11,MT1M,H2AC4,DIO3,PLAUR,EIF4EBP3,ARL2BP,BMP2,PIM3,SPATA2L,TFR2,BCL3,SH2B2,ZC3H12A,SMOX,FOSB,LINGO3,PKP3,LTB,RIN1,SERTAD1,NMB,PFKFB4,CHRNE,PNP,SDF2L1,SBNO2,SH3TC1,IRAK2,CAPN15,COL18A1,SLCO4A1,PLK3,CSRNP1,BAIAP3,UNC13D,AA…
TF	Factor: THAP7; motif: GNCGCCATSTTGRGNGKGGC	TF:M12728	FALSE	0.00108416	2.96491	5725	404	162	20044	CXCL3,NTSR1,ATP6V0C,TMEM247,DUSP2,ADAM8,ADGRG3,ICAM3,SLC7A5,ICAM1,PTP4A1,MMP25,PDF,CCDC71L,LRRC8E,SAMD11,COL7A1,BMP2,PIM3,TFR2,H2AX,LINGO3,CEBPD,RIN1,KLF16,PFKFB4,SBNO2,SH3TC1,CAPN15,COL18A1,ADAMTS14,PFKFB3,UNC13D,AATK,YDJC,TMEM184A,PLEKHN1,VDR,TOR4A,CTSD,CDC42EP5,CEBPB,R3HDM4,HILPDA,ENDOG,LLGL2,RHOF,PITPNM1,LYPLA2,EPOP,ITPRIP,PHF21B,PAXX,SECTM1,RELT,H1-10,RHOG,IL1RL2,SH2D5,MMP23B,PANX2,NTNG2,RTE…
TF	Factor: KLF17; motif: NGMCMCRCCCTN; match class: 1	TF:M12188_1	FALSE	0.00115416	2.93773	584	404	32	20044	GK,NAMPT,CCDC107,KLF16,NUDT8,AATK,PAXX,DHCR7,SYN1,TBC1D2,MROH6,GCA,S100A16,JMJD7-PLA2G4B,LRRC56,FJX1,ELL,POR,TTLL12,ATG4D,GPR157,TMEM141,UBE2S,NECTIN2,ISOC2,PLIN3,NBEAL2,VPS9D1,NFKB2,ZDHHC8,GGN,BICDL1
TF	Factor: NF-1C; motif: NYTGGCNNYNNGCCARN	TF:M10002	FALSE	0.00117051	2.93163	6834	404	186	20044	PTGS2,NTSR1,SOCS3,TMEM247,DGAT2,ARC,DUSP2,ADAM8,HMOX1,ADAMTS4,ADGRG3,SLC7A5,HSPA6,MISP,ICAM1,SP6,FBP1,CCDC71L,RGS16,SAMD11,MT1M,DIO3,COL7A1,SLC16A3,PTPRN,PIM3,SPATA2L,BCL3,H2AX,LINGO3,PKP3,CEBPD,RIN1,KLF16,CHRNE,CAPN15,COL18A1,TNFAIP2,SLCO4A1,CSRNP1,C11ORF91,UNC13D,C11ORF96,AATK,TMEM184A,CBARP,VDR,TOR4A,SLC43A2,CDC42EP5,PTGIR,VASN,PITPNM1,LYPLA2,SLC39A14,PPIF,IL27RA,SCARF1,RELT,CEMIP,H1-10,TCIRG1…
TF	Factor: ER-alpha; motif: GNCNNNNTGACCYN	TF:M07283	FALSE	0.00118229	2.92727	2978	404	98	20044	SLC22A11,SOCS3,ATP6V0C,DUSP2,HMOX1,ADGRG3,ICAM1,PDF,MT1M,COL7A1,EIF4EBP3,ARL2BP,TFR2,LTB,SERTAD1,PFKFB4,CHRNE,IRAK2,CAPN15,SLCO4A1,ADAMTS14,SLC25A22,C11ORF91,CTSD,SLC43A2,HELZ2,PTGIR,RRAD,VASN,ENDOG,SLC39A14,PLSCR3,ITPRIP,SCARF1,TCIRG1,NBL1,CDKN1A,UPP1,TNFRSF12A,LAGE3,RTEL1-TNFRSF6B,DHCR7,GRIN3B,RNF126,MROH6,ALOX5,NR4A1,PPAN,PDCD1,TMEM147,SLC25A39,COX8A,PRR5,FAAP100,COL27A1,NR2F6,IL4R,DUSP23,LRRC…
TF	Factor: Sp3; motif: ASMCTTGGGSRGGG	TF:M00665	FALSE	0.00118909	2.92479	7924	404	209	20044	PTGS2,CXCL3,NTSR1,ATP6V0C,ARC,DUSP2,ADAM8,ANGPTL4,ADAMTS4,ADGRG3,ICAM3,PTP4A1,SOCS1,GK,PDF,CCDC71L,PKMYT1,BBLN,LRRC8E,SAMD11,MT1M,H2AC4,DIO3,PLAUR,DHCR24,COL7A1,EIF4EBP3,RASD1,SLC16A3,PTPRN,PIM3,SPATA2L,TFR2,BCL3,ZC3H12A,SMOX,FOSB,PKP3,RIN1,SERTAD1,KLF16,PFKFB4,PNP,NUDT8,SLCO4A1,PFKFB3,PLK3,CSRNP1,BAIAP3,SLC25A22,C11ORF91,UNC13D,AATK,TMEM184A,CBARP,TOR4A,CDC42EP5,HELZ2,GPRC5C,PTGIR,VASN,LLGL2,RHO…
TF	Factor: ZNF449; motif: NNNAGCCCARCC; match class: 1	TF:M09837_1	FALSE	0.00120511	2.91897	1164	404	50	20044	NTSR1,ATP6V0C,RGS16,DUSP4,SAMD11,MT1M,RASD1,SPATA2L,PKP3,CEBPD,NMB,PNP,SH3TC1,AATK,PITPNM1,IL27RA,CYBA,AGTRAP,SOD2,GRIN3B,EGR3,SLC49A3,TAFA5,HTRA3,TRIB1,COX8A,RHBDF2,SEMA4B,FASN,FMNL1,GPSM1,EEF1D,RHOC,SPTBN5,LY6E,LSR,MAP1S,TTYH3,TMEM115,CARD19,PTPRE,EPS8L1,TMEM204,CLUH,RHPN1,CLCF1,BCAR1,DGKQ,AURKAIP1,FAM20C
TF	Factor: c-Myc; motif: CACGTGGC	TF:M03867	FALSE	0.00123752	2.90745	7498	404	200	20044	NTSR1,ARC,DUSP2,HMOX1,PROK2,ICAM3,LYPD3,SLC7A5,HSPA6,MISP,ICAM1,SOCS1,GK,MMP25,PDF,PKMYT1,RGS16,HK2,CCDC107,H2AC4,DIO3,EIF4EBP3,SLC16A3,ARL2BP,PIM3,SPATA2L,BCL3,H2AX,SH2B2,ZC3H12A,SMOX,LINGO3,CEBPD,RIN1,KLF16,CHRNE,PNP,SH3TC1,IRAK2,CAPN15,COL18A1,SLCO4A1,PFKFB3,BAIAP3,SLC25A22,UNC13D,AATK,TMEM184A,PLEKHN1,CBARP,VDR,TOR4A,CTSD,SLC43A2,CEBPB,GPRC5C,PTGIR,VASN,HILPDA,LLGL2,SLC39A14,EPOP,ITPRIP,PPIF,…
TF	Factor: CHD2; motif: TCTCGCGAG; match class: 1	TF:M04710_1	FALSE	0.00124015	2.90653	11753	404	285	20044	SLC22A11,SOCS3,MT2A,DGAT2,ARC,DUSP2,ANGPTL4,HMOX1,PROK2,ADGRG3,ICAM3,LYPD3,SLC7A5,HSPA6,ICAM1,PTX3,PTP4A1,SOCS1,SP6,CXCL2,NAMPT,PDF,PKMYT1,DUSP4,HK2,BBLN,LRRC8E,ADAT3,C16ORF74,CCDC107,SAMD11,H2AC4,DIO3,PLAUR,DHCR24,EIF4EBP3,RASD1,SLC16A3,PTPRN,BMP2,PIM3,SPATA2L,H2AX,SMOX,FOSB,PKP3,LTB,RIN1,SERTAD1,KLF16,NMB,CHRNE,PNP,SDF2L1,NUDT8,SBNO2,IRAK2,CAPN15,ADAMTS14,PLK3,CSRNP1,BAIAP3,GLTPD2,C11ORF91,C11O…
TF	Factor: MAZ; motif: GGGGAGGG; match class: 1	TF:M00649_1	FALSE	0.00127902	2.89312	4281	404	129	20044	NTSR1,SOCS3,ATP6V0C,DUSP2,ADAM8,ADAMTS4,ICAM1,PTP4A1,GK,MMP25,PKMYT1,DUSP4,HK2,LRRC8E,COL7A1,PTPRN,TFR2,BCL3,H2AX,ZC3H12A,PKP3,CEBPD,RIN1,KLF16,NUDT8,IRAK2,COL18A1,CSRNP1,BAIAP3,UNC13D,TOR4A,HELZ2,GPRC5C,PTGIR,RRAD,R3HDM4,PITPNM1,LYPLA2,PHF21B,H1-10,NFKBIE,ESRRA,TCIRG1,RHOG,PIP5KL1,FOS,TNFRSF12A,RARRES1,MMP23B,PANX2,NTNG2,HMGA1,NPDC1,CYBA,DHCR7,SYN1,EGR3,C6ORF132,ABHD17C,TEAD4,RELL2,SEMA7A,TYMP,N…
TF	Factor: GLI; motif: NGACCMCCCAN	TF:M07290	FALSE	0.00128891	2.88978	7265	404	195	20044	PTGS2,CXCL3,SLC22A11,NTSR1,DGAT2,ARC,DUSP2,ADAM8,ADGRG3,ICAM3,SLC7A5,HSPA6,MISP,PTP4A1,FBP1,CXCL2,PKMYT1,RGS16,DUSP4,BBLN,LRRC8E,ADAT3,C16ORF74,SAMD11,DHCR24,COL7A1,PTPRN,SPATA2L,BCL3,H2AX,FOSB,PKP3,RIN1,SERTAD1,NMB,CHRNE,SDF2L1,NUDT8,SH3TC1,COL18A1,TNFAIP2,CSRNP1,BAIAP3,SLC25A22,UNC13D,FOSL1,TMEM184A,PLEKHN1,TOR4A,CDC42EP5,GPRC5C,PTGIR,R3HDM4,ENDOG,RHOF,PITPNM1,LYPLA2,KRT34,PPIF,IL27RA,SCARF1,RE…
TF	Factor: NR1B2; motif: NTGACCY; match class: 1	TF:M02111_1	FALSE	0.00129458	2.88787	3394	404	108	20044	SLC22A11,SOCS3,MT2A,ATP6V0C,TMEM247,HMOX1,ICAM1,SOCS1,GK,FBP1,CXCL2,NAMPT,PDF,DIO3,PLAUR,ARL2BP,TFR2,SH2B2,SMOX,LINGO3,NMB,SDF2L1,SBNO2,SH3TC1,CAPN15,COL18A1,CSRNP1,AATK,CTSD,SLC43A2,CDC42EP5,VASN,LYPLA2,SLC39A14,PLSCR3,SCARF1,RELT,TNFRSF10D,ESRRA,TCIRG1,PIP5KL1,NCLN,UPP1,TNFRSF12A,LAGE3,RTEL1-TNFRSF6B,NRXN2,CYBA,AGTRAP,DHCR7,MT1X,GRIN3B,RNF126,MROH6,RELL2,TYMP,ALOX5,RAB24,PDCD1,S100A16,PRR5,RPL1…
TF	Factor: c-Myc; motif: KACCACGTGSYY	TF:M01154	FALSE	0.00142825	2.8452	5388	404	154	20044	DGAT2,ARC,DUSP2,HMOX1,PROK2,LYPD3,SLC7A5,ICAM1,GK,MMP25,CXCL2,PKMYT1,RGS16,HK2,CCDC107,DIO3,EIF4EBP3,SLC16A3,PIM3,TFR2,BCL3,SMOX,LINGO3,RIN1,KLF16,PNP,NUDT8,SH3TC1,COL18A1,SLCO4A1,PFKFB3,SLC25A22,UNC13D,FOSL1,YDJC,TMEM184A,PLEKHN1,CBARP,TOR4A,CTSD,GPRC5C,HILPDA,LLGL2,SLC39A14,EPOP,ITPRIP,PPIF,H1-10,NFKBIE,ESRRA,RHOG,NBL1,IFI30,UPP1,SH2D5,ADPRHL1,PANX2,SSBP4,AGTRAP,OPLAH,DHCR7,TNFAIP3,EGR3,C6ORF13…
TF	Factor: ZBTB5; motif: NNNGNNNYCNCYNNGGTCCGN	TF:M12693	FALSE	0.0014578	2.8363	2045	404	74	20044	CXCL3,SOCS3,ARC,HSPA6,SP6,RGS16,DHCR24,EIF4EBP3,RASD1,SLC16A3,BMP2,LINGO3,PNP,NUDT8,SLCO4A1,ADAMTS14,PLK3,BAIAP3,UNC13D,C11ORF96,YDJC,CDC42EP5,LLGL2,SECTM1,RELT,CEMIP,H1-10,PIP5KL1,MFSD2A,NCLN,SH2D5,TNFRSF12A,RARRES1,MMP23B,SCARF2,MAP2K3,ALOX5,STBD1,RPS6KA1,PRR5,PSMB10,RAB20,PNKD,MXD1,IL4R,PREX1,TOMM40,GALK1,ADRA2C,FJX1,ST6GALNAC6,ETHE1,TGM2,BAD,PPP1R14B,GPSM1,TMEM250,RHOC,FURIN,THEM6,TRMT61A,HYA…
TF	Factor: c-Myc; motif: NCCACGTGCNN	TF:M09992	FALSE	0.00148199	2.82916	5706	404	161	20044	ARC,DUSP2,HMOX1,PROK2,ADGRG3,LYPD3,SLC7A5,ICAM1,GK,MMP25,FBP1,PKMYT1,RGS16,HK2,CCDC107,DIO3,EIF4EBP3,PIM3,TFR2,BCL3,SMOX,LINGO3,PKP3,RIN1,KLF16,CHRNE,NUDT8,SBNO2,SH3TC1,CAPN15,COL18A1,SLCO4A1,ADAMTS14,PFKFB3,UNC13D,FOSL1,TMEM184A,PLEKHN1,CBARP,TOR4A,CTSD,GPRC5C,PTGIR,HILPDA,LLGL2,SLC39A14,EPOP,ITPRIP,PPIF,H1-10,NFKBIE,ESRRA,RHOG,NBL1,IFI30,UPP1,SH2D5,ADPRHL1,PANX2,SSBP4,NRXN2,CYBA,AGTRAP,OPLAH,SO…
TF	Factor: E2F-7; motif: GRGGCGGGAANNN; match class: 1	TF:M09896_1	FALSE	0.00149352	2.82579	4903	404	143	20044	PTGS2,NTSR1,SOCS3,ADAM8,SOCS1,GK,MMP25,BBLN,LRRC8E,ADAT3,DIO3,COL7A1,SLC16A3,PTPRN,TFR2,BCL3,PKP3,RIN1,KLF16,PFKFB4,PNP,NUDT8,SBNO2,IRAK2,CAPN15,ADAMTS14,PFKFB3,CSRNP1,GLTPD2,TOR4A,SLC43A2,RRAD,VASN,R3HDM4,ENDOG,LLGL2,PLSCR3,EPOP,PPIF,H1-10,ESRRA,TCIRG1,RHOG,FOS,NBL1,IFI30,CDKN1A,UPP1,SH2D5,TNFRSF12A,MMP23B,PANX2,SSBP4,LAGE3,NTNG2,RTEL1-TNFRSF6B,RDH10,ZSWIM4,SOD2,GRIN3B,EGR3,C6ORF132,RNF126,SLC49…
TF	Factor: LRF; motif: RCGACCACCNN; match class: 1	TF:M12230_1	FALSE	0.00165586	2.78098	2717	404	91	20044	ARC,ADAM8,ANGPTL4,ADGRG3,SLC7A5,HSPA6,SP6,CXCL2,CCDC71L,LRRC8E,C16ORF74,CCDC107,SAMD11,MT1M,DIO3,COL7A1,RASD1,PFKFB4,PNP,SDF2L1,SBNO2,SH3TC1,BAIAP3,SLC25A22,FOSL1,CTSD,CDC42EP5,CEBPB,VASN,R3HDM4,RHOF,SLC39A14,PHF21B,TNFRSF10D,SH2D5,MMP23B,SSBP4,LAGE3,NTNG2,HMGA1,DHCR7,TNFAIP3,GRIN3B,C6ORF132,ABHD17C,FERMT3,ALOX5,TAFA5,HTRA3,TMEM147,NINJ1,FAAP100,COL27A1,PSMB10,JMJD7-PLA2G4B,DNPH1,ST6GALNAC6,TGM2,…
TF	Factor: CTCF; motif: NNNGCCASCAGRKGGCRSNN	TF:M01200	FALSE	0.00172825	2.76239	4046	404	123	20044	SLC22A11,SOCS3,ARC,ADGRG3,MISP,SOCS1,MMP25,NAMPT,CCDC71L,DUSP4,LRRC8E,RASD1,BCL3,SMOX,LINGO3,SERTAD1,KLF16,NMB,CHRNE,SDF2L1,NUDT8,SBNO2,PFKFB3,UNC13D,C11ORF96,FOSL1,YDJC,TMEM184A,PLEKHN1,VDR,TOR4A,CEBPB,HELZ2,RRAD,R3HDM4,ENDOG,LLGL2,RHOF,PITPNM1,LYPLA2,SLC39A14,PLSCR3,PPIF,PHF21B,SECTM1,SCARF1,H1-10,ESRRA,RHOG,PIP5KL1,CDKN1A,MMP23B,NPDC1,RDH10,AGTRAP,TNFAIP3,GRIN3B,ABHD17C,SLC49A3,ID3,SEMA7A,ALOX…
TF	Factor: ZBTB10; motif: TGGGGTGCNS	TF:M12686	FALSE	0.00175498	2.75573	3498	404	110	20044	NTSR1,TMEM247,DGAT2,ANGPTL4,SP6,PDF,PKMYT1,DUSP4,BBLN,LRRC8E,C16ORF74,BMP2,SPATA2L,TFR2,BCL3,PKP3,PFKFB4,CHRNE,COL18A1,BAIAP3,SLC25A22,C11ORF91,UNC13D,YDJC,TMEM184A,VDR,TOR4A,CEBPB,HELZ2,GPRC5C,LLGL2,RHOF,PITPNM1,SLC39A14,PPIF,PHF21B,SECTM1,SCARF1,H1-10,TNFRSF10D,MFSD2A,TNFRSF12A,PANX2,BCL2L12,NPDC1,RDH10,ZSWIM4,MT1X,GRIN3B,EGR3,SCARF2,MAP2K3,ID3,SEMA7A,BBC3,PDCD1,ZC3H3,PRR5,COL27A1,JMJD7-PLA2G4B…
TF	Factor: TFEA; motif: YRCACGTGACN; match class: 1	TF:M11090_1	FALSE	0.00179858	2.74507	3458	404	109	20044	ARC,DUSP2,PROK2,SLC7A5,GK,MMP25,PDF,HK2,MT1M,DIO3,SLC16A3,PIM3,SMOX,LINGO3,RIN1,KLF16,CHRNE,PNP,SH3TC1,COL18A1,SLCO4A1,PFKFB3,SLC25A22,UNC13D,FOSL1,YDJC,TMEM184A,CBARP,CTSD,LLGL2,EPOP,PPIF,SECTM1,H1-10,NFKBIE,ESRRA,IFI30,UPP1,SH2D5,ADPRHL1,PANX2,AGTRAP,TNFAIP3,ABHD17C,MROH6,TYMP,NR4A1,TAFA5,BBC3,RAB24,HBEGF,PDCD1,TMEM147,SLC25A39,PRR5,ELK1,ENG,MXD1,LRRC56,DNPH1,RHBDF2,AP5Z1,FJX1,LRRC25,TGM2,ELL,F…
TF	Factor: pax-6; motif: NYACGCNTSANYGCNYN	TF:M11881	FALSE	0.00181754	2.74052	13468	404	316	20044	PTGS2,NTSR1,SOCS3,MT2A,DGAT2,ARC,DUSP2,ADAM8,ANGPTL4,ADAMTS4,PROK2,ICAM3,SLC7A5,HSPA6,MISP,ICAM1,PTP4A1,SOCS1,GK,SP6,CHAC1,CXCL2,NAMPT,PDF,CCDC71L,PKMYT1,DUSP4,HK2,LRRC8E,ADAT3,C16ORF74,CCDC107,SAMD11,MT1M,H2AC4,DIO3,PLAUR,DHCR24,COL7A1,SLC16A3,ARL2BP,BMP2,TFR2,BCL3,H2AX,SH2B2,ZC3H12A,SMOX,FOSB,LINGO3,PKP3,CEBPD,RIN1,KLF16,NMB,PFKFB4,SDF2L1,NUDT8,SBNO2,SH3TC1,IRAK2,CAPN15,COL18A1,SLCO4A1,ADAMTS14…
TF	Factor: HIF-1alpha; motif: NNACGTGNN	TF:M07043	FALSE	0.00183974	2.73524	1463	404	58	20044	DGAT2,ARC,DUSP2,PROK2,SLC7A5,DUSP4,CCDC107,SAMD11,DHCR24,PIM3,LINGO3,KLF16,GLTPD2,FOSL1,TOR4A,GPRC5C,PTGIR,HILPDA,EPOP,PAXX,ESRRA,FOS,HMGA1,NRXN2,OPLAH,EGR3,SEMA7A,TAFA5,BBC3,PPAN,HTRA3,GCA,NINJ1,RPL18A,PSMB10,LRRC56,PPP1R14B,FAM110A,WDR18,TTLL12,PHLDA1,SERPINB1,UBE2S,RECQL4,DHX34,IVNS1ABP,TPI1,RPS19,ARMC5,RASSF5,CCDC86,TK1,ENO1,EHD1,LRRC32,TMEM204,CLUH,WDR81
TF	Factor: NF-E4; motif: CHCCCTCKCCWG	TF:M02105	FALSE	0.00185524	2.7316	2724	404	91	20044	ADAM8,SLC7A5,ICAM1,GK,MMP25,PDF,PKMYT1,DUSP4,HK2,MT1M,DHCR24,CEBPD,RIN1,KLF16,PNP,CAPN15,COL18A1,PFKFB3,PLK3,BAIAP3,GLTPD2,TMEM184A,PLEKHN1,CBARP,VDR,CTSD,CEBPB,GPRC5C,R3HDM4,RHOF,SLC39A14,IL27RA,SCARF1,H1-10,TNFRSF10D,RHOG,PIP5KL1,CDKN1A,TNFRSF12A,MMP23B,PANX2,ZSWIM4,SPINT2,DHCR7,TBC1D2,RNF126,SCARF2,SEMA7A,TAFA5,PLAU,PDCD1,SLC25A39,COX8A,PRR5,JMJD7-PLA2G4B,INAFM1,MXD1,PREX1,RHBDF2,GALK1,FNDC4,C…
TF	Factor: ER-alpha; motif: NAGGTCACSGYGACCTN; match class: 1	TF:M11844_1	FALSE	0.00194015	2.71216	2488	404	85	20044	CXCL3,SLC22A11,ATP6V0C,PTX3,RGS16,LRRC8E,COL7A1,RASD1,TFR2,BCL3,FOSB,PKP3,LTB,CHRNE,SLCO4A1,ADAMTS14,BAIAP3,SLC25A22,UNC13D,TMEM184A,VDR,CEBPB,PTGIR,RRAD,VASN,RHOF,PLSCR3,PHF21B,SCARF1,CEMIP,TCIRG1,NBL1,MMP23B,PANX2,RDH10,OPLAH,GRIN3B,SYN1,TBC1D2,MROH6,FERMT3,ALOX5,RAB24,PDCD1,NINJ1,SLC25A39,MTLN,RPL18A,FAAP100,PSMB10,NR2F6,PNKD,IL4R,DUSP23,TOMM40,AP5Z1,EGFL7,LRRC25,TGM2,FASN,WDR18,EEF1D,ZNF524,R…
TF	Factor: ZNF460; motif: NNACNCCCCCCNN; match class: 1	TF:M12313_1	FALSE	0.00194377	2.71135	2292	404	80	20044	SOCS1,FBP1,DUSP4,BBLN,SAMD11,DIO3,COL7A1,BCL3,CEBPD,KLF16,PFKFB3,BAIAP3,C11ORF96,FOSL1,PLEKHN1,CBARP,CTSD,CEBPB,HELZ2,GPRC5C,R3HDM4,LLGL2,PHF21B,RELT,CEMIP,RHOG,TNFRSF12A,PANX2,SSBP4,HMGA1,OPLAH,SOD2,GRIN3B,LDLR,SYN1,EGR3,BBC3,RAB24,ZC3H3,PRR5,PSMB10,ELK1,INAFM1,NR2F6,PNKD,ADRA2C,CISH,ELL,CTDSP1,FASN,FMNL1,PPP1R14B,FBXL19,GPSM1,CSMD2,TMEM250,SIRPA,TTLL12,MBD3,GPR157,EEF1D,CEMIP2,ZNF524,BRAT1,JOSD…
TF	Factor: RREB-1; motif: CCCCAAACMMCCCC; match class: 1	TF:M00257_1	FALSE	0.00197636	2.70413	4618	404	136	20044	ATP6V0C,DUSP2,PROK2,ICAM3,LYPD3,SLC7A5,MISP,ICAM1,CHAC1,MMP25,NAMPT,RGS16,ADAT3,PLAUR,COL7A1,SLC16A3,PIM3,SPATA2L,TFR2,ZC3H12A,SMOX,FOSB,PKP3,LTB,SBNO2,CSRNP1,SLC25A22,UNC13D,AATK,TMEM184A,PLEKHN1,CBARP,TOR4A,SLC43A2,PTGIR,RHOF,SLC39A14,ITPRIP,PPIF,PHF21B,SCARF1,RELT,H1-10,RHOG,FOS,IL1RL2,IFI30,TNFRSF12A,RARRES1,MMP23B,PANX2,BCL2L12,NTNG2,ZSWIM4,SPINT2,GRIN3B,EGR3,ABHD17C,SEMA7A,TYMP,BBC3,RAB24,G…
TF	Factor: SREBP-2; motif: NTCACCYNNNN; match class: 1	TF:M03852_1	FALSE	0.00201333	2.69609	2294	404	80	20044	NTSR1,ATP6V0C,DGAT2,PROK2,GK,SP6,NAMPT,ADAT3,CCDC107,SAMD11,RASD1,PIM3,SPATA2L,TFR2,BCL3,ZC3H12A,RIN1,SLC25A22,UNC13D,AATK,FOSL1,TMEM184A,TOR4A,CTSD,HELZ2,SLC39A14,ITPRIP,PPIF,SECTM1,RELT,TCIRG1,PIP5KL1,RARRES1,ADPRHL1,C6ORF132,MAP2K3,RELL2,BBC3,HTRA3,S100A16,RPS6KA1,PRR5,COL27A1,AP5Z1,ST6GALNAC6,TGM2,BAD,FASN,RPP25L,IFITM1,PPP1R14B,COQ8A,EIF4A1,HLX,CEMIP2,ZNF524,SPTBN5,THEM6,BRAT1,JOSD2,TTYH3,TR…
TF	Factor: ZNF142; motif: SNSCGCCCGCCCGCSCSS	TF:M12697	FALSE	0.00204141	2.69007	3218	404	103	20044	SOCS3,ATP6V0C,ARC,PROK2,MMP25,NAMPT,HK2,CCDC107,SAMD11,DIO3,RASD1,BMP2,BCL3,H2AX,SMOX,FOSB,LINGO3,KLF16,NMB,ADAMTS14,CSRNP1,C11ORF96,TOR4A,SLC43A2,CEBPB,GPRC5C,RRAD,R3HDM4,LLGL2,PITPNM1,PHF21B,SECTM1,ESRRA,RHOG,UPP1,PANX2,SSBP4,LAGE3,NTNG2,HMGA1,NPDC1,RDH10,SOD2,GRIN3B,EGR3,ABHD17C,TEAD4,MROH6,ACSL1,BBC3,HBEGF,TMEM147,NR2F6,ENG,ADRA2C,EGFL7,ST6GALNAC6,MYC,FNDC4,CISH,CTDSP1,FASN,FMNL1,KIFC2,SIRPA,…
TF	Factor: Sp3; motif: NGCCACGCCCMCN; match class: 1	TF:M12153_1	FALSE	0.00217168	2.6632	1990	404	72	20044	SOCS3,ARC,SLC7A5,SOCS1,GK,CHAC1,CCDC71L,SAMD11,PIM3,SPATA2L,ZC3H12A,KLF16,NUDT8,SBNO2,SLCO4A1,BAIAP3,C11ORF91,CBARP,CEBPB,R3HDM4,RHOF,NFKBIE,ESRRA,UPP1,PANX2,SSBP4,LAGE3,HMGA1,NRXN2,TBC1D2,RNF126,MROH6,ACSL1,BBC3,RAB24,FAAP100,JMJD7-PLA2G4B,INAFM1,MBOAT7,RHBDF2,THBD,EGFL7,ELL,BAD,PPP1R14B,FBXL19,POR,TTLL12,PSD4,ATG4D,MBD3,GPR157,HLX,BRAT1,JOSD2,TMEM141,NECTIN2,TTYH3,ISOC2,CARD19,RPL8,PLIN3,ARMC5,…
TF	Factor: TFAP2A; motif: NNNNGCCYSAGGGCA	TF:M07231	FALSE	0.00230887	2.6366	5428	404	154	20044	MT2A,ADAM8,ADAMTS4,PROK2,SLC7A5,HSPA6,MISP,PTX3,SOCS1,GK,MMP25,CCDC71L,PKMYT1,C16ORF74,SAMD11,COL7A1,RASD1,SLC16A3,BMP2,PIM3,TFR2,H2AX,SH2B2,SMOX,PKP3,CEBPD,RIN1,PNP,NUDT8,SH3TC1,CAPN15,SLCO4A1,PLK3,BAIAP3,SLC25A22,GLTPD2,UNC13D,C11ORF96,YDJC,TMEM184A,PLEKHN1,VDR,TOR4A,CTSD,SLC43A2,HELZ2,PTGIR,LYPLA2,SLC39A14,EPOP,ITPRIP,PPIF,PAXX,CEMIP,NFKBIE,TCIRG1,PIP5KL1,FOS,SH2D5,PANX2,NRXN2,NPDC1,CYBA,OPLAH…
TF	Factor: c-Ets-2; motif: NACCGGAAGYRCTTCCGGTN; match class: 1	TF:M11417_1	FALSE	0.00243538	2.61343	14340	404	331	20044	PTGS2,CXCL3,SLC22A11,NTSR1,SOCS3,ATP6V0C,DGAT2,ARC,DUSP2,ADAM8,ANGPTL4,HMOX1,PROK2,ADGRG3,ICAM3,LYPD3,HSPA6,MISP,ICAM1,PTX3,PTP4A1,SOCS1,GK,CHAC1,MMP25,FBP1,CXCL2,NAMPT,PDF,CCDC71L,PKMYT1,DUSP4,HK2,BBLN,ADAT3,C16ORF74,CCDC107,SAMD11,MT1M,DIO3,DHCR24,COL7A1,EIF4EBP3,RASD1,SLC16A3,ARL2BP,PIM3,SPATA2L,H2AX,SH2B2,SMOX,FOSB,LINGO3,LTB,CEBPD,RIN1,SERTAD1,KLF16,NMB,PFKFB4,SDF2L1,NUDT8,SBNO2,IRAK2,CAPN15…
TF	Factor: RUNX3; motif: NRACCGCANWAACCRCAN; match class: 1	TF:M04110_1	FALSE	0.00246076	2.60893	3859	404	118	20044	SOCS3,ATP6V0C,DGAT2,PTP4A1,CHAC1,FBP1,PDF,C16ORF74,H2AC4,RASD1,ARL2BP,BMP2,PIM3,H2AX,FOSB,PKP3,CEBPD,PNP,SH3TC1,CAPN15,ADAMTS14,PLK3,CSRNP1,BAIAP3,FOSL1,YDJC,TMEM184A,PLEKHN1,CBARP,TOR4A,CEBPB,PTGIR,RRAD,ENDOG,PPIF,RELT,PIP5KL1,IL1RL2,NCLN,UPP1,MMP23B,PANX2,NTNG2,HMGA1,NRXN2,NPDC1,RDH10,CYBA,ZSWIM4,OPLAH,SPINT2,SOD2,TNFAIP3,GRIN3B,SYN1,EGR3,C6ORF132,TEAD4,MROH6,MAP2K3,NR4A1,ACSL1,TAFA5,BBC3,HTRA3…
TF	Factor: KLF17; motif: NGGGCGG; match class: 1	TF:M05386_1	FALSE	0.0024786	2.60579	2582	404	87	20044	DGAT2,ARC,PROK2,SLC7A5,HSPA6,MISP,GK,SP6,PDF,PKMYT1,BBLN,DIO3,COL7A1,SLC16A3,SPATA2L,TFR2,PKP3,SERTAD1,PFKFB4,NUDT8,C11ORF91,CBARP,VDR,CDC42EP5,LLGL2,PLSCR3,SECTM1,RELT,ESRRA,TCIRG1,IL1RL2,HMGA1,NRXN2,CYBA,AGTRAP,SEMA7A,ALOX5,HTRA3,HBEGF,NINJ1,SLC25A39,TRIB1,PRR5,HSPA1B,INAFM1,RAB20,MBOAT7,DUSP23,TOMM40,RHBDF2,SEMA4B,ST6GALNAC6,FASN,PPP1R14B,KIFC2,FAM110A,PGS1,ATG4D,MBD3,GPR157,EEF1D,PHLDA1,MIIP,…
TF	Factor: LKLF; motif: NGGGCGG; match class: 1	TF:M05499_1	FALSE	0.0024786	2.60579	2582	404	87	20044	DGAT2,ARC,PROK2,SLC7A5,HSPA6,MISP,GK,SP6,PDF,PKMYT1,BBLN,DIO3,COL7A1,SLC16A3,SPATA2L,TFR2,PKP3,SERTAD1,PFKFB4,NUDT8,C11ORF91,CBARP,VDR,CDC42EP5,LLGL2,PLSCR3,SECTM1,RELT,ESRRA,TCIRG1,IL1RL2,HMGA1,NRXN2,CYBA,AGTRAP,SEMA7A,ALOX5,HTRA3,HBEGF,NINJ1,SLC25A39,TRIB1,PRR5,HSPA1B,INAFM1,RAB20,MBOAT7,DUSP23,TOMM40,RHBDF2,SEMA4B,ST6GALNAC6,FASN,PPP1R14B,KIFC2,FAM110A,PGS1,ATG4D,MBD3,GPR157,EEF1D,PHLDA1,MIIP,…
TF	Factor: ARID4B; motif: NNYCAGCACCNNGGNCAGCGSC; match class: 1	TF:M13125_1	FALSE	0.00250132	2.60183	666	404	34	20044	DUSP2,HSPA6,SAMD11,BCL3,LINGO3,CAPN15,VDR,HELZ2,SLC39A14,PPIF,PHF21B,TCIRG1,RARRES1,RDH10,OPLAH,SPINT2,GRIN3B,ITPKC,TYMP,FERMT3,PRR5,FJX1,PPP1R14B,COQ8A,MBD3,THEM6,RNPEPL1,HIC1,SLC35E4,ADORA2A,PKD1,DGKQ,GLIS2,HPS6
TF	Factor: RREB-1; motif: GGGWCSA; match class: 1	TF:M05439_1	FALSE	0.00259603	2.58569	3317	404	105	20044	PTGS2,NTSR1,PROK2,NAMPT,CCDC71L,PKMYT1,HK2,SLC16A3,ARL2BP,BMP2,PIM3,FOSB,CEBPD,NMB,PFKFB4,SBNO2,IRAK2,CAPN15,PFKFB3,BAIAP3,C11ORF91,FOSL1,PLEKHN1,CBARP,CTSD,SLC43A2,GPRC5C,R3HDM4,LLGL2,RHOF,IL27RA,PAXX,RHOG,IL1RL2,SSBP4,RTEL1-TNFRSF6B,HMGA1,NRXN2,RDH10,ZSWIM4,OPLAH,TNFAIP3,SYN1,EGR3,TEAD4,SCARF2,BBC3,PPAN,GCA,NINJ1,ZC3H3,COL27A1,JMJD7-PLA2G4B,INAFM1,RAB20,LRRC56,PREX1,TOMM40,RHBDF2,SEMA4B,FJX1,EG…
TF	Factor: ZNF148; motif: NNCCCCTCCCCC; match class: 1	TF:M12464_1	FALSE	0.00282917	2.54834	2630	404	88	20044	NTSR1,SOCS3,ATP6V0C,DUSP2,ADAM8,ADAMTS4,ICAM1,GK,DUSP4,LRRC8E,ADAT3,MT1M,PTPRN,H2AX,ZC3H12A,FOSB,KLF16,IRAK2,CSRNP1,AATK,VDR,CEBPB,GPRC5C,R3HDM4,LYPLA2,PHF21B,PAXX,PIP5KL1,FOS,SH2D5,RARRES1,MMP23B,PANX2,NTNG2,HMGA1,NRXN2,CYBA,SYN1,ABHD17C,ITPKC,MROH6,RELL2,SEMA7A,TYMP,PPAN,INAFM1,NR2F6,MXD1,EGFL7,ST6GALNAC6,CTDSP1,FASN,WFIKKN1,IFITM1,PPP1R14B,FBXL19,GPSM1,CSMD2,SIRPA,SESN2,LITAF,ZNF524,THEM6,JOSD…
TF	Factor: ER81; motif: RCCGGAARYN	TF:M02065	FALSE	0.00301833	2.52023	13076	404	308	20044	PTGS2,CXCL3,SLC22A11,NTSR1,SOCS3,MT2A,ATP6V0C,TMEM247,ANGPTL4,ADAMTS4,PROK2,ICAM3,HSPA6,MISP,ICAM1,PTP4A1,SOCS1,GK,SP6,CHAC1,MMP25,FBP1,PDF,PKMYT1,HK2,BBLN,LRRC8E,ADAT3,C16ORF74,MT1M,DHCR24,COL7A1,EIF4EBP3,RASD1,SLC16A3,ARL2BP,PIM3,SPATA2L,H2AX,ZC3H12A,SMOX,FOSB,LINGO3,PKP3,CEBPD,RIN1,SERTAD1,KLF16,NMB,PFKFB4,CHRNE,PNP,SDF2L1,NUDT8,SBNO2,IRAK2,CAPN15,COL18A1,TNFAIP2,SLCO4A1,ADAMTS14,PFKFB3,PLK3,C…
TF	Factor: ZBTB11; motif: RCTTCCGGNNSNNNN	TF:M13119	FALSE	0.00302561	2.51919	5858	404	163	20044	NTSR1,ATP6V0C,TMEM247,ADAMTS4,PROK2,HSPA6,PTP4A1,SOCS1,SP6,CHAC1,FBP1,PDF,PKMYT1,BBLN,ADAT3,C16ORF74,DHCR24,COL7A1,EIF4EBP3,SLC16A3,ARL2BP,PIM3,H2AX,SERTAD1,NUDT8,SBNO2,CSRNP1,SLC25A22,C11ORF96,AATK,FOSL1,YDJC,CBARP,TOR4A,SLC43A2,GPRC5C,VASN,RHOF,PITPNM1,LYPLA2,SLC39A14,EPOP,PPIF,PHF21B,PAXX,RELT,NFKBIE,ESRRA,MFSD2A,NCLN,IFI30,CDKN1A,SH2D5,TNFRSF12A,RARRES1,ZSWIM4,SPINT2,EGR3,C6ORF132,TBC1D2,ABHD…
TF	Factor: rfx3:SRF; motif: TRGCAACNNNNNCCNWATANGGN; match class: 1	TF:M08623_1	FALSE	0.0030308	2.51844	8302	404	215	20044	PTGS2,SLC22A11,MT2A,ATP6V0C,ANGPTL4,ADAMTS4,ADGRG3,ICAM3,MISP,ICAM1,SOCS1,CHAC1,MMP25,FBP1,CXCL2,NAMPT,PDF,BBLN,LRRC8E,ADAT3,C16ORF74,H2AC4,DIO3,PLAUR,COL7A1,EIF4EBP3,SLC16A3,ARL2BP,SPATA2L,TFR2,H2AX,SH2B2,ZC3H12A,FOSB,PKP3,LTB,CEBPD,SERTAD1,KLF16,PFKFB4,NUDT8,SBNO2,SH3TC1,IRAK2,CAPN15,COL18A1,PFKFB3,CSRNP1,BAIAP3,GLTPD2,AATK,FOSL1,TMEM184A,PLEKHN1,CBARP,TOR4A,SLC43A2,GPRC5C,PTGIR,VASN,HILPDA,END…
TF	Factor: PEA3; motif: NACCGGAAGTN	TF:M11430	FALSE	0.00303191	2.51828	11108	404	271	20044	CXCL3,SLC22A11,NTSR1,SOCS3,ATP6V0C,TMEM247,ANGPTL4,HMOX1,ADAMTS4,ICAM3,SLC7A5,HSPA6,ICAM1,PTP4A1,SOCS1,GK,SP6,CHAC1,MMP25,FBP1,CXCL2,PDF,PKMYT1,HK2,BBLN,LRRC8E,ADAT3,C16ORF74,CCDC107,SAMD11,MT1M,DIO3,DHCR24,COL7A1,EIF4EBP3,RASD1,SLC16A3,ARL2BP,PIM3,SPATA2L,H2AX,SMOX,LINGO3,SERTAD1,KLF16,NMB,PFKFB4,CHRNE,NUDT8,SBNO2,CAPN15,COL18A1,SLCO4A1,ADAMTS14,PFKFB3,CSRNP1,SLC25A22,GLTPD2,C11ORF91,UNC13D,C11O…
TF	Factor: GLI; motif: NTGGGTGGTN	TF:M07292	FALSE	0.00311185	2.50698	5906	404	164	20044	SLC22A11,TMEM247,DGAT2,ARC,ADAM8,ADAMTS4,PROK2,ADGRG3,ICAM3,SLC7A5,HSPA6,MISP,ICAM1,SOCS1,MMP25,CXCL2,PKMYT1,RGS16,DUSP4,BBLN,SAMD11,DHCR24,COL7A1,SPATA2L,TFR2,H2AX,FOSB,KLF16,NMB,CHRNE,NUDT8,TNFAIP2,SLCO4A1,CSRNP1,BAIAP3,SLC25A22,C11ORF91,UNC13D,AATK,FOSL1,TMEM184A,PLEKHN1,CDC42EP5,GPRC5C,PTGIR,VASN,R3HDM4,ENDOG,LYPLA2,SLC39A14,PLSCR3,KRT34,IL27RA,SCARF1,NFKBIE,TNFRSF10D,TCIRG1,NBL1,MFSD2A,SH2D5…
TF	Factor: TFAP2A; motif: NNNGCCTCAGGCNN	TF:M12485	FALSE	0.00317968	2.49762	6459	404	176	20044	SLC22A11,MT2A,DGAT2,ADAM8,ADAMTS4,PROK2,SLC7A5,HSPA6,MISP,PTX3,PDF,CCDC71L,PKMYT1,BBLN,ADAT3,C16ORF74,CCDC107,PLAUR,DHCR24,COL7A1,EIF4EBP3,RASD1,SLC16A3,SPATA2L,SH2B2,ZC3H12A,SMOX,PKP3,LTB,RIN1,NMB,CHRNE,SDF2L1,SBNO2,SH3TC1,CAPN15,SLC25A22,GLTPD2,C11ORF91,UNC13D,AATK,YDJC,TMEM184A,PLEKHN1,VDR,CTSD,HELZ2,GPRC5C,VASN,ENDOG,PITPNM1,LYPLA2,EPOP,ITPRIP,PPIF,PHF21B,PAXX,SCARF1,RELT,CEMIP,TNFRSF10D,TCIR…
TF	Factor: ETS1; motif: GCCGGAWGTACTTCCGGN	TF:M03978	FALSE	0.00338193	2.47084	12330	404	294	20044	PTGS2,MT2A,ATP6V0C,TMEM247,ARC,DUSP2,ADAM8,HMOX1,PROK2,ADGRG3,ICAM3,LYPD3,MISP,ICAM1,PTP4A1,SOCS1,GK,MMP25,NAMPT,PDF,CCDC71L,PKMYT1,DUSP4,HK2,ADAT3,C16ORF74,CCDC107,SAMD11,MT1M,DIO3,PLAUR,DHCR24,EIF4EBP3,SLC16A3,ARL2BP,PIM3,SPATA2L,BCL3,H2AX,SH2B2,ZC3H12A,SMOX,FOSB,LINGO3,PKP3,LTB,CEBPD,RIN1,SERTAD1,KLF16,NMB,PNP,SDF2L1,NUDT8,SBNO2,IRAK2,CAPN15,COL18A1,TNFAIP2,SLCO4A1,ADAMTS14,PFKFB3,PLK3,CSRNP1,…
TF	Factor: sin3A; motif: TGTCCNNGGTGCTG	TF:M04756	FALSE	0.00341612	2.46647	14486	404	333	20044	PTGS2,CXCL3,SLC22A11,NTSR1,SOCS3,MT2A,ATP6V0C,TMEM247,DGAT2,ARC,DUSP2,ADAM8,ANGPTL4,HMOX1,ADAMTS4,PROK2,ADGRG3,ICAM3,LYPD3,SLC7A5,HSPA6,MISP,PTX3,PTP4A1,SOCS1,SP6,CHAC1,CXCL2,PDF,CCDC71L,PKMYT1,RGS16,DUSP4,HK2,BBLN,LRRC8E,C16ORF74,CCDC107,SAMD11,MT1M,DIO3,PLAUR,DHCR24,EIF4EBP3,RASD1,SLC16A3,BMP2,PIM3,SPATA2L,TFR2,BCL3,H2AX,SH2B2,ZC3H12A,SMOX,FOSB,LINGO3,PKP3,LTB,CEBPD,RIN1,NMB,PFKFB4,PNP,SDF2L1,N…
TF	Factor: CTCF; motif: RSYGCCMYCTRSTGGN	TF:M09828	FALSE	0.00347974	2.45845	3970	404	120	20044	SOCS3,ARC,MISP,SOCS1,MMP25,NAMPT,CCDC71L,PKMYT1,DUSP4,LRRC8E,ADAT3,SAMD11,RASD1,SLC16A3,BCL3,SH2B2,SERTAD1,KLF16,NMB,CHRNE,SDF2L1,NUDT8,SBNO2,BAIAP3,AATK,FOSL1,YDJC,TMEM184A,VDR,CEBPB,HELZ2,PTGIR,RRAD,ENDOG,LLGL2,RHOF,PITPNM1,LYPLA2,SLC39A14,PLSCR3,PPIF,PHF21B,SECTM1,RELT,H1-10,ESRRA,RHOG,PIP5KL1,CDKN1A,MMP23B,PANX2,NPDC1,RDH10,AGTRAP,TNFAIP3,GRIN3B,SLC49A3,ALOX5,TAFA5,BBC3,RAB24,HBEGF,PDCD1,TMEM…
TF	Factor: MIBP1; motif: WNWCCCCAGCTR	TF:M03878	FALSE	0.00356824	2.44755	2846	404	93	20044	CXCL3,SLC22A11,NTSR1,SOCS1,PDF,LRRC8E,ADAT3,SAMD11,DIO3,PIM3,TFR2,ZC3H12A,SMOX,PKP3,LTB,RIN1,NMB,PFKFB4,CHRNE,CAPN15,TNFAIP2,PLK3,UNC13D,PLEKHN1,CBARP,TOR4A,SLC43A2,PTGIR,VASN,ENDOG,LLGL2,KRT34,PAXX,NCLN,IFI30,CDKN1A,RARRES1,LAGE3,RTEL1-TNFRSF6B,CYBA,SOD2,DHCR7,TNFAIP3,TBC1D2,TEAD4,MAP2K3,ALOX5,PLAU,PPAN,PDCD1,S100A16,PRR5,HSPA1B,INAFM1,IL4R,MBOAT7,DUSP23,DNPH1,RHBDF2,EGFL7,ST6GALNAC6,ELL,BAD,FMN…
TF	Factor: EGR4; motif: NNMCGCCCACGCANNN	TF:M03899	FALSE	0.00359083	2.44481	2094	404	74	20044	ATP6V0C,DUSP2,ANGPTL4,SLC7A5,HSPA6,PTP4A1,BBLN,CCDC107,SAMD11,H2AC4,DIO3,PLAUR,DHCR24,SLC16A3,SPATA2L,CEBPD,KLF16,SBNO2,SLCO4A1,ADAMTS14,BAIAP3,FOSL1,YDJC,CEBPB,GPRC5C,HILPDA,EPOP,RELT,PIP5KL1,IL1RL2,TNFRSF12A,LAGE3,OPLAH,SYN1,C6ORF132,TBC1D2,RNF126,MROH6,MAP2K3,ALOX5,NINJ1,RPS6KA1,PRR5,FAAP100,ELK1,INAFM1,IL4R,DUSP23,LRRC56,EGFL7,FNDC4,CISH,CTDSP1,GPSM1,KIFC2,GPR157,ZNF524,MFSD12,RNPEPL1,LY6E,RA…
TF	Factor: CTCF; motif: NNYGCCCYCTRSTGGN	TF:M09744	FALSE	0.00359108	2.44477	3887	404	118	20044	SOCS3,ARC,MISP,SOCS1,MMP25,NAMPT,CCDC71L,DUSP4,LRRC8E,ADAT3,SAMD11,EIF4EBP3,RASD1,BCL3,SH2B2,LINGO3,SERTAD1,KLF16,NMB,CHRNE,SDF2L1,NUDT8,PFKFB3,UNC13D,C11ORF96,AATK,TMEM184A,VDR,TOR4A,CEBPB,HELZ2,PTGIR,RRAD,ENDOG,LLGL2,RHOF,PITPNM1,LYPLA2,SLC39A14,PLSCR3,PPIF,PHF21B,SECTM1,SCARF1,NFKBIE,RHOG,PIP5KL1,SH2D5,PANX2,NPDC1,RDH10,AGTRAP,TNFAIP3,GRIN3B,C6ORF132,SLC49A3,SEMA7A,ALOX5,NR4A1,TAFA5,BBC3,RAB24…
TF	Factor: CP2/LBP-1c/LSF; motif: GCTGGNTNGNNCYNG; match class: 1	TF:M00947_1	FALSE	0.00370968	2.43066	2687	404	89	20044	CXCL3,ARC,DUSP2,HMOX1,LYPD3,SP6,MMP25,ADAT3,CCDC107,DIO3,RASD1,SMOX,PKP3,CEBPD,SH3TC1,CAPN15,PLK3,SLC25A22,PLEKHN1,VDR,TOR4A,CDC42EP5,HELZ2,RRAD,RHOF,LYPLA2,PPIF,IL27RA,SCARF1,CEMIP,TNFRSF10D,TCIRG1,CYBA,TNFAIP3,ITPKC,SLC49A3,MROH6,SCARF2,MAP2K3,ID3,TYMP,BBC3,HBEGF,FAAP100,MXD1,IL4R,MBOAT7,DUSP23,PREX1,DNPH1,RHBDF2,THBD,FJX1,EGFL7,CISH,ELL,BAD,WFIKKN1,GPSM1,KIFC2,FAM110A,POR,SIRPA,TSC22D4,PHLDA1,…
TF	Factor: E2F-4; motif: NGGCGGGAARN; match class: 1	TF:M07084_1	FALSE	0.0038105	2.41902	5606	404	157	20044	PTGS2,SOCS3,ATP6V0C,DUSP2,HSPA6,SOCS1,GK,CHAC1,MMP25,CXCL2,PDF,DUSP4,BBLN,LRRC8E,MT1M,DIO3,COL7A1,SLC16A3,CEBPD,RIN1,KLF16,PFKFB4,NUDT8,SBNO2,CAPN15,ADAMTS14,PFKFB3,CSRNP1,GLTPD2,C11ORF96,YDJC,PLEKHN1,VDR,TOR4A,SLC43A2,RRAD,HILPDA,ENDOG,LLGL2,EPOP,PPIF,PHF21B,PAXX,H1-10,ESRRA,RHOG,FOS,NBL1,UPP1,SH2D5,TNFRSF12A,RARRES1,MMP23B,PANX2,BCL2L12,SSBP4,LAGE3,NTNG2,NRXN2,NPDC1,RDH10,ZSWIM4,AGTRAP,SOD2,GRI…
TF	Factor: FKLF; motif: BGGGNGGVMD	TF:M01837	FALSE	0.00389914	2.40903	5608	404	157	20044	CXCL3,SLC22A11,NTSR1,ARC,DUSP2,MISP,PTP4A1,SOCS1,GK,SP6,MMP25,FBP1,CXCL2,NAMPT,PDF,CCDC71L,PKMYT1,RGS16,DUSP4,BBLN,C16ORF74,CCDC107,SAMD11,MT1M,DIO3,DHCR24,COL7A1,SLC16A3,PIM3,SPATA2L,BCL3,H2AX,ZC3H12A,SMOX,LINGO3,PKP3,LTB,CEBPD,RIN1,KLF16,NMB,CHRNE,SBNO2,ADAMTS14,CSRNP1,BAIAP3,UNC13D,C11ORF96,PLEKHN1,SLC43A2,CEBPB,HELZ2,GPRC5C,ENDOG,RHOF,LYPLA2,EPOP,PAXX,SECTM1,NFKBIE,ESRRA,TCIRG1,RHOG,CDKN1A,UP…
TF	Factor: AP-2alpha; motif: NNNGSCCTGRGGSN; match class: 1	TF:M04896_1	FALSE	0.00398663	2.39939	1390	404	55	20044	ADAM8,MISP,PTP4A1,LRRC8E,COL7A1,PIM3,SPATA2L,TFR2,BCL3,PKP3,CEBPD,RIN1,KLF16,NUDT8,COL18A1,SLC25A22,GLTPD2,UNC13D,TMEM184A,SLC43A2,ESRRA,TCIRG1,FOS,MFSD2A,NCLN,CYBA,RNF126,S100A16,RPS6KA1,NR2F6,LRRC56,TOMM40,THBD,FASN,WFIKKN1,PPP1R14B,TMEM250,ATG4D,GPR157,THEM6,LY6E,IFITM2,MAP1S,HIC1,CARD19,NBEAL2,VPS9D1,FSTL3,ARTN,PTPRE,WDR90,REXO1,SLC35E4,ADORA2A,HPS6
TF	Factor: RUNX2; motif: NRACCGCAAACCGCAN; match class: 1	TF:M04106_1	FALSE	0.0040799	2.38935	8623	404	221	20044	CXCL3,SLC22A11,NTSR1,SOCS3,ATP6V0C,DGAT2,ADAM8,ANGPTL4,HMOX1,SLC7A5,HSPA6,ICAM1,PTP4A1,SP6,CHAC1,MMP25,PDF,CCDC71L,PKMYT1,DUSP4,HK2,BBLN,ADAT3,C16ORF74,SAMD11,H2AC4,DIO3,EIF4EBP3,RASD1,SLC16A3,ARL2BP,BMP2,PIM3,SPATA2L,H2AX,ZC3H12A,SMOX,FOSB,PKP3,LTB,CEBPD,SERTAD1,KLF16,SH3TC1,IRAK2,CAPN15,COL18A1,SLCO4A1,PFKFB3,BAIAP3,C11ORF91,UNC13D,C11ORF96,FOSL1,TMEM184A,PLEKHN1,CBARP,VDR,TOR4A,SLC43A2,CEBPB,H…
TF	Factor: MLLT10; motif: CYNNCCNNGGNGCTG; match class: 1	TF:M12636_1	FALSE	0.00426417	2.37017	3603	404	111	20044	NTSR1,SOCS3,MT2A,DGAT2,ARC,DUSP2,ADAM8,ADAMTS4,SLC7A5,HSPA6,MISP,ICAM1,PTX3,SP6,PDF,BBLN,C16ORF74,DIO3,PLAUR,COL7A1,EIF4EBP3,SLC16A3,PTPRN,SPATA2L,TFR2,PKP3,CEBPD,PFKFB4,PNP,SDF2L1,SH3TC1,IRAK2,CAPN15,COL18A1,SLCO4A1,PFKFB3,PLK3,AATK,FOSL1,YDJC,TMEM184A,PLEKHN1,VDR,CTSD,GPRC5C,RRAD,VASN,R3HDM4,LLGL2,PITPNM1,EPOP,KRT34,PPIF,PAXX,SECTM1,SCARF1,TCIRG1,IL1RL2,IFI30,NTNG2,NRXN2,RDH10,ZSWIM4,OPLAH,GRIN…
TF	Factor: PPAR,; motif: RGGNCAAAGGTCA	TF:M00762	FALSE	0.00435445	2.36107	1913	404	69	20044	DGAT2,ADAM8,ADAMTS4,MISP,SP6,NAMPT,BCL3,PKP3,CHRNE,NUDT8,SBNO2,TNFAIP2,ADAMTS14,PFKFB3,VDR,CTSD,HELZ2,GPRC5C,RHOF,LYPLA2,SLC39A14,ITPRIP,IL27RA,PAXX,CEMIP,ESRRA,TCIRG1,SPINT2,GRIN3B,SLC49A3,TYMP,ALOX5,TAFA5,RAB24,TMEM147,RPS6KA1,FAAP100,JMJD7-PLA2G4B,NR2F6,DUSP23,TOMM40,ST6GALNAC6,SH2D2A,TMEM250,FAM110A,PSD4,MIIP,SESN2,CEMIP2,THEM6,UBE2S,STAP2,RPS5,NECTIN2,LSR,RECQL4,TSKU,TMEM115,TNFRSF1B,MAP3K11…
TF	Factor: p53; motif: RGRCWWGYCYNGRCWWGYYY; match class: 1	TF:M01652_1	FALSE	0.00444147	2.35247	5349	404	151	20044	ATP6V0C,ARC,DUSP2,ADAM8,PROK2,ADGRG3,ICAM3,SLC7A5,PTX3,PTP4A1,SOCS1,CHAC1,FBP1,CCDC71L,PKMYT1,RGS16,C16ORF74,PLAUR,RASD1,ARL2BP,BMP2,PIM3,SPATA2L,SH2B2,SMOX,PKP3,RIN1,KLF16,NMB,PNP,NUDT8,SH3TC1,CAPN15,PFKFB3,BAIAP3,SLC25A22,C11ORF91,UNC13D,AATK,VDR,TOR4A,CTSD,SLC43A2,CDC42EP5,HELZ2,GPRC5C,RRAD,VASN,LLGL2,PITPNM1,LYPLA2,SLC39A14,PLSCR3,PPIF,IL27RA,PAXX,SECTM1,TNFRSF10D,RHOG,PIP5KL1,IL1RL2,IFI30,MM…
TF	Factor: XBP-1; motif: WNNGMCACGTC; match class: 1	TF:M01770_1	FALSE	0.0044516	2.35148	4683	404	136	20044	PTGS2,SLC22A11,NTSR1,ARC,ADAM8,ANGPTL4,ICAM3,HSPA6,ICAM1,CHAC1,FBP1,CCDC71L,RGS16,HK2,CCDC107,SAMD11,DIO3,EIF4EBP3,RASD1,SLC16A3,SPATA2L,SH2B2,ZC3H12A,SMOX,FOSB,PKP3,CEBPD,KLF16,PNP,NUDT8,CAPN15,COL18A1,SLCO4A1,PFKFB3,C11ORF91,UNC13D,AATK,YDJC,TMEM184A,CBARP,SLC43A2,CEBPB,RRAD,HILPDA,EPOP,ITPRIP,PPIF,IL1RL2,NCLN,IFI30,UPP1,SH2D5,TNFRSF12A,MMP23B,PANX2,CYBA,SOD2,DHCR7,MT1X,TNFAIP3,SYN1,EGR3,C6ORF1…
TF	Factor: Sp4; motif: SCCCCKCCCCCSN; match class: 1	TF:M07617_1	FALSE	0.00449728	2.34705	943	404	42	20044	ATP6V0C,SOCS1,GK,FBP1,DUSP4,HK2,ZC3H12A,KLF16,NUDT8,SBNO2,BAIAP3,PITPNM1,PHF21B,RHOG,TNFRSF12A,HMGA1,RNF126,TEAD4,MROH6,SEMA7A,ALOX5,BBC3,ELK1,INAFM1,RAB20,NR2F6,MBOAT7,BAD,RPP25L,PPP1R14B,GPSM1,CSMD2,TMEM141,NECTIN2,CARD19,ARMC5,VPS9D1,PKD1,CLCF1,GLIS2,GGN,BICDL1
TF	Factor: ZNF684; motif: MAAGGGGTGGACTGT	TF:M10550	FALSE	0.0045364	2.34329	15565	404	351	20044	CXCL3,NTSR1,SOCS3,MT2A,TMEM247,ARC,DUSP2,ADAM8,ANGPTL4,HMOX1,ADAMTS4,PROK2,ADGRG3,LYPD3,SLC7A5,HSPA6,MISP,ICAM1,PTX3,PTP4A1,SOCS1,SP6,MMP25,FBP1,CXCL2,NAMPT,PDF,CCDC71L,PKMYT1,BBLN,LRRC8E,ADAT3,C16ORF74,CCDC107,SAMD11,MT1M,H2AC4,DIO3,PLAUR,DHCR24,COL7A1,EIF4EBP3,RASD1,SLC16A3,ARL2BP,BMP2,PIM3,SPATA2L,TFR2,H2AX,SH2B2,ZC3H12A,SMOX,FOSB,LINGO3,PKP3,LTB,CEBPD,SERTAD1,KLF16,NMB,PFKFB4,CHRNE,SDF2L1,NUD…
TF	Factor: EGR1; motif: NACGCCCACGCANW; match class: 1	TF:M03896_1	FALSE	0.00488615	2.31103	2189	404	76	20044	ATP6V0C,ARC,ANGPTL4,SLC7A5,HSPA6,NAMPT,PKMYT1,HK2,BBLN,PIM3,SPATA2L,CEBPD,KLF16,SBNO2,BAIAP3,C11ORF91,CEBPB,R3HDM4,PHF21B,CEMIP,TNFRSF12A,MMP23B,PANX2,SSBP4,HMGA1,NRXN2,SYN1,C6ORF132,TBC1D2,ABHD17C,RNF126,TEAD4,MROH6,SEMA7A,ALOX5,TAFA5,BBC3,HTRA3,TMEM147,RPS6KA1,FAAP100,JMJD7-PLA2G4B,INAFM1,RAB20,NR2F6,LRRC56,ADRA2C,ST6GALNAC6,FNDC4,CISH,FMNL1,PPP1R14B,GPSM1,KIFC2,SIRPA,GPR157,GALE,SERPINB1,LITAF…
TF	Factor: myogenin; motif: CRSCTGTTBNNTTTGGCACGSNGCCARCH	TF:M00056	FALSE	0.00521277	2.28293	11111	404	270	20044	CXCL3,SLC22A11,NTSR1,ATP6V0C,TMEM247,DGAT2,ARC,DUSP2,ADAM8,ANGPTL4,ADAMTS4,PROK2,ADGRG3,SLC7A5,MISP,ICAM1,PTX3,PTP4A1,SOCS1,GK,SP6,CHAC1,MMP25,FBP1,CXCL2,PDF,CCDC71L,RGS16,DUSP4,BBLN,ADAT3,C16ORF74,CCDC107,SAMD11,H2AC4,DIO3,PLAUR,COL7A1,EIF4EBP3,RASD1,SLC16A3,ARL2BP,PTPRN,SPATA2L,TFR2,BCL3,SH2B2,ZC3H12A,SMOX,FOSB,PKP3,LTB,RIN1,SERTAD1,NMB,PFKFB4,CHRNE,PNP,SDF2L1,SH3TC1,IRAK2,CAPN15,COL18A1,TNFAIP…
TF	Factor: TFAP2C; motif: NGCCCNNRGGCA; match class: 1	TF:M04152_1	FALSE	0.00528669	2.27682	5680	404	158	20044	PTGS2,SOCS3,MT2A,ARC,DUSP2,ADAM8,ADAMTS4,PROK2,ADGRG3,LYPD3,SLC7A5,MISP,ICAM1,SOCS1,MMP25,PDF,CCDC71L,HK2,DIO3,COL7A1,ARL2BP,BMP2,PIM3,BCL3,H2AX,FOSB,LINGO3,CEBPD,RIN1,SDF2L1,NUDT8,SH3TC1,CAPN15,SLCO4A1,ADAMTS14,PFKFB3,PLK3,CSRNP1,GLTPD2,C11ORF96,AATK,YDJC,PLEKHN1,CBARP,TOR4A,CTSD,PTGIR,R3HDM4,LLGL2,PITPNM1,SLC39A14,PLSCR3,PPIF,PHF21B,IL27RA,PAXX,CEMIP,NFKBIE,RHOG,FOS,RARRES1,SSBP4,NTNG2,NPDC1,RD…
TF	Factor: SREBP-1; motif: CACSCCA	TF:M00749	FALSE	0.00541547	2.26636	8749	404	223	20044	CXCL3,SLC22A11,NTSR1,MT2A,ATP6V0C,TMEM247,DGAT2,ADAM8,HMOX1,PROK2,ADGRG3,GK,SP6,CHAC1,MMP25,CXCL2,CCDC71L,RGS16,BBLN,LRRC8E,ADAT3,C16ORF74,SAMD11,MT1M,H2AC4,RASD1,ARL2BP,BMP2,SPATA2L,TFR2,BCL3,ZC3H12A,SMOX,FOSB,PKP3,LTB,SERTAD1,KLF16,PFKFB4,CHRNE,SDF2L1,NUDT8,IRAK2,COL18A1,TNFAIP2,SLCO4A1,PLK3,CSRNP1,SLC25A22,UNC13D,AATK,FOSL1,YDJC,CBARP,VDR,TOR4A,HELZ2,GPRC5C,PTGIR,RRAD,VASN,ENDOG,RHOF,PITPNM1,S…
TF	Factor: MZF-1; motif: TGGGGAR	TF:M01733	FALSE	0.00593957	2.22625	11593	404	279	20044	CXCL3,SLC22A11,NTSR1,SOCS3,ATP6V0C,TMEM247,DGAT2,DUSP2,ADAM8,HMOX1,ADAMTS4,ADGRG3,SLC7A5,HSPA6,PTP4A1,SOCS1,GK,SP6,CHAC1,MMP25,FBP1,NAMPT,PKMYT1,HK2,LRRC8E,ADAT3,C16ORF74,MT1M,DIO3,DHCR24,COL7A1,RASD1,SLC16A3,PTPRN,PIM3,SPATA2L,TFR2,BCL3,H2AX,ZC3H12A,SMOX,PKP3,LTB,RIN1,KLF16,NMB,PFKFB4,CHRNE,PNP,NUDT8,SBNO2,TNFAIP2,SLCO4A1,ADAMTS14,PFKFB3,PLK3,CSRNP1,BAIAP3,SLC25A22,GLTPD2,UNC13D,C11ORF96,AATK,FO…
TF	Factor: TORC2; motif: TGGGCTKKD	TF:M07341	FALSE	0.0061534	2.21088	4975	404	142	20044	SLC22A11,NTSR1,MT2A,ATP6V0C,DGAT2,ADAM8,PROK2,ADGRG3,ICAM3,HSPA6,MISP,ICAM1,GK,PDF,CCDC71L,PKMYT1,SAMD11,MT1M,DIO3,DHCR24,EIF4EBP3,BCL3,SH2B2,SMOX,CEBPD,NMB,CHRNE,IRAK2,SLCO4A1,ADAMTS14,SLC25A22,UNC13D,FOSL1,PLEKHN1,CBARP,TOR4A,CTSD,SLC43A2,CEBPB,HELZ2,GPRC5C,PTGIR,RRAD,VASN,R3HDM4,LLGL2,RHOF,ITPRIP,TCIRG1,RHOG,TNFRSF12A,MMP23B,PANX2,BCL2L12,LAGE3,NTNG2,RTEL1-TNFRSF6B,RDH10,CYBA,ZSWIM4,OPLAH,MT1X…
TF	Factor: VDR; motif: GGGKNARNRRGGWSA; match class: 1	TF:M00444_1	FALSE	0.00625527	2.20375	4711	404	136	20044	SLC22A11,SOCS3,ARC,DUSP2,HMOX1,PROK2,ADGRG3,MISP,PTX3,SP6,FBP1,LRRC8E,ADAT3,C16ORF74,MT1M,PTPRN,SPATA2L,TFR2,BCL3,SH2B2,FOSB,PKP3,SERTAD1,PFKFB4,CHRNE,SDF2L1,SBNO2,COL18A1,TNFAIP2,ADAMTS14,CSRNP1,C11ORF91,AATK,YDJC,TMEM184A,CBARP,VDR,CDC42EP5,HELZ2,PTGIR,PITPNM1,SLC39A14,PPIF,PHF21B,PAXX,RELT,TCIRG1,RHOG,MFSD2A,UPP1,TNFRSF12A,MMP23B,BCL2L12,LAGE3,NTNG2,HMGA1,CYBA,ZSWIM4,GRIN3B,EGR3,C6ORF132,SLC49…
TF	Factor: USF2; motif: NNNCCACGTGACN	TF:M03860	FALSE	0.00659619	2.18071	3805	404	115	20044	ATP6V0C,ARC,DUSP2,HMOX1,PROK2,MISP,GK,MMP25,PKMYT1,RGS16,HK2,ARL2BP,PIM3,TFR2,BCL3,SMOX,LINGO3,RIN1,KLF16,PNP,COL18A1,SLCO4A1,UNC13D,TMEM184A,CBARP,CTSD,GPRC5C,VASN,HILPDA,SLC39A14,ITPRIP,PPIF,SECTM1,H1-10,NFKBIE,ESRRA,IL1RL2,IFI30,UPP1,SH2D5,TNFRSF12A,PANX2,SSBP4,AGTRAP,OPLAH,DHCR7,TNFAIP3,C6ORF132,SLC49A3,TEAD4,MROH6,MAP2K3,TYMP,ACSL1,BBC3,RAB24,PDCD1,TMEM147,PRR5,FAAP100,ELK1,PNKD,MXD1,DUSP23,…
TF	Factor: c-Myc:Max; motif: NNACCACGTGGTNN; match class: 1	TF:M00118_1	FALSE	0.0067152	2.17294	7042	404	187	20044	DGAT2,ARC,DUSP2,HMOX1,PROK2,LYPD3,SLC7A5,HSPA6,ICAM1,GK,MMP25,CXCL2,PDF,PKMYT1,RGS16,HK2,ADAT3,CCDC107,MT1M,DIO3,EIF4EBP3,SLC16A3,PIM3,TFR2,BCL3,SMOX,LINGO3,RIN1,KLF16,CHRNE,PNP,NUDT8,SH3TC1,IRAK2,COL18A1,SLCO4A1,PFKFB3,SLC25A22,UNC13D,AATK,FOSL1,YDJC,TMEM184A,PLEKHN1,CBARP,TOR4A,CTSD,GPRC5C,HILPDA,LLGL2,SLC39A14,EPOP,ITPRIP,PPIF,SECTM1,H1-10,NFKBIE,ESRRA,RHOG,NBL1,IFI30,UPP1,SH2D5,ADPRHL1,PANX2,…
TF	Factor: c-Myc:Max; motif: NNACCACGTGGTNN	TF:M00118	FALSE	0.0067152	2.17294	7042	404	187	20044	DGAT2,ARC,DUSP2,HMOX1,PROK2,LYPD3,SLC7A5,HSPA6,ICAM1,GK,MMP25,CXCL2,PDF,PKMYT1,RGS16,HK2,ADAT3,CCDC107,MT1M,DIO3,EIF4EBP3,SLC16A3,PIM3,TFR2,BCL3,SMOX,LINGO3,RIN1,KLF16,CHRNE,PNP,NUDT8,SH3TC1,IRAK2,COL18A1,SLCO4A1,PFKFB3,SLC25A22,UNC13D,AATK,FOSL1,YDJC,TMEM184A,PLEKHN1,CBARP,TOR4A,CTSD,GPRC5C,HILPDA,LLGL2,SLC39A14,EPOP,ITPRIP,PPIF,SECTM1,H1-10,NFKBIE,ESRRA,RHOG,NBL1,IFI30,UPP1,SH2D5,ADPRHL1,PANX2,…
TF	Factor: WT1; motif: RGGNGGGGGAGGRGGNGGRG	TF:M10108	FALSE	0.00745569	2.12751	6724	404	180	20044	NTSR1,SOCS3,ATP6V0C,ARC,DUSP2,ADGRG3,SLC7A5,ICAM1,PTX3,PTP4A1,SOCS1,GK,MMP25,NAMPT,PDF,CCDC71L,DUSP4,HK2,BBLN,DIO3,COL7A1,RASD1,PTPRN,SPATA2L,BCL3,H2AX,SH2B2,SMOX,PKP3,RIN1,KLF16,PNP,SBNO2,COL18A1,PLK3,CSRNP1,BAIAP3,SLC25A22,UNC13D,C11ORF96,YDJC,TMEM184A,CBARP,TOR4A,SLC43A2,CDC42EP5,GPRC5C,PITPNM1,PLSCR3,PHF21B,PAXX,SECTM1,SCARF1,NFKBIE,ESRRA,FOS,IL1RL2,MFSD2A,NCLN,UPP1,TNFRSF12A,RARRES1,MMP23B,P…
TF	Factor: KLF3; motif: CCMCACCCNG	TF:M03553	FALSE	0.00782352	2.1066	1945	404	69	20044	HMOX1,ICAM3,HSPA6,MISP,ICAM1,PTP4A1,SOCS1,MMP25,SLC16A3,BMP2,SLCO4A1,BAIAP3,SLC25A22,UNC13D,AATK,SLC43A2,CDC42EP5,PTGIR,R3HDM4,HILPDA,PITPNM1,PLSCR3,IL27RA,SCARF1,TCIRG1,PANX2,NTNG2,SYN1,ABHD17C,RNF126,TEAD4,ID3,SEMA7A,PDCD1,PRR5,FAAP100,HSPA1B,INAFM1,ENG,CTDSP1,WFIKKN1,FMNL1,FBXL19,KIFC2,TSC22D4,GPR157,METRNL,CEMIP2,RHOC,RNPEPL1,RARA,NECTIN2,MAP1S,EIF4EBP1,CSDC2,RPL8,NBEAL2,ARMC5,TK1,NIBAN2,REXO…
TF	Factor: Erm:E2A; motif: CASGTGNNNCGGAAGNN	TF:M08571	FALSE	0.00785252	2.10499	11465	404	276	20044	SLC22A11,NTSR1,SOCS3,MT2A,ATP6V0C,TMEM247,DGAT2,ARC,ADAM8,ADAMTS4,ADGRG3,ICAM3,LYPD3,HSPA6,MISP,ICAM1,PTP4A1,SOCS1,SP6,MMP25,FBP1,NAMPT,PDF,CCDC71L,RGS16,HK2,LRRC8E,ADAT3,C16ORF74,SAMD11,H2AC4,DIO3,COL7A1,EIF4EBP3,RASD1,ARL2BP,PIM3,SPATA2L,TFR2,BCL3,H2AX,SH2B2,ZC3H12A,SMOX,FOSB,LINGO3,PKP3,LTB,RIN1,SERTAD1,KLF16,PFKFB4,NUDT8,SBNO2,SH3TC1,CAPN15,TNFAIP2,ADAMTS14,PFKFB3,PLK3,CSRNP1,BAIAP3,SLC25A22,…
TF	Factor: ZNF449; motif: NNNAGCCCARCC	TF:M09837	FALSE	0.0078822	2.10335	5354	404	150	20044	NTSR1,ATP6V0C,DGAT2,ARC,HMOX1,ICAM3,SLC7A5,HSPA6,SP6,CHAC1,NAMPT,PDF,RGS16,DUSP4,HK2,BBLN,LRRC8E,SAMD11,MT1M,RASD1,SLC16A3,SPATA2L,BCL3,SH2B2,PKP3,CEBPD,NMB,CHRNE,PNP,NUDT8,SH3TC1,CAPN15,SLCO4A1,ADAMTS14,PFKFB3,CSRNP1,GLTPD2,C11ORF91,UNC13D,AATK,TMEM184A,TOR4A,R3HDM4,HILPDA,LLGL2,PITPNM1,EPOP,KRT34,PHF21B,IL27RA,RELT,TNFRSF10D,MFSD2A,MMP23B,RTEL1-TNFRSF6B,NRXN2,RDH10,CYBA,AGTRAP,SOD2,GRIN3B,LDLR,…
TF	Factor: ZNF777; motif: GTCCGYCCCGTCSAACAAT	TF:M08993	FALSE	0.00857955	2.06654	10853	404	264	20044	SLC22A11,SOCS3,ATP6V0C,DGAT2,DUSP2,ADAM8,ANGPTL4,PROK2,ADGRG3,SLC7A5,HSPA6,MISP,ICAM1,PTP4A1,SP6,MMP25,FBP1,NAMPT,PDF,PKMYT1,DUSP4,HK2,BBLN,LRRC8E,ADAT3,CCDC107,SAMD11,MT1M,DIO3,PLAUR,COL7A1,RASD1,SLC16A3,ARL2BP,PTPRN,BMP2,PIM3,SPATA2L,BCL3,H2AX,ZC3H12A,SMOX,FOSB,CEBPD,RIN1,KLF16,PFKFB4,PNP,SDF2L1,NUDT8,COL18A1,ADAMTS14,PFKFB3,PLK3,CSRNP1,BAIAP3,SLC25A22,GLTPD2,C11ORF91,UNC13D,C11ORF96,AATK,FOSL1…
TF	Factor: HIF2A; motif: ACGTGNNN	TF:M07356	FALSE	0.00964897	2.01552	1880	404	67	20044	ARC,DUSP2,HMOX1,MMP25,FBP1,DUSP4,HK2,SAMD11,DIO3,DHCR24,SLC16A3,PIM3,LINGO3,CEBPD,RIN1,KLF16,SLCO4A1,FOSL1,PLEKHN1,CBARP,CTSD,GPRC5C,HILPDA,LLGL2,SSBP4,NRXN2,AGTRAP,DHCR7,LDLR,C6ORF132,RELL2,ACSL1,BBC3,RAB24,PDCD1,NINJ1,ELK1,RAB20,ENG,PREX1,RHBDF2,IFITM1,SERPINB1,UBE2S,LY6E,AMPD3,IFITM2,LRRC10B,DHX34,TNFRSF1B,IVNS1ABP,RPL8,CCDC86,TK1,ENO1,REXO1,SLC25A37,TMEM204,CLUH,SLC35E4,HOMER3,LSP1,DGKQ,ZDHHC…
TF	Factor: KLF15; motif: RGGGMGGRGNNGGGGGNGG	TF:M09968	FALSE	0.00968852	2.01374	3285	404	102	20044	DUSP2,PTX3,PTP4A1,GK,NAMPT,DUSP4,HK2,BBLN,DIO3,EIF4EBP3,TFR2,H2AX,ZC3H12A,CEBPD,SERTAD1,KLF16,CHRNE,NUDT8,ADAMTS14,BAIAP3,UNC13D,TMEM184A,CBARP,CTSD,SLC43A2,CDC42EP5,CEBPB,HELZ2,VASN,R3HDM4,LLGL2,PAXX,RELT,NFKBIE,ESRRA,TNFRSF12A,MMP23B,PANX2,CYBA,AGTRAP,SOD2,TNFAIP3,LDLR,SYN1,ABHD17C,TEAD4,MROH6,SEMA7A,ALOX5,NR4A1,TAFA5,BBC3,HBEGF,STBD1,PRR5,INAFM1,RAB20,PNKD,MXD1,MBOAT7,SEMA4B,ADRA2C,FJX1,EGFL7,…
TF	Factor: HIF1; motif: NGTACGTGCNGB	TF:M00466	FALSE	0.00998315	2.00073	3038	404	96	20044	SLC22A11,ATP6V0C,DGAT2,ARC,DUSP2,PROK2,MISP,RGS16,BBLN,SAMD11,MT1M,PLAUR,SLC16A3,LINGO3,SERTAD1,KLF16,NUDT8,TNFAIP2,CSRNP1,GLTPD2,UNC13D,YDJC,TMEM184A,TOR4A,GPRC5C,PTGIR,RRAD,HILPDA,ENDOG,LLGL2,PPIF,SCARF1,RELT,TNFRSF10D,TNFRSF12A,HMGA1,CYBA,OPLAH,MT1X,EGR3,ITPKC,SEMA7A,TAFA5,BBC3,PPAN,GCA,HBEGF,TMEM147,SLC25A39,PRR5,RPL18A,COL27A1,PSMB10,ELK1,MBOAT7,LRRC56,DNPH1,FJX1,EGFL7,ST6GALNAC6,ETHE1,TGM2,…
TF	Factor: KLF15; motif: GCCACGCCCMCN	TF:M12159	FALSE	0.0107573	1.9683	1473	404	56	20044	SOCS3,SLC7A5,SOCS1,GK,CCDC107,PKP3,KLF16,PNP,NUDT8,SLCO4A1,BAIAP3,C11ORF91,GPRC5C,PITPNM1,PLSCR3,NFKBIE,ESRRA,RHOG,LAGE3,HMGA1,SPINT2,SOD2,TNFAIP3,TBC1D2,MROH6,RELL2,NR4A1,RAB24,PRR5,MBOAT7,RHBDF2,LRRC25,ELL,BAD,RPP25L,PPP1R14B,FBXL19,GPSM1,POR,ATG4D,SLC1A5,TSC22D4,MBD3,TMEM141,NECTIN2,HYAL2,ISOC2,CARD19,PLIN3,ARMC5,ARTN,NIBAN2,LRRC32,PKD1,BCAR1,BICDL1
TF	Factor: Egr-1; motif: NNNNGCGKGGGYGGNRN	TF:M09897	FALSE	0.0108461	1.96473	4362	404	127	20044	SLC22A11,ARC,DUSP2,ANGPTL4,ADGRG3,PTP4A1,GK,SP6,FBP1,NAMPT,PKMYT1,DUSP4,HK2,BBLN,SAMD11,H2AC4,DIO3,DHCR24,COL7A1,PIM3,H2AX,ZC3H12A,CEBPD,RIN1,SERTAD1,KLF16,SLCO4A1,CSRNP1,BAIAP3,C11ORF91,C11ORF96,CBARP,VDR,CDC42EP5,CEBPB,GPRC5C,RRAD,RHOF,SLC39A14,PHF21B,PAXX,SECTM1,H1-10,NFKBIE,ESRRA,RHOG,NBL1,TNFRSF12A,MMP23B,PANX2,LAGE3,HMGA1,NRXN2,TNFAIP3,EGR3,TBC1D2,RNF126,MROH6,MAP2K3,SEMA7A,ALOX5,TAFA5,BBC3…
TF	Factor: KLF4; motif: NNCCCCACCCNN	TF:M12489	FALSE	0.0108462	1.96472	6249	404	169	20044	SLC22A11,SOCS3,ATP6V0C,DUSP2,ANGPTL4,HMOX1,ICAM3,SLC7A5,MISP,ICAM1,PTP4A1,SOCS1,GK,CHAC1,MMP25,RGS16,BBLN,LRRC8E,SAMD11,MT1M,DHCR24,COL7A1,SLC16A3,PTPRN,BMP2,SPATA2L,BCL3,FOSB,PKP3,LTB,SERTAD1,KLF16,CHRNE,TNFAIP2,PLK3,CSRNP1,SLC25A22,UNC13D,AATK,FOSL1,PLEKHN1,CBARP,SLC43A2,CDC42EP5,HELZ2,GPRC5C,PTGIR,RRAD,VASN,R3HDM4,HILPDA,LLGL2,PITPNM1,LYPLA2,SLC39A14,PLSCR3,ITPRIP,KRT34,PHF21B,IL27RA,PAXX,RELT…
TF	Factor: ZNF454; motif: NGGCTCNNGGCCCYGNNG	TF:M12736	FALSE	0.0110184	1.95788	1221	404	49	20044	SOCS1,NAMPT,C16ORF74,PIM3,TOR4A,SLC43A2,PTGIR,PITPNM1,EPOP,PHF21B,PAXX,H1-10,NFKBIE,TNFRSF10D,CDKN1A,NTNG2,RDH10,TBC1D2,ABHD17C,SLC49A3,TEAD4,MROH6,RELL2,TAFA5,PRR5,INAFM1,ADRA2C,EGFL7,ST6GALNAC6,FMNL1,TSC22D4,GPR157,PHLDA1,THEM6,MFSD12,NECTIN2,RECQL4,HIC1,FBXW9,CARD19,MAP3K11,GMPPB,TMEM204,SLC35E4,SNAI3,PKD1,BCAR1,HPS6,APC2
TF	Factor: RAR-gamma; motif: RGGTCANNNTGNCCNNNN	TF:M10045	FALSE	0.0113736	1.9441	7472	404	195	20044	PTGS2,CXCL3,SLC22A11,SOCS3,ATP6V0C,DUSP2,ANGPTL4,HMOX1,ADGRG3,ICAM3,SLC7A5,MISP,ICAM1,PTX3,SP6,FBP1,NAMPT,PDF,PKMYT1,HK2,CCDC107,SAMD11,DIO3,DHCR24,COL7A1,EIF4EBP3,ARL2BP,PIM3,TFR2,BCL3,SH2B2,ZC3H12A,SMOX,FOSB,LINGO3,PKP3,LTB,SERTAD1,NMB,PFKFB4,CHRNE,SDF2L1,SBNO2,IRAK2,CAPN15,COL18A1,SLCO4A1,ADAMTS14,CSRNP1,BAIAP3,SLC25A22,C11ORF91,TMEM184A,CTSD,SLC43A2,CDC42EP5,HELZ2,GPRC5C,PTGIR,RRAD,VASN,ENDOG…
TF	Factor: Ebox; motif: NCACSTGNCN; match class: 1	TF:M01034_1	FALSE	0.0117021	1.93173	878	404	39	20044	ATP6V0C,ARC,GK,SLC16A3,SH2B2,LINGO3,CHRNE,SLC25A22,AATK,TMEM184A,CBARP,CTSD,IFI30,PANX2,SSBP4,AGTRAP,SLC49A3,MROH6,PNKD,MXD1,DUSP23,EGFL7,LRRC25,FASN,KIFC2,PGS1,EEF1D,SPTBN5,MFSD12,TTYH3,ISOC2,TNFRSF1B,TICAM1,MAP3K11,WDR90,SNAI3,GADD45G,GAA,MAPKAPK3
TF	Factor: rfx3:SRF; motif: TRGCAACNNNNNCCNWATANGGN	TF:M08623	FALSE	0.0122965	1.91022	14895	404	338	20044	PTGS2,SLC22A11,MT2A,ATP6V0C,TMEM247,DGAT2,ADAM8,ANGPTL4,ADAMTS4,PROK2,ADGRG3,ICAM3,SLC7A5,MISP,ICAM1,PTP4A1,SOCS1,GK,CHAC1,MMP25,FBP1,CXCL2,NAMPT,PDF,CCDC71L,PKMYT1,HK2,BBLN,LRRC8E,ADAT3,C16ORF74,SAMD11,MT1M,H2AC4,DIO3,PLAUR,COL7A1,EIF4EBP3,RASD1,SLC16A3,ARL2BP,BMP2,SPATA2L,TFR2,H2AX,SH2B2,ZC3H12A,FOSB,LINGO3,PKP3,LTB,CEBPD,SERTAD1,KLF16,NMB,PFKFB4,CHRNE,PNP,NUDT8,SBNO2,SH3TC1,IRAK2,CAPN15,COL18A…
TF	Factor: CSX; motif: NKRAGWGS	TF:M10008	FALSE	0.0132594	1.87748	10388	404	254	20044	PTGS2,CXCL3,SLC22A11,SOCS3,MT2A,DGAT2,ARC,ADAM8,ANGPTL4,HMOX1,ADAMTS4,ADGRG3,ICAM3,LYPD3,ICAM1,SOCS1,GK,SP6,MMP25,NAMPT,PDF,CCDC71L,RGS16,DUSP4,HK2,BBLN,C16ORF74,CCDC107,MT1M,DIO3,DHCR24,RASD1,SLC16A3,ARL2BP,SPATA2L,BCL3,SH2B2,ZC3H12A,PKP3,LTB,CEBPD,RIN1,KLF16,PFKFB4,NUDT8,SH3TC1,CAPN15,TNFAIP2,SLCO4A1,PFKFB3,PLK3,CSRNP1,SLC25A22,GLTPD2,UNC13D,TMEM184A,PLEKHN1,VDR,TOR4A,CTSD,SLC43A2,CDC42EP5,CEBP…
TF	Factor: Max; motif: NNANCACGTGNTNN	TF:M00119	FALSE	0.0133521	1.87445	6827	404	181	20044	NTSR1,TMEM247,DGAT2,ARC,DUSP2,HMOX1,PROK2,LYPD3,SLC7A5,ICAM1,GK,MMP25,CXCL2,PDF,PKMYT1,RGS16,HK2,ADAT3,CCDC107,MT1M,DIO3,EIF4EBP3,SLC16A3,PIM3,BCL3,SMOX,LINGO3,RIN1,KLF16,CHRNE,PNP,SDF2L1,NUDT8,SH3TC1,COL18A1,SLCO4A1,PFKFB3,SLC25A22,UNC13D,FOSL1,YDJC,TMEM184A,PLEKHN1,CBARP,TOR4A,CTSD,GPRC5C,HILPDA,LLGL2,SLC39A14,EPOP,ITPRIP,PPIF,SECTM1,H1-10,NFKBIE,ESRRA,RHOG,NBL1,IFI30,UPP1,SH2D5,ADPRHL1,PANX2,B…
TF	Factor: Max; motif: NNANCACGTGNTNN; match class: 1	TF:M00119_1	FALSE	0.0133521	1.87445	6827	404	181	20044	NTSR1,TMEM247,DGAT2,ARC,DUSP2,HMOX1,PROK2,LYPD3,SLC7A5,ICAM1,GK,MMP25,CXCL2,PDF,PKMYT1,RGS16,HK2,ADAT3,CCDC107,MT1M,DIO3,EIF4EBP3,SLC16A3,PIM3,BCL3,SMOX,LINGO3,RIN1,KLF16,CHRNE,PNP,SDF2L1,NUDT8,SH3TC1,COL18A1,SLCO4A1,PFKFB3,SLC25A22,UNC13D,FOSL1,YDJC,TMEM184A,PLEKHN1,CBARP,TOR4A,CTSD,GPRC5C,HILPDA,LLGL2,SLC39A14,EPOP,ITPRIP,PPIF,SECTM1,H1-10,NFKBIE,ESRRA,RHOG,NBL1,IFI30,UPP1,SH2D5,ADPRHL1,PANX2,B…
TF	Factor: Spz1; motif: DNNGGRGGGWWNNNN; match class: 1	TF:M00446_1	FALSE	0.0135702	1.86741	2977	404	94	20044	SLC22A11,SOCS3,DGAT2,ADAMTS4,PROK2,ADGRG3,ICAM1,PTP4A1,RGS16,SAMD11,COL7A1,RASD1,FOSB,NMB,PFKFB4,SBNO2,SH3TC1,IRAK2,BAIAP3,SLC25A22,UNC13D,VDR,CDC42EP5,HELZ2,GPRC5C,PTGIR,R3HDM4,HILPDA,LLGL2,SLC39A14,ITPRIP,RELT,TNFRSF10D,RHOG,FOS,TNFRSF12A,MMP23B,PANX2,RTEL1-TNFRSF6B,HMGA1,SYN1,EGR3,SLC49A3,TEAD4,SCARF2,ID3,TYMP,RAB24,HBEGF,TRIB1,COL27A1,ELK1,NR2F6,ENG,MBOAT7,MYC,ETHE1,ELL,CTDSP1,WFIKKN1,CD320,S…
TF	Factor: Arnt; motif: NNNNNRTCACGTGAYNNNNN	TF:M00539	FALSE	0.0136029	1.86637	6782	404	180	20044	ATP6V0C,TMEM247,DGAT2,ARC,DUSP2,HMOX1,PROK2,ADGRG3,LYPD3,SLC7A5,ICAM1,GK,MMP25,CXCL2,PDF,PKMYT1,RGS16,HK2,CCDC107,MT1M,DIO3,EIF4EBP3,SLC16A3,PIM3,BCL3,SMOX,LINGO3,RIN1,KLF16,CHRNE,PNP,NUDT8,SH3TC1,COL18A1,SLCO4A1,ADAMTS14,PFKFB3,SLC25A22,UNC13D,FOSL1,YDJC,TMEM184A,PLEKHN1,CBARP,TOR4A,CTSD,GPRC5C,HILPDA,LLGL2,SLC39A14,EPOP,ITPRIP,PPIF,SECTM1,H1-10,NFKBIE,ESRRA,RHOG,NBL1,IFI30,UPP1,SH2D5,ADPRHL1,PA…
TF	Factor: Arnt; motif: NNNNNRTCACGTGAYNNNNN; match class: 1	TF:M00539_1	FALSE	0.0136029	1.86637	6782	404	180	20044	ATP6V0C,TMEM247,DGAT2,ARC,DUSP2,HMOX1,PROK2,ADGRG3,LYPD3,SLC7A5,ICAM1,GK,MMP25,CXCL2,PDF,PKMYT1,RGS16,HK2,CCDC107,MT1M,DIO3,EIF4EBP3,SLC16A3,PIM3,BCL3,SMOX,LINGO3,RIN1,KLF16,CHRNE,PNP,NUDT8,SH3TC1,COL18A1,SLCO4A1,ADAMTS14,PFKFB3,SLC25A22,UNC13D,FOSL1,YDJC,TMEM184A,PLEKHN1,CBARP,TOR4A,CTSD,GPRC5C,HILPDA,LLGL2,SLC39A14,EPOP,ITPRIP,PPIF,SECTM1,H1-10,NFKBIE,ESRRA,RHOG,NBL1,IFI30,UPP1,SH2D5,ADPRHL1,PA…
TF	Factor: DP-1; motif: NRNNGGCGGGAANN; match class: 1	TF:M10098_1	FALSE	0.0136148	1.86599	2250	404	76	20044	PTGS2,SOCS1,MMP25,BBLN,LRRC8E,DIO3,COL7A1,RIN1,PFKFB4,CAPN15,ADAMTS14,PFKFB3,CSRNP1,GLTPD2,SLC43A2,RRAD,LLGL2,PLSCR3,PPIF,ESRRA,TCIRG1,RHOG,SH2D5,TNFRSF12A,PANX2,LAGE3,NTNG2,ZSWIM4,EGR3,SLC49A3,TEAD4,MROH6,ALOX5,NINJ1,SLC25A39,PSMB10,ELK1,NR2F6,MBOAT7,PREX1,FNDC4,CTDSP1,FASN,IFITM1,MOGS,KIFC2,TTLL12,TSC22D4,GPR157,CEMIP2,LITAF,ZNF524,THEM6,TMEM141,LY6E,MAP1S,ARID5A,SNRPB,TTYH3,HYAL2,CARD19,EIF4EB…
TF	Factor: MAX; motif: SCACGTGSNCNSSSSSN	TF:M12631	FALSE	0.0136448	1.86503	386	404	23	20044	MMP25,PIM3,KLF16,LLGL2,EPOP,ESRRA,SSBP4,DHCR7,MROH6,BBC3,DUSP23,LRRC56,DNPH1,RHBDF2,FJX1,FASN,PPP1R14B,TTLL12,EEF1D,TTYH3,RPS19,ENO1,WDR90
TF	Factor: P73; motif: GNNNRRRCNTGCMNNTSASN	TF:M03558	FALSE	0.0137441	1.86188	4822	404	137	20044	TMEM247,ARC,ADAM8,HMOX1,ADGRG3,PTX3,NAMPT,PDF,RGS16,LRRC8E,COL7A1,RASD1,PTPRN,TFR2,H2AX,LINGO3,CEBPD,RIN1,KLF16,CHRNE,NUDT8,SH3TC1,CAPN15,COL18A1,SLC25A22,UNC13D,C11ORF96,YDJC,PLEKHN1,VDR,CTSD,SLC43A2,CEBPB,HELZ2,VASN,LLGL2,RHOF,LYPLA2,EPOP,PPIF,PHF21B,IL27RA,PAXX,TNFRSF10D,ESRRA,NBL1,IL1RL2,MFSD2A,UPP1,RARRES1,ADPRHL1,NTNG2,HMGA1,NRXN2,NPDC1,AGTRAP,OPLAH,SPINT2,DHCR7,LDLR,EGR3,C6ORF132,RNF126,MA…
TF	Factor: BTEB2; motif: GNAGGGGGNGGGSSNN; match class: 1	TF:M03814_1	FALSE	0.014718	1.83215	1342	404	52	20044	DUSP2,DUSP4,KLF16,PFKFB4,NUDT8,TNFAIP2,CBARP,TOR4A,CDC42EP5,CEBPB,HELZ2,VASN,R3HDM4,LLGL2,ESRRA,NCLN,NPDC1,LDLR,ABHD17C,SLC49A3,MROH6,MAP2K3,RELL2,SEMA7A,NR4A1,BBC3,RAB24,INAFM1,MXD1,MBOAT7,FJX1,EGFL7,FASN,FMNL1,RPP25L,GPSM1,CSMD2,TTLL12,MBD3,ZNF524,THEM6,TMEM141,RARA,NECTIN2,HYAL2,ISOC2,CARD19,ARMC5,NIBAN2,EPS8L1,CLCF1,MAPKAPK3
TF	Factor: NF-1C; motif: NYTGGCNNYNNGCCARN; match class: 1	TF:M10002_1	FALSE	0.0153302	1.81445	1715	404	62	20044	SOCS3,ARC,ADAM8,ADAMTS4,SLC7A5,HSPA6,ICAM1,RGS16,SAMD11,PIM3,PKP3,KLF16,CHRNE,CAPN15,COL18A1,TNFAIP2,SLCO4A1,C11ORF91,UNC13D,AATK,CBARP,TOR4A,VASN,PPIF,TCIRG1,PIP5KL1,CDKN1A,UPP1,NTNG2,ZSWIM4,DHCR7,ABHD17C,RNF126,MAP2K3,TYMP,ALOX5,PLAU,PPAN,HBEGF,PDCD1,RPL18A,HSPA1B,PREX1,ETHE1,ELL,BAD,WFIKKN1,COQ8A,SIRPA,ATG4D,TSC22D4,RGS14,RNPEPL1,NECTIN2,EIF5A,TMEM115,CARD19,MAP3K11,PKD1,RHPN1,CDR2L,LSP1
TF	Factor: RelA-p65; motif: BCWGGGRANNK	TF:M04811	FALSE	0.0160394	1.79481	7459	404	194	20044	CXCL3,SLC22A11,SOCS3,MT2A,ATP6V0C,DUSP2,ADAM8,ADGRG3,SLC7A5,MISP,ICAM1,PTX3,SOCS1,SP6,CHAC1,MMP25,PKMYT1,RGS16,DUSP4,ADAT3,C16ORF74,MT1M,DIO3,DHCR24,RASD1,ARL2BP,BMP2,SPATA2L,BCL3,SH2B2,ZC3H12A,SMOX,RIN1,PFKFB4,CHRNE,SDF2L1,IRAK2,CAPN15,COL18A1,TNFAIP2,SLCO4A1,ADAMTS14,GLTPD2,UNC13D,TMEM184A,PLEKHN1,CBARP,VDR,TOR4A,CTSD,SLC43A2,CDC42EP5,HELZ2,GPRC5C,VASN,ENDOG,LLGL2,RHOF,PITPNM1,LYPLA2,SLC39A14,E…
TF	Factor: c-Ets-2; motif: NACCGGAAGYRCTTCCGGTN	TF:M11417	FALSE	0.0167503	1.77598	14639	404	333	20044	PTGS2,CXCL3,SLC22A11,NTSR1,SOCS3,ATP6V0C,DGAT2,ARC,DUSP2,ADAM8,ANGPTL4,HMOX1,PROK2,ADGRG3,ICAM3,LYPD3,HSPA6,MISP,ICAM1,PTX3,PTP4A1,SOCS1,GK,CHAC1,MMP25,FBP1,CXCL2,NAMPT,PDF,CCDC71L,PKMYT1,DUSP4,HK2,BBLN,ADAT3,C16ORF74,CCDC107,SAMD11,MT1M,DIO3,DHCR24,COL7A1,EIF4EBP3,RASD1,SLC16A3,ARL2BP,PIM3,SPATA2L,H2AX,SH2B2,SMOX,FOSB,LINGO3,LTB,CEBPD,RIN1,SERTAD1,KLF16,NMB,PFKFB4,SDF2L1,NUDT8,SBNO2,IRAK2,CAPN15…
TF	Factor: ETV4; motif: ACCGGAAGTN	TF:M13031	FALSE	0.0172703	1.7627	11030	404	266	20044	CXCL3,NTSR1,SOCS3,ATP6V0C,TMEM247,ANGPTL4,ADAMTS4,PROK2,ICAM3,SLC7A5,HSPA6,ICAM1,PTP4A1,SOCS1,GK,SP6,CHAC1,MMP25,FBP1,CXCL2,PDF,PKMYT1,HK2,BBLN,LRRC8E,ADAT3,C16ORF74,CCDC107,SAMD11,DIO3,DHCR24,COL7A1,EIF4EBP3,RASD1,SLC16A3,ARL2BP,PIM3,H2AX,SMOX,LINGO3,SERTAD1,KLF16,PFKFB4,CHRNE,NUDT8,SBNO2,CAPN15,COL18A1,SLCO4A1,ADAMTS14,PFKFB3,CSRNP1,SLC25A22,GLTPD2,UNC13D,C11ORF96,AATK,YDJC,CBARP,TOR4A,CTSD,SLC…
TF	Factor: VDR; motif: NRGGTCANNGRGKTCA; match class: 1	TF:M10106_1	FALSE	0.0176417	1.75346	1647	404	60	20044	CXCL3,ARC,HMOX1,FBP1,NAMPT,MT1M,EIF4EBP3,TFR2,FOSB,LTB,PFKFB4,NUDT8,COL18A1,TMEM184A,ENDOG,LLGL2,SLC39A14,PLSCR3,RELT,TNFRSF10D,RARRES1,NTNG2,ZSWIM4,SPINT2,ITPKC,SLC49A3,TAFA5,PLAU,PDCD1,TMEM147,S100A16,NR2F6,PNKD,LRRC25,CISH,WFIKKN1,FBXL19,SH2D2A,GPSM1,EEF1D,MRM1,MIIP,VSIR,SESN2,CEMIP2,ZNF524,RGS14,SPTBN5,FURIN,UBE2S,IFITM2,NECTIN2,TRMT61A,HYAL2,NBEAL2,EPS8L1,CDR2L,ATAD3A,CLCF1,BICDL1
TF	Factor: NGFI-C; motif: WTGCGTGGGYGG; match class: 1	TF:M00244_1	FALSE	0.0179604	1.74568	1838	404	65	20044	ATP6V0C,ARC,ANGPTL4,FBP1,NAMPT,PKMYT1,SAMD11,DIO3,DHCR24,SPATA2L,CEBPD,KLF16,SLCO4A1,BAIAP3,C11ORF91,FOSL1,YDJC,ENDOG,EPOP,PHF21B,IL1RL2,NCLN,TNFRSF12A,MMP23B,PANX2,HMGA1,OPLAH,TBC1D2,MROH6,ALOX5,BBC3,NINJ1,RPS6KA1,FAAP100,ELK1,INAFM1,RAB20,PNKD,IL4R,DUSP23,LRRC56,THBD,EGFL7,ST6GALNAC6,MYC,FNDC4,KIFC2,FAM110A,GPR157,GALE,HLX,SERPINB1,LY6E,RECQL4,PHETA1,HYAL2,TNFRSF1B,CARD19,IVNS1ABP,VPS9D1,WDR90,…
TF	Factor: E2F-1; motif: NKTSSCGC	TF:M00428	FALSE	0.0182281	1.73926	9219	404	230	20044	CXCL3,NTSR1,SOCS3,ATP6V0C,DGAT2,ARC,DUSP2,ADAM8,ANGPTL4,PROK2,HSPA6,PTP4A1,SP6,MMP25,CXCL2,PDF,PKMYT1,RGS16,DUSP4,HK2,BBLN,ADAT3,CCDC107,SAMD11,MT1M,H2AC4,DIO3,DHCR24,RASD1,PTPRN,BMP2,PIM3,SPATA2L,BCL3,H2AX,SH2B2,ZC3H12A,SMOX,LINGO3,SERTAD1,KLF16,NMB,PNP,NUDT8,IRAK2,CAPN15,SLCO4A1,PFKFB3,PLK3,BAIAP3,GLTPD2,UNC13D,YDJC,CBARP,TOR4A,CTSD,SLC43A2,CEBPB,HELZ2,GPRC5C,RRAD,VASN,R3HDM4,HILPDA,ENDOG,LLGL2…
TF	Factor: NR1B1; motif: NRGGTCANNRGGTCAN	TF:M11795	FALSE	0.0186136	1.73017	8049	404	206	20044	PTGS2,SLC22A11,ATP6V0C,ARC,ADAM8,HMOX1,PROK2,ADGRG3,LYPD3,SLC7A5,ICAM1,PTX3,PTP4A1,GK,FBP1,NAMPT,CCDC71L,HK2,LRRC8E,ADAT3,CCDC107,MT1M,H2AC4,DHCR24,COL7A1,EIF4EBP3,ARL2BP,PTPRN,PIM3,TFR2,BCL3,SH2B2,PKP3,CEBPD,SERTAD1,PFKFB4,CHRNE,SDF2L1,NUDT8,SBNO2,SH3TC1,IRAK2,COL18A1,SLCO4A1,CSRNP1,BAIAP3,SLC25A22,GLTPD2,UNC13D,AATK,YDJC,TMEM184A,VDR,TOR4A,CTSD,SLC43A2,CDC42EP5,VASN,LLGL2,PITPNM1,SLC39A14,EPOP,…
[truncated: 69 more rows]
