# Supplementary material for: JUND plays a genome-wide role in the quiescent to contractile switch in the pregnant human myometrium
Source: PLoS Genet. 2025 Jun 2;21(6):e1011261. doi: 10.1371/journal.pgen.1011261 (PMC12157839; doi:10.1371/journal.pgen.1011261)
Supplement: S9 Table — (XLSX) [file pgen.1011261.s011.xlsx]

## Sheet: JUNDshared_newDotts_TL_K27ac_in
Region	baseMean	log2FoldChange	lfcSE	stat	pvalue	padj
chr1.100322462.100323984	0.671206	-2.45347	2.71306	-0.90432	0.365826	NA
chr1.112864547.112867878	265.543	-1.03052	0.61584	-1.67336	0.094256	0.335962
chr1.114345572.114346956	0.795984	-2.10172	2.96056	-0.709906	0.477762	NA
chr1.116819844.116820942	0.438409	-2.41402	3.07582	-0.784839	0.432548	NA
chr1.116877438.116880429	1.28756	-2.84218	2.05268	-1.38461	0.16617	NA
chr1.117734546.117735972	1.34248	-2.94958	2.05901	-1.43253	0.151993	NA
chr1.120142525.120145430	7.34085	-1.04513	0.902254	-1.15836	0.246717	0.55413
chr1.121483613.121484869	0.648219	-3.01282	3.02916	-0.994607	0.319927	NA
chr1.158806599.158807625	4.6257	-1.51955	1.12658	-1.34882	0.177395	0.470514
chr1.165062335.165064522	0.447004	-2.48952	3.07217	-0.810344	0.417743	NA
chr1.165375124.165377543	3.34479	-1.65876	1.30301	-1.27302	0.20301	0.501975
chr1.168783280.168784373	0.268582	-1.85009	3.10395	-0.596043	0.551147	NA
chr1.171433941.171435849	0.569763	-2.85221	3.05702	-0.933005	0.350817	NA
chr1.172932868.172935226	4.74702	-1.29603	0.931543	-1.39127	0.164144	0.453397
chr1.17488666.17490271	0.585047	-2.85079	3.05707	-0.932522	0.351067	NA
chr1.177586001.177586908	0.717351	-1.36043	2.40323	-0.566085	0.571336	NA
chr1.178060377.178061644	12.3885	-1.07665	0.594437	-1.81121	0.0701079	0.291336
chr1.178607853.178609741	25.8499	-1.6275	0.615041	-2.64616	0.00814105	0.0886875
chr1.17874038.17875510	0.387552	-2.25421	3.08418	-0.730895	0.464843	NA
chr1.181111729.181113728	2.2048	-1.24463	1.5103	-0.824094	0.409886	NA
chr1.181134564.181136929	14.0556	-1.26103	0.787081	-1.60216	0.109119	0.36502
chr1.182029145.182030414	12.0653	-1.29651	0.581851	-2.22826	0.0258634	0.171173
chr1.183179881.183181393	3.24508	-2.10087	1.43112	-1.46799	0.142107	0.418659
chr1.18965131.18966410	4.23403	-1.20904	1.30314	-0.927793	0.353515	0.655686
chr1.19009857.19013113	3.193	-2.15306	1.22006	-1.76471	0.0776121	0.305465
chr1.192487629.192491199	30.4223	-1.42101	0.655036	-2.16937	0.0300548	0.186692
chr1.192558923.192560623	9.16745	-1.20199	0.615301	-1.9535	0.05076	0.251064
chr1.192833768.192836331	19.284	-1.52047	0.487776	-3.11714	0.00182616	0.0362064
chr1.192845261.192847730	18.073	-1.01901	0.525587	-1.93881	0.052525	0.255139
chr1.198117513.198118646	4.89376	-1.14285	1.27508	-0.896301	0.370092	0.667611
chr1.19863564.19864851	0.686136	-3.06499	3.04971	-1.00501	0.314891	NA
chr1.20108469.20111592	0.503581	-1.09376	2.94141	-0.371848	0.710006	NA
chr1.203596733.203602374	6.62854	-1.07922	0.833192	-1.29529	0.19522	0.491105
chr1.203606296.203608089	0.974135	-2.41151	2.50096	-0.964235	0.334928	NA
chr1.203906786.203908257	1.23774	-1.0395	2.37351	-0.43796	0.661415	NA
chr1.205283949.205285615	1.03012	-3.65677	2.34009	-1.56266	0.118132	NA
chr1.211515086.211516267	0.501716	-2.61997	3.06629	-0.854442	0.39286	NA
chr1.222754248.222755176	18.0269	-1.48215	0.861404	-1.72062	0.0853199	0.322138
chr1.223085898.223088241	1.59494	-1.25002	2.00834	-0.622416	0.533668	NA
chr1.225453706.225455676	9.94477	-1.22859	1.06088	-1.15809	0.246829	0.55413
chr1.226778027.226780476	0.81144	-2.10686	2.27969	-0.924183	0.355391	NA
chr1.226799280.226801200	1.81565	-1.66351	1.59888	-1.04042	0.298146	NA
chr1.227422876.227425672	2.12815	-3.63241	2.09134	-1.73688	0.0824075	NA
chr1.228781085.228782131	5.17951	-2.18628	1.04161	-2.09894	0.0358218	0.209338
chr1.228989976.228990955	0.134291	-1.2541	3.11629	-0.402434	0.687365	NA
chr1.232709097.232710219	0.134291	-1.2541	3.11629	-0.402434	0.687365	NA
chr1.232765767.232768436	0.487786	-2.60295	3.06703	-0.848689	0.396054	NA
chr1.233601313.233602562	0.193776	-1.2541	3.11629	-0.402434	0.687365	NA
chr1.233704098.233705787	10.666	-1.18819	0.645883	-1.83964	0.065821	0.284656
chr1.233868119.233869981	4.23371	-2.33569	0.967579	-2.41395	0.0157805	0.130512
chr1.234513811.234527023	31.6482	-1.79331	0.514283	-3.48701	0.000488449	0.0154806
chr1.234542431.234546332	4.37524	-1.87246	1.10775	-1.69032	0.0909664	0.331424
chr1.23585300.23586811	3.36042	-1.18874	1.1527	-1.03127	0.302415	0.61433
chr1.237012513.237014345	0.193776	-1.2541	3.11629	-0.402434	0.687365	NA
chr1.238647331.238648447	0.4974	-1.29243	3.08418	-0.419051	0.675179	NA
chr1.241988449.241990928	1.53618	-3.17991	1.75586	-1.81103	0.0701364	NA
chr1.27650343.27651677	0.126614	-1.24635	3.11639	-0.399935	0.689205	NA
chr1.30109403.30111210	1.4827	-1.40038	2.07734	-0.674125	0.500232	NA
chr1.30816078.30825251	22.9697	-1.47243	0.616651	-2.38778	0.0169507	0.136549
chr1.30917820.30919805	0.593148	-1.50764	3.07313	-0.490587	0.623719	NA
chr1.40865372.40868848	1.01181	-1.27616	2.22022	-0.574791	0.565433	NA
chr1.48494011.48495135	0.126614	-1.24635	3.11639	-0.399935	0.689205	NA
chr1.53145447.53147865	0.353495	-2.12781	3.09146	-0.688287	0.491272	NA
chr1.53176082.53177511	0.582728	-1.53165	2.81307	-0.544477	0.586113	NA
chr1.55463098.55468981	14.6396	-1.48402	0.68568	-2.16431	0.0304405	0.18828
chr1.55472537.55473659	1.1987	-1.33134	2.40623	-0.553288	0.580066	NA
chr1.55546642.55548416	2.23548	-1.30297	1.41778	-0.919022	0.358084	NA
chr1.55631214.55632970	12.0847	-1.03426	0.614187	-1.68395	0.0921919	0.332473
chr1.55716493.55720936	33.5589	-1.06242	0.49394	-2.15091	0.031483	0.192042
chr1.55812080.55814270	13.6817	-2.23519	0.636684	-3.51067	0.000446972	0.0145921
chr1.58432448.58433681	72.5627	-1.07342	0.601921	-1.78332	0.0745337	0.30057
chr1.59127463.59129569	3.03319	-1.72723	1.31694	-1.31155	0.189673	0.484803
chr1.60983810.60985025	2.56269	-1.55652	1.22985	-1.26562	0.205651	0.506199
chr1.61049501.61052402	8.17603	-1.14173	0.717808	-1.59059	0.111703	0.368675
chr1.63691427.63692444	0.900427	-1.0755	2.01669	-0.533301	0.593826	NA
chr1.63730143.63732488	3.99651	-2.07055	1.30261	-1.58954	0.111938	0.368724
chr1.6743107.6744602	0.515567	-1.31965	3.08269	-0.428082	0.668591	NA
chr1.67478973.67479782	0.193776	-1.2541	3.11629	-0.402434	0.687365	NA
chr1.67569859.67571771	0.422488	-2.36491	3.0783	-0.768253	0.442337	NA
chr1.68936109.68937666	2.88837	-1.83784	1.50683	-1.21967	0.22259	0.526408
chr1.68973487.68976600	0.8012	-2.72703	2.25911	-1.20713	0.227383	NA
chr1.70552210.70553684	1.01433	-1.41925	2.20367	-0.64404	0.51955	NA
chr1.78037620.78039045	17.833	-1.40701	0.747157	-1.88315	0.0596794	0.270331
chr1.8070257.8071984	1.63551	-3.27261	1.99732	-1.6385	0.101318	NA
chr1.8132452.8135667	5.67558	-1.33003	0.834378	-1.59403	0.110929	0.36816
chr1.8140996.8142311	0.499861	-1.08174	2.94761	-0.366988	0.713628	NA
chr1.84352697.84354393	5.87403	-1.54702	0.929982	-1.66349	0.0962141	0.340814
chr1.84697395.84699598	0.901753	-2.31888	2.52483	-0.918429	0.358394	NA
chr1.8905527.8906764	1.75967	-1.0342	1.31549	-0.786171	0.431767	NA
chr1.89974432.89975575	5.30656	-1.08029	0.874866	-1.23481	0.216901	0.51989
chr1.91119913.91122239	0.193776	-1.2541	3.11629	-0.402434	0.687365	NA
chr1.91567957.91573419	12.8277	-1.3104	0.630178	-2.07941	0.0375799	0.214983
chr1.91608621.91610319	0.126614	-1.24635	3.11639	-0.399935	0.689205	NA
chr1.9396977.9399187	2.59938	-1.07494	1.35363	-0.794112	0.42713	0.714029
chr1.96537328.96540315	0.750522	-3.23272	2.52189	-1.28186	0.19989	NA
chr1.99955853.99957860	3.83219	-2.27832	1.40469	-1.62194	0.104816	0.359203
chr10.109282147.109283748	2.56063	-3.94182	1.64848	-2.39118	0.0167942	0.135812
chr10.109430031.109430892	0.995395	-1.12666	2.21341	-0.509017	0.61074	NA
chr10.110858312.110861351	1.47209	-3.07663	1.98572	-1.54938	0.121291	NA
chr10.113356269.113358051	14.7911	-1.78672	0.614376	-2.90819	0.00363526	0.0579397
chr10.117652355.117654068	17.0369	-1.19017	0.741053	-1.60606	0.108262	0.363832
chr10.117662324.117664645	36.854	-1.13	0.704864	-1.60315	0.108902	0.364573
chr10.117676309.117677627	12.4861	-1.52616	0.778395	-1.96065	0.0499195	0.247868
chr10.118870036.118871463	0.472433	-2.55914	3.06897	-0.833878	0.40435	NA
chr10.124906083.124907669	14.7064	-1.88987	0.565023	-3.34477	0.000823498	0.021716
chr10.12844347.12845877	2.50236	-1.20076	1.51197	-0.794172	0.427095	0.714029
chr10.15737634.15740151	7.95892	-1.56829	0.868564	-1.80561	0.0709789	0.292426
chr10.21313857.21316562	1.31586	-1.24991	1.86148	-0.671461	0.501927	NA
chr10.24974659.24975873	6.09492	-1.54221	0.78282	-1.97007	0.0488306	0.245681
chr10.2508901.2509849	1.13005	-3.8011	2.59306	-1.46588	0.142682	NA
chr10.28019758.28020940	0.379842	-2.28143	3.08269	-0.740077	0.459254	NA
chr10.28990864.28992031	0.193776	-1.2541	3.11629	-0.402434	0.687365	NA
chr10.29140788.29142106	0.126614	-1.24635	3.11639	-0.399935	0.689205	NA
chr10.29808945.29814711	12.9718	-1.31441	0.861936	-1.52495	0.127273	0.39274
chr10.29820709.29823857	12.0107	-1.24659	0.835658	-1.49174	0.135767	0.408807
chr10.30185546.30189143	19.4174	-1.15515	0.527844	-2.18844	0.0286376	0.181288
chr10.30582640.30584802	0.193776	-1.2541	3.11629	-0.402434	0.687365	NA
chr10.31656289.31660993	2.88524	-2.114	1.08232	-1.95321	0.0507944	0.251064
chr10.3213218.3214985	0.438409	-2.41402	3.07582	-0.784839	0.432548	NA
chr10.33142767.33143766	0.134291	-1.2541	3.11629	-0.402434	0.687365	NA
chr10.33661262.33662550	0.592487	-2.8677	3.05645	-0.938246	0.348118	NA
chr10.3902230.3903735	2.23758	-3.7046	1.66661	-2.22283	0.0262272	NA
chr10.3904971.3908264	6.88305	-1.32742	0.850503	-1.56075	0.118583	0.378257
chr10.3934387.3937229	64.6364	-1.08986	0.452649	-2.40773	0.0160519	0.132002
chr10.43362084.43362969	0.228712	-1.2541	3.11629	-0.402434	0.687365	NA
chr10.4372142.4373788	0.874334	-1.10855	2.02586	-0.547201	0.584241	NA
chr10.43822621.43825785	1.14784	-1.25536	2.16325	-0.58031	0.561706	NA
chr10.4434099.4435295	0.591715	-2.86059	3.05671	-0.935841	0.349355	NA
chr10.44661605.44662646	0.193776	-1.2541	3.11629	-0.402434	0.687365	NA
chr10.4511162.4515983	22.4729	-1.66932	0.460073	-3.62839	0.000285193	0.0102339
chr10.47165463.47168310	1.80749	-1.44403	1.58867	-0.908954	0.363375	NA
chr10.49568360.49569751	3.94914	-1.14356	1.24001	-0.922216	0.356416	0.656674
chr10.5632336.5633895	2.02691	-1.28972	1.59026	-0.811017	0.417356	NA
chr10.5845615.5847270	0.268582	-1.85009	3.10395	-0.596043	0.551147	NA
chr10.59535483.59537764	2.09633	-1.14629	1.41609	-0.80947	0.418245	NA
chr10.5983968.5984558	1.00056	-2.46852	2.41439	-1.02242	0.306583	NA
chr10.61304143.61305787	0.219204	-1.2541	3.11629	-0.402434	0.687365	NA
chr10.61627780.61629863	2.86952	-1.08434	1.69988	-0.637893	0.523543	0.778109
chr10.61834671.61838342	6.54467	-2.29495	0.971265	-2.36284	0.0181353	0.140363
chr10.61897183.61898418	1.35001	-1.15402	2.10908	-0.547169	0.584263	NA
chr10.63665492.63667910	2.04363	-1.24895	1.42295	-0.87772	0.380096	NA
chr10.70296006.70297956	2.04765	-1.9059	1.72865	-1.10253	0.270229	NA
chr10.70656253.70657310	1.39954	-1.62026	2.04412	-0.792646	0.427984	NA
chr10.73886011.73889509	3.24642	-1.81517	1.02324	-1.77395	0.0760713	0.303307
chr10.78566279.78568152	1.04655	-1.49203	2.78102	-0.536506	0.591609	NA
chr10.78584169.78586040	2.71394	-1.76044	1.2292	-1.43219	0.152089	0.435315
chr10.78655285.78657510	2.83911	-1.30766	1.10482	-1.18359	0.236575	0.542719
chr10.78774116.78778818	1.01793	-2.4783	2.15416	-1.15047	0.249949	NA
chr10.79486951.79489260	0.581327	-2.84226	3.05739	-0.929639	0.352558	NA
chr10.80103590.80105498	1.79541	-3.94239	1.69749	-2.32248	0.0202069	NA
chr10.83522264.83523603	0.193776	-1.2541	3.11629	-0.402434	0.687365	NA
chr10.92750436.92752117	3.4328	-1.86657	1.63694	-1.14028	0.254171	0.559923
chr10.92755484.92758479	2.11273	-1.32319	1.14874	-1.15186	0.249379	NA
chr10.92821341.92823254	0.72092	-3.14525	2.98073	-1.0552	0.291335	NA
chr10.93282921.93283731	0.382991	-1.5616	3.09616	-0.504364	0.614005	NA
chr10.98373722.98375209	0.379842	-2.28143	3.08269	-0.740077	0.459254	NA
chr11.101341176.101342549	117.845	-1.51755	0.340249	-4.46011	8.1919e-06	0.000889231
chr11.102010625.102011673	25.1503	-1.24822	0.44462	-2.80738	0.0049946	0.0688462
chr11.106419984.106421930	26.7587	-1.54017	0.582621	-2.64352	0.00820499	0.0886875
chr11.106466378.106469326	95.2802	-2.32435	0.41091	-5.6566	1.54405e-08	1.67606e-05
chr11.10726789.10728056	1.27944	-1.00624	1.87209	-0.537495	0.590926	NA
chr11.10734969.10736822	0.126614	-1.24635	3.11639	-0.399935	0.689205	NA
chr11.110525541.110526272	0.751006	-1.29415	2.14106	-0.604441	0.54555	NA
chr11.110858213.110858885	0.223502	-1.6299	3.10832	-0.524367	0.600023	NA
chr11.111230132.111231350	0.219204	-1.2541	3.11629	-0.402434	0.687365	NA
chr11.11177988.11179705	6.35876	-2.61777	1.12248	-2.33212	0.0196942	0.148459
chr11.115622543.115623862	0.861348	-2.17057	2.52794	-0.85863	0.390545	NA
chr11.115940902.115942474	0.623735	-2.977	2.69766	-1.10355	0.26979	NA
chr11.126164972.126166297	0.523276	-1.29243	3.08418	-0.419051	0.675179	NA
chr11.13260678.13263308	0.538247	-1.29243	3.08418	-0.419051	0.675179	NA
chr11.15792667.15794137	0.219204	-1.2541	3.11629	-0.402434	0.687365	NA
chr11.26845687.26849651	25.5103	-1.5405	0.574493	-2.68149	0.00732947	0.0854029
chr11.26928829.26931245	17.8545	-1.10526	0.606251	-1.82311	0.0682874	0.288162
chr11.26945832.26949887	34.6425	-1.096	0.569467	-1.92461	0.0542784	0.256782
chr11.33247758.33249439	0.74698	-1.54385	2.37948	-0.648819	0.516456	NA
chr11.350533.356661	16.2641	-1.41966	0.694868	-2.04307	0.0410457	0.224625
chr11.35116288.35118210	2.90806	-1.08303	1.57481	-0.687718	0.49163	0.761019
chr11.35907706.35908994	0.355326	-2.13082	3.09128	-0.689299	0.490635	NA
chr11.46271567.46275693	16.3836	-1.32984	0.682092	-1.94965	0.0512182	0.252715
chr11.4719507.4720808	0.9837	-2.46804	2.50088	-0.98687	0.323706	NA
chr11.47923503.47925027	0.134291	-1.2541	3.11629	-0.402434	0.687365	NA
chr11.57444223.57445435	1.79238	-1.4864	1.44214	-1.03069	0.302685	NA
chr11.59216082.59218621	1.50941	-3.106	1.96247	-1.5827	0.113489	NA
chr11.66443443.66444715	5.06781	-1.01072	1.13806	-0.888113	0.37448	0.67162
chr11.67562264.67564865	1.51015	-1.25376	1.65242	-0.758745	0.448005	NA
chr11.83124432.83127936	1.09347	-2.15803	1.95594	-1.10332	0.269888	NA
chr11.86160602.86163507	0.496931	-1.86475	2.95047	-0.632018	0.527375	NA
chr11.87878336.87879740	3.89091	-1.81026	1.38194	-1.30994	0.190217	0.484803
chr11.88376752.88379238	74.2382	-1.44769	0.471561	-3.07	0.00214056	0.040944
chr11.88384105.88384776	22.9438	-1.98182	0.64457	-3.07465	0.00210752	0.0404906
chr11.88401954.88403053	19.2553	-1.20311	0.499349	-2.40936	0.0159806	0.131827
chr11.88419359.88422677	58.7939	-1.25501	0.455661	-2.75427	0.00588224	0.0751037
chr11.91932197.91933005	0.560852	-1.39619	3.07865	-0.453506	0.650185	NA
chr11.95336017.95341321	4.86974	-1.70898	0.974932	-1.75293	0.0796148	0.308461
chr11.95360242.95361005	0.567272	-1.50764	3.07313	-0.490587	0.623719	NA
chr12.103560056.103561838	1.23253	-3.92303	2.54218	-1.54318	0.122788	NA
chr12.104176274.104184173	12.556	-1.16957	0.738305	-1.58413	0.113165	0.370281
chr12.105760849.105761673	1.4954	-2.02816	1.63993	-1.23674	0.216185	NA
chr12.108113125.108114959	6.32633	-1.01666	1.07008	-0.950077	0.342073	0.648029
chr12.108348634.108349816	0.904519	-1.23958	2.87072	-0.431802	0.665885	NA
chr12.108749991.108752480	3.1756	-2.13262	1.61511	-1.32042	0.186695	0.481943
chr12.112116219.112117887	1.92086	-1.4748	1.7726	-0.832	0.405409	NA
chr12.11579492.11581642	48.5242	-1.04821	0.517431	-2.02579	0.0427863	0.22712
chr12.11601257.11602053	14.0345	-1.11949	0.776375	-1.44195	0.149316	0.431645
chr12.118120603.118121342	44.9516	-1.90838	0.556784	-3.42751	0.000609138	0.0179924
chr12.12031671.12033782	4.96911	-1.52718	1.16345	-1.31264	0.189306	0.484803
chr12.121128372.121130216	2.23817	-1.32893	1.5803	-0.840933	0.400385	NA
chr12.122437118.122438335	0.94271	-1.76548	1.83215	-0.963607	0.335243	NA
chr12.124700476.124702867	2.39867	-1.06454	1.40144	-0.759606	0.44749	0.728502
chr12.13178548.13181920	3.83644	-1.14964	1.18611	-0.969252	0.33242	0.639507
chr12.14255250.14261919	4.18336	-1.70205	1.11899	-1.52106	0.128246	0.394085
chr12.15007040.15008593	34.1062	-1.16599	0.573104	-2.03451	0.0419003	0.225318
chr12.15273767.15275338	1.70882	-1.05987	1.80506	-0.587165	0.557093	NA
chr12.15278580.15279892	0.98568	-3.59879	2.37753	-1.51366	0.130111	NA
chr12.18256228.18257116	4.20822	-2.74803	1.08283	-2.53781	0.0111548	0.103713
chr12.20211423.20213752	9.79381	-1.04281	0.703052	-1.48326	0.138004	0.412398
chr12.22728816.22731160	3.08512	-1.67446	0.948947	-1.76455	0.0776401	0.305465
chr12.23197024.23198243	1.10933	-2.5603	1.9016	-1.34639	0.178177	NA
chr12.27185455.27187802	27.1713	-1.00164	0.389195	-2.57362	0.010064	0.0980023
chr12.32083277.32084292	0.126614	-1.24635	3.11639	-0.399935	0.689205	NA
chr12.47277347.47278939	1.33397	-2.28811	1.87553	-1.21998	0.222472	NA
chr12.47376655.47378962	1.16386	-1.43578	2.12497	-0.675668	0.499252	NA
chr12.52415404.52417822	0.592487	-2.8677	3.05645	-0.938246	0.348118	NA
chr12.52440683.52443248	0.472433	-2.55914	3.06897	-0.833878	0.40435	NA
chr12.55658614.55660257	1.86578	-2.44324	1.80623	-1.35268	0.176159	NA
chr12.58364251.58365983	0.197496	-1.2541	3.11629	-0.402434	0.687365	NA
chr12.58412478.58415188	0.521605	-2.69401	3.06317	-0.879483	0.37914	NA
chr12.58528372.58530733	3.20066	-2.73731	1.47218	-1.85936	0.0629765	0.277458
chr12.59579693.59580404	0.126614	-1.24635	3.11639	-0.399935	0.689205	NA
chr12.6178364.6184498	26.5826	-1.15404	0.496478	-2.32446	0.0201008	0.148938
chr12.63276744.63279590	11.746	-1.06615	0.794886	-1.34126	0.179837	0.471839
chr12.63291192.63296302	14.0709	-1.43596	0.775448	-1.85178	0.0640581	0.280101
chr12.63300639.63305591	12.5072	-1.51601	0.576803	-2.6283	0.0085814	0.0908791
chr12.63308194.63309545	3.11424	-1.82176	1.33846	-1.36108	0.173488	0.466316
chr12.63537939.63539511	4.87575	-2.29159	1.25343	-1.82825	0.0675115	0.286825
chr12.67680225.67682151	152.071	-1.47087	0.417524	-3.52284	0.000426952	0.0141513
chr12.67810329.67812369	7.47788	-1.0078	0.852323	-1.18242	0.23704	0.542841
chr12.68493450.68498598	2.20741	-1.29524	1.74075	-0.744069	0.456835	NA
chr12.69987375.69989720	25.1191	-1.67219	0.598033	-2.79615	0.00517157	0.0697359
chr12.75658695.75659794	0.32039	-2.01602	3.09739	-0.650875	0.515127	NA
chr12.75721791.75724322	1.30344	-2.84567	1.85068	-1.53764	0.124138	NA
chr12.75747284.75748164	0.268582	-1.85009	3.10395	-0.596043	0.551147	NA
chr12.75750316.75751647	0.616263	-2.91977	3.05458	-0.955865	0.339141	NA
chr12.75825369.75826237	1.16385	-1.55904	1.72838	-0.902024	0.367044	NA
chr12.75943566.75945766	3.53444	-1.32067	1.22115	-1.08149	0.279478	0.587363
chr12.76611175.76612045	3.61486	-3.24272	1.07547	-3.01515	0.00256848	0.0467806
chr12.80051646.80054074	10.5965	-1.23312	0.744897	-1.65542	0.0978388	0.344753
chr12.81799736.81801986	2.34911	-1.36271	1.72351	-0.790661	0.429142	NA
chr12.88242070.88243181	0.126614	-1.24635	3.11639	-0.399935	0.689205	NA
chr12.88266456.88267721	0.477168	-1.78481	2.98305	-0.598317	0.549629	NA
chr12.88324727.88326353	0.93534	-2.90499	2.48444	-1.16927	0.242293	NA
chr12.90058204.90059231	0.228712	-1.2541	3.11629	-0.402434	0.687365	NA
chr12.91133254.91134857	2.02465	-1.23531	1.58468	-0.779532	0.435666	NA
chr12.91249245.91251147	2.41271	-1.66304	1.36309	-1.22005	0.222447	0.526358
chr12.91380833.91382779	3.08999	-1.38404	1.30184	-1.06315	0.287716	0.597319
chr12.92242480.92245004	15.1776	-1.10229	0.609671	-1.80802	0.070604	0.292426
chr12.92295289.92296370	10.2831	-1.20816	0.567166	-2.13017	0.0331575	0.198653
chr12.92955563.92957647	5.69863	-1.85451	0.850758	-2.17983	0.0292698	0.184455
chr12.94687706.94690912	78.3255	-1.31974	0.466674	-2.82796	0.00468458	0.0669094
chr12.94704094.94706247	98.4271	-1.50578	0.435664	-3.45628	0.000547684	0.0164805
chr12.94707274.94709199	61.3036	-1.30471	0.404929	-3.22206	0.00127272	0.028782
chr12.95317818.95318929	3.9379	-2.75965	0.970251	-2.84426	0.00445144	0.0637894
chr13.106155755.106157510	0.724249	-1.98619	2.34165	-0.8482	0.396326	NA
chr13.109242512.109245077	216.802	-1.38037	0.579919	-2.38028	0.0172995	0.137068
chr13.109255674.109258888	269.984	-1.24162	0.88181	-1.40803	0.159121	0.445744
chr13.110092943.110097308	4.20697	-1.05314	1.04084	-1.01182	0.311626	0.620394
chr13.21971931.21972920	1.20437	-2.73284	1.84984	-1.47734	0.139584	NA
chr13.23509752.23511598	1.23221	-1.7007	1.68497	-1.00933	0.312816	NA
chr13.23558860.23559862	0.268582	-1.85009	3.10395	-0.596043	0.551147	NA
chr13.30388188.30390376	2.63651	-1.34076	1.25011	-1.07251	0.28349	0.592926
chr13.34200801.34202965	6.5325	-1.48495	0.907345	-1.63659	0.101717	0.35389
chr13.36600214.36601680	0.489691	-1.31965	3.08269	-0.428082	0.668591	NA
chr13.37922126.37923451	2.05745	-4.66152	1.97928	-2.35516	0.0185146	NA
chr13.40016140.40018895	57.8612	-1.09907	0.35694	-3.07914	0.00207597	0.0402405
chr13.40074055.40075566	1.05425	-1.83252	2.43378	-0.75295	0.45148	NA
chr13.40081727.40084277	84.2425	-1.03308	0.399161	-2.58812	0.00965024	0.097204
chr13.40227283.40238895	513.999	-1.09169	0.326131	-3.34739	0.000815771	0.021716
chr13.40252594.40254021	66.0926	-1.09063	0.397163	-2.74605	0.00603173	0.075515
chr13.41504930.41506269	1.63167	-4.3512	2.06436	-2.10777	0.0350507	NA
chr13.42001373.42002768	1.93904	-2.00602	1.94705	-1.03029	0.302875	NA
chr13.44218575.44222770	12.557	-2.3466	0.916645	-2.55999	0.0104675	0.0998896
chr13.44223511.44226137	8.5361	-2.07363	0.813253	-2.5498	0.0107784	0.100862
chr13.44231604.44233203	2.88887	-1.40926	1.36574	-1.03186	0.302136	0.61433
chr13.44235794.44239341	13.2749	-1.53202	0.575703	-2.66113	0.00778792	0.0876963
chr13.44270273.44276367	8.09113	-1.98903	0.843512	-2.35804	0.0183718	0.141168
chr13.44300318.44308044	18.3661	-1.00999	0.866898	-1.16506	0.243994	0.550927
chr13.44916536.44923241	0.290664	-1.88548	3.10275	-0.60768	0.543399	NA
chr13.46529825.46532221	0.555454	-1.31698	3.08284	-0.427196	0.669236	NA
chr13.46926463.46930412	8.5726	-1.39608	0.685587	-2.03632	0.0417181	0.225318
chr13.47337603.47338359	2.40359	-2.74106	1.67711	-1.63439	0.102177	0.355178
chr13.48220518.48223542	50.6922	-1.33578	0.320986	-4.1615	3.16163e-05	0.00240839
chr13.51539200.51541758	4.18315	-4.0017	1.51187	-2.64686	0.00812435	0.0886875
chr13.60583092.60584834	1.32708	-1.78574	2.0976	-0.851326	0.394588	NA
chr13.65912850.65914720	0.253228	-1.80329	3.10485	-0.580799	0.561376	NA
chr13.71290483.71291957	0.134291	-1.2541	3.11629	-0.402434	0.687365	NA
chr13.74289760.74290783	1.68524	-3.27385	1.73404	-1.888	0.0590264	NA
chr13.76512510.76513624	2.02423	-2.57698	1.52452	-1.69035	0.0909611	NA
chr13.76710865.76713355	21.1171	-1.07269	0.482887	-2.22141	0.0263231	0.172651
chr13.76845679.76846960	5.97747	-2.27118	0.858639	-2.6451	0.00816677	0.0886875
chr13.79935876.79937467	0.616263	-2.91977	3.05458	-0.955865	0.339141	NA
chr13.80726779.80728292	4.08657	-1.56699	1.06193	-1.47561	0.140049	0.415598
chr13.80840037.80841506	17.2209	-2.27371	0.524892	-4.33176	1.47919e-05	0.00145969
chr13.90445031.90446008	0.4167	-2.34761	3.07919	-0.762413	0.445814	NA
chr14.102524024.102525690	2.30463	-1.4748	1.47039	-1.003	0.315862	NA
chr14.103194109.103194821	0.790424	-3.30161	2.85051	-1.15825	0.246761	NA
chr14.21556736.21558444	0.591715	-2.86059	3.05671	-0.935841	0.349355	NA
chr14.22088025.22089873	2.79941	-2.97435	1.62104	-1.83484	0.066529	0.286292
chr14.22095153.22098430	4.73193	-1.36197	1.08048	-1.26053	0.207479	0.509191
chr14.22338854.22339893	1.79556	-2.21508	2.02343	-1.09471	0.273642	NA
chr14.23930342.23931681	6.86191	-3.40786	0.798858	-4.26592	1.99083e-05	0.00175285
chr14.26841239.26842983	0.134291	-1.2541	3.11629	-0.402434	0.687365	NA
chr14.32229471.32231746	13.57	-1.32815	0.559784	-2.37261	0.0176629	0.138184
chr14.50960693.50962858	10.0957	-1.47523	0.771761	-1.91151	0.0559391	0.26033
chr14.51441827.51443695	127.397	-1.55403	0.64287	-2.41732	0.0156351	0.129805
chr14.52834300.52836160	40.6642	-1.09758	0.425104	-2.58191	0.00982564	0.097204
chr14.53366790.53370093	222.64	-1.28429	0.426308	-3.01259	0.00259026	0.0467806
chr14.53408909.53410453	148.61	-1.03308	0.38779	-2.66401	0.00772142	0.0876963
chr14.53508598.53510798	130.575	-1.60909	0.359664	-4.47388	7.68144e-06	0.000877705
chr14.53537855.53540966	192.962	-1.40585	0.370768	-3.79171	0.000149613	0.00640731
chr14.56004203.56006565	2.82762	-1.23671	0.964683	-1.28198	0.199849	0.497559
chr14.56378091.56379703	20.1761	-1.37053	0.480668	-2.85131	0.00435394	0.0628066
chr14.61145332.61146752	0.471086	-1.05489	3.00263	-0.351322	0.725347	NA
chr14.64662597.64664368	1.24006	-1.81979	2.08863	-0.871287	0.383598	NA
chr14.65156465.65157945	0.387417	-2.28011	3.08276	-0.739631	0.459524	NA
chr14.68704239.68705500	3.84769	-1.09872	1.35431	-0.811276	0.417207	0.705868
chr14.68747867.68750006	1.29793	-2.90998	2.33177	-1.24797	0.212042	NA
chr14.68774299.68775754	0.928129	-2.90983	2.18958	-1.32894	0.183867	NA
chr14.71241942.71242956	5.85526	-1.09837	0.907142	-1.2108	0.225971	0.531471
chr14.73816017.73817358	2.9349	-1.58914	1.55008	-1.0252	0.30527	0.616104
chr14.84087320.84088639	0.291141	-1.14901	3.10832	-0.369656	0.711639	NA
chr14.87385793.87387964	205.593	-1.53676	0.658315	-2.33439	0.0195753	0.148077
chr14.87393497.87396141	161.111	-1.14277	0.551972	-2.07033	0.0384212	0.216375
chr14.87562537.87564423	73.0664	-1.31097	0.607432	-2.15821	0.0309113	0.190109
chr14.87565903.87569775	302.835	-1.65036	0.571816	-2.88616	0.00389971	0.0596924
chr14.87599934.87604616	10.2047	-2.62364	0.790512	-3.3189	0.000903715	0.0230819
chr14.87626213.87631715	13.567	-1.87482	0.861044	-2.17738	0.0294523	0.184534
chr14.93803285.93804681	0.387552	-2.25421	3.08418	-0.730895	0.464843	NA
chr14.95040576.95041903	0.193776	-1.2541	3.11629	-0.402434	0.687365	NA
chr14.95388861.95390455	6.74059	-1.84116	1.00665	-1.82901	0.0673986	0.286825
chr14.96144963.96147301	2.82485	-1.02234	1.23599	-0.827138	0.408159	0.700372
chr14.99766270.99768367	45.8738	-1.25929	0.386451	-3.2586	0.00111964	0.0265917
chr15.31456587.31458142	0.480852	-1.05504	2.98234	-0.353761	0.723518	NA
chr15.34514192.34515710	9.55077	-1.37866	0.902268	-1.52799	0.126514	0.391536
chr15.50165539.50166827	1.40984	-2.08946	2.32711	-0.897877	0.369251	NA
chr15.57327376.57329080	1.13012	-1.31447	2.1539	-0.610273	0.541681	NA
chr15.57861380.57862705	3.20545	-1.87651	1.62213	-1.15682	0.247346	0.554427
chr15.57880206.57882329	2.24566	-1.00683	1.42201	-0.70803	0.478926	NA
chr15.63107699.63108766	6.48871	-1.39295	0.969193	-1.43723	0.150653	0.433745
chr15.70269980.70272472	1.98464	-1.77471	1.52838	-1.16117	0.245574	NA
chr15.73636336.73637550	78.2235	-1.67203	0.427246	-3.9135	9.09671e-05	0.00475878
chr15.78855040.78857227	9.02293	-1.10469	0.848426	-1.30205	0.1929	0.487963
chr15.78951113.78952413	4.6174	-1.41943	0.983492	-1.44325	0.14895	0.430872
chr15.85296352.85297851	9.43385	-1.74593	0.857269	-2.03662	0.0416886	0.225318
chr15.87477584.87478683	0.633018	-1.66658	2.75296	-0.605379	0.544927	NA
chr15.89051315.89054125	36.4413	-1.12118	0.620864	-1.80583	0.0709446	0.292426
chr15.90366538.90368449	105.226	-1.07696	0.386055	-2.78965	0.00527656	0.0709314
chr15.91705526.91706954	0.253228	-1.80329	3.10485	-0.580799	0.561376	NA
chr15.93449144.93450297	0.969576	-1.50819	1.97512	-0.763595	0.445108	NA
chr15.93450592.93452392	4.15994	-1.17082	1.19111	-0.982967	0.325624	0.633166
chr15.95161312.95164341	35.667	-1.36842	1.18192	-1.1578	0.246947	0.55413
chr15.95394283.95395453	39.5591	-1.1237	0.571135	-1.96749	0.049127	0.246032
chr15.95556372.95558950	2.41171	-1.04971	1.13728	-0.923007	0.356004	0.656466
chr15.95874169.95876052	1.41671	-1.32553	1.85631	-0.714064	0.475187	NA
chr15.96427711.96429619	3.73919	-2.11577	1.24066	-1.70537	0.0881263	0.326767
chr15.96693649.96695291	3.52446	-1.38143	1.47787	-0.934743	0.349921	0.653206
chr15.98067039.98068230	0.437915	-1.08082	3.07824	-0.351116	0.725501	NA
chr15.99440418.99444380	0.838275	-3.38234	2.45374	-1.37844	0.168067	NA
chr15.99473689.99474752	1.29502	-4.00738	1.95335	-2.05154	0.0402142	NA
chr16.13902223.13903136	0.48194	-2.58412	3.06786	-0.842322	0.399608	NA
chr16.20586652.20589373	13.4115	-1.21928	0.596202	-2.04508	0.0408472	0.22445
chr16.22693347.22696337	1.566	-2.17286	1.47666	-1.47147	0.141164	NA
chr16.25047991.25050544	5.94476	-1.2922	0.81747	-1.58074	0.113938	0.371691
chr16.30568132.30568832	3.72276	-2.34998	1.22546	-1.91763	0.0551576	0.258913
chr16.4942532.4946107	1.84753	-1.58666	1.58228	-1.00277	0.315973	NA
chr16.53414922.53418692	3.85629	-1.62827	1.18809	-1.3705	0.170532	0.462493
chr16.53418695.53420271	1.32779	-1.56466	2.3231	-0.67352	0.500616	NA
chr16.64416020.64418683	7.55396	-1.9396	0.934372	-2.07583	0.0379099	0.215823
chr16.64439576.64441420	3.24401	-2.45614	1.47992	-1.65965	0.0969854	0.342366
chr16.66266177.66267123	1.77379	-3.92207	1.86248	-2.10583	0.035219	NA
chr16.72246618.72249284	13.3636	-1.08516	0.522967	-2.07501	0.0379855	0.215823
chr16.73171826.73174467	2.75342	-1.12795	1.19704	-0.942288	0.346045	0.650472
chr16.73192200.73193103	0.282512	-1.73971	3.10608	-0.560096	0.575414	NA
chr16.73201716.73203093	1.9482	-1.12957	1.58332	-0.713418	0.475587	NA
chr16.77498906.77502659	11.4126	-1.12311	0.791813	-1.41841	0.156071	0.441186
chr16.77514361.77515278	5.71791	-1.93722	1.21806	-1.59042	0.11174	0.368675
chr16.77763923.77765187	2.31558	-1.56925	1.72242	-0.911076	0.362255	NA
chr16.77992918.77994799	0.193776	-1.2541	3.11629	-0.402434	0.687365	NA
chr16.79612439.79613554	3.72253	-1.77058	1.2014	-1.47377	0.140545	0.416266
chr16.86457070.86458984	0.134291	-1.2541	3.11629	-0.402434	0.687365	NA
chr16.87580783.87583768	3.23238	-2.53718	1.3163	-1.92751	0.0539162	0.25644
chr16.88305905.88308696	12.1896	-1.29351	0.545592	-2.37083	0.0177481	0.138601
chr16.88331356.88334224	18.2414	-1.39255	0.593666	-2.34569	0.0189921	0.14442
chr16.8877921.8879385	1.5449	-1.84275	2.04714	-0.900159	0.368036	NA
chr16.9042885.9043787	0.193776	-1.2541	3.11629	-0.402434	0.687365	NA
chr17.15376512.15379191	5.16079	-2.58222	0.870807	-2.96532	0.00302371	0.0517369
chr17.19469954.19471507	6.31393	-1.7116	0.958583	-1.78556	0.074171	0.30057
chr17.19506278.19509812	4.84411	-1.08044	0.908104	-1.18978	0.234133	0.54094
chr17.21118982.21120320	4.15558	-1.83233	1.07224	-1.70888	0.087474	0.325469
chr17.29376508.29377427	1.76819	-1.66558	1.75729	-0.947809	0.343227	NA
chr17.31738549.31741701	0.388252	-1.53512	3.09739	-0.495618	0.620164	NA
chr17.38980272.38982788	0.966693	-1.20798	2.22124	-0.543833	0.586556	NA
chr17.38999426.39004404	6.76655	-1.25003	0.811008	-1.54133	0.123236	0.385512
chr17.39952194.39954170	0.815593	-2.04429	2.93251	-0.697112	0.485732	NA
chr17.40432684.40434203	1.80212	-1.97318	1.75599	-1.12368	0.261148	NA
chr17.40721709.40722671	0.642403	-1.62406	2.73596	-0.593597	0.552781	NA
chr17.40909075.40911584	3.03489	-1.94219	1.31771	-1.47391	0.140506	0.416266
chr17.43415981.43421430	8.25158	-2.05499	1.12757	-1.82249	0.0683803	0.288162
chr17.45340942.45342324	0.201436	-1.60111	3.10893	-0.515002	0.606551	NA
chr17.48971675.48973148	0.379842	-2.28143	3.08269	-0.740077	0.459254	NA
chr17.65062111.65062956	2.33068	-1.28617	1.57044	-0.818991	0.412792	NA
chr17.68019723.68020863	4.0327	-1.11846	0.8173	-1.36848	0.171162	0.463911
chr17.75077056.75079590	4.94157	-1.25816	1.25139	-1.00541	0.3147	0.62367
chr17.76601482.76602434	1.26529	-1.70964	1.89171	-0.903755	0.366126	NA
chr17.82496273.82499266	0.228712	-1.2541	3.11629	-0.402434	0.687365	NA
chr17.8648232.8650329	1.39668	-1.95524	2.08056	-0.939764	0.347338	NA
chr17.8673254.8675698	4.73174	-1.59313	1.03487	-1.53945	0.123695	0.386113
chr18.10006344.10007809	1.70546	-1.40938	1.62494	-0.867343	0.385754	NA
chr18.10234901.10235888	0.193776	-1.2541	3.11629	-0.402434	0.687365	NA
chr18.10350902.10351836	1.47247	-1.76165	2.27996	-0.772669	0.439718	NA
chr18.12403525.12404880	0.219204	-1.2541	3.11629	-0.402434	0.687365	NA
chr18.21115792.21118896	6.75994	-1.11817	0.825268	-1.35492	0.175444	0.467876
chr18.22308896.22310289	0.219204	-1.2541	3.11629	-0.402434	0.687365	NA
chr18.43931144.43932492	40.2184	-1.38481	0.438596	-3.15738	0.00159193	0.0333698
chr18.44591566.44593320	0.462137	-2.5137	3.07104	-0.818517	0.413062	NA
chr18.44651310.44652070	0.592487	-2.8677	3.05645	-0.938246	0.348118	NA
chr18.45775176.45775977	0.480579	-1.239	2.38217	-0.520116	0.602983	NA
chr18.48469137.48471401	2.81915	-1.00953	1.22911	-0.821346	0.411449	0.701856
chr18.48485935.48489361	1.85383	-3.46835	2.44088	-1.42094	0.155334	NA
chr18.48490021.48491916	0.126614	-1.24635	3.11639	-0.399935	0.689205	NA
chr18.523939.525712	0.615384	-2.2719	2.74674	-0.827124	0.408167	NA
chr18.55863315.55864286	0.134291	-1.2541	3.11629	-0.402434	0.687365	NA
chr18.56402262.56404090	1.31522	-1.95114	1.66525	-1.17168	0.241327	NA
chr18.58446298.58448458	0.514166	-2.67524	3.06395	-0.873136	0.382589	NA
chr18.61946126.61950770	8.48068	-1.01424	0.79517	-1.27549	0.202134	0.500665
chr18.63082687.63084049	2.07704	-1.35116	1.40409	-0.962307	0.335895	NA
chr18.67359483.67361378	2.96148	-2.1621	1.44359	-1.49772	0.134205	0.40551
chr18.68494369.68495878	0.99823	-2.42103	2.44636	-0.989644	0.322348	NA
chr18.7479624.7480646	2.65996	-1.5397	1.31612	-1.16988	0.24205	0.548391
chr18.75488929.75490995	0.968038	-1.80987	2.22115	-0.814838	0.415165	NA
chr18.76756276.76758502	0.457424	-2.46942	3.07313	-0.803553	0.421655	NA
chr18.79567236.79568496	1.5538	-4.25057	1.67805	-2.53304	0.0113079	NA
chr18.8947558.8949930	3.3174	-1.5822	1.08162	-1.4628	0.143522	0.420493
chr18.9016708.9018344	0.974054	-2.37368	2.23733	-1.06094	0.288717	NA
chr18.9416818.9417586	2.62055	-2.52093	1.50991	-1.66959	0.0950004	0.337555
chr19.1194171.1195007	1.77283	-1.00426	1.56874	-0.640167	0.522064	NA
chr19.12494769.12495999	31.1949	-1.15267	0.500837	-2.30148	0.0213647	0.153585
chr19.12983050.12984327	1.61417	-2.77744	1.86106	-1.4924	0.135594	NA
chr19.16277994.16280952	0.529282	-2.71429	3.06235	-0.886342	0.375433	NA
chr19.18328124.18330052	4.87333	-1.70115	0.914564	-1.86007	0.0628753	0.277458
chr19.2491000.2496501	9.79242	-1.09942	0.710174	-1.54809	0.1216	0.382917
chr19.2503004.2504133	0.219204	-1.2541	3.11629	-0.402434	0.687365	NA
chr19.29844184.29845961	0.742878	-3.19583	2.55796	-1.24937	0.211531	NA
chr19.31126209.31128530	13.6955	-1.32811	0.621254	-2.1378	0.0325332	0.196052
chr19.31718010.31718764	0.126614	-1.24635	3.11639	-0.399935	0.689205	NA
chr19.3332962.3334370	0.4167	-2.34761	3.07919	-0.762413	0.445814	NA
chr19.35929513.35932100	2.26712	-1.4051	1.40953	-0.996856	0.318834	NA
chr19.4077166.4079024	0.753121	-1.88017	2.99116	-0.628575	0.529627	NA
chr19.46271362.46272593	0.253228	-1.80329	3.10485	-0.580799	0.561376	NA
chr19.46288826.46290038	1.75687	-1.3848	1.79982	-0.769408	0.441651	NA
chr19.46856025.46857666	1.29272	-2.82822	2.06992	-1.36634	0.171832	NA
chr19.49726487.49728680	24.4123	-1.18825	0.445332	-2.66823	0.00762524	0.0868997
chr2.106030006.106031514	2.22638	-1.32675	1.56217	-0.8493	0.395714	NA
chr2.106575365.106576800	0.395196	-2.33284	3.07996	-0.757426	0.448794	NA
chr2.11385360.11387134	1.52831	-1.98958	1.81037	-1.09899	0.271772	NA
chr2.12636480.12638293	6.35289	-1.09512	0.967694	-1.13168	0.25777	0.563848
chr2.126776565.126777696	2.62577	-1.91828	1.48215	-1.29425	0.195578	0.491434
chr2.128808599.128810152	0.581327	-2.84226	3.05739	-0.929639	0.352558	NA
chr2.134726940.134728431	1.89294	-2.54309	1.91489	-1.32806	0.184157	NA
chr2.146939524.146941126	2.1102	-4.7086	1.74195	-2.70307	0.0068703	NA
chr2.150911315.150912620	0.260905	-1.82684	3.1044	-0.588467	0.556219	NA
chr2.152920286.152921701	1.49855	-1.96124	1.82146	-1.07674	0.281597	NA
chr2.152954578.152956754	6.04155	-1.55574	0.974264	-1.59684	0.110301	0.367558
chr2.157469001.157470208	4.76108	-2.34267	1.22321	-1.91518	0.055469	0.259253
chr2.162088692.162089551	0.379842	-2.28143	3.08269	-0.740077	0.459254	NA
chr2.174035340.174040446	22.2156	-1.06572	0.689525	-1.54558	0.122206	0.383948
chr2.176996915.176998126	98.8618	-1.80553	0.404501	-4.46358	8.06001e-06	0.000889231
chr2.177052912.177054063	83.2381	-1.00662	0.424005	-2.37408	0.0175929	0.137885
chr2.177142761.177150967	483.032	-1.4219	0.403212	-3.52642	0.000421214	0.0140685
chr2.17812507.17814201	0.41298	-2.33583	3.0798	-0.758435	0.448191	NA
chr2.179275072.179275946	0.260905	-1.82684	3.1044	-0.588467	0.556219	NA
chr2.18309622.18312401	60.4068	-1.41507	0.442703	-3.19644	0.00139135	0.0305114
chr2.18412972.18414662	3.64611	-1.72018	1.0924	-1.57468	0.115331	0.373247
chr2.18473186.18474280	0.526549	-1.38338	2.92194	-0.473446	0.635895	NA
chr2.188667816.188669072	5.69555	-2.33988	1.21911	-1.91934	0.0549415	0.258457
chr2.188901825.188903542	10.3607	-2.78172	1.76414	-1.57682	0.114838	0.372997
chr2.188937190.188938816	4.36505	-2.93885	1.58055	-1.85938	0.0629728	0.277458
chr2.189392520.189395050	25.6033	-1.35806	0.570122	-2.38205	0.0172165	0.137068
chr2.198172175.198173533	183.505	-1.20651	0.587802	-2.05259	0.0401127	0.222155
chr2.198279519.198283789	45.5769	-1.10471	0.54487	-2.02748	0.0426133	0.226749
chr2.200137870.200139155	0.462358	-2.5351	3.07006	-0.82575	0.408946	NA
chr2.20062571.20063798	0.80649	-2.05513	2.61171	-0.786891	0.431346	NA
chr2.203626274.203628139	0.379842	-2.28143	3.08269	-0.740077	0.459254	NA
chr2.205655016.205655829	4.09907	-1.23206	1.15155	-1.06991	0.28466	0.593344
chr2.207309956.207312422	12.8686	-1.02167	0.64276	-1.5895	0.111947	0.368724
chr2.207393828.207395712	13.2749	-1.62799	0.581199	-2.8011	0.00509293	0.0691047
chr2.214593408.214594107	3.2804	-4.31138	1.62529	-2.65269	0.00798541	0.0884507
chr2.216709697.216712367	1.75411	-2.03179	1.55442	-1.3071	0.191178	NA
chr2.216774065.216776008	6.57385	-1.01081	0.76923	-1.31405	0.188828	0.484754
chr2.216799831.216801038	12.1989	-1.38109	0.698871	-1.97618	0.0481348	0.243876
chr2.219274041.219275127	3.59934	-1.35968	1.1356	-1.19731	0.231184	0.538563
chr2.220276726.220278329	0.193776	-1.2541	3.11629	-0.402434	0.687365	NA
chr2.223001475.223002500	1.12163	-2.62204	2.362	-1.11009	0.26696	NA
chr2.223196612.223198103	64.2409	-1.15547	0.505218	-2.28708	0.0221914	0.156421
chr2.223203604.223204723	18.8422	-1.02877	0.686608	-1.49834	0.134045	0.405501
chr2.223250678.223253359	32.6755	-1.01591	0.621999	-1.6333	0.102405	0.355178
chr2.223262550.223263562	13.9326	-1.42673	0.675491	-2.11213	0.0346749	0.204822
chr2.223468521.223470874	2.73644	-1.04834	1.17805	-0.889896	0.373522	0.67101
chr2.223576386.223578034	0.193776	-1.2541	3.11629	-0.402434	0.687365	NA
chr2.226030627.226031826	13.4059	-1.69363	0.581408	-2.91297	0.00358003	0.0575723
chr2.228770484.228773062	12.1749	-1.12717	0.876723	-1.28566	0.198563	0.496922
chr2.228777347.228778522	11.4238	-2.75839	0.932408	-2.95835	0.00309293	0.0520523
chr2.23009134.23010559	0.197496	-1.2541	3.11629	-0.402434	0.687365	NA
chr2.23041691.23044068	2.00265	-1.71327	1.58302	-1.08228	0.279127	NA
chr2.236799138.236800416	0.750858	-1.32121	2.37004	-0.557464	0.57721	NA
chr2.237212978.237215423	20.6669	-1.0674	0.506814	-2.10609	0.0351965	0.206797
chr2.237226965.237228948	14.3983	-1.62561	0.748867	-2.17076	0.0299493	0.186303
chr2.237304478.237305534	10.9018	-1.5413	0.792701	-1.94437	0.0518508	0.254104
chr2.238708718.238715132	21.2435	-1.14264	0.521971	-2.18909	0.0285904	0.181288
chr2.239630005.239631598	0.228712	-1.2541	3.11629	-0.402434	0.687365	NA
chr2.30265484.30266628	6.04851	-1.10949	1.10389	-1.00507	0.314861	0.62367
chr2.30305091.30306318	3.92802	-1.65294	1.2125	-1.36325	0.172804	0.465366
chr2.37521625.37525271	10.1918	-1.31135	0.69993	-1.87355	0.0609924	0.27302
chr2.37570440.37571555	6.13139	-1.86129	0.694208	-2.68117	0.00733655	0.0854029
chr2.38199291.38202366	52.0374	-1.02791	0.580804	-1.7698	0.0767604	0.304709
chr2.38618769.38620903	1.354	-1.79426	2.32494	-0.771746	0.440265	NA
chr2.43168311.43170451	10.8446	-1.15193	0.880457	-1.30833	0.190762	0.485515
chr2.48105823.48107952	0.462358	-2.5351	3.07006	-0.82575	0.408946	NA
chr2.48131014.48132954	2.17231	-1.88921	1.59298	-1.18596	0.235637	NA
chr2.54386519.54387504	5.40048	-1.05734	1.04253	-1.01421	0.310484	0.618973
chr2.56168015.56169205	6.41527	-1.51062	0.917072	-1.64722	0.0995124	0.347875
chr2.62477326.62479097	6.73729	-1.64731	0.760261	-2.16677	0.0302524	0.187384
chr2.65628162.65631856	32.5816	-1.3154	0.627545	-2.0961	0.0360734	0.210243
chr2.65638980.65642622	19.2068	-1.46048	0.649978	-2.24697	0.0246419	0.167664
chr2.65707651.65709272	5.46558	-1.24184	0.82355	-1.50791	0.131579	0.3998
chr2.66812947.66814986	29.0717	-1.27419	0.551571	-2.3101	0.0208825	0.152134
chr2.66848981.66855897	84.8248	-1.05768	0.506631	-2.08768	0.0368269	0.212158
chr2.66887563.66893700	68.9971	-1.10109	0.492371	-2.23629	0.0253327	0.17027
chr2.67752225.67754150	30.9563	-1.02908	0.492091	-2.09124	0.0365068	0.211395
chr2.84897623.84899418	2.14474	-1.51699	1.41473	-1.07228	0.283595	NA
chr2.9174593.9175779	0.197496	-1.2541	3.11629	-0.402434	0.687365	NA
chr2.9177687.9180761	0.253228	-1.80329	3.10485	-0.580799	0.561376	NA
chr20.10863245.10865168	4.8648	-1.25705	0.91985	-1.36658	0.171757	0.464364
chr20.22794442.22797778	0.219204	-1.2541	3.11629	-0.402434	0.687365	NA
chr20.40654562.40655971	0.563065	-1.30271	2.85405	-0.456442	0.648072	NA
chr20.43849292.43851008	0.228712	-1.2541	3.11629	-0.402434	0.687365	NA
chr20.48128244.48133281	0.963446	-2.35104	2.48067	-0.947741	0.343261	NA
chr20.48338144.48339969	0.219204	-1.2541	3.11629	-0.402434	0.687365	NA
chr20.48373913.48375223	0.126614	-1.24635	3.11639	-0.399935	0.689205	NA
chr20.50723946.50726121	2.04997	-2.42521	1.96493	-1.23425	0.21711	NA
chr20.53864937.53867859	2.45533	-1.51397	1.68658	-0.89766	0.369367	0.666857
chr20.53921799.53925164	0.622518	-1.54276	2.75651	-0.559678	0.575699	NA
chr20.56784177.56790443	24.3088	-1.06323	0.46434	-2.28976	0.022035	0.156079
chr20.57747578.57749826	0.363003	-2.16032	3.08953	-0.699241	0.484401	NA
chr20.57956348.57960086	2.12851	-2.48275	1.73549	-1.43058	0.152551	NA
chr20.57989785.57992155	0.833605	-3.37235	2.45673	-1.3727	0.169846	NA
chr20.58173050.58176985	23.4925	-1.22198	0.476435	-2.56485	0.0103222	0.0987198
chr20.62104946.62105704	5.4108	-1.2019	1.04655	-1.14844	0.250788	0.557848
chr20.6703658.6705364	0.699798	-1.79476	2.37658	-0.755189	0.450136	NA
chr21.17491504.17493110	0.58295	-1.39857	2.82996	-0.494203	0.621163	NA
chr21.22356526.22357290	1.92669	-2.84107	1.88504	-1.50717	0.131768	NA
chr21.25369397.25370996	0.545396	-1.32101	2.86624	-0.460888	0.644879	NA
chr21.27267984.27270388	2.03077	-1.70336	1.69363	-1.00574	0.314541	NA
chr21.27807020.27808303	32.7182	-1.11692	0.461383	-2.42081	0.0154862	0.128814
chr21.28418721.28420290	210.542	-1.35094	0.454904	-2.96972	0.00298073	0.0517369
chr21.28438646.28441596	521.669	-1.06159	0.39022	-2.7205	0.00651828	0.0786177
chr21.28442943.28447848	603.466	-1.16199	0.354431	-3.27846	0.00104374	0.025318
chr21.28753222.28756035	145.256	-1.53966	0.432227	-3.56216	0.000367814	0.0124769
chr21.28769087.28772850	153.718	-1.14309	0.434664	-2.62982	0.00854309	0.0906946
chr21.28820121.28824675	95.0485	-1.27149	0.393324	-3.23268	0.00122634	0.0281734
chr21.35189206.35189938	0.197496	-1.2541	3.11629	-0.402434	0.687365	NA
chr21.39679779.39682972	42.2298	-1.18176	0.542634	-2.17782	0.0294194	0.184534
chr21.39984269.39985424	31.0363	-1.26578	0.605304	-2.09115	0.0365146	0.211395
chr21.45356480.45358513	0.820624	-2.09681	2.27104	-0.923285	0.355859	NA
chr21.45376279.45378831	2.59288	-2.11332	1.33865	-1.57869	0.114406	0.372321
chr22.18043699.18045478	9.49166	-1.70956	0.703947	-2.42854	0.0151597	0.127318
chr22.22060649.22062542	0.581327	-2.84226	3.05739	-0.929639	0.352558	NA
chr22.26894343.26895468	17.7614	-1.20205	0.582554	-2.06341	0.0390738	0.21807
chr22.27105005.27109001	5.22101	-1.4229	1.24313	-1.14462	0.252368	0.558788
chr22.27112669.27113994	0.197496	-1.2541	3.11629	-0.402434	0.687365	NA
chr22.27132475.27136424	4.79837	-1.12068	1.13099	-0.990877	0.321745	0.629004
chr22.40735699.40736962	9.81299	-1.02443	0.925724	-1.10662	0.268458	0.574187
chr3.102155928.102157308	3.54884	-1.46808	1.30632	-1.12383	0.261087	0.567199
chr3.105880427.105881440	4.93817	-1.16938	0.938969	-1.24539	0.212989	0.516012
chr3.106004031.106005233	4.37475	-1.44033	1.41182	-1.0202	0.307634	0.617602
chr3.112676028.112677652	1.63075	-1.48656	1.82702	-0.813653	0.415844	NA
chr3.117735176.117736156	3.08562	-1.66642	1.29855	-1.28329	0.199391	0.497559
chr3.120152618.120154054	1.6122	-1.40211	1.83078	-0.765857	0.443762	NA
chr3.120159652.120160765	0.717052	-1.88039	3.03732	-0.619095	0.535854	NA
chr3.125643402.125645265	1.19705	-2.7062	1.86616	-1.45015	0.147017	NA
chr3.125682485.125684107	0.457424	-2.46942	3.07313	-0.803553	0.421655	NA
chr3.126305286.126305876	0.487786	-2.60295	3.06703	-0.848689	0.396054	NA
chr3.139291550.139292630	7.31887	-1.28599	0.827479	-1.55411	0.120159	0.380825
chr3.149339189.149341849	0.906962	-2.24323	2.50106	-0.896912	0.369766	NA
chr3.149414373.149415811	0.908884	-2.22018	1.99082	-1.11521	0.264761	NA
chr3.151975572.151977232	6.16578	-1.92662	1.20992	-1.59235	0.111306	0.368362
chr3.152119504.152123516	88.9523	-2.1141	0.738985	-2.86081	0.00422555	0.0621944
chr3.152149672.152162569	835.066	-1.79147	0.572672	-3.12827	0.00175838	0.0353466
chr3.152212660.152213653	63.763	-1.3621	0.50888	-2.67667	0.00743582	0.0856548
chr3.152218382.152224227	206.132	-1.05562	0.443642	-2.37945	0.0173386	0.137068
chr3.152968284.152970828	4.43317	-2.28706	0.935718	-2.44418	0.0145183	0.124582
chr3.153051384.153052653	0.197496	-1.2541	3.11629	-0.402434	0.687365	NA
chr3.153246264.153248345	23.5616	-1.04607	0.53207	-1.96604	0.0492945	0.246267
chr3.16807142.16808708	2.43619	-2.07209	1.67571	-1.23655	0.216256	0.51938
chr3.16825519.16827284	2.05246	-3.59685	2.09552	-1.71644	0.0860809	NA
chr3.16873734.16876993	5.02172	-1.63418	0.843673	-1.93698	0.0527474	0.255328
chr3.177337064.177338338	0.253228	-1.80329	3.10485	-0.580799	0.561376	NA
chr3.177420038.177422580	0.82908	-3.36593	2.47466	-1.36016	0.17378	NA
chr3.177769860.177771501	109.506	-1.01347	0.665056	-1.52389	0.127536	0.39274
chr3.178139528.178141173	8.7687	-1.17607	1.29263	-0.909834	0.36291	0.662041
chr3.178202512.178204121	19.9215	-2.35842	0.878915	-2.68333	0.00728937	0.0854029
chr3.178381169.178385369	104.753	-2.1402	0.687216	-3.1143	0.00184379	0.0362251
chr3.178392426.178394478	1.15183	-2.63229	2.36387	-1.11355	0.265471	NA
chr3.179098178.179099179	0.648457	-3.01656	2.65022	-1.13823	0.255024	NA
chr3.17941374.17942274	1.8287	-2.29032	2.18571	-1.04786	0.294704	NA
chr3.184523633.184526365	51.1798	-1.05115	0.660589	-1.59123	0.111557	0.368675
chr3.187186005.187189788	2.70294	-1.73842	1.46806	-1.18416	0.236349	0.542689
chr3.187403340.187404681	1.53238	-1.06202	2.04024	-0.52054	0.602687	NA
chr3.187945774.187947008	0.268582	-1.85009	3.10395	-0.596043	0.551147	NA
chr3.188050596.188054416	4.50531	-2.11571	1.25879	-1.68075	0.0928116	0.333323
chr3.188080781.188082867	0.901448	-3.49358	2.74275	-1.27375	0.202752	NA
chr3.190182954.190183986	1.31856	-1.69297	1.88134	-0.899871	0.368189	NA
chr3.190231471.190232470	1.46797	-1.97406	1.84374	-1.07069	0.284311	NA
chr3.195914404.195915425	4.35974	-1.16966	1.17528	-0.995221	0.319629	0.627977
chr3.196137834.196140989	2.32911	-2.03861	1.21657	-1.67571	0.0937953	NA
chr3.27559031.27560758	0.600368	-2.91069	3.0549	-0.952792	0.340696	NA
chr3.27589073.27592569	0.936653	-3.53065	2.40501	-1.46804	0.142094	NA
chr3.27677143.27678740	0.387552	-2.25421	3.08418	-0.730895	0.464843	NA
chr3.30357821.30358657	5.86879	-1.25836	0.83118	-1.51394	0.13004	0.398424
chr3.30440134.30441638	1.54246	-1.14101	1.68393	-0.677588	0.498033	NA
chr3.30543908.30548292	2.8659	-1.73584	1.35098	-1.28487	0.198836	0.496966
chr3.31170774.31172195	3.65844	-1.36716	1.10403	-1.23834	0.215591	0.518901
chr3.31274192.31278540	5.398	-1.40079	1.06234	-1.31859	0.187307	0.482423
chr3.43144699.43145872	1.72478	-1.0284	1.62346	-0.633462	0.526432	NA
chr3.43179293.43180892	1.6943	-1.44327	1.596	-0.904299	0.365837	NA
chr3.43185247.43186200	1.52048	-4.22297	1.69347	-2.49368	0.0126427	NA
chr3.43190033.43191899	3.4752	-3.45131	1.26418	-2.73006	0.00633219	0.077449
chr3.45210136.45210978	1.33882	-1.05452	1.88191	-0.560344	0.575245	NA
chr3.45366221.45369748	0.551636	-1.31965	3.08269	-0.428082	0.668591	NA
chr3.46628815.46630255	0.581327	-2.84226	3.05739	-0.929639	0.352558	NA
chr3.52045463.52047600	2.61322	-1.64665	1.39241	-1.18259	0.236973	0.542841
chr3.55328091.55333388	20.6238	-1.14724	0.961125	-1.19364	0.23262	0.53926
chr3.55340739.55345851	34.6219	-1.40178	1.40555	-0.997313	0.318612	0.627399
chr3.64332307.64333087	14.0502	-1.80569	0.631705	-2.85843	0.00425738	0.0622088
chr3.66617701.66618621	0.876818	-3.4273	3.03946	-1.1276	0.259488	NA
chr3.69685884.69688739	0.630412	-1.59991	2.7499	-0.581806	0.560697	NA
chr3.70848987.70851990	2.27143	-2.45036	1.66257	-1.47384	0.140525	NA
chr3.72485137.72485962	0.657613	-3.00774	3.05157	-0.985635	0.324312	NA
chr3.7779031.7779657	2.08779	-2.67352	1.7156	-1.55836	0.119149	NA
chr3.86792630.86795437	4.55692	-2.53271	1.08887	-2.326	0.0200185	0.148938
chr3.95922819.95924533	0.506456	-2.68594	3.06351	-0.876752	0.380621	NA
chr3.99128711.99130114	1.23788	-1.57944	1.90324	-0.829867	0.406614	NA
chr4.100298024.100300295	2.5596	-1.40002	1.3033	-1.07421	0.282729	0.591904
chr4.10782996.10784000	0.193776	-1.2541	3.11629	-0.402434	0.687365	NA
chr4.112082482.112084220	1.59214	-1.13084	1.80407	-0.626829	0.530771	NA
chr4.114087433.114088740	0.268582	-1.85009	3.10395	-0.596043	0.551147	NA
chr4.119729919.119731391	0.457424	-2.46942	3.07313	-0.803553	0.421655	NA
chr4.121711121.121713064	1.07649	-1.36113	2.76694	-0.491926	0.622772	NA
chr4.123984762.123988654	7.37191	-1.54345	0.690556	-2.23508	0.025412	0.170276
chr4.124018309.124020400	36.0172	-1.45528	0.639231	-2.27662	0.0228091	0.158968
chr4.126447301.126448927	3.18203	-1.03454	1.21796	-0.8494	0.395659	0.692239
chr4.137373808.137376017	2.25959	-1.9415	1.93959	-1.00099	0.316833	NA
chr4.138616682.138617711	2.18315	-1.37587	1.56795	-0.877501	0.380215	NA
chr4.139243238.139244714	1.44939	-2.11092	1.99928	-1.05584	0.291043	NA
chr4.13988147.13989730	0.648457	-3.01656	2.65022	-1.13823	0.255024	NA
chr4.140162470.140163758	0.790984	-3.27187	2.8818	-1.13536	0.256226	NA
chr4.141140564.141141608	22.5326	-1.16776	0.474807	-2.45944	0.0139153	0.120359
chr4.141152772.141155568	73.1644	-1.59562	0.715398	-2.2304	0.025721	0.171027
chr4.143286052.143288320	1.08269	-2.57132	2.38452	-1.07834	0.280883	NA
chr4.147545977.147548101	258.535	-1.05915	0.487288	-2.17357	0.0297378	0.185813
chr4.152105089.152107304	1.04369	-3.69494	2.64315	-1.39793	0.162133	NA
chr4.152243000.152244617	2.51395	-3.8976	1.41492	-2.75464	0.00587559	0.0751037
chr4.153427287.153430469	6.90508	-1.21903	0.790569	-1.54196	0.123083	0.385512
chr4.155628533.155630170	1.1404	-1.67954	2.40757	-0.697606	0.485424	NA
chr4.155959850.155961493	0.547982	-1.35279	2.85278	-0.474202	0.635356	NA
chr4.156114864.156116128	3.1808	-1.14232	1.23055	-0.928303	0.35325	0.655476
chr4.156418485.156419964	2.05623	-1.24862	1.28706	-0.970135	0.331979	NA
chr4.156475696.156477221	1.04368	-1.79151	2.23207	-0.802624	0.422192	NA
chr4.156558969.156560199	1.56293	-1.36301	1.6117	-0.845699	0.397721	NA
chr4.156561039.156563195	4.2915	-1.03267	1.25239	-0.824559	0.409622	0.700504
chr4.157802959.157806092	43.0112	-1.79837	0.629189	-2.85824	0.00426	0.0622088
chr4.158004766.158009537	31.1086	-1.85123	0.696567	-2.65765	0.00786875	0.0880594
chr4.158016484.158017115	3.59716	-1.65011	1.2601	-1.30951	0.190363	0.484803
chr4.158019253.158022004	28.39	-1.39063	0.644842	-2.15655	0.0310409	0.190636
chr4.158032699.158034675	24.7665	-1.62155	0.562976	-2.88032	0.00397274	0.0601033
chr4.158094138.158095581	1.53866	-3.18486	2.00603	-1.58764	0.112367	NA
chr4.17336302.17337397	2.91719	-1.46619	1.26774	-1.15654	0.247462	0.554427
chr4.173732531.173735747	10.2197	-1.42129	0.653913	-2.17351	0.029742	0.185813
chr4.173883535.173884884	12.1983	-1.56683	0.606755	-2.58231	0.0098142	0.097204
chr4.177115467.177120486	421.475	-1.32011	0.577749	-2.28493	0.0223172	0.157052
chr4.177123650.177125040	130.657	-1.68427	0.58639	-2.87227	0.00407528	0.0609852
chr4.177189609.177192635	821.636	-1.50917	0.523156	-2.88473	0.00391746	0.0596924
chr4.185564613.185569610	10.5726	-1.19273	0.601461	-1.98306	0.0473608	0.241244
chr4.186806650.186809364	0.784166	-1.96849	2.60749	-0.754938	0.450286	NA
chr4.186839407.186840419	1.54541	-1.96553	1.83431	-1.07154	0.283929	NA
chr4.189021529.189023346	0.387552	-2.25421	3.08418	-0.730895	0.464843	NA
chr4.24777961.24779253	1.4877	-1.17562	2.04469	-0.574963	0.565316	NA
chr4.25059946.25061524	1.73726	-4.41751	1.79972	-2.45455	0.014106	NA
chr4.26014695.26017020	5.59264	-1.17569	0.83815	-1.40272	0.1607	0.448721
chr4.26029006.26035110	36.2962	-1.11009	0.483815	-2.29446	0.0217643	0.155342
chr4.26081456.26082685	2.9214	-1.02226	1.36584	-0.748448	0.45419	0.733639
chr4.26458963.26460630	3.783	-1.00886	1.34431	-0.750471	0.452971	0.732514
chr4.33062688.33064609	0.775103	-3.25887	3.04391	-1.07062	0.284341	NA
chr4.37757592.37763293	2.15017	-1.71204	1.49901	-1.14212	0.253406	NA
chr4.38235263.38236858	1.09759	-1.27929	2.46189	-0.519638	0.603316	NA
chr4.38582244.38583497	1.12679	-2.65614	2.08552	-1.27361	0.202801	NA
chr4.38751878.38754116	238.7	-2.2142	0.527346	-4.19876	2.68376e-05	0.0021187
chr4.4879239.4880925	2.00179	-1.47787	1.27818	-1.15623	0.247588	NA
chr4.48953889.48955986	1.58496	-2.23134	1.79632	-1.24217	0.214173	NA
chr4.5037385.5039201	3.4166	-1.09939	1.13136	-0.971748	0.331176	0.638378
chr4.55038088.55038590	0.126614	-1.24635	3.11639	-0.399935	0.689205	NA
chr4.60723800.60725179	0.584034	-1.01953	2.52066	-0.40447	0.685867	NA
chr4.75843431.75845499	1.11576	-1.43959	2.18882	-0.657703	0.510729	NA
chr4.79650079.79653280	23.2029	-1.09195	0.66928	-1.63154	0.102777	0.355302
chr4.87588063.87591398	45.2925	-1.08491	0.539848	-2.00965	0.0444681	0.232068
chr4.88533568.88534873	5.33909	-1.33251	0.750725	-1.77496	0.0759045	0.302921
chr4.95638772.95640427	0.577338	-2.8573	3.05683	-0.934726	0.34993	NA
chr4.99394917.99395738	0.606756	-2.89922	3.05531	-0.948911	0.342666	NA
chr4.99404328.99405707	2.69212	-1.45202	1.41879	-1.02342	0.306108	0.616475
chr4.99759510.99760705	0.829154	-2.22457	2.24666	-0.990169	0.322091	NA
chr5.10117946.10119047	0.837867	-2.74625	2.25145	-1.21977	0.222553	NA
chr5.10788643.10790582	0.657567	-1.73467	2.72701	-0.636107	0.524706	NA
chr5.113806313.113808103	2.22551	-1.01801	1.58727	-0.641357	0.521291	NA
chr5.115348583.115350277	1.05607	-2.53963	2.13937	-1.18709	0.235191	NA
chr5.115402442.115403633	1.16722	-3.86019	1.75364	-2.20124	0.0277192	NA
chr5.115418946.115420839	2.54403	-1.37546	1.35087	-1.0182	0.308581	0.617746
chr5.115422891.115424854	5.7033	-1.03911	1.13657	-0.914252	0.360585	0.661453
chr5.115438329.115440064	1.32933	-2.92803	1.81455	-1.61364	0.106606	NA
chr5.115450309.115451609	1.44862	-1.4476	1.70285	-0.850104	0.395267	NA
chr5.120206745.120207553	0.134291	-1.2541	3.11629	-0.402434	0.687365	NA
chr5.123752194.123753356	1.18352	-2.7531	1.91603	-1.43687	0.150754	NA
chr5.132103227.132104034	1.99565	-1.60445	1.58571	-1.01182	0.311623	NA
chr5.134244389.134249317	11.394	-1.2804	0.649866	-1.97026	0.0488086	0.245681
chr5.14112793.14114995	0.99055	-1.38451	2.49033	-0.555955	0.578242	NA
chr5.142725410.142727710	1.24312	-2.09004	1.86919	-1.11815	0.263502	NA
chr5.144027851.144029806	0.592487	-2.8677	3.05645	-0.938246	0.348118	NA
chr5.148223501.148225177	3.76636	-1.32448	1.15276	-1.14897	0.250569	0.557848
chr5.148971274.148973895	9.17656	-1.4199	0.912653	-1.55579	0.119757	0.380384
chr5.15117716.15118717	0.211244	-1.2541	3.11629	-0.402434	0.687365	NA
chr5.155082137.155083099	6.32856	-2.07192	0.849968	-2.43764	0.0147834	0.125514
chr5.156146409.156148805	28.6207	-1.26322	0.531997	-2.37448	0.0175737	0.137885
chr5.156186501.156187665	20.9964	-1.37486	0.539845	-2.54677	0.0108724	0.101523
chr5.157864938.157866984	0.328067	-2.04249	3.09616	-0.659683	0.509457	NA
chr5.158429496.158432751	3.93827	-2.43673	1.26474	-1.92667	0.0540202	0.25644
chr5.158450002.158453092	4.91709	-1.4034	1.03774	-1.35236	0.176259	0.468945
chr5.158456699.158457412	0.686136	-3.06499	3.04971	-1.00501	0.314891	NA
chr5.158482976.158487801	1.88483	-1.49691	1.58613	-0.943751	0.345297	NA
chr5.159772952.159774275	0.610476	-2.90412	2.7214	-1.06714	0.285908	NA
chr5.159882945.159884098	0.126614	-1.24635	3.11639	-0.399935	0.689205	NA
chr5.162495793.162497038	0.574133	-1.45224	3.07582	-0.472147	0.636822	NA
chr5.162529302.162530297	0.876818	-3.4273	3.03946	-1.1276	0.259488	NA
chr5.166116910.166118012	0.717052	-1.88039	3.03732	-0.619095	0.535854	NA
chr5.169415196.169416114	0.134291	-1.2541	3.11629	-0.402434	0.687365	NA
chr5.171493820.171495972	4.25363	-1.47744	1.17979	-1.25229	0.210464	0.512896
chr5.17304690.17305464	1.46931	-1.10763	1.87967	-0.589267	0.555682	NA
chr5.173310119.173311458	1.05418	-2.57853	2.16054	-1.19346	0.232688	NA
chr5.174828478.174829973	1.31667	-1.18747	1.68013	-0.706773	0.479708	NA
chr5.174837426.174838886	1.07431	-3.72071	2.65229	-1.40283	0.160668	NA
chr5.174840084.174841046	0.803979	-1.98605	2.59112	-0.766484	0.443389	NA
chr5.174842933.174845666	1.47064	-1.45618	1.67125	-0.871309	0.383586	NA
chr5.175245758.175247577	1.08269	-2.57132	2.38452	-1.07834	0.280883	NA
chr5.2093095.2095322	97.3938	-1.89543	0.563286	-3.36495	0.000765578	0.0209542
chr5.34516873.34517673	0.193776	-1.2541	3.11629	-0.402434	0.687365	NA
chr5.35332002.35333029	5.10954	-2.68282	1.16361	-2.3056	0.0211329	0.152932
chr5.35476002.35478176	0.987527	-1.1647	2.82778	-0.411877	0.680429	NA
chr5.39500414.39504218	1.57646	-3.20515	1.9904	-1.6103	0.107332	NA
chr5.55592564.55605407	396.497	-3.40311	1.05033	-3.24003	0.00119517	0.0277031
chr5.56077736.56079378	1.00375	-3.6557	2.32649	-1.57134	0.116104	NA
chr5.56258806.56259941	0.783766	-2.04157	2.95077	-0.691876	0.489015	NA
chr5.5637954.5638913	0.631585	-2.97625	3.05263	-0.974977	0.329571	NA
chr5.57735210.57736837	0.921809	-2.31328	2.20569	-1.04878	0.29428	NA
chr5.61306287.61308298	2.75893	-3.02565	1.31963	-2.2928	0.0218596	0.155342
chr5.62233063.62234084	0.610203	-1.45224	3.07582	-0.472147	0.636822	NA
chr5.65061887.65063927	41.9099	-1.47916	0.767807	-1.92648	0.0540449	0.25644
chr5.65127220.65128020	6.35236	-1.65033	1.02683	-1.60721	0.108008	0.363601
chr5.66439739.66441362	82.2213	-1.49679	0.6837	-2.18925	0.0285783	0.181288
chr5.67693350.67696047	19.9181	-1.24122	0.599407	-2.07074	0.0383828	0.216375
chr5.67814899.67816703	0.969863	-2.377	2.45977	-0.966349	0.333869	NA
chr5.67992590.67993876	0.379842	-2.28143	3.08269	-0.740077	0.459254	NA
chr5.68086315.68088338	0.197496	-1.2541	3.11629	-0.402434	0.687365	NA
chr5.68843160.68844616	2.36563	-1.08772	1.35731	-0.801383	0.42291	NA
chr5.72383178.72384195	10.5617	-1.16535	0.679047	-1.71616	0.0861336	0.323523
chr5.72935854.72939332	22.3155	-1.1749	0.559905	-2.09839	0.0358708	0.209343
chr5.74256723.74258640	0.924274	-3.51517	2.75243	-1.27712	0.201561	NA
chr5.75319878.75321949	3.35402	-2.66288	1.09637	-2.42881	0.0151486	0.127318
chr5.81768702.81769711	3.93499	-1.24144	1.00576	-1.23433	0.21708	0.51989
chr5.89930239.89931561	16.4554	-1.78686	0.710586	-2.51462	0.011916	0.108696
chr5.90020880.90022202	5.65058	-1.22469	0.884489	-1.38463	0.166166	0.455462
chr5.90054937.90057769	5.31062	-1.194	1.17271	-1.01815	0.308606	0.617746
chr5.98309326.98310228	0.228712	-1.2541	3.11629	-0.402434	0.687365	NA
chr6.105595752.105597022	1.29163	-1.71674	1.88806	-0.909259	0.363213	NA
chr6.106162942.106165175	22.2881	-1.36959	0.431923	-3.1709	0.00151966	0.0321871
chr6.113018163.113019902	4.23603	-1.49009	1.11039	-1.34195	0.179611	0.471839
chr6.113456676.113458586	0.629218	-1.50764	3.07313	-0.490587	0.623719	NA
chr6.113564155.113566394	0.708958	-1.80312	3.03169	-0.594758	0.552005	NA
chr6.117447932.117449893	0.379842	-2.28143	3.08269	-0.740077	0.459254	NA
chr6.121497583.121499474	5.9987	-1.26107	0.925207	-1.36301	0.172878	0.465366
chr6.121503366.121505000	8.12953	-1.62509	0.971502	-1.67276	0.094375	0.335962
chr6.121520354.121523606	7.42117	-1.36304	0.737885	-1.84723	0.064714	0.282117
chr6.121543276.121545268	3.33055	-2.34246	1.27829	-1.8325	0.0668776	0.286413
chr6.121584025.121585539	5.13973	-2.49718	1.16258	-2.14797	0.0317159	0.192602
chr6.121608099.121609135	4.73974	-2.93372	1.46854	-1.9977	0.0457488	0.236196
chr6.121651670.121654043	10.6242	-1.51596	0.957368	-1.58347	0.113314	0.370491
chr6.122114252.122116971	5.44916	-1.19691	1.00104	-1.19567	0.231827	0.539151
chr6.12331481.12332476	0.925588	-1.50178	2.57565	-0.583068	0.559847	NA
chr6.125362524.125365961	46.639	-1.81041	0.707947	-2.55726	0.0105499	0.100102
chr6.125366543.125367939	21.8295	-1.29717	0.781089	-1.66072	0.0967687	0.342158
chr6.125376073.125378632	19.5394	-2.13198	1.37288	-1.55292	0.120442	0.381316
chr6.125728439.125729979	4.29321	-2.37782	1.10928	-2.14357	0.0320675	0.194194
chr6.126913299.126914349	16.9708	-1.18937	0.553146	-2.15019	0.0315406	0.192075
chr6.128566250.128570841	2.0602	-4.13619	1.88916	-2.18944	0.0285651	NA
chr6.130670633.130672654	4.71525	-1.00183	0.922283	-1.08625	0.277368	0.585765
chr6.132018986.132027862	158.841	-1.00629	0.369563	-2.72293	0.00647067	0.0785513
chr6.132189926.132191265	1.59339	-3.231	1.97891	-1.63272	0.102528	NA
chr6.132198582.132200181	2.95825	-1.25072	1.50872	-0.828994	0.407108	0.699934
chr6.133130643.133133433	0.517886	-2.68506	2.84966	-0.942242	0.346069	NA
chr6.134059727.134061060	4.74565	-3.30823	1.1893	-2.78167	0.00540794	0.0718082
chr6.134588743.134590931	3.15299	-2.08626	1.2825	-1.62671	0.103799	0.356867
chr6.134676604.134677553	1.74704	-2.73871	1.61025	-1.7008	0.088981	NA
chr6.139524792.139526475	5.12213	-1.43767	0.962836	-1.49316	0.135395	0.407971
chr6.139643872.139645984	1.9496	-2.01737	1.52147	-1.32594	0.18486	NA
chr6.139742490.139746152	2.21504	-1.83574	1.59447	-1.15131	0.249603	NA
chr6.139756857.139758687	1.58785	-4.29891	2.38022	-1.8061	0.0709032	NA
chr6.139761551.139766466	4.80299	-1.04352	0.850693	-1.22667	0.219948	0.523082
chr6.140485683.140486969	2.07576	-1.05434	1.58844	-0.663757	0.506846	NA
chr6.140979813.140980783	1.17378	-3.86895	1.981	-1.95303	0.0508161	NA
chr6.144259633.144260869	50.8012	-1.2069	0.402602	-2.99776	0.00271972	0.0480041
chr6.148231235.148232446	49.034	-1.07814	0.374598	-2.87813	0.00400043	0.060312
chr6.148592712.148594558	1.95846	-2.05789	1.91821	-1.07282	0.283351	NA
chr6.148699728.148701368	0.387552	-2.25421	3.08418	-0.730895	0.464843	NA
chr6.151176815.151177883	3.86062	-1.6636	1.22536	-1.35764	0.174577	0.467164
chr6.154893773.154894516	195.904	-1.19701	0.293277	-4.0815	4.47453e-05	0.00285712
chr6.155492694.155496001	0.876818	-3.4273	3.03946	-1.1276	0.259488	NA
chr6.156425063.156426887	0.268582	-1.85009	3.10395	-0.596043	0.551147	NA
chr6.156598908.156601203	1.18291	-2.67943	2.09447	-1.27929	0.200796	NA
chr6.159307607.159309340	1.02638	-1.17578	2.21576	-0.530644	0.595666	NA
chr6.159375981.159377984	1.46687	-1.07335	1.84363	-0.582196	0.560435	NA
chr6.15952406.15954102	0.589105	-1.45224	3.07582	-0.472147	0.636822	NA
chr6.163813857.163815469	0.331787	-2.05465	3.09555	-0.663745	0.506854	NA
chr6.168383825.168385710	5.54213	-1.33174	1.18215	-1.12655	0.259934	0.566582
chr6.168967785.168968903	1.69761	-2.12327	1.97642	-1.0743	0.282688	NA
chr6.16985632.16986697	1.86279	-2.31982	2.224	-1.04309	0.296909	NA
chr6.17583482.17585108	2.93807	-2.52842	1.48599	-1.70151	0.088847	0.327635
chr6.21634009.21635556	0.134291	-1.2541	3.11629	-0.402434	0.687365	NA
chr6.22613029.22615319	4.45186	-1.76381	1.40753	-1.25312	0.210162	0.512896
chr6.22804819.22805901	5.39637	-2.83997	2.3251	-1.22144	0.22192	0.526341
chr6.22821614.22823166	7.43876	-3.81029	2.25695	-1.68825	0.0913628	0.331687
chr6.22827530.22828908	4.83553	-3.46493	1.32011	-2.62473	0.00867174	0.0909288
chr6.22879809.22882444	8.80285	-3.03699	2.56777	-1.18273	0.236916	0.542841
chr6.23003500.23004108	2.93383	-5.17981	3.01401	-1.71858	0.0856907	0.32271
chr6.23174083.23177077	15.2063	-4.31181	1.76476	-2.44328	0.0145546	0.124647
chr6.25169434.25172011	22.311	-1.18337	0.582189	-2.03263	0.0420904	0.225625
chr6.25172497.25182809	108.206	-1.1414	0.450587	-2.53313	0.0113049	0.104438
chr6.25191185.25195435	65.4506	-1.14406	0.53105	-2.15433	0.0312141	0.191429
chr6.30875687.30879139	1.34674	-1.75014	1.8526	-0.944695	0.344814	NA
chr6.3247098.3248628	1.88623	-1.93327	1.54057	-1.25491	0.209512	NA
chr6.32886617.32887412	0.219204	-1.2541	3.11629	-0.402434	0.687365	NA
chr6.33374242.33376718	1.42286	-3.01064	1.61755	-1.86124	0.0627105	NA
chr6.33884339.33887324	4.91799	-1.079	1.00866	-1.06974	0.284738	0.593344
chr6.3591724.3593294	2.10494	-1.92433	1.40938	-1.36537	0.172137	NA
chr6.37704853.37706278	3.43054	-1.11269	1.30705	-0.851296	0.394605	0.691434
chr6.3801306.3806150	3.95876	-1.3193	1.46308	-0.901731	0.3672	0.665157
chr6.3823859.3828308	2.7151	-4.05335	1.64345	-2.46638	0.0136488	0.11829
chr6.39771824.39774289	0.134291	-1.2541	3.11629	-0.402434	0.687365	NA
chr6.41488151.41489150	0.850789	-3.39936	2.45932	-1.38223	0.1669	NA
chr6.42460842.42461663	0.616305	-1.72415	3.06351	-0.562804	0.573568	NA
chr6.42504932.42506211	0.512348	-1.98853	3.07313	-0.64707	0.517587	NA
chr6.42506831.42509530	0.585047	-2.85079	3.05707	-0.932522	0.351067	NA
chr6.4348521.4349411	7.57773	-1.04702	0.751616	-1.39302	0.163613	0.452488
chr6.43712316.43713020	1.91314	-1.38001	2.22348	-0.620656	0.534826	NA
chr6.43713712.43714955	2.15856	-1.78459	1.5587	-1.14492	0.252242	NA
chr6.4412724.4413983	3.86602	-1.05067	1.10301	-0.952547	0.34082	0.646634
chr6.44489275.44491356	1.69336	-2.38579	1.98358	-1.20277	0.229066	NA
chr6.44493802.44496745	0.228712	-1.2541	3.11629	-0.402434	0.687365	NA
chr6.44730557.44731497	0.193776	-1.2541	3.11629	-0.402434	0.687365	NA
chr6.4576584.4579027	35.5544	-1.82447	0.582628	-3.13144	0.0017395	0.0351297
chr6.47083097.47084113	0.228712	-1.2541	3.11629	-0.402434	0.687365	NA
chr6.53464397.53467230	4.49692	-1.36225	1.04637	-1.30188	0.192958	0.487963
chr6.57278667.57280432	73.9584	-1.14779	0.472472	-2.42933	0.0151267	0.127318
chr6.6810847.6812502	0.993029	-1.20241	2.47827	-0.485182	0.627548	NA
chr6.710099.712243	81.4122	-1.0308	0.383894	-2.68512	0.0072504	0.085315
chr6.71489488.71490483	0.193776	-1.2541	3.11629	-0.402434	0.687365	NA
chr6.73578980.73587060	8.4679	-1.03893	0.628161	-1.65393	0.0981418	0.345105
chr6.73963526.73965574	4.52042	-1.07983	1.11102	-0.971922	0.331089	0.638378
chr6.73984565.73986545	5.09332	-4.55791	1.19767	-3.80563	0.000141441	0.00626672
chr6.77456098.77457495	1.88053	-2.76632	1.72307	-1.60546	0.108393	NA
chr6.82143169.82145406	9.81897	-1.01289	0.661915	-1.53025	0.125955	0.390625
chr6.84027533.84028991	0.566785	-1.31698	3.08284	-0.427196	0.669236	NA
chr6.84411006.84411904	0.525309	-1.25525	2.91666	-0.430371	0.666926	NA
chr6.85416170.85420743	7.82135	-1.27958	0.801074	-1.59733	0.110191	0.367473
chr7.100725183.100727813	2.06904	-1.78207	1.7787	-1.0019	0.316394	NA
chr7.105002388.105004214	1779.86	-1.06992	0.237051	-4.51343	6.3786e-06	0.000791311
chr7.106064020.106067612	3.17251	-1.29082	1.0357	-1.24633	0.212644	0.51572
chr7.116171850.116173244	3.01879	-1.13213	1.39251	-0.813011	0.416212	0.705108
chr7.116393993.116396588	159.074	-1.21197	0.381303	-3.1785	0.00148041	0.0318215
chr7.116465260.116466670	56.0403	-1.05686	0.370126	-2.85541	0.00429816	0.0622088
chr7.120167218.120169561	1.02685	-2.57602	2.40457	-1.0713	0.284034	NA
chr7.121401274.121403515	1.91035	-1.16077	1.57956	-0.73487	0.462418	NA
chr7.121428472.121429474	0.4167	-2.34761	3.07919	-0.762413	0.445814	NA
chr7.121519620.121521359	1.20697	-1.6705	1.91843	-0.870762	0.383884	NA
chr7.123407086.123412136	163.593	-1.0717	0.529742	-2.02306	0.0430672	0.227836
chr7.130372824.130374708	0.394991	-2.27875	3.08284	-0.739173	0.459802	NA
chr7.131895163.131896774	0.126614	-1.24635	3.11639	-0.399935	0.689205	NA
chr7.132064680.132068147	1.33353	-4.0389	1.94058	-2.08129	0.0374078	NA
chr7.136036490.136037616	9.26791	-1.42505	0.593352	-2.40169	0.0163193	0.133443
chr7.138186681.138187573	0.596296	-2.8844	3.05584	-0.943896	0.345223	NA
chr7.143905035.143906117	1.72668	-3.33983	1.93869	-1.72273	0.0849378	NA
chr7.143909934.143910806	1.34579	-1.21047	2.05519	-0.588982	0.555873	NA
chr7.152520903.152522435	0.268582	-1.85009	3.10395	-0.596043	0.551147	NA
chr7.153566593.153568083	0.459834	-1.06578	3.02766	-0.352015	0.724827	NA
chr7.157309485.157311072	1.05256	-1.37716	2.19597	-0.627132	0.530573	NA
chr7.17650501.17652867	2.2906	-1.28507	1.38395	-0.928552	0.353121	NA
chr7.17983042.17984292	0.628542	-2.37305	2.73904	-0.866382	0.386281	NA
chr7.19572386.19573709	1.3021	-2.88532	2.32666	-1.24011	0.214933	NA
chr7.23020289.23023434	4.28828	-1.18724	1.0626	-1.1173	0.263865	0.570106
chr7.25840145.25843121	11.6002	-1.16989	1.11159	-1.05245	0.292595	0.602532
chr7.25846091.25857855	218.942	-2.07889	0.873636	-2.37959	0.0173321	0.137068
chr7.27031523.27032752	0.497154	-2.61184	3.06664	-0.851693	0.394385	NA
chr7.27458928.27460503	5.99102	-2.17449	1.11632	-1.94792	0.0514248	0.253447
chr7.36114873.36117529	0.134291	-1.2541	3.11629	-0.402434	0.687365	NA
chr7.36128197.36129667	0.335727	-2.1015	3.09305	-0.679425	0.496869	NA
chr7.41885105.41888413	1.72238	-1.825	1.79101	-1.01898	0.308213	NA
chr7.43037866.43038821	0.559313	-1.35343	2.83509	-0.477386	0.633087	NA
chr7.43571948.43573668	0.228712	-1.2541	3.11629	-0.402434	0.687365	NA
chr7.44866925.44868496	0.126614	-1.24635	3.11639	-0.399935	0.689205	NA
chr7.46390792.46393222	0.197496	-1.2541	3.11629	-0.402434	0.687365	NA
chr7.46583287.46584034	0.193776	-1.2541	3.11629	-0.402434	0.687365	NA
chr7.46932637.46934038	2.51612	-1.16478	1.37664	-0.846105	0.397494	0.693167
chr7.47609072.47611528	0.193776	-1.2541	3.11629	-0.402434	0.687365	NA
chr7.65447987.65450036	0.968879	-3.58174	3.0358	-1.17983	0.238067	NA
chr7.67564041.67566451	0.775103	-3.25887	3.04391	-1.07062	0.284341	NA
chr7.73879899.73881776	0.228712	-1.2541	3.11629	-0.402434	0.687365	NA
chr7.73891322.73901200	15.0467	-1.13144	0.670799	-1.68671	0.0916592	0.332207
chr7.73991844.73992855	0.968879	-3.58174	3.0358	-1.17983	0.238067	NA
chr7.76378727.76382514	2.29678	-1.61835	1.68892	-0.958218	0.337953	NA
chr7.80721186.80725675	3.49578	-1.64452	1.31955	-1.24627	0.212665	0.51572
chr7.81012736.81013840	0.457424	-2.46942	3.07313	-0.803553	0.421655	NA
chr7.83265897.83268094	0.584038	-2.84204	3.05739	-0.929565	0.352597	NA
chr7.89054.90646	2.4842	-1.5465	1.54825	-0.99887	0.317858	0.626197
chr7.94295812.94305238	254.584	-1.12962	0.351562	-3.21315	0.00131289	0.0293138
chr7.94364568.94365477	67.8993	-1.36929	0.401711	-3.40864	0.000652872	0.0187733
chr7.95544532.95546694	18.7673	-1.24722	0.641422	-1.94447	0.0518391	0.254104
chr8.100788411.100790110	1.56855	-2.09953	1.96495	-1.06849	0.285298	NA
chr8.101025703.101027841	0.742878	-3.19583	2.55796	-1.24937	0.211531	NA
chr8.101422337.101426010	5.44146	-1.11991	0.902575	-1.2408	0.21468	0.517741
chr8.101445294.101446946	0.603588	-1.64127	3.06702	-0.535135	0.592556	NA
chr8.102599827.102602330	1.33949	-1.74652	2.08628	-0.837147	0.40251	NA
chr8.106857026.106860030	2.42829	-3.8628	1.58491	-2.43723	0.0148003	0.125514
chr8.107147724.107149047	0.257067	-1.81512	3.10463	-0.584651	0.558783	NA
chr8.107221556.107226979	12.129	-1.87661	0.728975	-2.57431	0.0100441	0.0980023
chr8.116426674.116428524	0.831647	-2.08145	2.26156	-0.920361	0.357384	NA
chr8.116472123.116473219	0.843271	-1.30979	2.62891	-0.498224	0.618326	NA
chr8.11883307.11883919	0.450724	-2.49997	3.07168	-0.813877	0.415715	NA
chr8.121832510.121834025	0.219204	-1.2541	3.11629	-0.402434	0.687365	NA
chr8.122595317.122596486	0.228712	-1.2541	3.11629	-0.402434	0.687365	NA
chr8.125387966.125388606	0.134291	-1.2541	3.11629	-0.402434	0.687365	NA
chr8.125410234.125411965	0.583641	-1.4744	2.83563	-0.519955	0.603095	NA
chr8.125544994.125546647	0.604983	-1.53224	2.7795	-0.551265	0.581452	NA
chr8.125636559.125638735	0.513305	-1.16821	2.92804	-0.398972	0.689914	NA
chr8.125643886.125645288	0.228712	-1.2541	3.11629	-0.402434	0.687365	NA
chr8.125968296.125969791	1.84495	-3.41519	1.68474	-2.02713	0.0426487	NA
chr8.128682218.128685498	1.80901	-1.06342	1.29794	-0.819315	0.412607	NA
chr8.130671583.130674909	0.487786	-2.60295	3.06703	-0.848689	0.396054	NA
chr8.131855967.131858796	20.4885	-1.00417	0.564563	-1.77867	0.0752943	0.301316
chr8.133181809.133183822	1.7685	-1.13194	1.31343	-0.861818	0.388788	NA
chr8.133301607.133304091	3.55256	-1.24746	1.30901	-0.952981	0.340599	0.646634
chr8.133388027.133392594	0.417278	-2.37778	3.07764	-0.772599	0.43976	NA
chr8.133406185.133407774	1.0982	-3.76079	2.27732	-1.65141	0.0986545	NA
chr8.20105273.20106673	1.50089	-3.11328	2.52939	-1.23084	0.218382	NA
chr8.24567767.24568744	0.802845	-2.05691	2.59898	-0.79143	0.428693	NA
chr8.25072703.25074574	5.47232	-1.94523	1.05712	-1.84013	0.0657498	0.284632
chr8.26264938.26268091	1.89165	-1.77536	1.58289	-1.12159	0.262036	NA
chr8.27231890.27233575	1.67328	-1.42958	1.60876	-0.888624	0.374205	NA
chr8.29521489.29523519	2.34676	-1.00653	1.37925	-0.729767	0.465533	NA
chr8.30253626.30255732	0.328067	-2.04249	3.09616	-0.659683	0.509457	NA
chr8.33571817.33572958	0.219204	-1.2541	3.11629	-0.402434	0.687365	NA
chr8.36949856.36951390	0.812353	-2.07528	2.59193	-0.800667	0.423324	NA
chr8.37359298.37361063	0.228712	-1.2541	3.11629	-0.402434	0.687365	NA
chr8.37390920.37392529	0.581327	-2.84226	3.05739	-0.929639	0.352558	NA
chr8.38548903.38549774	1.89372	-2.56078	1.58566	-1.61496	0.106319	NA
chr8.38712701.38713643	0.126614	-1.24635	3.11639	-0.399935	0.689205	NA
chr8.48100835.48102830	1.37336	-1.77596	1.9164	-0.926714	0.354075	NA
chr8.48762761.48765720	7.21617	-2.06517	1.0396	-1.9865	0.0469773	0.24035
chr8.48810810.48812520	3.25852	-1.42038	1.05606	-1.34498	0.178631	0.471786
chr8.61772725.61774059	0.610203	-1.45224	3.07582	-0.472147	0.636822	NA
chr8.69178257.69182078	6.16698	-1.3095	1.04561	-1.25237	0.210434	0.512896
chr8.73281574.73282939	52.0417	-1.06972	0.416094	-2.57085	0.010145	0.0983249
chr8.80918183.80919361	0.353495	-2.12781	3.09146	-0.688287	0.491272	NA
chr8.81364029.81365229	1.22066	-2.83442	2.061	-1.37527	0.169048	NA
chr8.8537299.8538756	1.78512	-1.52207	1.60797	-0.946578	0.343854	NA
chr8.87916213.87919334	0.706991	-3.12916	2.95428	-1.0592	0.289511	NA
chr8.90670107.90672935	1.66917	-1.77453	1.37243	-1.29299	0.196015	NA
chr8.93186294.93188455	0.260905	-1.82684	3.1044	-0.588467	0.556219	NA
chr8.96407248.96408681	0.775103	-3.25887	3.04391	-1.07062	0.284341	NA
chr8.97543871.97545854	4.04578	-2.33426	1.29333	-1.80485	0.0710984	0.292615
chr8.98381957.98383948	29.0878	-1.00268	0.345869	-2.89901	0.00374347	0.0586248
chr9.105205827.105207262	0.481863	-1.87708	3.07865	-0.609708	0.542056	NA
chr9.106688335.106689581	0.530716	-1.31698	3.08284	-0.427196	0.669236	NA
chr9.106697246.106698658	1.28808	-3.98907	1.73257	-2.3024	0.0213127	NA
chr9.106829779.106831476	0.328807	-1.96117	3.09959	-0.632717	0.526918	NA
chr9.107274221.107275989	2.29094	-1.0972	1.25723	-0.872711	0.38282	NA
chr9.107732104.107735656	7.63818	-1.40463	0.77194	-1.81961	0.068818	0.288162
chr9.107737373.107740481	18.7824	-1.18771	0.53749	-2.20974	0.0271233	0.174991
chr9.107749238.107752747	17.8792	-1.15546	0.574677	-2.01063	0.0443651	0.231809
chr9.108046787.108049790	60.6134	-1.44665	0.514094	-2.81398	0.00489323	0.0680974
chr9.108312677.108314135	7.08385	-2.24976	0.859724	-2.61684	0.00887471	0.0921866
chr9.108439287.108442209	13.962	-1.05381	0.680802	-1.5479	0.121647	0.382917
chr9.108473148.108479587	33.5676	-2.01679	0.714957	-2.82086	0.00478955	0.0679615
chr9.108671699.108672746	11.9606	-2.85951	0.866834	-3.2988	0.000971	0.0240919
chr9.108681832.108682625	10.2256	-2.16528	0.929244	-2.33015	0.019798	0.148637
chr9.111163207.111165015	4.8612	-1.88818	1.03189	-1.82981	0.0672778	0.286673
chr9.114852157.114853444	0.351976	-2.15758	3.08969	-0.698316	0.484979	NA
chr9.1197458.1199201	0.126614	-1.24635	3.11639	-0.399935	0.689205	NA
chr9.1207079.1209174	0.228712	-1.2541	3.11629	-0.402434	0.687365	NA
chr9.121529202.121530252	14.7482	-1.03197	0.646924	-1.59519	0.110669	0.367654
chr9.12922943.12924691	21.9903	-1.18553	0.612031	-1.93705	0.0527398	0.255328
chr9.134535973.134536854	1.36747	-1.98056	2.62281	-0.755127	0.450173	NA
chr9.14009744.14010652	1.94875	-1.89278	1.94944	-0.970937	0.331579	NA
chr9.15370292.15375285	7.39823	-1.37553	0.766046	-1.79563	0.0725537	0.297197
chr9.15377466.15379719	1.50172	-1.43322	1.63814	-0.874906	0.381625	NA
chr9.16352470.16353750	3.73136	-1.23159	0.831132	-1.48182	0.138388	0.413262
chr9.19493005.19494094	0.126614	-1.24635	3.11639	-0.399935	0.689205	NA
chr9.20270624.20271452	1.88421	-3.98669	1.71302	-2.32729	0.0199498	NA
chr9.21576222.21577007	1.12755	-2.68743	2.35914	-1.13916	0.254638	NA
chr9.31304055.31305256	0.997455	-1.39228	2.47326	-0.562931	0.573482	NA
chr9.37470681.37473501	1.31767	-1.70335	1.90137	-0.895854	0.370331	NA
chr9.66939798.66940635	0.134291	-1.2541	3.11629	-0.402434	0.687365	NA
chr9.70020713.70021969	1.72872	-1.78035	2.02775	-0.877993	0.379948	NA
chr9.70030762.70032085	12.0805	-1.7499	0.642944	-2.7217	0.00649468	0.0785513
chr9.72984337.72986970	0.966866	-1.0993	2.21197	-0.496978	0.619205	NA
chr9.73011140.73012340	2.55327	-1.51224	1.43542	-1.05352	0.292105	0.602532
chr9.73022255.73023685	1.32374	-2.94281	1.80336	-1.63184	0.102713	NA
chr9.73037540.73041199	2.74316	-1.20374	1.1967	-1.00588	0.314474	0.62367
chr9.76912277.76913287	0.822994	-2.02405	2.57747	-0.785286	0.432286	NA
chr9.78566539.78567906	0.963941	-1.92411	2.53983	-0.757576	0.448705	NA
chr9.81081914.81084624	0.345819	-2.09777	3.09328	-0.678169	0.497665	NA
chr9.81388678.81390802	1.75561	-3.32462	1.74879	-1.9011	0.0572895	NA
chr9.81416334.81417977	0.438409	-2.41402	3.07582	-0.784839	0.432548	NA
chr9.81498398.81500361	1.29978	-1.90315	2.32958	-0.816952	0.413956	NA
chr9.817826.819717	5.08587	-2.95568	1.08946	-2.71297	0.0066684	0.0799839
chr9.81803776.81805208	1.92937	-1.48194	1.54505	-0.95915	0.337483	NA
chr9.84135949.84137067	1.32485	-4.02621	1.92525	-2.09127	0.0365041	NA
chr9.86405486.86408666	9.02014	-1.27812	0.714984	-1.78762	0.0738365	0.300186
chr9.86731350.86734356	1.35726	-2.97499	2.2921	-1.29793	0.194311	NA
chr9.86794008.86797415	13.783	-1.30294	0.863825	-1.50834	0.131468	0.3998
chr9.87193492.87195627	226.36	-1.14906	0.704042	-1.63209	0.10266	0.355178
chr9.87322491.87324609	0.268582	-1.85009	3.10395	-0.596043	0.551147	NA
chr9.88604198.88606478	6.83976	-1.18133	0.876034	-1.34849	0.177499	0.470514
chr9.89720964.89721742	0.228712	-1.2541	3.11629	-0.402434	0.687365	NA
chr9.89941509.89942764	0.228712	-1.2541	3.11629	-0.402434	0.687365	NA
chr9.90106674.90108387	0.126614	-1.24635	3.11639	-0.399935	0.689205	NA
chr9.90964215.90965982	13.1862	-1.28138	0.678971	-1.88724	0.0591278	0.269023
chr9.94697496.94699010	1.72992	-2.67605	1.65789	-1.61413	0.106499	NA
chr9.96061261.96062946	3.89144	-1.03186	1.29755	-0.795238	0.426475	0.714029
chr9.96137304.96140390	0.260905	-1.82684	3.1044	-0.588467	0.556219	NA
chr9.96686387.96687384	8.28083	-1.06177	0.743726	-1.42763	0.153398	0.437617
chr9.97876222.97877961	64.0147	-1.72682	0.510977	-3.37944	0.000726327	0.0202847
chrX.103864254.103865477	45.9165	-1.14696	0.43158	-2.65759	0.00787023	0.0880594
chrX.10414538.10416196	0.65492	-3.00164	3.0451	-0.985729	0.324266	NA
chrX.106246106.106247639	1.36787	-1.16258	2.09834	-0.55405	0.579545	NA
chrX.11100177.11101487	3.9912	-1.32423	1.01294	-1.30732	0.191105	0.485542
chrX.115057758.115059232	1.38649	-2.39239	1.8826	-1.27079	0.203805	NA
chrX.115689206.115691264	2.49663	-2.86506	1.68401	-1.70133	0.0888809	0.327635
chrX.118250895.118251975	1.15346	-1.32118	2.17411	-0.60769	0.543393	NA
chrX.13098443.13103614	7.18838	-1.36126	0.712359	-1.91092	0.056015	0.260404
chrX.131845019.131846260	0.219204	-1.2541	3.11629	-0.402434	0.687365	NA
chrX.13223921.13225070	12.6834	-1.09327	0.633471	-1.72584	0.0843758	0.319574
chrX.13396545.13399377	2.44462	-1.7441	1.40527	-1.24111	0.214564	0.517741
chrX.13472420.13474537	7.20179	-1.16725	0.840045	-1.38951	0.164677	0.453985
chrX.136053584.136058224	5.20004	-1.94065	1.15206	-1.6845	0.0920845	0.332473
chrX.136125943.136128219	1.93028	-1.77537	1.54751	-1.14724	0.251281	NA
chrX.149312860.149314467	1.51689	-3.10514	2.5337	-1.22554	0.220373	NA
chrX.151902789.151903675	0.541967	-1.30305	2.88806	-0.451184	0.651857	NA
chrX.154595490.154596903	0.193776	-1.2541	3.11629	-0.402434	0.687365	NA
chrX.23806897.23808057	1.09603	-1.28201	2.75801	-0.464831	0.642053	NA
chrX.3285570.3287008	1.64629	-3.22144	1.73539	-1.85632	0.0634082	NA
chrX.39907825.39908987	0.982323	-1.18115	2.52124	-0.468478	0.639443	NA
chrX.40944305.40945951	0.228712	-1.2541	3.11629	-0.402434	0.687365	NA
chrX.41265401.41266502	1.99955	-1.4431	1.3245	-1.08954	0.275916	NA
chrX.5051441.5052835	0.733073	-1.3215	2.66778	-0.495354	0.62035	NA
chrX.52261247.52262751	1.17728	-1.32628	1.94652	-0.681362	0.495643	NA
chr7.51612989.51615496	7.63979	-0.999131	1.09873	-0.909354	0.363163	0.662041
chr10.4278222.4286092	9.72519	-0.998459	0.974377	-1.02472	0.305498	0.616104
chr10.113491041.113497019	97.0614	-0.998208	0.504066	-1.98031	0.0476685	0.242361
chr11.26840989.26844603	20.9664	-0.995861	0.614695	-1.62009	0.105213	0.359996
chr1.112317009.112318342	85.8606	-0.994705	0.43209	-2.30208	0.0213308	0.153585
chrX.24427273.24428625	0.706706	-0.994505	2.1667	-0.458996	0.646237	NA
chr11.11167470.11174778	63.9822	-0.993378	0.534658	-1.85797	0.0631731	0.277458
chr17.40727587.40728492	1.38233	-0.992872	1.68171	-0.590393	0.554927	NA
chr4.147102825.147104357	3.04389	-0.992855	1.22985	-0.807299	0.419494	0.706808
chr3.65019826.65021663	320.151	-0.992121	0.377607	-2.62739	0.0086043	0.0908999
chr16.2867525.2869231	4.86487	-0.991441	0.926204	-1.07044	0.284423	0.593344
chr14.87572401.87573923	66.5855	-0.991322	0.541724	-1.82994	0.0672593	0.286673
chr2.145157361.145159288	13.832	-0.990948	0.631208	-1.56992	0.116433	0.375039
chr13.30118737.30120060	7.25795	-0.989755	0.780608	-1.26793	0.204824	0.505023
chr17.83055666.83057057	2.14033	-0.988826	1.59881	-0.618474	0.536263	NA
chr2.42900281.42902319	22.1597	-0.987882	0.636834	-1.55124	0.120844	0.381857
chr21.45957148.45959408	13.6243	-0.987493	0.488596	-2.02108	0.043271	0.228568
chr2.38184320.38190820	162.329	-0.985727	0.363855	-2.70912	0.00674621	0.0804726
chr12.105252175.105259391	27.0154	-0.984937	0.44225	-2.22711	0.0259402	0.171173
chr14.90407981.90410602	2067.67	-0.983883	0.349468	-2.81537	0.00487204	0.0680974
chr2.45127995.45129415	2.42876	-0.982245	1.72579	-0.569158	0.569249	0.809258
chr18.22694193.22696412	24.8971	-0.982014	0.428231	-2.29319	0.0218374	0.155342
chr15.67913970.67917975	1.16679	-0.981266	1.92034	-0.510984	0.609362	NA
chr9.121449702.121453510	25.5833	-0.980615	0.471463	-2.07994	0.037531	0.214983
chr12.97920863.97924216	1.21535	-0.980391	1.89793	-0.516557	0.605465	NA
chr6.148267208.148268721	21.4315	-0.97797	0.521958	-1.87366	0.0609779	0.27302
chr4.156546838.156548351	0.875031	-0.976308	2.58249	-0.378049	0.705394	NA
chr1.115134756.115136861	10.5854	-0.974327	0.81341	-1.19783	0.230983	0.538563
chr2.191465354.191466473	0.814763	-0.971619	2.32265	-0.418323	0.675711	NA
chr18.10034895.10043236	13.3338	-0.971142	0.61267	-1.5851	0.112944	0.369963
chr3.136332719.136333658	54.0085	-0.970827	0.403414	-2.40653	0.0161049	0.132188
chr6.140571868.140572965	2.5011	-0.970726	1.22586	-0.791876	0.428433	0.714564
chr6.139588070.139600349	22.1786	-0.970692	0.566689	-1.71292	0.0867275	0.324071
chr2.176581401.176584959	7.97748	-0.969997	0.664239	-1.46031	0.144204	0.421923
chr1.115183680.115186075	9.53733	-0.969303	0.628072	-1.5433	0.122758	0.385127
chr17.16395787.16397805	1.40727	-0.968669	1.66482	-0.581846	0.56067	NA
chr12.58556745.58558160	7.81266	-0.968205	1.27907	-0.756957	0.449076	0.729368
chr13.61179002.61181013	15.8597	-0.967581	0.703554	-1.37527	0.169046	0.460126
chr1.203511394.203515157	70.5142	-0.967127	0.498841	-1.93875	0.0525321	0.255139
chr3.72268424.72272464	9.62545	-0.966515	0.592928	-1.63007	0.103086	0.35552
chr2.28657943.28666512	128.297	-0.966061	0.350863	-2.75338	0.00589829	0.0751037
chr2.63697726.63700282	17.3123	-0.965627	0.641082	-1.50625	0.132004	0.400531
chr4.126441211.126442088	0.929297	-0.965504	2.27385	-0.424611	0.67112	NA
chr5.68026651.68028797	4.858	-0.963729	0.972353	-0.991132	0.321621	0.629004
chr21.28632277.28635656	51.3234	-0.96328	0.432058	-2.22951	0.0257797	0.171155
chr6.119445856.119447261	66.0391	-0.962927	0.375349	-2.56542	0.0103051	0.0987198
chr12.93953646.93955878	42.4879	-0.962396	0.354973	-2.71118	0.00670441	0.0801943
chr17.13346044.13348048	1.77299	-0.961939	1.60487	-0.599387	0.548915	NA
chr2.226726041.226727099	71.7765	-0.961422	0.324518	-2.96262	0.00305036	0.0517369
chr3.177809636.177812048	50.2822	-0.96	0.78073	-1.22962	0.21884	0.521498
chr2.226514922.226516023	20.5193	-0.958139	0.65374	-1.46563	0.14275	0.419081
chr13.76828880.76830718	4.69168	-0.957585	0.974483	-0.982659	0.325775	0.633176
chr9.35923031.35925375	30.5088	-0.956717	0.506066	-1.8905	0.0586916	0.26799
chr14.85675283.85676559	2.0055	-0.956249	1.94956	-0.490494	0.623785	NA
chr10.52550208.52551516	27.211	-0.955027	0.523952	-1.82274	0.0683433	0.288162
chr1.30693099.30701815	13.2913	-0.954846	0.572907	-1.66667	0.0955806	0.339339
chr13.75226441.75227713	0.785582	-0.949883	2.61821	-0.362799	0.716755	NA
chr13.37445706.37449084	1.0708	-0.94929	1.94187	-0.488854	0.624945	NA
chr6.4312825.4314546	3.54494	-0.949251	0.983471	-0.965204	0.334442	0.641409
chr9.108033722.108036404	26.8389	-0.948698	0.719326	-1.31887	0.187212	0.482423
chr13.40146204.40153854	345.493	-0.947967	0.338869	-2.79744	0.00515089	0.0696734
chr12.115659860.115661446	5.32085	-0.947389	0.851362	-1.11279	0.265798	0.572752
chr10.21329204.21331768	1.41372	-0.946278	1.86024	-0.508685	0.610973	NA
chr4.119098330.119104498	173.944	-0.946278	0.358983	-2.636	0.00838904	0.0901614
chr13.106483851.106486258	4.5058	-0.944924	1.17659	-0.803102	0.421916	0.709512
chr15.75757930.75759982	2.85811	-0.943725	1.08046	-0.873447	0.382419	0.679683
chr3.64321150.64322417	18.5699	-0.94338	0.562502	-1.67711	0.0935203	0.335591
chr12.27176734.27184313	38.8005	-0.942813	0.490702	-1.92135	0.054687	0.258099
chr2.67660081.67661738	42.9615	-0.94281	0.467675	-2.01595	0.0438053	0.230549
chr2.69289485.69292284	29.4631	-0.942599	0.447822	-2.10485	0.0353043	0.20715
chrX.30620587.30621907	1.0012	-0.941468	2.82276	-0.333527	0.738736	NA
chr1.192538399.192541424	22.156	-0.941355	0.560011	-1.68096	0.0927711	0.333323
chr3.55201960.55203594	15.094	-0.941166	0.880861	-1.06846	0.285312	0.593876
chr3.102006213.102007993	29.1489	-0.941162	1.18544	-0.793935	0.427233	0.714029
chr7.22612747.22614269	43.5187	-0.940737	0.421159	-2.23368	0.0255038	0.170616
chr1.225745602.225748384	7.22576	-0.939924	0.829755	-1.13277	0.25731	0.563409
chr2.37634645.37644017	11238.4	-0.939525	0.360533	-2.60593	0.00916239	0.0934224
chr6.44456149.44457397	2.62325	-0.939176	1.39251	-0.674447	0.500027	0.767048
chr21.28434439.28437965	459.37	-0.937841	0.394853	-2.37516	0.0175412	0.137885
chr10.61779609.61781211	4.99757	-0.937369	0.984209	-0.952408	0.34089	0.646634
chr6.7050754.7053685	67.2231	-0.935673	0.332081	-2.8176	0.00483838	0.0680974
chr13.30329392.30333185	104.316	-0.9354	0.408099	-2.29209	0.0219006	0.15538
chr13.48123419.48128063	33.456	-0.931982	0.454726	-2.04955	0.0404088	0.223274
chr4.119112650.119114478	67.2257	-0.931059	0.48182	-1.93238	0.0533129	0.255949
chr5.32223912.32226420	12.9226	-0.93097	0.591262	-1.57455	0.115361	0.373247
chr4.186843918.186846002	35.4738	-0.929869	0.539477	-1.72365	0.0847711	0.320624
chr2.205947328.205948271	0.443219	-0.929628	3.08354	-0.301481	0.763048	NA
chr9.108278085.108279425	23.6097	-0.928803	0.615396	-1.50928	0.131228	0.399611
chr1.8116017.8124746	31.7007	-0.927899	0.509647	-1.82067	0.0686572	0.288162
chr21.26798833.26805252	16.564	-0.927657	0.598148	-1.55088	0.12093	0.381857
chr8.89886729.89889928	288.403	-0.926844	0.335533	-2.7623	0.00573953	0.0743911
chr5.36373272.36374205	2.95877	-0.92624	1.1755	-0.787957	0.430722	0.716275
chr5.149559650.149564972	47.4813	-0.926159	0.348906	-2.65446	0.00794346	0.0882111
chr15.38879477.38889416	263.961	-0.925574	0.50537	-1.83148	0.067029	0.286413
chr19.3342660.3344792	1.7752	-0.924304	2.25339	-0.410184	0.681671	NA
chr6.4599569.4600298	0.400512	-0.923698	3.10275	-0.297703	0.76593	NA
chr11.87739426.87740607	2.10388	-0.923681	1.40008	-0.659733	0.509425	NA
chr18.29180310.29182750	1.39416	-0.919948	2.34943	-0.391563	0.695381	NA
chr19.49724015.49725064	12.9523	-0.9191	0.536529	-1.71305	0.0867038	0.324071
chr18.48901390.48904772	9.15932	-0.91806	0.648046	-1.41666	0.156583	0.441769
chr9.16335234.16337885	9.35734	-0.917194	0.726649	-1.26222	0.206868	0.508044
chr17.55575413.55578158	3.02458	-0.916887	1.18079	-0.7765	0.437454	0.7206
chr16.67503725.67505334	92.6467	-0.916428	0.343448	-2.66832	0.00762323	0.0868997
chr1.147821463.147823072	0.890003	-0.914342	2.5745	-0.355153	0.722475	NA
chr10.77942928.77944364	1.17092	-0.914247	2.40691	-0.379843	0.704062	NA
chr5.140601113.140603494	79.9348	-0.913482	0.441483	-2.06912	0.0385345	0.216732
chr13.33089839.33092137	0.89578	-0.912945	2.27093	-0.402014	0.687673	NA
chr21.28463524.28464494	52.6233	-0.911893	0.474036	-1.92368	0.054395	0.257
chr5.68417927.68420842	6.1172	-0.91159	0.778051	-1.17163	0.241344	0.547501
chr6.57241329.57244265	91.1208	-0.911241	0.520701	-1.75003	0.0801136	0.308928
chrX.45807861.45809087	64.3648	-0.910662	0.455234	-2.00043	0.0454543	0.235516
chr1.8089368.8091531	6.56135	-0.91038	0.657229	-1.38518	0.165998	0.455462
chr7.41147099.41149025	0.785614	-0.908553	2.63022	-0.345429	0.729772	NA
chr7.116327090.116331830	149.327	-0.90824	0.332322	-2.73301	0.00627584	0.0771159
chr2.100755742.100759211	5.17706	-0.907878	0.960177	-0.945532	0.344387	0.649953
chr13.97109608.97117407	3.75668	-0.905978	1.28925	-0.702716	0.482233	0.753556
chr5.72691802.72693658	0.7013	-0.904579	2.74873	-0.32909	0.742087	NA
chr18.22681424.22684511	40.86	-0.904316	0.486064	-1.86049	0.0628163	0.277458
chr20.10848090.10849818	8.18754	-0.902242	0.618945	-1.45771	0.144921	0.422624
chr12.2012171.2019104	20.3953	-0.902015	0.554439	-1.6269	0.103759	0.356867
chr6.163353729.163356973	3.61986	-0.900659	0.990592	-0.909213	0.363238	0.662041
chr15.57783448.57785165	2.31021	-0.900293	1.41674	-0.635467	0.525124	NA
chr22.31074885.31077577	3.32791	-0.899781	1.13121	-0.795411	0.426374	0.714029
chr1.173121850.173124294	10.1761	-0.899758	0.611767	-1.47075	0.141358	0.41782
chr2.23380266.23381607	4.1437	-0.89967	1.26701	-0.710071	0.47766	0.750362
chr6.3927366.3930252	14.8377	-0.899592	0.565427	-1.591	0.11161	0.368675
chr1.28246400.28248934	29.8645	-0.898811	0.435861	-2.06215	0.0391935	0.218106
chr4.83356605.83358908	0.979493	-0.898424	2.51391	-0.357381	0.720806	NA
chr22.18055284.18069919	102.858	-0.89842	0.462997	-1.94045	0.0523253	0.254991
chr3.40970744.40973963	12.068	-0.89797	0.624929	-1.43692	0.150742	0.433745
chr7.76313111.76315031	9.28554	-0.897904	0.898864	-0.998932	0.317828	0.626197
chr8.102752752.102754837	3.99171	-0.897714	1.50132	-0.597951	0.549873	0.796115
chr5.172503158.172505665	18.8468	-0.897659	0.738992	-1.21471	0.224478	0.52972
chr4.94407402.94414193	47.9667	-0.896838	0.583306	-1.53751	0.124169	0.386759
chr21.28761338.28762463	61.4281	-0.896744	0.409177	-2.19158	0.0284099	0.180873
chr10.4259791.4262339	2.57526	-0.894683	1.39085	-0.643261	0.520055	0.777034
chr20.18857529.18858725	10.7075	-0.893544	0.614334	-1.45449	0.14581	0.424619
chr14.77637981.77642872	3.40293	-0.893282	1.2221	-0.730938	0.464817	0.739296
chr6.11809777.11811114	1.0407	-0.893264	1.94952	-0.458198	0.64681	NA
chrX.76146009.76150136	26.286	-0.892639	0.647603	-1.37837	0.168088	0.459307
chr8.48756881.48758875	5.93276	-0.891165	0.846589	-1.05265	0.292499	0.602532
chrX.45802456.45804136	84.0326	-0.889437	0.458085	-1.94164	0.0521805	0.254857
chr12.19967269.19969179	14.6733	-0.889132	0.488997	-1.81828	0.069022	0.288433
chr18.10353269.10354915	0.429044	-0.888305	3.10395	-0.286185	0.774736	NA
chr7.112391097.112392576	0.419278	-0.888305	3.10395	-0.286185	0.774736	NA
chr1.86500618.86506066	10.6942	-0.887431	1.02224	-0.868122	0.385328	0.682895
chr4.25112212.25113804	4.29081	-0.887134	0.87872	-1.00958	0.312699	0.621106
chr10.97414327.97415682	33.2611	-0.886864	0.441565	-2.00846	0.0445948	0.23245
chr19.46131043.46135057	207.868	-0.885139	0.620985	-1.42538	0.154047	0.438829
chr13.40132432.40134875	84.8194	-0.885025	0.377288	-2.34575	0.0189886	0.14442
chr1.209396777.209400060	6.69342	-0.884382	0.963738	-0.917658	0.358798	0.659166
chr1.112903036.112906422	412.426	-0.883265	0.425718	-2.07476	0.0380084	0.215823
chr21.27816584.27819584	44.1884	-0.883134	0.428689	-2.06008	0.0393908	0.218715
chr9.108141137.108143655	15.2678	-0.883088	0.663701	-1.33055	0.183337	0.477523
chr12.89755844.89757681	7.8008	-0.882951	0.740224	-1.19282	0.232941	0.539718
chr10.6141115.6142318	1.18905	-0.882321	1.91739	-0.460167	0.645397	NA
chr21.28420912.28423702	142.031	-0.882119	0.393387	-2.24237	0.0249375	0.168703
chr13.30429669.30432208	9.20947	-0.882085	0.813396	-1.08445	0.278167	0.585937
chr13.26473949.26478058	4.49124	-0.881373	1.44128	-0.611521	0.540855	0.790476
chr3.30455063.30458495	2.12125	-0.880264	1.59483	-0.55195	0.580983	NA
chr18.43862772.43864249	17.3377	-0.879673	0.590638	-1.48936	0.136392	0.409554
chr13.40268612.40276854	285.41	-0.878819	0.363949	-2.41468	0.015749	0.130501
chr3.177764457.177765384	194.057	-0.87853	0.609787	-1.44072	0.149665	0.431791
chr2.203811482.203813309	3.84249	-0.878398	1.31554	-0.667709	0.504319	0.769748
chr15.61723675.61726896	192.869	-0.876432	0.430813	-2.03437	0.0419147	0.225318
chr11.65149889.65152066	0.658282	-0.876101	2.46627	-0.355233	0.722415	NA
chr7.65794230.65795486	5.8312	-0.876057	0.829214	-1.05649	0.290744	0.601435
chr13.44902672.44907819	4.16787	-0.875151	1.14164	-0.766575	0.443334	0.726673
chr4.158313966.158315852	4.46148	-0.875149	1.34289	-0.651693	0.5146	0.774486
chr14.53515615.53517277	81.3722	-0.874664	0.461698	-1.89445	0.0581653	0.267819
chr8.94040209.94041569	12.6989	-0.874257	0.649387	-1.34628	0.178212	0.471253
chr9.136557764.136558719	8.22674	-0.873738	0.971511	-0.899359	0.368461	0.666345
chr2.217074472.217076158	5.84969	-0.871115	1.00188	-0.869478	0.384586	0.682415
chr1.66449640.66450472	1.30162	-0.871112	2.10677	-0.413483	0.679253	NA
chr9.129224134.129226061	13.3115	-0.870143	0.652467	-1.33362	0.182329	0.47605
chr7.116425639.116427707	89.7607	-0.868292	0.358653	-2.42098	0.0154788	0.128814
chr10.52541007.52541978	25.6333	-0.867895	0.448504	-1.93509	0.0529795	0.25582
chr8.27274163.27275181	15.4976	-0.867742	0.58623	-1.48021	0.138818	0.413881
chr3.5021665.5027761	80.2235	-0.867178	0.345668	-2.50871	0.0121174	0.109612
chr1.115167926.115171137	13.286	-0.867071	0.540301	-1.60479	0.108539	0.364202
chr5.68528686.68530439	17.5067	-0.86585	0.45801	-1.89046	0.0586961	0.26799
chr7.17662385.17663715	1.24966	-0.865559	1.92185	-0.450379	0.652437	NA
chr18.76563882.76567250	23.1248	-0.865241	0.441362	-1.96039	0.0499503	0.247868
chr1.235919088.235920758	8.91246	-0.86482	0.800317	-1.0806	0.279876	0.587917
chr14.75236678.75239424	9.30433	-0.863118	0.928072	-0.930012	0.352365	0.654534
chr10.4195050.4198619	19.7141	-0.862951	0.849411	-1.01594	0.309658	0.618177
chr3.124069207.124070840	980.138	-0.861846	0.36377	-2.36921	0.0178262	0.138891
chr2.43157821.43160780	7.34301	-0.860834	0.797931	-1.07883	0.280662	0.589282
chr13.39815405.39820185	21.1929	-0.860422	0.723832	-1.1887	0.234556	0.54094
chr7.94347230.94349305	69.5168	-0.859962	0.348522	-2.46746	0.0136077	0.118169
chr22.33220188.33222239	23.7295	-0.85828	0.582601	-1.47319	0.1407	0.416442
chr3.70860973.70862555	1.73185	-0.85826	1.78502	-0.480811	0.630651	NA
chr3.69991075.69993053	5.85626	-0.858246	0.786058	-1.09184	0.274906	0.582832
chr1.9482008.9484107	8.49489	-0.857142	0.768823	-1.11487	0.264904	0.571961
chr1.178610599.178613313	28.3348	-0.855813	0.387063	-2.21104	0.0270329	0.174668
chr4.16294043.16295072	20.3053	-0.85518	0.517767	-1.65167	0.0986015	0.345543
chr1.9453438.9454325	7.22008	-0.855167	0.789292	-1.08346	0.278604	0.586094
chr12.102745743.102747851	12.8299	-0.854232	0.541203	-1.5784	0.114475	0.372321
chr7.116449098.116450922	98.178	-0.853704	0.384586	-2.2198	0.0264323	0.172845
chr11.60127078.60128478	1.04425	-0.852035	2.46275	-0.345969	0.729366	NA
chr18.2514919.2516843	99.1313	-0.851648	0.306009	-2.78308	0.00538453	0.0717166
chr9.116086974.116088372	2.11341	-0.851158	1.62479	-0.523858	0.600377	NA
chr1.112263230.112266435	108.327	-0.850837	0.386551	-2.2011	0.027729	0.17758
chr6.126630844.126633163	32.2487	-0.850388	0.496098	-1.71415	0.0865009	0.324061
chr20.41307343.41311290	449.263	-0.850204	0.237131	-3.58538	0.000336593	0.0116919
chr6.85865433.85867391	38.667	-0.850052	0.547767	-1.55185	0.120698	0.381698
chr19.8636936.8638835	0.689193	-0.849897	2.7624	-0.307667	0.758336	NA
chr17.15408782.15412814	26.9551	-0.848897	0.406655	-2.08751	0.0368417	0.212158
chr1.115250764.115252801	4.06958	-0.848292	1.15775	-0.732708	0.463737	0.738644
chr5.174798337.174799614	1.4525	-0.847455	1.48027	-0.572501	0.566982	NA
chr3.70832176.70833345	1.65309	-0.847384	1.63966	-0.516803	0.605294	NA
chr2.207504560.207506550	20.2801	-0.847198	0.486131	-1.74274	0.0813794	0.312784
chr1.60989430.60991463	1.38311	-0.845944	1.68367	-0.50244	0.615358	NA
chr7.33873656.33876587	43.3252	-0.845803	0.372086	-2.27314	0.0230177	0.159653
chr3.102084162.102086358	54.2916	-0.845083	1.13345	-0.745583	0.455919	0.734819
chr13.34161537.34164534	9.71731	-0.844493	0.769822	-1.097	0.272643	0.579733
chr4.123995752.123997033	1.65909	-0.844224	1.49718	-0.563875	0.572839	NA
chr18.10043792.10048939	2.05673	-0.844119	1.43373	-0.588757	0.556025	NA
chr1.23376277.23379208	55.7346	-0.84327	0.329969	-2.5556	0.0106004	0.100102
chr20.49572917.49576865	16.5788	-0.843054	0.634987	-1.32767	0.184287	0.478001
chr6.75524325.75525045	5.9695	-0.842764	1.02846	-0.819439	0.412536	0.70263
chr20.8094181.8095904	0.403924	-0.841509	3.10485	-0.271031	0.786367	NA
chr3.150062281.150063360	0.363077	-0.841509	3.10485	-0.271031	0.786367	NA
chr3.27556260.27558286	0.425022	-0.841509	3.10485	-0.271031	0.786367	NA
chrX.39755001.39756796	0.425022	-0.841509	3.10485	-0.271031	0.786367	NA
chr1.203462419.203468636	9.09891	-0.84067	0.698357	-1.20378	0.228674	0.535398
chr3.189131450.189133574	315.071	-0.840346	0.232937	-3.60761	0.000309036	0.0109092
chr13.39951207.39953471	4.2464	-0.839167	1.10556	-0.75904	0.447829	0.728502
chr6.79543640.79547264	678.764	-0.838754	0.317164	-2.64455	0.00818006	0.0886875
chr19.8351870.8353342	23.7	-0.838105	0.501414	-1.67148	0.0946262	0.3365
chr15.56039691.56041860	13.5497	-0.837644	0.609112	-1.37519	0.169073	0.460126
chr9.88196816.88199202	1.65879	-0.836022	1.44512	-0.578514	0.562917	NA
chr3.13537188.13539797	13.86	-0.835951	0.648442	-1.28917	0.19734	0.494431
chr17.42434530.42437766	74.9911	-0.835944	0.370626	-2.25549	0.0241026	0.165069
chr15.95261846.95271228	199.002	-0.834933	0.410483	-2.03402	0.0419491	0.225318
chr3.153283506.153286045	10.6657	-0.834876	0.78097	-1.06902	0.285059	0.593634
chr8.123596607.123598550	4.11964	-0.83465	1.30735	-0.638427	0.523196	0.778109
chr6.134516565.134521336	17.5585	-0.834264	0.595562	-1.4008	0.161274	0.449826
chr9.86491462.86492886	1.70082	-0.834122	1.63698	-0.50955	0.610367	NA
chr13.110108875.110110660	6.40539	-0.833122	0.726232	-1.14718	0.251306	0.558229
chr7.42337693.42339466	3.50708	-0.832768	1.04176	-0.799389	0.424065	0.711747
chr1.211375729.211380206	449.424	-0.830242	0.317135	-2.61794	0.00884613	0.0921101
chr11.126131901.126132812	1.76298	-0.82903	1.63393	-0.507384	0.611886	NA
chr21.17003148.17004493	39.1046	-0.828622	0.593896	-1.39523	0.162947	0.452046
chr13.97474256.97475983	5.3211	-0.828426	1.09079	-0.759473	0.44757	0.728502
chr13.109272086.109276972	155.78	-0.828168	0.474125	-1.74673	0.0806841	0.310852
chr11.126113343.126117159	9.05166	-0.827946	0.811829	-1.01985	0.307798	0.617602
chr1.153572100.153573627	16.2812	-0.827616	0.582739	-1.42022	0.155544	0.440616
chr3.177758912.177759693	331.675	-0.826706	0.611853	-1.35115	0.176647	0.469293
chr1.222282897.222284005	2.33164	-0.825289	1.23042	-0.670735	0.502389	NA
chrX.13150816.13154164	26.7527	-0.823044	0.406365	-2.02538	0.0428283	0.22712
chr1.53980779.53983335	0.916294	-0.822743	2.27421	-0.36177	0.717524	NA
chr13.23504369.23507672	1.5542	-0.822495	1.82816	-0.449904	0.65278	NA
chr11.35096392.35102497	21.5706	-0.822492	0.585573	-1.40459	0.160142	0.447739
chrX.71315148.71317195	763.884	-0.821678	0.426059	-1.92855	0.0537864	0.25644
chr8.89836742.89837912	48.9597	-0.821221	0.465444	-1.76438	0.0776678	0.305465
chr2.189204009.189204856	9.65247	-0.82101	0.649691	-1.26369	0.206341	0.50757
chr11.28565851.28567545	9.06872	-0.820589	0.721734	-1.13697	0.255552	0.56167
chr4.3729293.3730338	0.753389	-0.818562	2.65486	-0.308326	0.757835	NA
chr9.107251089.107252741	0.753389	-0.818562	2.65486	-0.308326	0.757835	NA
chr5.127228340.127229990	14.5616	-0.818333	0.660021	-1.23986	0.215027	0.518118
chr2.63658212.63662455	34.2864	-0.817805	0.437706	-1.86839	0.0617081	0.274632
chr9.128005220.128009605	4.47352	-0.817773	0.912903	-0.895793	0.370363	0.667822
chr13.40251021.40252303	60.6994	-0.817667	0.392706	-2.08213	0.0373302	0.214402
chr10.24956122.24959522	30.9237	-0.817564	0.450292	-1.81563	0.069427	0.289301
chr20.17795063.17796839	5.27192	-0.816895	0.837242	-0.975698	0.329214	0.636442
chr14.90381138.90385448	35.0187	-0.816265	0.422267	-1.93305	0.0532296	0.255949
chr4.147229398.147230490	7.30453	-0.815814	0.804308	-1.01431	0.310437	0.618973
chr1.115188750.115191463	10.8757	-0.814671	0.66768	-1.22015	0.222407	0.526358
chr3.150369120.150373359	69.9318	-0.814208	0.438503	-1.85679	0.063341	0.277805
chr3.117150727.117151755	28.699	-0.813668	0.572803	-1.4205	0.155461	0.440616
chr1.200414982.200416957	9.65019	-0.81331	0.67293	-1.20861	0.226813	0.532624
chr1.178086207.178087376	77.6438	-0.813305	0.46428	-1.75176	0.0798155	0.308461
chr14.39491158.39492805	117.146	-0.812874	0.291669	-2.78698	0.00532019	0.0712971
chr1.225771066.225773071	11.6122	-0.811665	0.558693	-1.45279	0.146281	0.425071
chr19.47598155.47601345	10.2723	-0.810825	0.777382	-1.04302	0.296939	0.608164
chr6.53493082.53494337	10.4727	-0.809759	0.740756	-1.09315	0.274327	0.582003
chr2.98757599.98759411	15.4896	-0.80958	0.803496	-1.00757	0.31366	0.622722
chr9.16342829.16345409	16.0424	-0.809232	0.536052	-1.50962	0.131141	0.399611
chr12.116431695.116435475	2.58559	-0.808831	1.24569	-0.649303	0.516143	0.775264
chr9.104074483.104076778	6.69394	-0.806897	0.871171	-0.926221	0.354331	0.656417
chr1.154361223.154362398	0.879268	-0.805367	2.05385	-0.392127	0.694965	NA
chr6.4580398.4584210	20.5009	-0.805149	0.615915	-1.30724	0.191131	0.485542
chr1.201460751.201463510	61.5647	-0.804783	0.425064	-1.89332	0.0583149	0.26794
chr2.157893953.157895875	52.6293	-0.804742	0.602937	-1.3347	0.181974	0.475928
chr2.62660370.62666228	10.1502	-0.80462	0.680796	-1.18188	0.237252	0.543041
chr9.95793633.95795229	20.9638	-0.803988	0.781457	-1.02883	0.303558	0.615871
chr10.78550118.78553385	5.30034	-0.803507	0.912503	-0.880552	0.37856	0.676702
chr17.27348315.27354867	136.953	-0.803399	0.299971	-2.67826	0.00740066	0.0856548
chr12.57851505.57853940	10.6749	-0.802548	0.591063	-1.35781	0.174525	0.467164
chr10.20596021.20599413	12.124	-0.801252	0.684998	-1.16972	0.242116	0.548391
chr12.124693789.124699472	5.19481	-0.800512	1.16875	-0.684928	0.493389	0.761841
chr6.25229155.25230231	26.7675	-0.800401	0.56178	-1.42476	0.154227	0.438829
chr16.67488661.67491679	156.937	-0.79922	0.303775	-2.63096	0.00851432	0.0906119
chr12.108046927.108047662	0.422074	-0.798379	3.10568	-0.257071	0.797124	NA
chr2.190789509.190792546	12.4552	-0.798302	0.707142	-1.12891	0.258934	0.564971
chr2.152846516.152847932	0.603507	-0.797626	2.84911	-0.279956	0.779511	NA
chr10.111985870.111987216	9.82475	-0.796767	0.827498	-0.962862	0.335617	0.642809
chr9.108271382.108273076	19.1221	-0.795961	0.565896	-1.40655	0.159561	0.446689
chr3.176953040.176954891	2.42354	-0.795211	1.16931	-0.680071	0.49646	0.764949
chr7.80277214.80279429	2.19364	-0.794033	1.30721	-0.607425	0.543569	NA
chr7.15839118.15840599	13.6587	-0.794018	0.54295	-1.46242	0.143627	0.420519
chr2.189284768.189289177	32.1661	-0.793866	0.411288	-1.93019	0.0535827	0.256229
chr5.90130844.90135997	2.56932	-0.793147	1.5934	-0.49777	0.618646	0.835372
chr2.176681001.176683169	40.0582	-0.792914	0.552981	-1.43389	0.151604	0.434649
chr13.30032854.30034845	6.41631	-0.79167	1.0233	-0.773646	0.43914	0.722526
chr11.130646059.130650526	106.911	-0.790821	0.518086	-1.52643	0.126904	0.392462
chr13.34205578.34209799	8.37008	-0.790107	0.646139	-1.22281	0.2214	0.525603
chr14.94598286.94603009	6.92948	-0.789983	1.07315	-0.736134	0.461649	0.737986
chr1.207309187.207310996	65.5876	-0.788772	0.355619	-2.21802	0.0265532	0.173374
chr7.116437955.116444698	271.951	-0.786029	0.345523	-2.2749	0.0229122	0.159348
chr9.80698958.80700407	0.632165	-0.785891	2.77586	-0.283116	0.777088	NA
chr11.85844448.85845454	44.2193	-0.783549	0.449641	-1.74261	0.0814017	0.312784
chr13.40106466.40124506	722.01	-0.782878	0.284865	-2.74825	0.00599151	0.075515
chr6.169450739.169454890	89.2776	-0.781952	0.370926	-2.10811	0.0350216	0.206049
chr20.13838141.13839769	10.6567	-0.781829	0.864167	-0.90472	0.365614	0.664502
chr13.40102236.40103232	19.0873	-0.781638	0.563144	-1.38799	0.16514	0.454498
chr5.32568315.32569356	2.22342	-0.781002	1.42525	-0.547976	0.583708	NA
chr9.114936171.114937184	2.77365	-0.779348	1.55471	-0.501283	0.616172	0.834774
chr2.20568353.20569852	6.27699	-0.777048	0.965632	-0.804704	0.420991	0.708504
chr13.106572924.106574471	15.7776	-0.776408	0.494416	-1.57035	0.116333	0.374993
chr13.33003734.33005719	2.22687	-0.775018	1.15024	-0.673786	0.500447	NA
chr1.207918174.207920940	10.4605	-0.774767	0.589632	-1.31398	0.188852	0.484754
chr3.174438323.174442941	228.791	-0.774161	0.288712	-2.68143	0.00733074	0.0854029
chr3.117902840.117903574	38.6456	-0.773744	0.656404	-1.17876	0.238493	0.54479
chr10.31549596.31550417	0.298194	-0.773209	3.11629	-0.248118	0.804043	NA
chr2.224260052.224262084	0.213281	-0.773209	3.11629	-0.248118	0.804043	NA
chr7.42339860.42340917	0.214522	-0.773209	3.11629	-0.248118	0.804043	NA
chr15.62867768.62869911	254.687	-0.772201	0.521272	-1.48138	0.138506	0.413329
chr7.116338990.116342969	114.447	-0.770957	0.368167	-2.09404	0.0362561	0.210742
chr12.93666532.93672601	143.228	-0.770849	0.485912	-1.5864	0.11265	0.369963
chr1.92804756.92805659	0.063307	-0.770433	3.11654	-0.247208	0.804747	NA
chr14.70896939.70898441	0.063307	-0.770433	3.11654	-0.247208	0.804747	NA
chr3.186413492.186415420	0.063307	-0.770433	3.11654	-0.247208	0.804747	NA
chr11.128416237.128418328	0.0671455	-0.770433	3.11654	-0.247208	0.804747	NA
chr12.116358464.116360322	0.0968879	-0.770433	3.11654	-0.247208	0.804747	NA
chr17.12459373.12460227	0.114356	-0.770433	3.11654	-0.247208	0.804747	NA
chr17.42748430.42749055	0.0671455	-0.770433	3.11654	-0.247208	0.804747	NA
chr18.75638168.75640054	0.109602	-0.770433	3.11654	-0.247208	0.804747	NA
chr2.128727253.128728639	0.0968879	-0.770433	3.11654	-0.247208	0.804747	NA
chr22.35588495.35590115	0.0987478	-0.770433	3.11654	-0.247208	0.804747	NA
chr3.194938515.194939513	0.109602	-0.770433	3.11654	-0.247208	0.804747	NA
chr8.48898736.48899997	0.109602	-0.770433	3.11654	-0.247208	0.804747	NA
chr8.61053908.61054650	0.0671455	-0.770433	3.11654	-0.247208	0.804747	NA
chr8.86176029.86177191	0.0987478	-0.770433	3.11654	-0.247208	0.804747	NA
chr5.93358877.93360392	4.87454	-0.768753	0.81334	-0.945181	0.344567	0.649953
chr10.28945835.28948038	1.61107	-0.768164	2.03683	-0.377138	0.706071	NA
chr1.225482008.225483433	37.8687	-0.766886	0.667614	-1.1487	0.250681	0.557848
chr6.31817563.31828970	8456.88	-0.765992	0.299436	-2.55811	0.0105242	0.100102
chr12.80044201.80045587	1.86326	-0.765976	1.76865	-0.433086	0.664952	NA
chr2.189350037.189351661	6.35612	-0.765499	0.75268	-1.01703	0.309138	0.617992
chr9.81841858.81843392	0.212511	-0.76546	3.11639	-0.245624	0.805973	NA
chr4.26237973.26240513	459.842	-0.764742	0.489694	-1.56167	0.118365	0.378257
chr11.9624775.9626028	9.29623	-0.76469	0.761839	-1.00374	0.315503	0.623943
chr21.28454831.28456734	70.1438	-0.764543	0.462391	-1.65346	0.098238	0.345105
chr12.46998555.46999476	1.18743	-0.763772	1.92	-0.397799	0.690779	NA
chr3.47788296.47789795	1.23704	-0.763372	1.92607	-0.396338	0.691856	NA
chr3.177904117.177907060	30.4769	-0.762419	0.685901	-1.11156	0.266328	0.573237
chr10.71859169.71862658	1.27089	-0.761931	1.89247	-0.402612	0.687234	NA
chr6.134719209.134725895	11.0453	-0.760403	0.709983	-1.07102	0.284162	0.593344
chr5.151234049.151235735	0.885944	-0.760061	2.05804	-0.369313	0.711895	NA
chr3.197430105.197432168	1.16414	-0.759195	1.92413	-0.394564	0.693165	NA
chr9.12881926.12882955	8.92795	-0.758776	0.630404	-1.20363	0.228731	0.535398
chr6.17011914.17014919	16.2291	-0.757911	0.652275	-1.16195	0.245256	0.55294
chr13.76641073.76643264	17.5058	-0.757722	0.471146	-1.60825	0.10778	0.363601
chr15.67842635.67845309	3.55637	-0.757291	1.27589	-0.593541	0.552819	0.79735
chr15.62894159.62899702	33.3625	-0.757081	0.643906	-1.17576	0.239689	0.545457
chr10.111706657.111707761	1.19518	-0.755074	1.70326	-0.443311	0.657541	NA
chrX.48020810.48022090	66.3356	-0.754513	0.390537	-1.93199	0.0533609	0.255949
chr15.62882680.62885489	350.555	-0.754244	0.510608	-1.47715	0.139636	0.415272
chr3.73765905.73767982	7.36025	-0.754017	1.24682	-0.604754	0.545343	0.792728
chr3.102089075.102091523	85.8422	-0.753502	1.26759	-0.594439	0.552218	0.79735
chr5.33342051.33344770	11.1152	-0.75348	0.691862	-1.08906	0.276127	0.584411
chr2.223041240.223042373	3.68103	-0.75342	0.873847	-0.862188	0.388584	0.685588
chr22.27201999.27203931	4.86711	-0.75295	1.44771	-0.520098	0.602995	0.828873
chr18.10139669.10143838	4.28919	-0.752231	1.48154	-0.507735	0.611639	0.83252
chr1.203446273.203451789	9.09654	-0.75207	0.780783	-0.963225	0.335435	0.642744
chr2.226523816.226525452	15.6536	-0.751734	0.504322	-1.49058	0.136071	0.409129
chr20.45917475.45921300	7.66215	-0.750705	0.801937	-0.936115	0.349214	0.652997
chr4.137509656.137512220	3.88945	-0.75043	1.14076	-0.657835	0.510644	0.773322
chr10.31946902.31948533	31.2358	-0.748722	0.425834	-1.75825	0.0787051	0.307594
chr2.37916468.37919612	50.8086	-0.748384	0.39131	-1.91251	0.0558109	0.260012
chr17.65078327.65080153	3.94482	-0.747942	1.06372	-0.703135	0.481972	0.753556
chr12.102501575.102502810	2.79954	-0.747567	1.36397	-0.548083	0.583635	0.818786
chr9.35915888.35921589	101.678	-0.74743	0.40055	-1.86601	0.0620402	0.275157
chr18.11962116.11966971	15.1428	-0.74696	0.709884	-1.05223	0.292695	0.602532
chr10.4262932.4264332	3.2183	-0.746617	1.48933	-0.501311	0.616153	0.834774
chr2.217202783.217204009	3.25283	-0.746169	1.34959	-0.552884	0.580343	0.816542
chr14.92784524.92786760	7.26662	-0.745844	0.915874	-0.814353	0.415443	0.704774
chr12.94052287.94053620	17.0586	-0.743772	0.593503	-1.25319	0.210137	0.512896
chr20.4601597.4606365	15.9068	-0.743472	1.41798	-0.524318	0.600057	0.827652
chr5.44546026.44547349	6.37464	-0.743176	1.07398	-0.691985	0.488947	0.759302
chr2.37582267.37590812	43.7077	-0.742852	0.606663	-1.22449	0.220768	0.524672
chr13.97947014.97947721	14.8522	-0.742343	0.506087	-1.46683	0.142422	0.418969
chr2.237233333.237237647	38.6167	-0.742087	0.57971	-1.2801	0.20051	0.498532
chr5.141820695.141823051	32.9924	-0.741972	0.51276	-1.44702	0.147893	0.428385
chr6.144215015.144217928	16.8228	-0.741512	0.534518	-1.38725	0.165364	0.454498
chr1.48069565.48070804	15.7852	-0.741355	0.550511	-1.34667	0.178087	0.471253
chr3.14390896.14395114	11.5089	-0.739568	0.828789	-0.892347	0.372207	0.669976
chr14.58238157.58240644	56.8818	-0.739339	0.320489	-2.30691	0.02106	0.152914
chr1.162540884.162543081	10.3602	-0.739063	0.647306	-1.14175	0.253557	0.559707
chr18.33755377.33757200	1.24161	-0.739018	1.93518	-0.381886	0.702546	NA
chr14.34699389.34701015	18.8324	-0.738227	0.638772	-1.1557	0.247805	0.554461
chr1.150061269.150062320	44.6079	-0.736872	0.468812	-1.57179	0.116	0.374199
chr15.92830523.92834316	9.10773	-0.736339	0.656412	-1.12176	0.261962	0.568475
chr17.36182673.36184294	29.7593	-0.735535	0.476282	-1.54433	0.122509	0.384625
chr17.44586659.44588545	1.94439	-0.734681	1.96931	-0.373066	0.709099	NA
chr12.67825706.67829242	11.1043	-0.733937	0.850829	-0.862613	0.38835	0.685454
chr1.168427229.168429267	5.91301	-0.733714	0.981374	-0.74764	0.454678	0.733639
chr11.86721665.86722540	66.686	-0.732827	0.415981	-1.76169	0.0781225	0.305899
chr1.112870896.112874288	202.634	-0.732816	0.518614	-1.41303	0.157648	0.443046
chr5.33311719.33312950	0.798685	-0.732618	2.62215	-0.279396	0.779941	NA
chr12.42741760.42743496	3.75304	-0.732002	1.12272	-0.651991	0.514407	0.774464
chr18.12287494.12289152	12.5848	-0.730945	0.795493	-0.918858	0.35817	0.658971
chr11.35012852.35015279	69.5235	-0.730422	0.396166	-1.84373	0.0652229	0.283481
chr10.132481281.132483510	15.5599	-0.729975	0.712105	-1.02509	0.305318	0.616104
chr18.56326693.56328223	2.77543	-0.729346	1.33951	-0.544487	0.586106	0.821192
chr7.40918073.40919706	24.6905	-0.728307	0.437103	-1.66621	0.0956707	0.339381
chr8.98178706.98180002	2.30092	-0.728075	1.01078	-0.720311	0.471334	NA
chr3.128548456.128550562	12.07	-0.727584	0.649671	-1.11993	0.262745	0.569388
chr13.113152506.113153968	11.5504	-0.727381	0.732034	-0.993644	0.320396	0.628606
chr2.216713258.216716106	7.4293	-0.727022	0.618187	-1.17605	0.239573	0.545457
chr1.165597420.165600014	3.40896	-0.72698	1.32447	-0.548883	0.583086	0.818786
chr3.29065036.29066152	1.2693	-0.725933	2.38792	-0.304003	0.761126	NA
chr3.5070639.5071671	2.41812	-0.724744	1.40601	-0.515459	0.606232	0.83089
chr10.95307088.95310912	298.477	-0.723629	0.457889	-1.58036	0.114025	0.371693
chr3.190671953.190674465	2.59666	-0.72314	1.72304	-0.419689	0.674712	0.863425
chr13.40129629.40131779	71.9181	-0.722984	0.397398	-1.81929	0.0688667	0.288162
chr4.99383023.99384845	5.00973	-0.720876	1.14563	-0.629242	0.52919	0.783411
chr1.70579509.70580337	1.08911	-0.720725	2.45056	-0.294106	0.768677	NA
chr8.40118751.40119606	0.72687	-0.719833	2.68635	-0.267959	0.788731	NA
chr8.29314401.29316703	24.8903	-0.718758	0.653569	-1.09974	0.271444	0.577467
chr9.108296721.108297821	17.9455	-0.717475	0.686641	-1.0449	0.296067	0.607239
chr4.140236809.140239181	4.54841	-0.717081	1.00603	-0.71278	0.475982	0.748538
chr2.19611579.19612637	1.7736	-0.715939	1.3432	-0.533008	0.594028	NA
chr18.22465136.22468890	23.5215	-0.715723	0.4733	-1.5122	0.130483	0.398424
chr6.169069551.169076435	16.6913	-0.715649	0.518231	-1.38095	0.167295	0.457428
chr2.216571598.216575255	38.553	-0.715258	0.504595	-1.41749	0.15634	0.4415
chr1.203533050.203538637	33.1903	-0.715209	0.673703	-1.06161	0.288414	0.597753
chr9.115411100.115412788	3.45898	-0.714568	1.13179	-0.631359	0.527806	0.782428
chr1.55694976.55697803	15.754	-0.713763	0.526312	-1.35616	0.175049	0.46773
chr10.31695255.31702255	97.0716	-0.712466	0.371633	-1.91712	0.0552225	0.258938
chr11.101405994.101410251	173.504	-0.711838	0.271588	-2.62102	0.00876666	0.0915021
chr8.94099176.94102531	25.8606	-0.711292	0.571517	-1.24457	0.213291	0.516012
chr1.86845198.86847274	14.0653	-0.710138	0.56068	-1.26657	0.20531	0.505935
chr12.124724364.124728740	53.371	-0.70988	0.458515	-1.54822	0.12157	0.382917
chr6.132083549.132086824	22.1357	-0.708653	0.452237	-1.56699	0.117116	0.376205
chr18.43934412.43935943	2.14448	-0.707705	1.76258	-0.401516	0.68804	NA
chr9.101445015.101445895	1.38005	-0.707369	1.68244	-0.420442	0.674163	NA
chr17.66951038.66953465	6.41819	-0.707327	1.26915	-0.557323	0.577307	0.81468
chr2.42967429.42970620	18.4911	-0.707048	0.541953	-1.30463	0.192019	0.486717
chr13.42760199.42763813	2.51574	-0.706387	1.75358	-0.402826	0.687076	0.870838
chr14.52800639.52802669	39.2189	-0.705432	0.408074	-1.72868	0.0838655	0.318586
chr1.30808286.30810850	0.744821	-0.705364	2.1129	-0.333837	0.738502	NA
chr9.78213409.78216520	22.584	-0.70511	0.804166	-0.876822	0.380583	0.678085
chr3.30030104.30031696	4.20743	-0.704525	0.904074	-0.779278	0.435816	0.718983
chr1.225761297.225764572	10.1004	-0.704026	0.693749	-1.01481	0.310194	0.618963
chr10.118271282.118273308	1.34645	-0.703127	1.8685	-0.376305	0.70669	NA
chr14.32254021.32259530	19.5261	-0.702335	0.53582	-1.31077	0.189937	0.484803
chr12.69006480.69008251	0.420441	-0.702155	3.10761	-0.225947	0.821243	NA
chr6.113495034.113496527	0.406626	-0.702155	3.10761	-0.225947	0.821243	NA
chr8.66531276.66536863	5.08625	-0.701469	1.22037	-0.574798	0.565428	0.806004
chr6.140731761.140732770	4.39578	-0.701033	1.16174	-0.603432	0.546221	0.792737
chr4.128557748.128561615	29.4714	-0.70095	0.550439	-1.27344	0.202862	0.501897
chr15.56805375.56806638	48.7216	-0.700829	0.351968	-1.99117	0.0464618	0.238794
chr11.57275240.57278663	1.88433	-0.700722	1.77839	-0.394021	0.693566	NA
chr10.29834401.29843638	30.1347	-0.700502	0.45795	-1.52965	0.126104	0.390625
chr9.104934149.104936962	41.6488	-0.699498	0.599933	-1.16596	0.24363	0.550673
chr3.4992124.4992913	13.6817	-0.697774	0.6949	-1.00414	0.315313	0.623943
chr9.108442908.108445782	11.803	-0.697596	0.65213	-1.06972	0.284746	0.593344
chr10.60816187.60819296	0.851616	-0.697044	2.30623	-0.302244	0.762466	NA
chr4.26150057.26152424	3.64068	-0.696141	0.953336	-0.730216	0.465258	0.73944
chr14.99743604.99747660	88.6253	-0.695731	0.366726	-1.89714	0.0578088	0.267245
chr7.46742034.46743473	1.90334	-0.695599	1.785	-0.389692	0.696764	NA
chr2.67625477.67626310	13.2234	-0.695001	0.624384	-1.1131	0.265666	0.572751
chr2.37386637.37388246	1.47877	-0.694691	1.83963	-0.377625	0.705709	NA
chr17.45582804.45585836	757.927	-0.694139	0.341194	-2.03445	0.0419067	0.225318
chr13.110943757.110944753	1.15886	-0.694126	2.15669	-0.321848	0.747568	NA
chr12.19988003.19989397	8.29329	-0.694069	0.724283	-0.958284	0.33792	0.644377
chr3.64290090.64296629	39.2656	-0.69379	0.452262	-1.53405	0.125019	0.389126
chr11.93576545.93577952	4.76493	-0.693779	0.831267	-0.834604	0.403941	0.696857
chr2.12796219.12798907	20.4134	-0.69353	0.454672	-1.52534	0.127174	0.392739
chr2.223046194.223048940	9.99434	-0.692774	0.725555	-0.954819	0.339669	0.645728
chr3.86921878.86923716	7.35317	-0.692431	0.604317	-1.14581	0.251875	0.558549
chr2.189406078.189409593	59.3332	-0.692283	0.311047	-2.22566	0.0260373	0.171294
chr5.5373205.5374864	16.0157	-0.692054	0.622593	-1.11157	0.266324	0.573237
chr3.126266440.126271474	30.3139	-0.691505	0.499418	-1.38462	0.166169	0.455462
chr1.192589402.192590401	8.56317	-0.690063	0.853009	-0.808976	0.418529	0.706808
chr2.30664706.30667841	2.56442	-0.688738	1.72368	-0.399574	0.68947	0.871215
chr6.4315072.4323890	31.8292	-0.688532	0.390867	-1.76155	0.0781453	0.305899
chr21.27680571.27682347	28.5388	-0.68823	0.41139	-1.67294	0.0943397	0.335962
chrX.17164955.17166062	15.8371	-0.688192	0.603329	-1.14066	0.254013	0.559923
chr20.4506633.4508143	4.04513	-0.688174	1.23678	-0.556426	0.577919	0.814981
chr3.102068016.102069970	27.9822	-0.687926	1.29355	-0.531813	0.594856	0.826066
chr2.37375140.37377603	18.2714	-0.687883	0.624895	-1.1008	0.270985	0.577055
chr10.78353058.78358398	109.531	-0.687416	0.52475	-1.30999	0.1902	0.484803
chr8.37792454.37793974	6.3299	-0.686718	0.786799	-0.8728	0.382772	0.680031
chr2.18828839.18830464	31.0663	-0.686668	0.4384	-1.5663	0.117277	0.376205
chr9.87065505.87071486	27.3237	-0.684106	0.503134	-1.35969	0.173929	0.466748
chr8.133343558.133345031	6.52485	-0.68393	0.783955	-0.87241	0.382985	0.680131
chr9.116416682.116419407	197.796	-0.683633	0.331152	-2.06441	0.038979	0.21807
chr13.40187999.40195466	348.694	-0.683198	0.312225	-2.18816	0.0286582	0.181288
chr2.226183469.226188758	53.8548	-0.681444	0.36201	-1.88239	0.0597828	0.270331
chr1.94323392.94328230	5.60394	-0.680852	0.859463	-0.792183	0.428254	0.714564
chr2.191878038.191879429	26.2598	-0.680274	0.436418	-1.55877	0.119052	0.378698
chr7.64515241.64516176	164.958	-0.680064	0.292701	-2.32341	0.0201573	0.148946
chr6.43701525.43711603	16.9559	-0.678114	0.49595	-1.3673	0.17153	0.464364
chr19.47242762.47244625	25.0568	-0.677721	0.694163	-0.976315	0.328908	0.636134
chrX.40845067.40846581	3.34358	-0.677648	1.17153	-0.578432	0.562972	0.804708
chr14.22519706.22521118	41.3574	-0.677167	0.422823	-1.60154	0.109258	0.365033
chr2.3521496.3524915	54.3281	-0.677163	0.362123	-1.86998	0.0614867	0.274384
chr5.156035275.156037973	16.0638	-0.676291	0.698759	-0.967846	0.333121	0.640572
chr1.151607839.151609201	16.6985	-0.676105	0.585088	-1.15556	0.24786	0.554461
chr6.132227082.132229076	5.75771	-0.675676	1.42884	-0.472885	0.636295	0.846185
chr4.147359600.147363965	22.2183	-0.675497	0.484113	-1.39533	0.162917	0.452046
chr18.22604280.22610445	55.4556	-0.67497	0.384481	-1.75554	0.0791676	0.308016
chr1.68383774.68385740	1.81503	-0.674786	2.00203	-0.337051	0.736078	NA
chr2.186543141.186547700	112.242	-0.674187	0.364656	-1.84883	0.0644825	0.281673
chr2.188810366.188812690	26.1468	-0.673702	0.862978	-0.780671	0.434996	0.718505
chr12.124675623.124677055	5.45085	-0.673051	0.96829	-0.695092	0.486998	0.757358
chr1.145536708.145539080	132.562	-0.673024	0.356711	-1.88675	0.0591943	0.269023
chr12.93588244.93598944	903.13	-0.672965	0.398908	-1.68702	0.0915999	0.332207
chr2.217102758.217107114	21.4533	-0.672104	0.512033	-1.31262	0.189311	0.484803
chr11.35553563.35555732	2.37448	-0.671717	1.39927	-0.480048	0.631193	NA
chr1.207941071.207943149	7.06294	-0.670947	1.09269	-0.614034	0.539193	0.789604
chr2.37454030.37461920	17.2073	-0.669578	0.67216	-0.996158	0.319173	0.627592
chr18.12030243.12033955	5474.58	-0.668212	0.409364	-1.63232	0.102613	0.355178
chr7.25429578.25430905	3.04024	-0.668083	1.51465	-0.44108	0.659155	0.856901
chr1.115097751.115100965	33.9213	-0.66793	0.472665	-1.41312	0.157621	0.443046
chr13.30125193.30128592	21.4632	-0.667763	0.560722	-1.1909	0.233694	0.540544
chr2.145090963.145092775	66.4348	-0.666677	0.413259	-1.61322	0.106697	0.362652
chr21.45050329.45051629	0.773824	-0.666217	2.64081	-0.252277	0.800827	NA
chr17.13930630.13932610	27.3902	-0.666042	0.498742	-1.33544	0.181731	0.475634
chr17.12509691.12514062	2.31161	-0.665929	1.38115	-0.482155	0.629696	NA
chr3.152256043.152260209	329.44	-0.665408	0.279682	-2.37916	0.0173523	0.137068
chr8.94063096.94067129	23.245	-0.664685	0.475143	-1.39891	0.161839	0.450451
chr1.59149528.59153599	7.69758	-0.66402	0.717603	-0.925331	0.354794	0.656417
chr4.53653295.53657326	16.3112	-0.662927	0.482247	-1.37466	0.169236	0.460126
chr6.30757580.30761587	8.4559	-0.662341	0.834211	-0.793973	0.427211	0.714029
chr1.207281107.207288768	239.571	-0.662129	0.32075	-2.06431	0.038988	0.21807
chr11.11162914.11164965	12.7549	-0.661735	0.740039	-0.894189	0.371221	0.668814
chrX.13485458.13490470	6.12249	-0.660659	0.791077	-0.835138	0.40364	0.696857
chr4.79466399.79468450	7.43647	-0.660438	0.864863	-0.763632	0.445086	0.728445
chr2.67779411.67783468	53.156	-0.65805	0.485548	-1.35527	0.17533	0.467876
chr12.88468489.88469659	9.64253	-0.657435	0.831023	-0.791115	0.428877	0.714575
chr5.39525220.39527708	5.28141	-0.656968	0.958669	-0.685292	0.49316	0.761758
chr10.30175856.30177671	15.5336	-0.655937	0.702343	-0.933927	0.350341	0.653385
chr17.5046823.5050650	18.2137	-0.654552	0.486059	-1.34665	0.178092	0.471253
chr3.29186695.29187596	2.06079	-0.654341	1.47897	-0.44243	0.658178	NA
chr16.14055415.14058953	8.49255	-0.654293	0.757102	-0.864207	0.387474	0.684743
chr1.155648087.155649205	10.7827	-0.653904	0.7273	-0.899085	0.368608	0.666345
chr11.112364167.112367906	247.761	-0.653858	0.272696	-2.39776	0.0164958	0.134381
chr11.111323864.111325132	1.04191	-0.653531	1.97308	-0.331224	0.740475	NA
chr3.152556236.152558436	55.4145	-0.652873	0.495243	-1.31829	0.187407	0.482423
chr4.78962185.78964614	39.4651	-0.652474	0.393015	-1.66018	0.0968788	0.342268
chr11.87466293.87467113	2.84523	-0.651655	1.39469	-0.467239	0.640329	0.84713
chr3.134325866.134337196	70.1806	-0.650709	0.50757	-1.28201	0.199839	0.497559
chr5.79845450.79846676	0.709858	-0.650417	3.05397	-0.212974	0.831347	NA
chr5.115455016.115456979	4.65566	-0.649385	1.1757	-0.552341	0.580715	0.8168
chr16.14003031.14004720	7.6231	-0.649189	0.801162	-0.81031	0.417762	0.705868
chrX.103565190.103566573	150.85	-0.648013	0.295399	-2.19369	0.0282579	0.18017
chr2.238972501.238975562	18.7436	-0.647002	0.509404	-1.27012	0.204043	0.503936
chr8.97762958.97764733	1.81854	-0.646988	1.76328	-0.366922	0.713677	NA
chr3.15377382.15378686	1.64268	-0.645757	1.4984	-0.430965	0.666494	NA
chr2.41962572.41968533	15.4234	-0.645355	0.796417	-0.810322	0.417755	0.705868
chr18.22493175.22496500	21.0385	-0.644716	0.510429	-1.26309	0.206558	0.50757
chr15.81955232.81956443	4.69383	-0.643564	1.21916	-0.527874	0.597587	0.827652
chr14.69247115.69248742	33.4432	-0.643024	0.412243	-1.55982	0.118802	0.378257
chr6.144263155.144266909	93.6501	-0.642884	0.433412	-1.48331	0.137992	0.412398
chr11.101186483.101190010	536.266	-0.642446	0.279282	-2.30035	0.0214284	0.153789
chr16.19129607.19132973	90.587	-0.641938	0.370607	-1.73212	0.0832513	0.317269
chr2.196123541.196124545	1.89416	-0.640387	1.6026	-0.399593	0.689457	NA
chr1.203202243.203203115	1.21233	-0.640253	2.39431	-0.267406	0.789156	NA
chr1.9435256.9450367	112.255	-0.639845	0.415489	-1.53998	0.123565	0.385986
chr6.153166740.153168349	0.361899	-0.639324	3.10893	-0.205641	0.837071	NA
chr5.8828587.8830295	9.77232	-0.637128	0.610329	-1.04391	0.296527	0.607608
chr2.37609791.37616885	81.0182	-0.636345	0.39527	-1.6099	0.10742	0.363538
chr9.6271202.6272831	12.5632	-0.635937	0.605856	-1.04965	0.293879	0.603891
chr10.31648422.31651145	4.0307	-0.635705	0.986639	-0.644314	0.519372	0.77655
chr3.65030465.65031801	135.828	-0.635275	0.379803	-1.67264	0.0943975	0.335962
chr18.10057109.10060439	1.93267	-0.634231	1.59848	-0.396772	0.691536	NA
chr5.142511965.142513242	8.96617	-0.632486	0.616383	-1.02612	0.304833	0.616104
chr7.37999507.38001371	33.9365	-0.632482	0.428533	-1.47592	0.139964	0.415598
chr13.47858399.47859355	8.09364	-0.632101	0.674457	-0.9372	0.348655	0.652527
chr3.190344384.190346779	2.96572	-0.632008	1.23534	-0.511608	0.608926	0.831178
chr4.53675512.53677758	5.24458	-0.63182	0.860555	-0.734201	0.462826	0.738256
chr2.70131129.70138608	55.2645	-0.630953	0.329538	-1.91466	0.0555361	0.259288
chr2.204108493.204112704	3.13551	-0.630927	1.25147	-0.504148	0.614157	0.833779
chr10.113381422.113386692	43.2159	-0.630878	0.430367	-1.46591	0.142674	0.419081
chr11.86693810.86696875	277.385	-0.63081	0.317999	-1.98368	0.0472911	0.241244
chr15.95134043.95135385	12.5084	-0.630277	1.0225	-0.616405	0.537627	0.788374
chr1.59104946.59108292	8.83233	-0.630229	0.761619	-0.827486	0.407962	0.700372
chr20.58046538.58048177	5.98603	-0.630042	0.849935	-0.741283	0.458522	0.736541
chr9.27085821.27088194	39.2619	-0.629026	0.499118	-1.26028	0.20757	0.509191
chr21.28432111.28433541	77.493	-0.628801	0.373313	-1.68438	0.0921076	0.332473
chr16.84283358.84284898	1.51056	-0.62824	1.82251	-0.344711	0.730312	NA
chr19.2961841.2963307	9.33165	-0.627011	0.567303	-1.10525	0.269052	0.574348
chr15.61382890.61384327	38.4003	-0.626046	0.483248	-1.2955	0.195149	0.491105
chrX.45774517.45775948	41.4462	-0.625326	0.456173	-1.37081	0.170434	0.462493
chr3.14295508.14298489	1.57671	-0.625257	1.82611	-0.342399	0.732051	NA
chr16.15945646.15947039	0.348294	-0.625067	3.10924	-0.201035	0.840671	NA
chr5.137836313.137838559	47.1931	-0.624737	0.298734	-2.09128	0.0365025	0.211395
chr10.31704941.31709828	56.568	-0.62471	0.343652	-1.81786	0.0690857	0.288433
chr15.38842925.38846931	15.4473	-0.624343	0.51166	-1.22023	0.222378	0.526358
chr22.31295618.31297546	33.6844	-0.624038	0.363575	-1.71639	0.0860904	0.323523
chr15.57566755.57568582	12.6548	-0.62392	0.555226	-1.12372	0.261131	0.567199
chr13.40162851.40172923	492.949	-0.623642	0.307496	-2.02813	0.0425473	0.226675
chr3.177781351.177782673	44.4436	-0.623573	0.540266	-1.1542	0.24842	0.555115
chr17.64723790.64724974	3.22936	-0.623484	1.07664	-0.579104	0.562519	0.804499
chr7.144383686.144385044	6.27989	-0.621369	0.922188	-0.673799	0.500439	0.767269
chr9.108053134.108058080	18.3987	-0.621312	0.562569	-1.10442	0.269411	0.574832
chr16.67515909.67517092	5.94267	-0.621152	0.815752	-0.761447	0.44639	0.728502
chr1.40875026.40879206	1.88946	-0.619604	1.61814	-0.38291	0.701786	NA
chr4.76830651.76832999	3.00164	-0.618637	1.36625	-0.452799	0.650693	0.852251
chr8.93879077.93881498	1.95331	-0.617638	1.95095	-0.316583	0.75156	NA
chr6.30746982.30757008	27.316	-0.617132	0.383587	-1.60885	0.10765	0.363601
chr10.67763309.67765289	11.2811	-0.616945	0.963721	-0.640169	0.522062	0.778109
chr13.29993606.29995940	3.44272	-0.616855	1.02453	-0.602084	0.547118	0.79345
chr1.162992487.162994799	4.88216	-0.616234	0.948697	-0.649558	0.515978	0.775264
chr14.22508333.22517952	237.389	-0.615804	0.407167	-1.51241	0.130429	0.398424
chr6.127390781.127392266	19.7743	-0.615585	0.531865	-1.15741	0.247105	0.554199
chr9.87119137.87124667	149.037	-0.615291	0.676967	-0.908893	0.363407	0.662041
chr4.95700993.95702503	14.5278	-0.615278	0.745517	-0.825303	0.4092	0.700504
chr2.191864411.191869755	90.48	-0.614787	0.282208	-2.17849	0.0293695	0.184534
chr17.43720024.43721654	4.52762	-0.614315	1.1076	-0.554635	0.579144	0.815913
chr6.81571151.81572632	13.9044	-0.614261	0.719887	-0.853274	0.393507	0.690347
chr4.56957530.56959217	30.6195	-0.61419	0.42781	-1.43566	0.1511	0.433912
chr11.130737401.130739319	33.8499	-0.613591	0.522677	-1.17394	0.240419	0.545687
chr2.33631192.33633342	23.1345	-0.613578	0.456996	-1.34263	0.179391	0.471839
chr19.2031570.2033635	3.22429	-0.61285	1.53782	-0.398518	0.690249	0.871215
chr2.191894053.191895432	16.5826	-0.612709	0.437538	-1.40036	0.161407	0.449826
chr8.120082024.120085011	92.4377	-0.612271	0.476583	-1.28471	0.198893	0.496966
chr11.118689791.118690709	0.673184	-0.611531	2.73962	-0.223218	0.823366	NA
chr2.223007379.223008736	3.91163	-0.610682	0.854214	-0.714905	0.474667	0.747737
chr5.151733517.151734927	93.1843	-0.610456	0.307737	-1.98369	0.04729	0.241244
chr18.22470161.22472316	8.67512	-0.60987	0.638167	-0.955659	0.339245	0.645487
chr1.228837711.228839558	10.6651	-0.609661	0.647308	-0.941842	0.346274	0.650472
chr19.44207060.44208301	9.1351	-0.609387	0.720933	-0.845276	0.397957	0.693167
chr6.45589561.45592070	39.349	-0.60928	0.454384	-1.34089	0.179955	0.471839
chr5.115459334.115462619	4.63873	-0.608843	0.966239	-0.630116	0.528619	0.783099
chr4.119067707.119069444	118.525	-0.608781	0.334328	-1.82091	0.0686205	0.288162
chr13.40501533.40511730	1887.89	-0.608717	0.220038	-2.76642	0.00566759	0.0738999
chr5.39794079.39796497	1.9166	-0.608544	1.57727	-0.38582	0.69963	NA
chr10.4531367.4533995	3.94732	-0.608031	0.952231	-0.638533	0.523126	0.778109
chr4.99754703.99756562	0.633125	-0.606959	2.79157	-0.217426	0.827876	NA
chr6.2432103.2433195	171.308	-0.606156	0.465588	-1.30191	0.192946	0.487963
chr1.230306986.230308566	3.1413	-0.605537	1.48544	-0.407648	0.683532	0.868568
chr7.22606585.22608032	23.403	-0.605376	0.530492	-1.14116	0.253803	0.559923
chr2.203680340.203687895	5.74037	-0.602867	0.874967	-0.689018	0.490812	0.760838
chr8.123657585.123659991	32.0072	-0.601831	0.523963	-1.14861	0.250715	0.557848
chr3.73718121.73720665	7.03012	-0.6014	0.887858	-0.677361	0.498177	0.765883
chr12.105484705.105488120	939.079	-0.600701	0.42309	-1.4198	0.155667	0.440616
chr21.28803030.28807456	132.329	-0.600547	0.362841	-1.65512	0.0978996	0.344753
chr20.38190500.38192232	1.87297	-0.600541	1.76041	-0.341136	0.733001	NA
chr21.26795348.26798135	5.38891	-0.600525	1.30088	-0.46163	0.644346	0.849348
chr1.235900829.235902235	6.9968	-0.600363	0.874879	-0.686223	0.492572	0.761325
chr12.76587971.76589851	14.5419	-0.599907	0.644451	-0.930879	0.351916	0.654398
chr4.151322306.151326272	1407.03	-0.598782	0.32051	-1.86822	0.0617321	0.274632
chr22.21036387.21040527	21.8271	-0.59758	0.739379	-0.808218	0.418965	0.706808
chr4.99809517.99811702	878.379	-0.596678	0.842724	-0.708035	0.478924	0.751803
chr5.66246579.66248266	10.2583	-0.596663	0.731311	-0.81588	0.414569	0.704248
chr8.19170178.19172409	57.9506	-0.59635	0.436254	-1.36698	0.171632	0.464364
chr17.15350624.15353086	4.87105	-0.596057	0.866167	-0.688155	0.491355	0.7609
chr5.172746291.172753483	10.9125	-0.596018	0.611189	-0.975178	0.329472	0.636657
chr12.67433839.67436716	3.82662	-0.595379	1.04766	-0.568296	0.569834	0.809627
chr14.76902965.76905756	8.17544	-0.594809	0.878202	-0.677303	0.498214	0.765883
chr1.178055587.178059617	22.0044	-0.593871	0.542573	-1.09455	0.273716	0.581161
chr12.124773957.124776776	9.46731	-0.592505	0.628615	-0.942557	0.345908	0.650472
chr3.24047278.24048971	8.80279	-0.592464	0.698934	-0.847667	0.396623	0.692985
chr11.86737057.86745971	378.478	-0.592421	0.368435	-1.60794	0.107849	0.363601
chr1.244299356.244300284	2.58624	-0.591685	1.72095	-0.343812	0.730987	0.887321
chr10.3911105.3912793	37.8941	-0.591415	0.654925	-0.903027	0.366512	0.665157
chr9.88733062.88735194	2.91692	-0.591284	1.57294	-0.37591	0.706984	0.875563
chr13.47330802.47334850	8.16712	-0.590292	0.916164	-0.644308	0.519376	0.77655
chr3.150868015.150868960	173.46	-0.588622	0.716635	-0.82137	0.411436	0.701856
chr5.137829676.137834658	100.586	-0.588346	0.319966	-1.83878	0.0659482	0.284923
chr12.92297026.92298525	7.50222	-0.588272	0.72353	-0.813057	0.416185	0.705108
chr3.12192697.12195060	11.3437	-0.587151	0.851319	-0.689695	0.490386	0.76072
chr14.99755451.99761207	74.7271	-0.587029	0.348602	-1.68395	0.092191	0.332473
chr10.29803436.29808356	5.20295	-0.586538	0.748222	-0.783908	0.433094	0.71802
chr18.22666207.22669041	39.1225	-0.586523	0.395152	-1.4843	0.13773	0.412146
chr15.35304142.35310429	259.237	-0.585947	0.325386	-1.80078	0.0717381	0.29469
chr11.15815376.15819067	1.18093	-0.585889	2.40059	-0.24406	0.807184	NA
chr10.3945150.3947989	15.1098	-0.585801	0.687696	-0.851832	0.394308	0.691434
chr19.16312520.16318710	12.105	-0.584131	0.827391	-0.705991	0.480193	0.752891
chr13.110010560.110013861	20.4131	-0.583035	0.692595	-0.841812	0.399893	0.694506
chr13.40545180.40551236	5241.46	-0.582788	0.234061	-2.4899	0.012778	0.113339
chr10.76583442.76584708	24.6533	-0.581905	0.51876	-1.12172	0.26198	0.568475
chr1.9465000.9469019	15.9088	-0.581648	0.710966	-0.818109	0.413295	0.70346
chr15.61658602.61662905	210.8	-0.580437	0.492546	-1.17844	0.238621	0.54479
chr1.247355459.247362116	269.057	-0.580258	0.283225	-2.04875	0.0404862	0.223274
chr1.89723495.89725763	89.0155	-0.579384	0.374587	-1.54673	0.121929	0.383356
chr22.29772919.29774011	2.17689	-0.579212	1.40132	-0.413333	0.679363	NA
chr9.87108687.87111231	88.3522	-0.579055	0.68612	-0.843956	0.398694	0.693284
chr8.30311029.30320053	12.6665	-0.578078	0.667294	-0.866302	0.386324	0.683323
chr3.30492093.30499395	7.27095	-0.577363	0.800273	-0.721458	0.470628	0.74499
chr10.4497502.4499711	4.20864	-0.576797	1.27766	-0.451447	0.651668	0.852251
chr9.122346160.122347761	1.6301	-0.576625	1.64529	-0.35047	0.725986	NA
chr10.110424184.110428034	5.22447	-0.576625	0.767585	-0.75122	0.45252	0.732058
chr3.70811466.70812387	3.02471	-0.575988	1.10635	-0.520618	0.602633	0.828873
chr9.16125178.16127307	44.8993	-0.575774	0.424782	-1.35546	0.175272	0.467876
chr11.112612693.112614161	1.19766	-0.575431	1.95256	-0.294706	0.768219	NA
chr22.41028340.41029656	0.688149	-0.575343	2.73613	-0.210276	0.833452	NA
chr4.105978737.105979963	5.78863	-0.574132	0.813766	-0.705525	0.480484	0.752891
chr7.94181654.94184756	12.0742	-0.571089	0.501794	-1.13809	0.255081	0.561075
chr22.36439007.36441156	19.1472	-0.570555	0.615662	-0.926733	0.354065	0.656417
chr4.156576574.156579102	14.1174	-0.568281	0.724186	-0.784718	0.432619	0.717781
chr16.29271227.29274219	189.102	-0.56694	0.274729	-2.06363	0.0390527	0.21807
chr13.40024042.40025131	38.7978	-0.566256	0.581361	-0.974018	0.330048	0.637202
chr2.176708954.176710241	18.534	-0.565913	0.673649	-0.84007	0.400869	0.695673
chr4.38140580.38147067	273.115	-0.565153	0.308192	-1.83377	0.066688	0.286409
chr12.96423994.96428909	62.7753	-0.564892	0.327179	-1.72655	0.0842481	0.319574
chr2.223231885.223236952	55.3851	-0.564723	0.480798	-1.17455	0.240174	0.545687
chr17.68710163.68711184	7.88724	-0.564686	0.806058	-0.700552	0.483582	0.75475
chr20.39795250.39796902	1.69029	-0.563797	1.43437	-0.393062	0.694274	NA
chr1.39933784.39935459	2.32534	-0.563734	1.25556	-0.44899	0.653439	NA
chr19.48780291.48783291	1.06167	-0.562794	2.47489	-0.227402	0.820111	NA
chr1.201455954.201458282	20.0603	-0.56278	0.755287	-0.745121	0.456199	0.734996
chr13.48748717.48751519	4.1066	-0.562683	0.845549	-0.665465	0.505753	0.77052
chr8.12916711.12917930	1.00622	-0.562074	2.48249	-0.226416	0.820878	NA
chr14.53714495.53716030	13.4498	-0.561683	0.581234	-0.966363	0.333863	0.641335
chr2.46655206.46657877	145.04	-0.56026	0.35175	-1.59278	0.11121	0.368326
chr16.10736688.10739920	7.26556	-0.55942	0.715544	-0.781811	0.434326	0.718416
chr19.35318694.35319705	5.14245	-0.558924	0.940769	-0.594114	0.552436	0.79735
chr3.117892132.117893260	31.224	-0.558857	0.519231	-1.07632	0.281786	0.590499
chr10.63113709.63117091	3.15282	-0.558122	1.28921	-0.432917	0.665075	0.859403
chr5.33340770.33341659	4.25795	-0.558109	1.16125	-0.480611	0.630793	0.843896
chr5.150472088.150474835	4.91658	-0.556554	1.06121	-0.524454	0.599963	0.827652
chr10.43419537.43422146	118.388	-0.555964	0.267562	-2.07789	0.0377199	0.215216
chrX.49154992.49156706	56.8121	-0.554	0.367075	-1.50923	0.13124	0.399611
chr1.91578062.91586860	3.63185	-0.553232	0.881067	-0.627911	0.530062	0.783905
chr20.48023961.48027162	265.283	-0.552686	0.355627	-1.55412	0.120156	0.380825
chr2.217063841.217067509	24.8725	-0.552471	0.497348	-1.11083	0.26664	0.573237
chr8.93985058.93988478	29.0919	-0.551923	0.490948	-1.1242	0.260929	0.567199
chr9.107809636.107811417	11.6221	-0.551205	0.62924	-0.875986	0.381037	0.678337
chr15.63479519.63480782	0.766683	-0.551078	2.64759	-0.208143	0.835117	NA
chr20.58016658.58018265	9.7189	-0.551075	0.695707	-0.792107	0.428298	0.714564
chr1.162550540.162555179	6.84961	-0.551033	0.743251	-0.741383	0.458461	0.736541
chr9.88651624.88654394	5.7517	-0.550976	0.860133	-0.640572	0.521801	0.778109
chr5.10550727.10552573	1.63496	-0.550756	2.28804	-0.24071	0.80978	NA
chr15.67850637.67852089	1.8883	-0.550633	1.60044	-0.344052	0.730807	NA
chr2.195612050.195615073	26.1394	-0.550458	0.484359	-1.13647	0.255762	0.561718
chr11.103699964.103701349	28.3733	-0.550181	0.622128	-0.884354	0.376505	0.67392
chr8.100471182.100473225	4.24097	-0.549797	1.21894	-0.451045	0.651957	0.852251
chr9.29348368.29351157	4.69525	-0.549415	1.03562	-0.530515	0.595755	0.826707
chr17.80150526.80153455	12.901	-0.549397	0.606775	-0.905439	0.365233	0.664502
chr1.109978420.109980578	3.29642	-0.549228	1.08742	-0.505074	0.613507	0.833779
chr5.153952765.153953910	4.82232	-0.548541	1.10216	-0.497698	0.618697	0.835372
chr11.95253605.95256476	4.19681	-0.548527	1.00012	-0.548462	0.583374	0.818786
chr22.17632541.17634879	47.841	-0.548374	0.3209	-1.70886	0.0874764	0.325469
chr12.19846335.19851603	58.9033	-0.548363	0.403146	-1.36021	0.173764	0.466595
chr4.120517558.120519031	5.78944	-0.547742	0.743263	-0.736942	0.461158	0.737983
chr2.63785926.63793100	48.2644	-0.54748	0.35309	-1.55054	0.121012	0.381857
chr10.30181364.30184161	9.19274	-0.547207	0.744428	-0.73507	0.462297	0.737986
chr9.7315229.7320719	1.74663	-0.546813	1.60315	-0.341088	0.733037	NA
chr5.81849715.81853060	1.98298	-0.546316	1.47047	-0.371525	0.710246	NA
chr5.128623470.128625635	5.87258	-0.546035	0.912548	-0.598363	0.549598	0.796115
chr7.64306482.64308400	36.9859	-0.545904	0.384122	-1.42117	0.155266	0.440616
chr7.156903145.156903958	3.51165	-0.54529	1.11258	-0.490112	0.624055	0.839679
chr2.191486121.191487863	1.01393	-0.545246	2.49127	-0.218863	0.826757	NA
chr2.96485088.96487832	24.349	-0.545197	0.459489	-1.18653	0.235414	0.542203
chr10.21333378.21337713	2.96437	-0.544714	1.06968	-0.50923	0.610591	0.832136
chr6.80522851.80524166	1.76117	-0.544519	1.99216	-0.273331	0.784599	NA
chr2.67615940.67617627	26.3124	-0.544363	0.533651	-1.02007	0.307694	0.617602
chr11.47915077.47919599	1.71774	-0.544298	1.5978	-0.340654	0.733364	NA
chr11.69449167.69451063	2.01638	-0.544177	1.58049	-0.344308	0.730614	NA
chr12.49221699.49224963	9.80806	-0.542716	0.77273	-0.702335	0.48247	0.753556
chr2.229313084.229314263	13.4651	-0.542392	1.57615	-0.344124	0.730753	0.887321
chrX.13109014.13115139	12.0129	-0.542024	0.596835	-0.908164	0.363792	0.662299
chr6.79570301.79571105	125.201	-0.541489	0.307012	-1.76374	0.0777756	0.305612
chr8.94274053.94276153	1.04857	-0.541311	1.75679	-0.308125	0.757987	NA
chr15.57920647.57924645	1.71919	-0.540403	1.46792	-0.368143	0.712767	NA
chr2.14756197.14757611	2.74985	-0.53971	1.42763	-0.378046	0.705397	0.875525
chr11.62423225.62437153	132.699	-0.539577	0.341218	-1.58132	0.113804	0.371531
chr1.225754902.225757183	6.29323	-0.53924	0.765114	-0.704783	0.480945	0.75308
chr10.118624491.118630491	7.44458	-0.538837	0.642076	-0.839211	0.401351	0.695953
chr12.19882360.19887655	36.2312	-0.538472	0.38508	-1.39834	0.162012	0.450644
chr1.203377996.203381802	8.77431	-0.538459	0.840703	-0.640486	0.521856	0.778109
chrX.45766765.45772487	2133.08	-0.538405	0.254322	-2.11702	0.0342584	0.204046
chr3.37182162.37184375	158.981	-0.5379	0.37434	-1.43693	0.150739	0.433745
chr5.68477914.68481278	28.4114	-0.537462	0.428846	-1.25327	0.210106	0.512896
chr2.225893129.225895909	5.58804	-0.53685	0.768017	-0.699008	0.484547	0.755984
chr2.198226542.198227988	13.06	-0.536554	0.748494	-0.716844	0.47347	0.747104
chr1.225765866.225769212	9.73454	-0.536345	0.588315	-0.911663	0.361946	0.662041
chr7.116305810.116306350	19.8271	-0.535676	0.421962	-1.26949	0.204267	0.503936
chr20.37335008.37337333	2.7693	-0.535481	1.16857	-0.458235	0.646784	0.850108
chr5.159503806.159506034	22.0916	-0.533751	0.546239	-0.977138	0.328501	0.635629
chrX.54638766.54640627	48.5935	-0.533686	0.289052	-1.84633	0.0648439	0.282117
chr5.145244743.145246039	1.64269	-0.532996	1.47781	-0.360667	0.718348	NA
chr10.31722680.31724139	7.01929	-0.532137	0.718262	-0.740868	0.458773	0.736541
chr15.95168231.95172142	28.7408	-0.531799	1.17503	-0.452583	0.650849	0.852251
chr12.116601451.116602136	0.771649	-0.531771	2.64402	-0.201122	0.840603	NA
chr4.38173658.38178214	12.2225	-0.531119	0.581541	-0.913296	0.361087	0.661814
chr1.178928490.178941366	82.5056	-0.530296	0.336323	-1.57674	0.114854	0.372997
chr12.91125985.91128316	2.23814	-0.52872	1.26396	-0.418304	0.675725	NA
chr2.64975183.64976015	11.6855	-0.528163	0.584251	-0.904	0.365995	0.664917
chr2.153320093.153321291	10.3166	-0.527323	0.674906	-0.781328	0.43461	0.718505
chrX.134935422.134937504	22.193	-0.526663	0.504485	-1.04396	0.296503	0.607608
chr6.170437760.170443473	28.6355	-0.525074	0.673813	-0.779258	0.435828	0.718983
chr4.147157704.147159249	7.1858	-0.524234	0.791176	-0.662601	0.507586	0.771337
chr7.81210036.81211263	1.06161	-0.523733	2.19928	-0.238139	0.811774	NA
chr8.40124521.40125360	2.44031	-0.523268	1.70292	-0.307278	0.758632	0.900979
chr10.31156989.31158633	16.7053	-0.522333	0.484809	-1.0774	0.281301	0.590054
chr2.19574238.19575608	2.69155	-0.522282	1.4889	-0.350784	0.72575	0.883803
chr15.39139609.39141985	18.7935	-0.521466	0.576355	-0.904765	0.36559	0.664502
chr5.173452162.173452899	1.17583	-0.521033	1.9177	-0.271697	0.785855	NA
chr8.90467254.90468135	3.93052	-0.520479	0.859298	-0.605703	0.544712	0.792077
chr8.60650813.60652783	26.8009	-0.518633	0.469149	-1.10547	0.268954	0.574348
chr12.19893542.19895256	14.5253	-0.518102	0.492488	-1.05201	0.292795	0.602532
chr9.5621219.5622942	137.859	-0.51806	0.307366	-1.68548	0.091896	0.332473
chrX.9339794.9342199	10.0808	-0.517575	0.790462	-0.654775	0.512613	0.773909
chr1.228801667.228806392	16.2371	-0.517299	0.492388	-1.05059	0.293445	0.603286
chr12.9346575.9350989	81.1495	-0.51719	0.497944	-1.03865	0.298967	0.611165
chr1.247336810.247339934	509.554	-0.516913	0.263045	-1.96512	0.0494009	0.246267
chr17.68697702.68699657	14.3919	-0.516284	0.567651	-0.909509	0.363081	0.662041
chr17.41360061.41361470	0.66644	-0.515145	3.06104	-0.168291	0.866354	NA
chr2.133817444.133818864	1.25968	-0.51466	2.11052	-0.243855	0.807343	NA
chr2.217220204.217221517	4.01551	-0.514559	1.05549	-0.487506	0.6259	0.84164
chr4.128657533.128662443	48.5724	-0.514543	0.427525	-1.20354	0.228767	0.535398
chr1.228830789.228831815	3.67745	-0.51401	0.957086	-0.537057	0.591228	0.824378
chr7.66439146.66440295	72.3717	-0.512526	0.264327	-1.93898	0.0525033	0.255139
chr2.226583139.226584540	20.2747	-0.512382	0.576154	-0.889313	0.373835	0.671295
chr3.138914712.138916501	22.5236	-0.512214	0.544725	-0.940315	0.347056	0.650676
chr14.20970553.20972254	29.8173	-0.511907	0.497603	-1.02875	0.303599	0.615871
chr7.149233307.149234352	1.7199	-0.511752	1.62895	-0.314161	0.753399	NA
chr22.30211979.30213980	2.2853	-0.511604	1.52376	-0.33575	0.737059	NA
chr3.188899543.188901959	454.559	-0.511525	0.318681	-1.60513	0.108465	0.364202
chr8.33723805.33725389	0.773383	-0.510699	3.00914	-0.169716	0.865233	NA
chr8.134744933.134746724	3.03289	-0.510625	1.26913	-0.402342	0.687433	0.870838
chr14.101350246.101351750	27.1819	-0.510406	0.497416	-1.02611	0.304838	0.616104
chr18.11945105.11956819	66.7043	-0.510292	0.269082	-1.89642	0.0579045	0.267245
chr10.28332161.28335428	38.0528	-0.509803	0.463379	-1.10019	0.271251	0.57734
chr13.109869383.109870929	13.4616	-0.509513	0.523766	-0.972788	0.330659	0.638098
chr5.158414149.158415405	1.74596	-0.509504	1.60072	-0.318297	0.75026	NA
chr14.69041543.69054025	2103.43	-0.507915	0.229218	-2.21586	0.0267013	0.173926
chr9.131372434.131374319	13.4057	-0.507849	0.59039	-0.860191	0.389684	0.686831
chr18.76654648.76658312	4.20483	-0.507819	1.001	-0.507311	0.611936	0.832663
chr2.238643456.238646513	15.4986	-0.507013	0.644197	-0.787047	0.431254	0.716338
chr6.155076441.155079719	43.9296	-0.506851	0.299015	-1.69507	0.0900622	0.329167
chr13.76852863.76854405	5.38298	-0.506083	0.784315	-0.645255	0.518762	0.77655
chr15.92680715.92683765	17.5498	-0.505974	0.520922	-0.971306	0.331396	0.638378
chr19.51393596.51394439	2.11231	-0.50597	1.58704	-0.318814	0.749868	NA
chrX.134932334.134934555	11.7959	-0.504119	0.661343	-0.762265	0.445902	0.728502
chr1.146005445.146010823	26.1704	-0.504081	0.401271	-1.25621	0.20904	0.511352
chr20.4063276.4066563	1.4554	-0.504071	2.0628	-0.244362	0.80695	NA
chr15.39083682.39086310	6.95591	-0.503326	0.704901	-0.714038	0.475204	0.747957
chr2.67649064.67651606	88.1415	-0.503307	0.416994	-1.20699	0.227437	0.533512
chr8.93990738.93992509	10.5393	-0.502384	0.594266	-0.845385	0.397896	0.693167
chr15.70318428.70325190	14.0856	-0.501451	0.587408	-0.853667	0.39329	0.690347
chr6.139538574.139540830	5.46999	-0.500709	1.01986	-0.490957	0.623457	0.839609
chr1.203551368.203560576	733.958	-0.499269	0.58308	-0.856262	0.391853	0.689394
chr10.63710517.63714521	2.77232	-0.498714	1.34904	-0.36968	0.711621	0.8778
chr3.136786193.136787415	1.72419	-0.498578	1.83547	-0.271635	0.785903	NA
chr17.55586285.55591033	5.44908	-0.497263	0.935436	-0.531584	0.595014	0.826066
chr13.47903567.47904625	21.5117	-0.496607	0.433839	-1.14468	0.252342	0.558788
chr13.111005230.111007803	0.657863	-0.496343	2.76577	-0.179459	0.857577	NA
chr10.61642335.61643817	2.01974	-0.496329	1.6048	-0.309278	0.75711	NA
chr2.37795912.37799315	360.769	-0.496037	0.285269	-1.73884	0.0820623	0.314488
chr5.15007276.15009952	3.33147	-0.494865	1.19738	-0.413289	0.679395	0.866411
chrX.13370555.13378453	18.1518	-0.493945	0.50035	-0.987198	0.323545	0.631386
chr3.16239584.16241360	45.4766	-0.493845	0.413603	-1.19401	0.232475	0.53926
chr14.64609779.64615460	10.1754	-0.493315	0.736502	-0.669808	0.50298	0.768722
chr2.37799924.37803988	393.876	-0.49206	0.278315	-1.76799	0.0770621	0.304917
chr12.68786624.68788223	35.8185	-0.491479	0.318691	-1.54218	0.12303	0.385512
chr9.70506045.70507233	7.33529	-0.491446	0.733459	-0.670039	0.502833	0.768722
chr15.70799470.70800947	0.690432	-0.490919	2.73073	-0.179775	0.857329	NA
chr9.117782817.117783634	37.9879	-0.489482	0.4844	-1.01049	0.312261	0.620804
chr2.37566265.37567394	3.03514	-0.489049	1.10511	-0.442533	0.658104	0.856622
chr2.9573638.9575130	43.7353	-0.487719	0.408285	-1.19455	0.232261	0.53926
chr11.57071093.57073859	1.33923	-0.487244	2.64366	-0.184307	0.853773	NA
chr4.26176007.26177671	211.356	-0.487225	0.564007	-0.863863	0.387663	0.684798
chr13.30141714.30144200	34.7197	-0.486913	0.564167	-0.863065	0.388102	0.685294
chr2.69246664.69255649	21677.2	-0.48621	0.311212	-1.56231	0.118214	0.378257
chr10.29825460.29831712	20.7559	-0.484837	0.654535	-0.740735	0.458854	0.736541
chr22.35626075.35631780	4.8439	-0.484509	0.840967	-0.576133	0.564525	0.805775
chr4.105988622.105991948	25.0446	-0.484159	0.428331	-1.13034	0.258333	0.564511
chr12.96187261.96188133	1.8887	-0.482882	1.61425	-0.299138	0.764835	NA
chr3.72273092.72275769	6.38186	-0.481944	0.839508	-0.574079	0.565914	0.806432
chr1.120131086.120132982	0.805946	-0.481901	2.62	-0.183932	0.854067	NA
chr8.126627542.126629300	21.3371	-0.481511	0.600796	-0.801456	0.422868	0.710562
chr4.128600922.128602655	6.36192	-0.481453	0.861531	-0.558834	0.576275	0.814365
chr17.77601027.77603967	2.11178	-0.480543	1.4119	-0.340352	0.733591	NA
chr2.42835556.42836984	29.2234	-0.479499	0.551251	-0.869837	0.38439	0.682346
chr1.84247246.84247906	4.13608	-0.479497	1.318	-0.363808	0.716002	0.879388
chr13.48154862.48163328	81.1477	-0.479458	0.304602	-1.57405	0.115476	0.373342
chr16.69169451.69181080	205.166	-0.479143	0.485953	-0.985985	0.324141	0.631849
chr7.95606427.95610900	28.1574	-0.479083	0.540494	-0.88638	0.375413	0.672738
chr10.22246402.22247624	141.46	-0.478235	0.281739	-1.69744	0.0896136	0.32808
chr9.19180958.19186749	8.316	-0.478018	0.611345	-0.781911	0.434267	0.718416
chr8.101158554.101159863	5.17437	-0.476872	0.737422	-0.646674	0.517843	0.776139
chr15.99424572.99426207	3.31909	-0.476868	1.11834	-0.426408	0.669811	0.861469
chr15.39153669.39157775	27.933	-0.47662	0.566355	-0.841556	0.400036	0.694506
chr3.132405289.132406285	6.26218	-0.476463	0.714166	-0.667161	0.504669	0.769814
chr15.62624235.62625893	54.327	-0.476339	0.442343	-1.07685	0.281546	0.590282
chr8.94016864.94019783	9.52916	-0.47596	0.64218	-0.741162	0.458595	0.736541
chr12.6611676.6616303	52.9304	-0.475644	0.353811	-1.34434	0.178837	0.471839
chr8.28576334.28578388	8.68831	-0.475349	0.961411	-0.494428	0.621004	0.837131
chr1.225712252.225713166	7.24441	-0.474483	1.18097	-0.401775	0.687849	0.870838
chr6.3697391.3698843	24.0198	-0.47435	0.490396	-0.96728	0.333404	0.640832
chr9.29546715.29551747	17.0678	-0.472702	0.597319	-0.791373	0.428726	0.714575
chr5.18745803.18746730	5.24246	-0.472292	1.09156	-0.432676	0.66525	0.859403
chr5.68543736.68549760	27.3801	-0.471418	0.410969	-1.14709	0.251345	0.558229
chr1.86257819.86259194	7.06679	-0.470512	0.915783	-0.513782	0.607405	0.831053
chr3.64326259.64328649	38.8498	-0.468917	0.479721	-0.977479	0.328332	0.635586
chr8.38862546.38867328	9.67782	-0.468785	0.752774	-0.622743	0.533453	0.784905
chr8.37034867.37041226	1.45331	-0.467877	1.8309	-0.255545	0.798302	NA
chr18.35457688.35460812	287.972	-0.466256	0.347413	-1.34208	0.179571	0.471839
chr11.33206802.33208236	1.69693	-0.465726	1.47907	-0.314878	0.752854	NA
chr1.178628413.178630454	22.5278	-0.465423	0.561067	-0.829532	0.406804	0.699849
chr3.102141292.102142788	4.33472	-0.46467	0.861886	-0.539132	0.589796	0.823968
chr1.203320426.203328743	37.0146	-0.463934	0.611994	-0.758069	0.44841	0.728666
chr10.110481750.110482701	14.9822	-0.46384	0.605764	-0.765711	0.443849	0.726967
chr11.35081431.35089909	23.5302	-0.462634	0.509035	-0.908845	0.363432	0.662041
chr2.191202082.191203789	27.8454	-0.462028	0.375347	-1.23094	0.218347	0.521199
chr2.37908322.37910096	12.6467	-0.461024	0.566143	-0.814323	0.41546	0.704774
chr5.262479.264630	185.137	-0.460761	0.28866	-1.59621	0.110443	0.367654
chr1.40966654.40969432	5.69873	-0.460597	1.05952	-0.434722	0.663765	0.859292
chr8.33351527.33355227	45.4781	-0.460013	0.405107	-1.13553	0.256151	0.562006
chr2.189293076.189293943	7.69358	-0.45961	0.894257	-0.513957	0.607282	0.831053
[truncated: 4,468 more rows]

## Sheet: TNIL_eRNA
gene_id	baseMean	log2FoldChange	lfcSE	stat	pvalue	padj
chr11.106466378.106469326	95.2802	-2.32435	0.41091	-5.6566	1.54405e-08	1.67606e-05
chr7.105002388.105004214	1779.86	-1.06992	0.237051	-4.51343	6.3786e-06	0.000791311
chr14.53508598.53510798	130.575	-1.60909	0.359664	-4.47388	7.68144e-06	0.000877705
chr2.176996915.176998126	98.8618	-1.80553	0.404501	-4.46358	8.06001e-06	0.000889231
chr11.101341176.101342549	117.845	-1.51755	0.340249	-4.46011	8.1919e-06	0.000889231
chr13.80840037.80841506	17.2209	-2.27371	0.524892	-4.33176	1.47919e-05	0.00145969
chr14.23930342.23931681	6.86191	-3.40786	0.798858	-4.26592	1.99083e-05	0.00175285
chr4.38751878.38754116	238.7	-2.2142	0.527346	-4.19876	2.68376e-05	0.0021187
chr13.48220518.48223542	50.6922	-1.33578	0.320986	-4.1615	3.16163e-05	0.00240839
chr6.154893773.154894516	195.904	-1.19701	0.293277	-4.0815	4.47453e-05	0.00285712
chr15.73636336.73637550	78.2235	-1.67203	0.427246	-3.9135	9.09671e-05	0.00475878
chr6.73984565.73986545	5.09332	-4.55791	1.19767	-3.80563	0.000141441	0.00626672
chr14.53537855.53540966	192.962	-1.40585	0.370768	-3.79171	0.000149613	0.00640731
chr10.4511162.4515983	22.4729	-1.66932	0.460073	-3.62839	0.000285193	0.0102339
chr21.28753222.28756035	145.256	-1.53966	0.432227	-3.56216	0.000367814	0.0124769
chr2.177142761.177150967	483.032	-1.4219	0.403212	-3.52642	0.000421214	0.0140685
chr12.67680225.67682151	152.071	-1.47087	0.417524	-3.52284	0.000426952	0.0141513
chr1.55812080.55814270	13.6817	-2.23519	0.636684	-3.51067	0.000446972	0.0145921
chr1.234513811.234527023	31.6482	-1.79331	0.514283	-3.48701	0.000488449	0.0154806
chr12.94704094.94706247	98.4271	-1.50578	0.435664	-3.45628	0.000547684	0.0164805
chr12.118120603.118121342	44.9516	-1.90838	0.556784	-3.42751	0.000609138	0.0179924
chr7.94364568.94365477	67.8993	-1.36929	0.401711	-3.40864	0.000652872	0.0187733
chr9.97876222.97877961	64.0147	-1.72682	0.510977	-3.37944	0.000726327	0.0202847
chr5.2093095.2095322	97.3938	-1.89543	0.563286	-3.36495	0.000765578	0.0209542
chr10.124906083.124907669	14.7064	-1.88987	0.565023	-3.34477	0.000823498	0.021716
chr13.40227283.40238895	513.999	-1.09169	0.326131	-3.34739	0.000815771	0.021716
chr14.87599934.87604616	10.2047	-2.62364	0.790512	-3.3189	0.000903715	0.0230819
chr9.108671699.108672746	11.9606	-2.85951	0.866834	-3.2988	0.000971	0.0240919
chr21.28442943.28447848	603.466	-1.16199	0.354431	-3.27846	0.00104374	0.025318
chr14.99766270.99768367	45.8738	-1.25929	0.386451	-3.2586	0.00111964	0.0265917
chr5.55592564.55605407	396.497	-3.40311	1.05033	-3.24003	0.00119517	0.0277031
chr21.28820121.28824675	95.0485	-1.27149	0.393324	-3.23268	0.00122634	0.0281734
chr12.94707274.94709199	61.3036	-1.30471	0.404929	-3.22206	0.00127272	0.028782
chr7.94295812.94305238	254.584	-1.12962	0.351562	-3.21315	0.00131289	0.0293138
chr2.18309622.18312401	60.4068	-1.41507	0.442703	-3.19644	0.00139135	0.0305114
chr7.116393993.116396588	159.074	-1.21197	0.381303	-3.1785	0.00148041	0.0318215
chr6.106162942.106165175	22.2881	-1.36959	0.431923	-3.1709	0.00151966	0.0321871
chr18.43931144.43932492	40.2184	-1.38481	0.438596	-3.15738	0.00159193	0.0333698
chr6.4576584.4579027	35.5544	-1.82447	0.582628	-3.13144	0.0017395	0.0351297
chr3.152149672.152162569	835.066	-1.79147	0.572672	-3.12827	0.00175838	0.0353466
chr1.192833768.192836331	19.284	-1.52047	0.487776	-3.11714	0.00182616	0.0362064
chr3.178381169.178385369	104.753	-2.1402	0.687216	-3.1143	0.00184379	0.0362251
chr13.40016140.40018895	57.8612	-1.09907	0.35694	-3.07914	0.00207597	0.0402405
chr11.88384105.88384776	22.9438	-1.98182	0.64457	-3.07465	0.00210752	0.0404906
chr11.88376752.88379238	74.2382	-1.44769	0.471561	-3.07	0.00214056	0.040944
chr12.76611175.76612045	3.61486	-3.24272	1.07547	-3.01515	0.00256848	0.0467806
chr14.53366790.53370093	222.64	-1.28429	0.426308	-3.01259	0.00259026	0.0467806
chr6.144259633.144260869	50.8012	-1.2069	0.402602	-2.99776	0.00271972	0.0480041

## Sheet: TL_eRNA
Region	baseMean	log2FoldChange	lfcSE	stat	pvalue	padj
chr9.93118760.93121767	398.041	3.01732	0.470913	6.40739	1.48028e-10	6.42736e-07
chr17.78354891.78356713	238.373	3.53072	0.601525	5.86961	4.36824e-09	9.48344e-06
chr17.83197407.83204836	78.3101	3.46127	0.609806	5.67602	1.37867e-08	1.67606e-05
chr11.65446277.65449317	377.79	2.77305	0.495579	5.59558	2.19883e-08	1.90947e-05
chr21.39003575.39009503	187.461	3.16105	0.575423	5.49344	3.94168e-08	2.85246e-05
chr17.78350183.78354750	97.2996	3.86207	0.710954	5.43224	5.56501e-08	3.45189e-05
chr1.182143003.182150720	116.577	3.59908	0.665905	5.40479	6.48835e-08	3.52155e-05
chr12.49058618.49061390	194.619	1.73748	0.325464	5.33847	9.37335e-08	4.52212e-05
chr3.46094527.46103319	179.059	3.64187	0.690135	5.27704	1.31286e-07	4.7769e-05
chr16.15143344.15145998	66.1192	2.43349	0.461236	5.27602	1.32019e-07	4.7769e-05
chr19.54206917.54211594	1342.53	1.66456	0.315481	5.27627	1.31841e-07	4.7769e-05
chr19.1873024.1877074	97.0302	1.38768	0.266439	5.20825	1.90625e-07	6.36688e-05
chr19.13845724.13854440	62.121	2.7152	0.526745	5.15468	2.54071e-07	7.87983e-05
chr19.2049066.2062547	316.313	1.74361	0.339409	5.13719	2.78872e-07	8.07242e-05
chr21.39014238.39016560	144.866	3.15154	0.616902	5.10865	3.24474e-07	8.8054e-05
chr1.232628969.232631134	155.667	2.96991	0.59387	5.00095	5.70485e-07	0.000145709
chr5.91301051.91302411	105.619	3.49758	0.717626	4.87382	1.09461e-06	0.000264045
chr17.34239212.34257069	1718.92	2.69826	0.555847	4.85432	1.20801e-06	0.000276062
chr21.39020398.39024302	154.222	2.98793	0.623473	4.7924	1.64799e-06	0.000340742
chr17.40532044.40561356	783.02	2.01951	0.420607	4.80143	1.57539e-06	0.000340742
chr17.83099116.83101761	98.8627	2.07547	0.434255	4.77937	1.75848e-06	0.000347061
chr20.50282232.50290332	150.173	3.1247	0.657477	4.75255	2.00863e-06	0.000369901
chr17.78789479.78791473	104.812	1.23171	0.259364	4.74897	2.04459e-06	0.000369901
chr1.151940314.151947788	150.38	3.47374	0.741086	4.68736	2.76757e-06	0.000480671
chr21.38987066.38995236	97.215	2.74475	0.592875	4.62955	3.66453e-06	0.000611976
chr10.110511740.110513594	180.12	2.34973	0.511683	4.59217	4.38669e-06	0.000705445
chr16.11602704.11606193	66.1497	3.73492	0.815216	4.58151	4.61627e-06	0.000715851
chr11.114315722.114323287	1113.45	1.6467	0.360778	4.56431	5.01134e-06	0.000750318
chr7.106420627.106426637	625.378	4.04082	0.892632	4.52686	5.98672e-06	0.000773059
chr8.125438827.125440888	123.865	3.20732	0.707622	4.53254	5.82797e-06	0.000773059
chr1.9383990.9387197	12.9656	2.77585	0.610152	4.54944	5.37901e-06	0.000773059
chr14.22846096.22852889	6710.84	1.57025	0.347054	4.52451	6.05343e-06	0.000773059
chr15.64875965.64879550	144.506	1.37967	0.304351	4.53316	5.81078e-06	0.000773059
chr14.77022033.77046726	1952.81	1.12278	0.250096	4.48939	7.14279e-06	0.0008615
chr6.26322001.26323027	39.9241	2.94414	0.657433	4.47824	7.52621e-06	0.000877705
chr1.14340052.14341007	23.7626	3.52693	0.796475	4.42818	9.5032e-06	0.00100641
chr11.33688215.33696119	130.13	2.75288	0.623769	4.4133	1.01805e-05	0.001028
chr2.11651668.11653480	100.298	1.86154	0.421747	4.41387	1.01538e-05	0.001028
chr9.125408030.125408907	4.44006	5.48726	1.27363	4.30837	1.64459e-05	0.00151933
chr18.59062990.59068346	107.972	3.30145	0.765586	4.31232	1.6155e-05	0.00151933
chr7.2529103.2531405	66.7775	1.65268	0.385627	4.28569	1.82171e-05	0.00164789
chr19.45477724.45479536	39.2306	3.65776	0.858951	4.25841	2.05885e-05	0.00175285
chr3.50602137.50606848	172.64	1.97451	0.463321	4.26164	2.02934e-05	0.00175285
chr2.241842090.241845013	19.9538	2.33396	0.552211	4.22657	2.37276e-05	0.00198126
chr2.64212447.64215294	10.401	5.72679	1.35648	4.22179	2.42373e-05	0.00198563
chr17.76271781.76273143	10.5797	3.06053	0.728227	4.20271	2.63739e-05	0.0021187
chr5.95865356.95867343	18.9582	3.62026	0.869341	4.16437	3.12212e-05	0.00240839
chr5.140310369.140313584	44.7243	3.2711	0.788894	4.14644	3.3769e-05	0.00244375
chr1.33430033.33435809	46.5146	1.99974	0.482204	4.14709	3.36728e-05	0.00244375
chr11.47388213.47396558	241.474	1.82322	0.439379	4.14953	3.33158e-05	0.00244375
chr14.61550965.61555969	119.383	2.00255	0.483713	4.13995	3.47383e-05	0.00247268
chr15.45455846.45458575	77.088	5.07508	1.22865	4.13063	3.61772e-05	0.00251209
chr11.46236554.46240292	44.3128	2.05361	0.497372	4.12891	3.64491e-05	0.00251209
chr14.77662650.77664030	3.18289	5.00838	1.21514	4.12164	3.76191e-05	0.00251296
chr15.101165351.101173225	378.304	1.68836	0.409503	4.12294	3.74066e-05	0.00251296
chr2.38736705.38739154	62.9945	1.7576	0.427113	4.11506	3.87076e-05	0.00254649
chr11.118908632.118926811	2071.55	1.06631	0.261245	4.08166	4.47149e-05	0.00285712
chr18.59004673.59009074	127.665	4.3727	1.07243	4.07737	4.55481e-05	0.00286623
chr16.11546259.11547546	271.195	2.04693	0.503545	4.06503	4.80267e-05	0.00297903
chr17.40468326.40476159	1925.85	2.17432	0.53573	4.05861	4.93667e-05	0.00301902
chr3.43758896.43759863	21.1564	3.78323	0.94269	4.01323	5.9893e-05	0.00361188
chr5.151014437.151015375	23.7932	2.96208	0.741653	3.99389	6.49975e-05	0.00386602
chr1.161529796.161532981	167.052	2.27013	0.569478	3.98633	6.7104e-05	0.00393737
chr14.105086479.105089036	53.3558	1.64488	0.414751	3.96595	7.31056e-05	0.00423233
chr15.58330989.58334339	34.2401	3.57145	0.905254	3.94525	7.97184e-05	0.00450898
chr5.126846390.126850304	44.2717	2.43391	0.617143	3.94384	8.01878e-05	0.00450898
chr22.49933582.49938389	41.2575	2.10405	0.533831	3.94142	8.09997e-05	0.00450898
chr3.46108229.46112053	72.575	4.41897	1.12402	3.93139	8.44575e-05	0.00456548
chr10.7089307.7091655	49.5066	2.51913	0.641103	3.92937	8.5169e-05	0.00456548
chr16.21510761.21515124	545.404	1.40753	0.358044	3.93117	8.45335e-05	0.00456548
chr15.78859331.78861006	20.2898	1.96794	0.502598	3.91553	9.02073e-05	0.00475878
chr21.43497767.43498897	4.46656	4.49309	1.15396	3.89362	9.8758e-05	0.00501175
chr10.123994435.123999645	336.661	1.84382	0.474041	3.88958	0.00010042	0.00501175
chr20.62380469.62381691	26.3083	1.63352	0.419509	3.89388	9.86551e-05	0.00501175
chr17.31586590.31587687	52.5428	1.41934	0.364831	3.89041	0.000100073	0.00501175
chr15.70491987.70493354	7.90633	5.32182	1.37301	3.87604	0.000106172	0.00516852
chr2.64329183.64332129	47.3029	4.63393	1.19621	3.87384	0.000107132	0.00516852
chr1.2546361.2550255	26.6001	2.13444	0.550486	3.87738	0.000105586	0.00516852
chr10.88062157.88065618	72.6211	2.66805	0.690893	3.86174	0.000112583	0.00531344
chr22.42673882.42691938	726.898	1.22561	0.317817	3.85633	0.000115102	0.00537392
chr1.156659634.156669017	458.353	1.29659	0.336523	3.8529	0.000116725	0.00539171
chr13.110520280.110523263	101.774	1.82257	0.476328	3.82629	0.000130092	0.00594587
chr20.50346087.50350602	18.8162	3.25799	0.855503	3.80828	0.000139937	0.00626672
chr1.212665085.212669568	9.62879	2.55961	0.672205	3.80779	0.000140217	0.00626672
chr8.22704576.22705592	2.97017	4.90534	1.29023	3.8019	0.000143593	0.00626989
chr17.78321344.78327234	52.3731	1.73778	0.45725	3.80051	0.000144401	0.00626989
chr10.6273569.6276333	130.178	1.9434	0.512741	3.79021	0.000150517	0.00640731
chr6.15065886.15067958	10.1143	5.02411	1.33054	3.77599	0.000159375	0.00667439
chr2.102036321.102039367	240.077	3.27253	0.867175	3.77378	0.000160793	0.00667439
chr4.8242163.8242999	16.9999	1.79236	0.47536	3.77053	0.000162899	0.00667439
chr4.3637123.3647522	733.84	1.44363	0.382879	3.77047	0.00016294	0.00667439
chr1.234953812.234958158	101.1	1.7408	0.462261	3.76584	0.000165993	0.00673591
chr18.58995105.59000843	199.371	3.47504	0.926443	3.75095	0.000176166	0.00708254
chr6.27791179.27792815	33.7394	2.90736	0.778281	3.73561	0.00018726	0.00745949
chr7.22574426.22580366	193.15	1.21676	0.327898	3.71079	0.000206611	0.0081555
chr13.110137177.110139325	90.3911	1.49433	0.403785	3.7008	0.000214922	0.00840712
chr8.142738631.142739834	23.4314	1.5786	0.426912	3.69773	0.000217535	0.00843337
chr7.106417334.106419251	104.24	3.59559	0.976152	3.68343	0.000230119	0.00884228
chr16.27366489.27368610	31.4529	2.80825	0.763255	3.67931	0.00023387	0.00888374
chr5.139690292.139691476	16.4487	2.19012	0.595504	3.67776	0.00023529	0.00888374
chr9.99074751.99077264	85.2254	2.01182	0.547429	3.67502	0.000237827	0.0089021
chr17.40460857.40463686	1128.36	1.62934	0.445116	3.66049	0.000251737	0.00934223
chr2.102045258.102066515	2108.33	3.29791	0.904644	3.64553	0.000266838	0.00981873
chr22.50537061.50545137	174.243	1.68549	0.463398	3.63724	0.000275572	0.0100549
chr8.133138380.133140577	14.8621	4.13697	1.13839	3.63405	0.000279011	0.0100956
chr2.85436762.85439535	12.8179	3.23807	0.894979	3.61804	0.00029684	0.0105646
chr15.64869009.64875244	303.6	1.13093	0.314858	3.59187	0.000328315	0.0114963
chr5.95808171.95811316	146.258	1.20055	0.335471	3.57869	0.000345318	0.0118998
chr16.4182936.4184632	10.651	2.78589	0.779256	3.57506	0.000350146	0.0119711
chr20.23146969.23149720	40.2874	3.06867	0.867542	3.5372	0.0004044	0.0136117
chr1.32980367.32982773	30.7305	1.8599	0.528788	3.51729	0.000435975	0.0143409
chr11.75576151.75577340	33.225	2.85776	0.815763	3.50317	0.000459758	0.0148975
chr6.158231298.158232996	38.3872	1.38195	0.395326	3.49574	0.000472756	0.0151136
chr1.56452490.56453587	89.7134	1.48104	0.425912	3.47733	0.000506425	0.0157404
chr12.55841082.55851267	1416.17	1.31255	0.377522	3.47676	0.000507521	0.0157404
chr16.9127000.9128034	58.2686	1.26438	0.363487	3.47847	0.000504294	0.0157404
chr5.91279228.91284776	263.112	2.10893	0.608361	3.46658	0.00052713	0.0162326
chr2.64282643.64285106	170.516	2.30099	0.665408	3.45802	0.000544164	0.0164805
chr8.128173582.128179993	18.4019	2.20157	0.637072	3.45577	0.000548722	0.0164805
chr2.218000121.218009068	268.782	1.22848	0.35557	3.45497	0.000550362	0.0164805
chr21.38830913.38832701	19.5761	5.08574	1.47677	3.44382	0.000573549	0.0170572
chr1.227885215.227888522	5.75809	3.41699	0.997721	3.42479	0.00061527	0.0180507
chr22.24952255.24953836	19.5932	1.88538	0.552067	3.41513	0.000637507	0.0185776
chr1.24847951.24849128	48.7046	1.55763	0.456908	3.40907	0.000651858	0.0187733
chr10.69059781.69066894	22.5325	2.33059	0.68523	3.40118	0.000670965	0.0191667
chr5.172806358.172808300	30.6621	2.55867	0.755867	3.38508	0.000711569	0.0201937
chr1.13948225.13949746	81.4831	1.88948	0.559263	3.37851	0.000728793	0.0202847
chr12.89346391.89348172	234.101	1.34121	0.396929	3.37896	0.000727604	0.0202847
chr11.333488.337754	23.8421	1.95609	0.579478	3.3756	0.00073655	0.0203701
chr20.20002502.20004552	150.455	1.68823	0.501804	3.36432	0.000767324	0.0209542
chr14.20612868.20614893	78.8424	1.89394	0.564541	3.35483	0.000794135	0.0215508
chr5.95869712.95871037	15.3013	2.7064	0.807139	3.35307	0.000799195	0.0215534
chr21.38983863.38986478	6.19107	4.95323	1.48114	3.34419	0.000825228	0.021716
chr4.122151184.122153245	112.036	1.06021	0.317025	3.34425	0.000825057	0.021716
chr8.141276261.141277294	26.8412	1.56643	0.469039	3.33966	0.000838805	0.0219403
chr9.113618692.113623373	11.9574	3.22585	0.967261	3.33503	0.000852895	0.0220469
chr11.267670.270698	42.8424	2.10113	0.630026	3.33499	0.000853035	0.0220469
chr2.46487127.46491451	26.7242	2.15541	0.647233	3.33019	0.000867858	0.0222973
chr7.106484403.106485565	39.225	3.89846	1.17653	3.31353	0.000921255	0.0233923
chr2.64272377.64277990	576.995	2.82751	0.854029	3.31079	0.00093032	0.0234852
chr9.129574593.129576035	21.7787	2.49906	0.757119	3.30074	0.000964286	0.0240628
chr1.153782523.153784152	24.5521	1.70257	0.51575	3.30115	0.000962885	0.0240628
chr16.11594550.11600187	66.2324	3.92529	1.19091	3.29605	0.00098054	0.0241904
chr1.27967796.27969674	108.324	1.03636	0.314781	3.29234	0.000993573	0.0243734
chr2.102039905.102042386	220.958	3.10089	0.942952	3.2885	0.00100724	0.0245699
chr3.52216811.52219644	17.8877	1.86051	0.56953	3.26675	0.00108789	0.0261732
chr16.85231758.85232637	50.7397	1.56541	0.479315	3.26593	0.00109105	0.0261732
chr17.78336465.78345917	66.5827	1.5535	0.476781	3.25832	0.00112075	0.0265917
chr4.89536959.89540866	14.0814	2.17954	0.670014	3.25297	0.00114205	0.0268041
chr14.69726606.69729493	29.1651	1.92203	0.590609	3.25432	0.00113666	0.0268041
chr21.45317275.45320961	69.0535	1.30257	0.402151	3.239	0.00119949	0.0277031
chr1.203272912.203283842	36.6041	1.88718	0.58444	3.22904	0.00124207	0.0283847
chr5.82412555.82415304	42.3587	1.71791	0.532397	3.22675	0.00125203	0.0284624
chr1.120414113.120416147	103.64	1.18516	0.368268	3.21821	0.00128993	0.02902
chr8.23761096.23762327	8.50034	4.5595	1.41936	3.21236	0.00131649	0.0293138
chrX.120671420.120673346	3.96405	4.30595	1.34556	3.20011	0.00137377	0.0302884
chr5.91189232.91191376	14.9236	2.92602	0.914376	3.20001	0.00137421	0.0302884
chr20.4085035.4086304	3.85105	5.2803	1.6549	3.19071	0.00141922	0.0308112
chr1.159751377.159754099	12.2222	2.76913	0.867854	3.19078	0.00141892	0.0308112
chr2.739776.741015	2.91441	4.88094	1.53796	3.17364	0.0015054	0.0321871
chr4.7958444.7961964	38.7445	1.65139	0.520614	3.172	0.00151391	0.0321871
chr19.13159688.13169353	30.9992	1.42947	0.452912	3.15617	0.00159855	0.0333698
chr3.157126851.157130962	7.58808	2.40201	0.763422	3.14637	0.00165313	0.0338579
chr15.49831452.49832466	14.0427	1.97473	0.62756	3.14667	0.00165141	0.0338579
chr15.39465652.39469861	32.9415	1.64726	0.522869	3.15042	0.00163035	0.0338579
chr14.69715376.69720678	119.933	1.31963	0.419268	3.14747	0.00164689	0.0338579
chr2.28355615.28357805	5.79343	3.99382	1.27484	3.1328	0.00173149	0.0351297
chr20.4294926.4301667	12.0414	2.49632	0.796506	3.1341	0.00172385	0.0351297
chr1.146034857.146040980	20.42	1.71396	0.548729	3.12351	0.00178709	0.0357582
chr11.94185301.94186351	168.861	1.13484	0.363952	3.11811	0.00182012	0.0362064
chr6.14727322.14729056	3.2733	5.04636	1.6201	3.11484	0.00184046	0.0362251
chr5.173832539.173835955	6.20309	3.316	1.07004	3.09896	0.00194201	0.037983
chr14.75293426.75300475	135.518	1.57312	0.509922	3.08502	0.00203541	0.0396311
chr20.20010091.20011854	28.2464	2.4176	0.786158	3.07521	0.00210352	0.0404906
chr2.231638196.231645184	19.7389	2.0752	0.67798	3.06086	0.00220706	0.0419105
chr5.82386398.82390372	154.696	1.16628	0.383416	3.0418	0.00235168	0.0442035
chr12.116410084.116412501	5.20914	3.11248	1.02559	3.03484	0.00240666	0.0450419
chr8.11840551.11841969	283.932	1.28541	0.424072	3.03111	0.00243655	0.0454056
chr15.69759993.69761613	34.6958	2.25056	0.743964	3.0251	0.00248554	0.0459244
chr11.129861426.129862678	31.5446	1.22102	0.403543	3.02574	0.00248024	0.0459244
chr14.52241116.52241819	5.08501	3.12864	1.03483	3.02333	0.00250006	0.0459969
chrX.3813472.3817064	40.4045	1.34299	0.444903	3.01862	0.00253929	0.0465215
chr5.179378184.179379387	11.2301	2.28033	0.757115	3.01186	0.00259653	0.0467806
chr1.32987924.32994802	132.507	1.17623	0.390337	3.01336	0.00258368	0.0467806
chr9.134454579.134459649	13.7516	1.86894	0.621726	3.00605	0.00264666	0.0474868
chr20.38167465.38174052	7.09718	3.8031	1.26847	2.99819	0.00271588	0.0480041
chr17.8420230.8421061	50.4249	3.14998	1.04992	3.00022	0.00269784	0.0480041
chr2.150619194.150622648	15.6513	2.18423	0.728581	2.99792	0.00271825	0.0480041
chr1.152046720.152050194	19.0337	2.50441	0.839116	2.98458	0.00283966	0.0499182
